# Supplementary material for: Single-cell spatial multi-omics and deep learning dissect enhancer-driven gene regulatory networks in liver zonation
Source: Nat Cell Biol. 2024 Jan 5;26(1):153–67. doi: 10.1038/s41556-023-01316-4 (PMC10791584; doi:10.1038/s41556-023-01316-4)
Supplement: Supplementary file 4 — Supplementary Tables 1–4. [file 41556_2023_1316_MOESM4_ESM.xlsx]

## Sheet: Supplementary Table 1
Supplementary Table 1. Molecular Cartography probes.
Number	CatNo	Species	Target	Gene Name
1	P043L	Mm	ENSMUSG00000015854	Cd5l
2	P0E4R	Mm	ENSMUSG00000016458	Wt1
3	P0F4Q	Mm	ENSMUSG00000039116	Adgrg6
4	P0G4P	Mm	ENSMUSG00000028240	Cyp7a1
5	P0Y47	Mm	ENSMUSG00000028068	Iqgap3
6	P1C1R	Mm	ENSMUSG00000030789	Itgax
7	P1E4S	Mm	ENSMUSG00000019929	Dcn
8	P1F4R	Mm	ENSMUSG00000054641	Mmrn1
9	P1G4Q	Mm	ENSMUSG00000104445	Rhbg
10	P1Y48	Mm	ENSMUSG00000037025	Foxa2
11	P2E4T	Mm	ENSMUSG00000024109	Nrxn1
12	P2F4S	Mm	ENSMUSG00000040329	Il7
13	P2G4R	Mm	ENSMUSG00000004038	Gstm3
14	P2Y49	Mm	ENSMUSG00000000303	Cdh1
15	P383Z	Mm	ENSMUSG00000043110	Lrrn4
16	P3E4V	Mm	ENSMUSG00000024620	Pdgfrb
17	P3F4T	Mm	ENSMUSG00000004730	Adgre1
18	P3G4S	Mm	ENSMUSG00000020123	Avpr1a
19	P3Z27	Mm	ENSMUSG00000010797	Wnt2
20	P4E4W	Mm	ENSMUSG00000026208	Des
21	P4F4V	Mm	ENSMUSG00000044206	Vsig4
22	P4G4T	Mm	ENSMUSG00000022383	Ppara
23	P5F4W	Mm	ENSMUSG00000014542	Clec4f
24	P5G4V	Mm	ENSMUSG00000020017	Hal
25	P5T2F	Mm	ENSMUSG00000026890	Lhx6
26	P6E4Y	Mm	ENSMUSG00000000120	Ngfr
27	P6F4X	Mm	ENSMUSG00000002111	Spi1
28	P6G4W	Mm	ENSMUSG00000028655	Mfsd2a
29	P7E4Z	Mm	ENSMUSG00000020427	Igfbp3
30	P7F4Y	Mm	ENSMUSG00000030895	Hpx
31	P7G4X	Mm	ENSMUSG00000044005	Gls2
32	P8E4L	Mm	ENSMUSG00000032085	Tagln
33	P8G4Y	Mm	ENSMUSG00000027513	Pck1
34	P9E40	Mm	ENSMUSG00000038530	Rgs4
35	P9F4L	Mm	ENSMUSG00000026390	Marco
36	PAE41	Mm	ENSMUSG00000037379	Spon2
37	PAF40	Mm	ENSMUSG00000049103	Ccr2
38	PAG4L	Mm	ENSMUSG00000035561	Aldh1b1
39	PAT2M	Mm	ENSMUSG00000055435	Maf
40	PCE42	Mm	ENSMUSG00000036040	Adamtsl2
41	PCF41	Mm	ENSMUSG00000042817	Flt3
42	PCG40	Mm	ENSMUSG00000029597	Sds
43	PCY2H	Mm	ENSMUSG00000027210	Meis2
44	PDE43	Mm	ENSMUSG00000028600	Podn
45	PDF42	Mm	ENSMUSG00000058728	Cd300c
46	PDG41	Mm	ENSMUSG00000020122	Egfr
47	PEE44	Mm	ENSMUSG00000042436	Mfap4
48	PEF43	Mm	ENSMUSG00000051504	Siglech
49	PEG42	Mm	ENSMUSG00000025991	Cps1
50	PFE45	Mm	ENSMUSG00000026574	Dpt
51	PFF44	Mm	ENSMUSG00000057098	Ebf1
52	PFG43	Mm	ENSMUSG00000026395	Ptprc
53	PGE46	Mm	ENSMUSG00000039542	Ncam1
54	PGF45	Mm	ENSMUSG00000014030	Pax5
55	PHE47	Mm	ENSMUSG00000030787	Lyve1
56	PHF46	Mm	ENSMUSG00000032093	Cd3e
57	PHG45	Mm	ENSMUSG00000029231	Pdgfra
58	PJE48	Mm	ENSMUSG00000071042	Rasgrp3
59	PJF47	Mm	ENSMUSG00000048251	Bcl11b
60	PK54J	Mm	ENSMUSG00000042453	Reln
61	PKE49	Mm	ENSMUSG00000020357	Flt4
62	PKF48	Mm	ENSMUSG00000039396	Neil3
63	PKV4X	Mm	ENSMUSG00000035930	Chst4
64	PME4A	Mm	ENSMUSG00000021944	Gata4
65	PMV4Y	Mm	ENSMUSG00000029368	Alb
66	PNF4A	Mm	ENSMUSG00000020914	Top2a
67	PNQ1L	Mm	ENSMUSG00000076431	Sox4
68	PPE4D	Mm	ENSMUSG00000028717	Tal1
69	PPF4C	Mm	ENSMUSG00000017950	Hnf4a
70	PQD4F	Mm	ENSMUSG00000029304	Spp1
71	PQE4E	Mm	ENSMUSG00000005672	Kit
72	PQQ33	Mm	ENSMUSG00000000567	Sox9
73	PR81H	Mm	ENSMUSG00000020717	Pecam1
74	PRD4G	Mm	ENSMUSG00000045394	Epcam
75	PRE4F	Mm	ENSMUSG00000021759	Plpp1
76	PRF4E	Mm	ENSMUSG00000029556	Hnf1a
77	PSD4H	Mm	ENSMUSG00000023039	Krt7
78	PSE4G	Mm	ENSMUSG00000068220	Lgals1
79	PSF4F	Mm	ENSMUSG00000055737	Ghr
80	PTD4J	Mm	ENSMUSG00000051397	Tacstd2
81	PTE4H	Mm	ENSMUSG00000020019	Ntn4
82	PTF4G	Mm	ENSMUSG00000020884	Asgr1
83	PVD4K	Mm	ENSMUSG00000020911	Krt19
84	PVE4J	Mm	ENSMUSG00000025964	Adam23
85	PVF4H	Mm	ENSMUSG00000025479	Cyp2e1
86	PWD4M	Mm	ENSMUSG00000042784	Muc1
87	PWE4K	Mm	ENSMUSG00000001930	Vwf
88	PWF4J	Mm	ENSMUSG00000020140	Lgr5
89	PWS25	Mm	ENSMUSG00000010175	Prox1
90	PXD4N	Mm	ENSMUSG00000066108	Muc5b
91	PXE4M	Mm	ENSMUSG00000018486	Wnt9b
92	PXF4K	Mm	ENSMUSG00000000142	Axin2
93	PYD4P	Mm	ENSMUSG00000020679	Hnf1b
94	PYE4N	Mm	ENSMUSG00000057123	Gja5
95	PYF4M	Mm	ENSMUSG00000000440	Pparg
96	PZ81R	Mm	ENSMUSG00000026473	Glul
97	PZD4Q	Mm	ENSMUSG00000042985	Upk3b
98	PZE4P	Mm	ENSMUSG00000042190	Cmklr1
99	PZF4N	Mm	ENSMUSG00000056148	Rdh9
100	PZX46	Mm	ENSMUSG00000019880	Rspo3

## Sheet: Supplementary Table 2
Supplementary Table 2. 12K MPRA metadata and measurements. To distinguish active and inactive enhancers, a Gaussian fit of the shuffled negative control values was performed, and a p-value was calculated based on that Gaussian fit for all enhancers. P-values are adjusted using the Benjamini-Hochberg method.
Cloned_enhancer	Genome	Barcode	MLV_enhancer	EnhancerID	Enhancer_type	Hepatocyte_shared_class	Hepatocyte_topic_class	mallet_regions	Hepatocyte_refined_class	Hepatocyte_consensus_class	Shendure_pGL4_activity	Shendure_overlap	SharpMPRA_activity	SharpMPRA_overlap	STARR_seq_HIT_activity	STARR_seq_HIT_overlap	STARR_seq_RDN_activity	STARR_seq_RDN_overlap	annotation	distanceToTSS	SYMBOL	regulon	genes	HepG2_LogFC	HepG2_padj	Invivo_24h_LogFC	Invivo_24h_padj	3prime_24h_LogFC	3prime_24h_padj	5prime_24h_LogFC	5prime_24h_padj	5prime-v2_24h_LogFC	5prime-v2_24h_padj	HepG2_GT	Invivo_24h_GT	3prime_24h_GT	5prime_24h_GT	5prime-v2_24h_GT	activity_pattern
chr1:10142934-10143192	mm10	CACGTCTGTATT	chr1:10142786-10143287	chr1:10142934-10143192__mm10__CACGTCTGTATT__chr1:10142786-10143287	Liver	General	General	chr1:10142811-10143311	Hep+BEC	Hep+BEC									Promoter (1-2kb)	-1233	Arfgef1	Nfib_+,Nfia_+	Cspp1,Cops5,Arfgef1	2.42739	0.00137213	3.27732	0.000389458	3.63326	0.0168443	0.645191	0.266905			1	1	1	0	0	Both
chr1:102518082-102518340	mm10	TATTACAGGACC	chr1:102517957-102518458	chr1:102518082-102518340__mm10__TATTACAGGACC__chr1:102517957-102518458	Liver	Intermediate	Pericentral	chr1:102517936-102518436	Pericentral	Pericentral									Intron	1362273	Gm20268			-1.23734	0.910542							-2.19115	0.97797	0	0	0	0	0
chr1:102561276-102561534	mm10	AGCTCGTATGTT	chr1:102561214-102561715	chr1:102561276-102561534__mm10__AGCTCGTATGTT__chr1:102561214-102561715	Liver	Intermediate	Pericentral	chr1:102561203-102561703	Intermediate	Intermediate									Distal Intergenic	1405467	Gm20268			0.788121	0.138588	3.3988	0.000271433			1.53574	0.0471229	2.66388	0.00256927	0	1	0	1	1	Invivo
chr1:102727483-102727741	mm10	TAGCGAGCCACA	chr1:102727338-102727839	chr1:102727483-102727741__mm10__TAGCGAGCCACA__chr1:102727338-102727839	Liver	None	Pericentral	chr1:102727362-102727862	Pericentral	Pericentral									Distal Intergenic	1571674	Gm20268			-0.158358	0.531089	-1.74312	0.745138	-2.15144	0.460656	-1.60866	0.971547	-1.53222	0.911063	0	0	0	0	0	None
chr1:102734119-102734377	mm10	GACCGTAGAACC	chr1:102733969-102734470	chr1:102734119-102734377__mm10__GACCGTAGAACC__chr1:102733969-102734470	Liver	Intermediate	Pericentral	chr1:102734012-102734512	Intermediate	Intermediate									Distal Intergenic	1578310	Gm20268			0.133057	0.395161									0	0	0	0	0
chr1:102735427-102735685	mm10	ATTAGCCGCACC	chr1:102735316-102735817	chr1:102735427-102735685__mm10__ATTAGCCGCACC__chr1:102735316-102735817	Liver	Intermediate	Pericentral	chr1:102735306-102735806	Intermediate	Intermediate									Distal Intergenic	1579618	Gm20268			-0.916407	0.819037									0	0	0	0	0
chr1:102742594-102742852	mm10	GTTACGCTTACA	chr1:102742471-102742972	chr1:102742594-102742852__mm10__GTTACGCTTACA__chr1:102742471-102742972	Liver	Intermediate	Pericentral	chr1:102742473-102742973	Pericentral	Pericentral									Distal Intergenic	1586785	Gm20268			-2.20807	1									0	0	0	0	0
chr1:103762141-103762399	mm10	TCCGACGTAATA	chr1:103762024-103762525	chr1:103762141-103762399__mm10__TCCGACGTAATA__chr1:103762024-103762525	Liver	None	General	chr1:103762020-103762520	General	General									Distal Intergenic	-1006130	Cdh20			0.423823	0.265452	-2.55188	0.905011			-1.79554	0.985034	0.785596	0.20368	0	0	0	0	0	None
chr1:105113179-105113437	mm10	TGTGTGCCGAGA	chr1:105113061-105113562	chr1:105113179-105113437__mm10__TGTGTGCCGAGA__chr1:105113061-105113562	Liver	None	General	chr1:105112691-105113191	General	General									Distal Intergenic	-242570	Gm17634			-1.0174	0.850354									0	0	0	0	0
chr1:105114853-105115111	mm10	CCATAACCTCTA	chr1:105114744-105115245	chr1:105114853-105115111__mm10__CCATAACCTCTA__chr1:105114744-105115245	Liver	None	General	chr1:105114732-105115232	General	General									Distal Intergenic	-240896	Gm17634			-0.563823	0.700264	0.211779	0.200687	-0.123589	0.214762					0	0	0	0	0	None
chr1:105356708-105356966	mm10	CGCGATCAAGTC	chr1:105356693-105357194	chr1:105356708-105356966__mm10__CGCGATCAAGTC__chr1:105356693-105357194	Liver	None	Pericentral	chr1:105356302-105356802	Periportal	Periportal									Promoter (<=1kb)	0	Gm17634			-5.73746	1									0	0	0	0	0
chr1:105356708-105356966	shuffle	CATGGAATAGAC	neg-ctrl	chr1:105356708-105356966__shuffle__CATGGAATAGAC__neg-ctrl	Shuffle	Shuffle	Shuffle		Shuffle	Shuffle														-1.03196	0.854006	-2.86576	0.942655	-6.10791	0.910967	-0.1607	0.630189	-0.500255	0.672685	0	0	0	0	0	None
chr1:105413482-105413740	mm10	GAACTCTAGGAC	chr1:105413371-105413872	chr1:105413482-105413740__mm10__GAACTCTAGGAC__chr1:105413371-105413872	Liver	General	General	chr1:105413372-105413872	General	General									Intron	56719	Gm17634	Nfia_+	Rnf152,Pign	-0.496799	0.674001									0	0	0	0	0
chr1:105908632-105908890	mm10	GGTGTTGGAGCA	chr1:105908513-105909014	chr1:105908632-105908890__mm10__GGTGTTGGAGCA__chr1:105908513-105909014	Liver	General	General	chr1:105908425-105908925	General	General									Distal Intergenic	81392	Gm7160	Rxra_+,Nfib_+,Klf12_+,Nr6a1_+,Rara_+,Esrra_+,Nr1h4_+,Hnf4a_+,Bbx_+,Rora_-,Nr1h3_+,Taf7_extended_+,Chd2_extended_+,Ppargc1a_extended_+	Zcchc2,Tnfrsf11a	0.584633	0.204103	-1.96306	0.795476	-2.42287	0.50103					0	0	0	0	0	None
chr1:105926949-105927207	mm10	AGTCATAGCGAG	chr1:105926828-105927329	chr1:105926949-105927207__mm10__AGTCATAGCGAG__chr1:105926828-105927329	Liver	None	General	chr1:105926828-105927328	General	General									Distal Intergenic	63075	Gm7160	Nr6a1_+,Nr1h4_+,Clock_+,Hnf4a_+,Chd2_extended_+,Dnmt3a_extended_+,Zmiz1_extended_+	Zcchc2,Tnfrsf11a	-2.1873	1									0	0	0	0	0
chr1:105954154-105954412	mm10	GGAGGAGAAGAA	chr1:105954034-105954535	chr1:105954154-105954412__mm10__GGAGGAGAAGAA__chr1:105954034-105954535	Liver	General	Pericentral	chr1:105954033-105954533	General	General									Distal Intergenic	35870	Gm7160	Tcf7l2_+,Esrra_+,Hnf4a_+,Bbx_+,Nr1h3_+	Zcchc2,Tnfrsf11a	3.10201	0.00011291	0.158253	0.212339	0.457359	0.15792	-0.653065	0.792389	-0.422183	0.645454	1	0	0	0	0	HepG2
chr1:10604210-10604468	mm10	TGGAATGACACA	chr1:10604084-10604585	chr1:10604210-10604468__mm10__TGGAATGACACA__chr1:10604084-10604585	Liver	Intermediate	Pericentral	chr1:10604089-10604589	Pericentral	Pericentral									Intron	115437	Cpa6			-0.35418	0.615971									0	0	0	0	0
chr1:106193238-106193496	mm10	CCACTACAGCCT	chr1:106193092-106193593	chr1:106193238-106193496__mm10__CCACTACAGCCT__chr1:106193092-106193593	HepG2_mm10	Positive_control	Positive_control	chr1:106193090-106193590	Positive_control	Positive_control									Intron	21486	Phlpp1	Ppara_+,Zmiz1_extended_+	Phlpp1	-0.306606	0.596931	-1.56013	0.698369	-2.32894	0.486645	-0.372127	0.71199			0	0	0	0	0	None
chr1:106268115-106268373	mm10	GAACCTACTTGA	chr1:106267991-106268492	chr1:106268115-106268373__mm10__GAACCTACTTGA__chr1:106267991-106268492	Liver	None	General	chr1:106267994-106268494	General	General									Intron	-13052	Phlpp1	Elk3_-	Phlpp1	-1.23221	0.908671	0.113488	0.223155	1.15916	0.10397					0	0	0	0	0	None
chr1:106268115-106268373	shuffle	ACTAGCTTGACT	neg-ctrl	chr1:106268115-106268373__shuffle__ACTAGCTTGACT__neg-ctrl	Shuffle	Shuffle	Shuffle		Shuffle	Shuffle														1.11096	0.0701765	-0.515819	0.395956	-0.495288	0.252588					1	0	0	0	0	HepG2
chr1:107614186-107614444	mm10	CTCTCATAGTAC	chr1:107614054-107614555	chr1:107614186-107614444__mm10__CTCTCATAGTAC__chr1:107614054-107614555	Liver	General	General	chr1:107614065-107614565	General	General									Distal Intergenic	8306	Serpinb8			0.748014	0.149982	2.93968	0.00100384	3.59832	0.0168443	1.43797	0.0603486			0	1	1	1	0	Invivo
chr1:107837889-107838147	mm10	CCACCGTTAGCA	chr1:107837765-107838266	chr1:107837889-107838147__mm10__CCACCGTTAGCA__chr1:107837765-107838266	Liver	Periportal	Periportal	chr1:107837768-107838268	Shared	Periportal									Distal Intergenic	-79112	D830032E09Rik			-1.5969	1	-0.701346	0.449409					-1.41693	0.892283	0	0	0	0	0	None
chr1:107917071-107917329	mm10	CGTGTAATATGG	chr1:107916952-107917453	chr1:107917071-107917329__mm10__CGTGTAATATGG__chr1:107916952-107917453	Liver	Periportal	Periportal	chr1:107916950-107917450	Shared	Periportal									Promoter (<=1kb)	0	D830032E09Rik			-0.988493	0.841776	0.739755	0.102178					0.403731	0.33492	0	0	0	0	0	None
chr1:107939707-107939965	mm10	TAGGTGAGTCCG	chr1:107939597-107940098	chr1:107939707-107939965__mm10__TAGGTGAGTCCG__chr1:107939597-107940098	Liver	Periportal	Periportal	chr1:107939586-107940086	Shared	Periportal									Promoter (2-3kb)	2998	D830032E09Rik			0.557138	0.214787									0	0	0	0	0
chr1:107950460-107950718	mm10	CGCTGCAAGACA	chr1:107950333-107950834	chr1:107950460-107950718__mm10__CGCTGCAAGACA__chr1:107950333-107950834	Liver	None	Periportal	chr1:107950339-107950839	Hep+BEC	Hep+BEC									Exon	13751	D830032E09Rik			-1.71933	1	-1.66229	0.726148							0	0	0	0	0	None
chr1:108030068-108030326	mm10	GTCAGCTTAGAG	chr1:108029946-108030447	chr1:108030068-108030326__mm10__GTCAGCTTAGAG__chr1:108029946-108030447	Liver	None	Periportal	chr1:108029947-108030447	General	General									Distal Intergenic	93359	D830032E09Rik			-3.70194	1									0	0	0	0	0
chr1:109369388-109369646	mm10	TAACGACCGCAC	chr1:109369268-109369769	chr1:109369388-109369646__mm10__TAACGACCGCAC__chr1:109369268-109369769	Liver	None	General	chr1:109369267-109369767	General	General									Distal Intergenic	-612785	Cdh7			-0.289994	0.589659	0.179832	0.207796			-0.24547	0.664415	-0.641288	0.714129	0	0	0	0	0	None
chr1:110577061-110577319	hg19	ATTGCCGTTACC	chr3:107631511-107632012	chr1:110577061-110577319__hg19__ATTGCCGTTACC__chr3:107631511-107632012	Control_Shared	Positive_control	Positive_control		Positive_control	Positive_control	1.07151				2.225	0.457086	2.979	0.309278	Promoter (<=1kb)	0	STRIP1													0	0	0	0	0
chr1:116665641-116665899	hg19	GTCATGTACTCG	chr3:101824211-101824712	chr1:116665641-116665899__hg19__GTCATGTACTCG__chr3:101824211-101824712	Control_non_overlapping	Positive_control	Positive_control		Positive_control	Positive_control									Intron	11265	MAB21L3			0.870414	0.118155	2.01463	0.00991742	1.28348	0.0961738	1.79203	0.0239231	3.93286	2.34378e-05	0	1	1	1	1	Invivo
chr1:116695741-116695999	hg19	AATGCGTACTCT	chr3:101805434-101805935	chr1:116695741-116695999__hg19__AATGCGTACTCT__chr3:101805434-101805935	Control_STARR-seq	Positive_control	Positive_control		Positive_control	Positive_control					2.638	0.37	3.299	0.349057	Distal Intergenic	41365	MAB21L3			-1.28893	0.92418									0	0	0	0	0
chr1:117017861-117018119	hg19	ACTATATGTCGC	chr3:101516899-101517400	chr1:117017861-117018119__hg19__ACTATATGTCGC__chr3:101516899-101517400	Control_Shared	Positive_control	Positive_control		Positive_control	Positive_control	1.1446				4.049	0.425287	3.915	0.426689	Distal Intergenic	-56617	ATP1A1-AS1			1.93275	0.00737765	-0.0210047	0.254584			0.766913	0.222529	-2.26564	0.981938	1	0	0	0	0	HepG2
chr1:118335163-118335421	mm10	TGTTGACCAGCT	chr1:118335061-118335562	chr1:118335163-118335421__mm10__TGTTGACCAGCT__chr1:118335061-118335562	Liver	General	General	chr1:118335098-118335598	General	General									Distal Intergenic	13011	Nifk	Atf4_+,Rxra_+,Ppard_+,Zeb1_+,Nfyc_+,Rfx3_+,Sox5_+,Zfp770_+,Hnf4a_+,Hes6_extended_+,Chd2_extended_+,Zfp11_extended_+,Zfp825_extended_+,Zmiz1_extended_+	Tsn,Nifk,Clasp1	-0.0218351	0.469313	3.07421	0.000690341			0.828914	0.202477	2.52628	0.00392009	0	1	0	0	1	Invivo
chr1:118369152-118369410	mm10	AACTATGTGACC	chr1:118369035-118369536	chr1:118369152-118369410__mm10__AACTATGTGACC__chr1:118369035-118369536	Liver	Pericentral	Pericentral	chr1:118369031-118369531	Pericentral	Pericentral									Distal Intergenic	-19648	Clasp1			3.16061	9.18466e-05	5.41561	5.76883e-07			3.90779	8.97676e-06	4.6764	8.34323e-07	1	1	0	1	1	Both
chr1:118595496-118595754	mm10	TCCTTCATGCTG	chr1:118595370-118595871	chr1:118595496-118595754__mm10__TCCTTCATGCTG__chr1:118595370-118595871	Liver	None	General	chr1:118595375-118595875	General	General									Intron	-32191	Tfcp2l1	Nfib_+,Nfia_+,Zeb1_+,Rora_+,Nf1_extended_+	Clasp1	-0.654568	0.731353	-1.64202	0.721717			0.153184	0.483817			0	0	0	0	0	None
chr1:118741265-118741523	mm10	TTGAACCTTGAG	chr1:118741159-118741660	chr1:118741265-118741523__mm10__TTGAACCTTGAG__chr1:118741159-118741660	Liver	None	Pericentral	chr1:118741144-118741644	General	General									Distal Intergenic	113319	Tfcp2l1	Nfib_+,Etv6_+,Nfia_+,Thrb_+,Hnf4a_+	Clasp1	0.370858	0.286174	-1.00679	0.540643			-0.662278	0.795357	-0.810539	0.761554	0	0	0	0	0	None
chr1:119026173-119026431	mm10	GCTGGTTGCTCA	chr1:119025932-119026433	chr1:119026173-119026431__mm10__GCTGGTTGCTCA__chr1:119025932-119026433	Liver	None	Periportal		Shared	Shared									Intron	26908	Gli2			-0.0652904	0.489411	-2.03238	0.811598					-1.7881	0.946235	0	0	0	0	0	None
chr1:119026173-119026431	shuffle	CTGCAATTCTAG	neg-ctrl	chr1:119026173-119026431__shuffle__CTGCAATTCTAG__neg-ctrl	Shuffle	Shuffle	Shuffle		Shuffle	Shuffle														-0.853575	0.797959	-1.54706	0.695788			-1.17418	0.914169	-0.650097	0.716111	0	0	0	0	0	None
chr1:119293835-119294093	mm10	ACTTGGAATAGC	chr1:119293783-119294284	chr1:119293835-119294093__mm10__ACTTGGAATAGC__chr1:119293783-119294284	Liver	None	General	chr1:119293761-119294261	Hep+BEC	Hep+BEC									Distal Intergenic	128155	Inhbb			-0.747099	0.761829	1.66694	0.0208604			0.938503	0.167097			0	1	0	0	0	Invivo
chr1:119302331-119302589	mm10	CGCGGAAGTAAG	chr1:119302210-119302711	chr1:119302331-119302589__mm10__CGCGGAAGTAAG__chr1:119302210-119302711	Liver	General	Periportal	chr1:119302210-119302710	General	General									Distal Intergenic	119659	Inhbb			-5.42914	1									0	0	0	0	0
chr1:119565599-119565857	mm10	AACAACCATCCA	chr1:119565470-119565971	chr1:119565599-119565857__mm10__AACAACCATCCA__chr1:119565470-119565971	Liver	None	General	chr1:119565478-119565978	General	General									Intron	-29434	3830432H09Rik	Esrrg_+,Hnf4a_+	Ptpn4,Epb41l5	-0.6443	0.72731					2.27866	0.00532986			0	0	0	1	0
chr1:119666987-119667245	mm10	TAACGCGCTCTT	chr1:119666861-119667362	chr1:119666987-119667245__mm10__TAACGCGCTCTT__chr1:119666861-119667362	Liver	None	General	chr1:119666866-119667366	General	General									Intron	-17987	Epb41l5	Xbp1_+,Hnf4a_+,Zkscan7_extended_+	Epb41l5,Ptpn4	-4.41001	1									0	0	0	0	0
chr1:120066222-120066480	mm10	CGCTTCATGTGG	chr1:120066100-120066601	chr1:120066222-120066480__mm10__CGCTTCATGTGG__chr1:120066100-120066601	HepG2_mm10	Positive_control	Positive_control	chr1:120066101-120066601	Positive_control	Positive_control									Downstream (<1kb)	7594	Tmem37	Srebf1_+,Etv6_+,Hnf4a_+,Zfp973_extended_+	Steap3	1.46912	0.0288415									1	0	0	0	0
chr1:120100515-120100773	mm10	GGAACTTATACC	chr1:120100389-120100890	chr1:120100515-120100773__mm10__GGAACTTATACC__chr1:120100389-120100890	Liver	General	General	chr1:120100394-120100894	General	General									Distal Intergenic	19365	Dbi	Atf4_+,Etv6_+,Klf12_+,Cebpa_+,Cebpe_+,Foxo1_+,Hnf4a_+,Foxn3_extended_+,Foxq1_extended_+	Dbi,Tmem37,Steap3	1.41305	0.033495	4.72589	4.38536e-06			2.92013	0.00053576			1	1	0	1	0	Both
chr1:120116192-120116450	mm10	AACTAGCGGAGA	chr1:120116134-120116635	chr1:120116192-120116450__mm10__AACTAGCGGAGA__chr1:120116134-120116635	Liver	None	Periportal	chr1:120115770-120116270	Hep+BEC	Hep+BEC									3' UTR	3688	Dbi	Atf4_+,Srebf1_+,Ppard_+,Nfib_+,Esr1_+,Usf2_+,Esrrg_+,Nr1h4_+,Ppara_+,Hnf4a_+,Arntl_+,Zfp973_extended_+,Chd2_extended_+,Smad4_extended_+,AW146154_extended_-	Dbi,Steap3,Tmem37	-0.51263	0.680858									0	0	0	0	0
chr1:120120242-120120500	mm10	CCACGAGATAAT	chr1:120120096-120120597	chr1:120120242-120120500__mm10__CCACGAGATAAT__chr1:120120096-120120597	Liver	None	Periportal	chr1:120120169-120120669	Hep+BEC	Hep+BEC									Promoter (<=1kb)	-72	Dbi			0.171705	0.375729	0.543724	0.133647			-1.24837	0.922226	-1.27533	0.865177	0	0	0	0	0	None
chr1:120124915-120125173	mm10	CTGTGTGCGTGT	chr1:120124790-120125291	chr1:120124915-120125173__mm10__CTGTGTGCGTGT__chr1:120124790-120125291	Liver	None	General	chr1:120124794-120125294	Hep+BEC	Hep+BEC									Intron	3715	3110009E18Rik	Ppard_+,Ahr_+,Ppara_+,Zfp973_extended_+,AW146154_extended_-	Dbi	0.471261	0.246746	1.91609	0.0123965					-0.881033	0.779145	0	1	0	0	0	Invivo
chr1:120655048-120655306	mm10	GGATCTGCTACA	chr1:120654935-120655436	chr1:120655048-120655306__mm10__GGATCTGCTACA__chr1:120654935-120655436	Liver	None	Pericentral	chr1:120655010-120655510	Hep+BEC	Hep+BEC									Intron	52630	En1			-0.27395	0.584145	0.926419	0.0775222	3.17808	0.0227302	0.139641	0.489471	0.609683	0.261889	0	1	1	0	0	Invivo
chr1:121243674-121243932	mm10	AGTCGCAACCGT	chr1:121243585-121244086	chr1:121243674-121243932__mm10__AGTCGCAACCGT__chr1:121243585-121244086	Liver	None	General	chr1:121243735-121244235	General	General									Distal Intergenic	63386	Insig2	Rora_+,Hnf4a_+	Insig2	-1.09034	0.870712	-0.600664	0.419863	0.238871	0.177403			-0.598212	0.701132	0	0	0	0	0	None
chr1:121335865-121336123	mm10	GACCGCGATGTT	chr1:121335749-121336250	chr1:121335865-121336123__mm10__GACCGCGATGTT__chr1:121335749-121336250	Liver	None	General	chr1:121335744-121336244	General	General									Distal Intergenic	-3276	Insig2	Foxp1_+,Nr1i2_+,Nr5a2_+,Nr6a1_+,Tcf4_+,Thrb_+,Nr1h4_+,Rora_+,Foxo1_+,Hnf4a_+,Foxn3_extended_+	Insig2,Ccdc93	2.40927	0.00145997	1.9151	0.0124068	1.25835	0.0977027	3.02121	0.000358942	2.04252	0.0159288	1	1	1	1	1	Both
chr1:125489375-125489633	mm10	CACAATGCGATG	chr1:125489291-125489792	chr1:125489375-125489633__mm10__CACAATGCGATG__chr1:125489291-125489792	Liver	None	Periportal	chr1:125489294-125489794	Hep+BEC	Hep+BEC									Distal Intergenic	-53648	Actr3	Fli1_+,Spi1_+,Etv6_+,Nr1h4_+,Nr1h3_+,Foxn3_extended_+	Actr3	2.15787	0.00351962									1	0	0	0	0
chr1:125718003-125718261	mm10	CTACGCATGTCC	chr1:125717881-125718382	chr1:125718003-125718261__mm10__CTACGCATGTCC__chr1:125717881-125718382	Liver	None	Pericentral	chr1:125717882-125718382	Hep+BEC	Hep+BEC									Intron	41008	Gpr39			-1.55257	0.99108	-1.01803	0.544111			-0.639164	0.790089	-0.273099	0.593252	0	0	0	0	0	None
chr1:125721181-125721439	mm10	CTCGTAGTAAGG	chr1:125721051-125721552	chr1:125721181-125721439__mm10__CTCGTAGTAAGG__chr1:125721051-125721552	Liver	None	Pericentral	chr1:125721060-125721560	General	General									Intron	44186	Gpr39			-1.15978	0.889374									0	0	0	0	0
chr1:12588501-12588759	hg19	GTCAGAATCGCC	chr4:144957078-144957579	chr1:12588501-12588759__hg19__GTCAGAATCGCC__chr4:144957078-144957579	Control_STARR-seq	Positive_control	Positive_control		Positive_control	Positive_control					3.818	0.516966	3.38	0.432387	Distal Intergenic	21201	SNORA59B			2.56461	0.000831779	4.52035	8.11378e-06	6.2152	0.00193692	2.88421	0.000616115	3.50348	0.000127827	1	1	1	1	1	Both
chr1:126301256-126301514	mm10	TATGCGCGAAGG	chr1:126301108-126301609	chr1:126301256-126301514__mm10__TATGCGCGAAGG__chr1:126301108-126301609	Liver	Periportal	Periportal	chr1:126301135-126301635	Shared	Periportal									Intron	146942	Nckap5	Rxra_+,Cux1_+,Foxa1_+,Pbx1_+,Tcf4_+,Nr1h4_+,Hnf1b_+,Nrf1_+,Tbx20_+,Hand2_extended_+	Nckap5	-0.56817	0.701572									0	0	0	0	0
chr1:126366819-126367077	mm10	CCTTACCTCGCT	chr1:126366709-126367210	chr1:126366819-126367077__mm10__CCTTACCTCGCT__chr1:126366709-126367210	Liver	None	Periportal	chr1:126366698-126367198	General	General									Intron	81379	Nckap5	Nr2f2_+,Cux1_+,Nr1h4_+,Rora_+,Ppara_+,Rarb_+,Hey2_extended_+,Heyl_extended_+	Nckap5	0.0980192	0.411396	2.11174	0.00793549			1.54196	0.0464686	1.85117	0.0260784	0	1	0	1	1	Invivo
chr1:127355215-127355473	mm10	CCTTGGTCTCAT	chr1:127355093-127355594	chr1:127355215-127355473__mm10__CCTTGGTCTCAT__chr1:127355093-127355594	Liver	None	Pericentral	chr1:127355094-127355594	General	General									Intron	48453	Mgat5	Klf12_+,Foxo3_+,Foxo1_+,Hnf4a_+,Foxn3_extended_+	Tmem163,Mgat5	-0.0456334	0.478978									0	0	0	0	0
chr1:127416911-127417169	mm10	CTATCGTGAAGA	chr1:127416789-127417290	chr1:127416911-127417169__mm10__CTATCGTGAAGA__chr1:127416789-127417290	Liver	Pericentral	Pericentral	chr1:127416790-127417290	Pericentral	Pericentral									Intron	83175	Tmem163	Rxra_+,Nfib_+,Nfia_+,Hnf4a_+	Mgat5	-0.956194	0.830944	-2.23411	0.852456			-0.47224	0.746845			0	0	0	0	0	None
chr1:127419236-127419494	mm10	AGTACCAACGCC	chr1:127419103-127419604	chr1:127419236-127419494__mm10__AGTACCAACGCC__chr1:127419103-127419604	Liver	None	Pericentral	chr1:127419061-127419561	General	General									Intron	80850	Tmem163	Pbx1_+,Ppara_+,Hnf4a_+,Pparg_+,Dnmt3a_extended_+	Mgat5	1.08471	0.0743894	-1.39063	0.652393					-0.796417	0.757039	1	0	0	0	0	HepG2
chr1:127729128-127729386	mm10	CCTAAGAGCATC	chr1:127729005-127729506	chr1:127729128-127729386__mm10__CCTAAGAGCATC__chr1:127729005-127729506	Liver	General	General	chr1:127729010-127729510	General	General									Promoter (<=1kb)	-27	Acmsd	Creb3l2_+,Taf1_+,Zfp553_+,Clock_+,Hnf4a_+,Arntl_+,Hes6_extended_+,Zfp113_extended_+	Ccnt2,Tmem163,Rab3gap1,Acmsd	0.933305	0.10349									0	0	0	0	0
chr1:127750741-127750999	mm10	CATTGTATCTGG	chr1:127750592-127751093	chr1:127750741-127750999__mm10__CATTGTATCTGG__chr1:127750592-127751093	Liver	None	Periportal	chr1:127750620-127751120	General	General									Intron	-5758	Acmsd	Atf4_+,Nfib_+,Nfia_+,Foxn3_extended_+	Ccnt2,Acmsd,Rab3gap1	-0.624972	0.719988	-3.05733	0.959089							0	0	0	0	0	None
chr1:128103087-128103345	mm10	ACCGACGCTCAA	chr1:128103003-128103504	chr1:128103087-128103345__mm10__ACCGACGCTCAA__chr1:128103003-128103504	Liver	None	General	chr1:128102837-128103337	Shared	Shared									Promoter (<=1kb)	0	R3hdm1			2.33398	0.00191184	2.06985	0.00876154	3.15892	0.0231446	1.74151	0.0273208	1.0413	0.137214	1	1	1	1	0	Both
chr1:128235232-128235490	mm10	ATCGTTATCGCA	chr1:128235102-128235603	chr1:128235232-128235490__mm10__ATCGTTATCGCA__chr1:128235102-128235603	Liver	None	Pericentral	chr1:128235111-128235611	General	General									Promoter (<=1kb)	0	R3hdm1			-4.63004	1									0	0	0	0	0
chr1:130678622-130678880	mm10	GTGCCTCCAAGA	chr1:130678494-130678995	chr1:130678622-130678880__mm10__GTGCCTCCAAGA__chr1:130678494-130678995	Liver	None	Pericentral	chr1:130678501-130679001	General	General									Intron	5191	C4bp-ps1	Nfib_+,Nfia_+,Cux1_+,Esrrg_+,Rora_+,Ppara_+,Hnf4a_+,Pparg_+,Foxn3_extended_+	C4bp,Pigr,Yod1,Pfkfb2,AA986860	0.178792	0.372247	3.0272	0.000789417							0	1	0	0	0	Invivo
chr1:130733818-130734076	mm10	AAGAGTACCACC	chr1:130733698-130734199	chr1:130733818-130734076__mm10__AAGAGTACCACC__chr1:130733698-130734199	Liver	General	General	chr1:130733687-130734187	Hep+BEC	Hep+BEC									Promoter (1-2kb)	1708	AA986860	Srebf1_+,Irf2_+,Rxra_+,Nfib_+,Klf12_+,Esr1_+,Foxa1_+,Nr5a2_+,Nr6a1_+,Ahr_+,Esrrg_+,Rest_+,Rara_+,Esrra_+,Cebpa_+,Rora_+,Ppara_+,Hnf4a_+,Onecut1_+,Irf5_+,Pparg_+,Jund_+,Hnf1a_+,Smarcc2_extended_+,Rnf114_extended_+,Klf9_extended_+,Foxn3_extended_+,Chd2_extended_+,Gtf3c2_extended_-,Hmgb1_extended_+,Nr1d2_extended_+,Foxp4_extended_+,Ppargc1a_extended_+,Zmiz1_extended_+,Gtf3c2_extended_+,Trim28_extend…	AA986860,C4bp,Pigr,Yod1,Pfkfb2	-0.782001	0.77257	-1.76975	0.752869	-1.90387	0.426977			-1.88359	0.956142	0	0	0	0	0	None
chr1:130761674-130761932	mm10	CGCCATAGAATA	chr1:130761553-130762054	chr1:130761674-130761932__mm10__CGCCATAGAATA__chr1:130761553-130762054	Liver	None	Periportal	chr1:130761524-130762024	Hep+BEC	Hep+BEC									Distal Intergenic	-4452	Gm28856	Nfib_+,Klf12_+,Nfia_+,Zeb1_+,Foxa1_+,Tfcp2_+,Foxn3_extended_+,Foxq1_extended_+	C4bp,AA986860,Yod1,Pfkfb2,Pigr	0.481905	0.242749	1.56351	0.0255504							0	1	0	0	0	Invivo
chr1:130764118-130764376	mm10	GCAGACAGACCA	chr1:130764005-130764506	chr1:130764118-130764376__mm10__GCAGACAGACCA__chr1:130764005-130764506	Liver	General	General	chr1:130764011-130764511	Hep+BEC	Hep+BEC									Promoter (2-3kb)	-2008	Gm28856	Atf5_+,Rxra_+,Nr1i3_+,Nfib_+,Nr1i2_+,Gata4_+,Elf2_+,Foxa1_+,Nr5a2_+,Ahr_+,Thrb_+,Rara_+,Gata6_+,Nr1h4_+,Cebpa_+,Rora_+,Ppara_+,Cebpe_+,Hnf4a_+,Atf7_+,Pparg_+,Tef_+,Foxn3_extended_+,Chd2_extended_+,Etv3_extended_+,Bach2_extended_+,Nr3c2_extended_+,Zfp598_extended_+,Smarca4_extended_+,Tbl1xr1_extended_+	C4bp,AA986860,Pigr,Pfkfb2,Yod1	-4.04116	1									0	0	0	0	0
chr1:130798163-130798421	mm10	AGCTGGATCATT	chr1:130798028-130798529	chr1:130798163-130798421__mm10__AGCTGGATCATT__chr1:130798028-130798529	Liver	None	Periportal	chr1:130798042-130798542	General	General									Promoter (2-3kb)	-2481	Fcamr		C4bp,Pigr	-0.153193	0.52834	1.59219	0.024185							0	1	0	0	0	Invivo
chr1:130822211-130822469	mm10	ATACTCGCTCCG	chr1:130822103-130822604	chr1:130822211-130822469__mm10__ATACTCGCTCCG__chr1:130822103-130822604	HepG2_mm10	Positive_control	Positive_control	chr1:130822090-130822590	Positive_control	Positive_control									Intron	-4215	Pigr	Onecut2_+,Nr1i3_+,Etv6_+,Esr1_+,Foxa1_+,Nr6a1_+,Pbx1_+,Nr1h4_+,Cebpa_+,Ppara_+,Hnf4a_+,Onecut1_+,Hnf1a_+,Msra_extended_+	Pigr,Yod1	1.60335	0.0198026	2.818	0.00140068							1	1	0	0	0	Both
chr1:130828746-130829004	mm10	GTCTCCAGCCAT	chr1:130828623-130829124	chr1:130828746-130829004__mm10__GTCTCCAGCCAT__chr1:130828623-130829124	Liver	None	Periportal	chr1:130828625-130829125	Hep+BEC	Hep+BEC									Promoter (<=1kb)	-6	Pigr	Srebf1_+,Etv5_+,Nfib_+,Nfix_+,Zmiz1_extended_+	Pigr	-0.969885	0.836093	-1.08384	0.562423	-5.68707	0.879438			0.981953	0.152006	0	0	0	0	0	None
chr1:131086961-131087219	mm10	AAGTATGGTCTC	chr1:131086839-131087340	chr1:131086961-131087219__mm10__AAGTATGGTCTC__chr1:131086839-131087340	Liver	None	General	chr1:131086840-131087340	Shared	Shared									Exon	10607	Mapkapk2	Nr5a2_+,Ppara_+,Hnf4a_+	Rassf5,Mapkapk2,Eif2d	-1.04025	0.855746							-0.666349	0.721347	0	0	0	0	0
chr1:131090210-131090468	mm10	AGTCGATGCTGG	chr1:131090099-131090600	chr1:131090210-131090468__mm10__AGTCGATGCTGG__chr1:131090099-131090600	Liver	None	General	chr1:131090089-131090589	General	General									Exon	7358	Mapkapk2	Tcf7l2_+,Irf2_+,Nfib_+,Nr1i2_+,Gmeb2_+,Nfia_+,Nfix_+,Zeb1_+,Nr6a1_+,Nr1h4_+,Rora_+,Ppara_+,Hnf4a_+,Pura_+,Foxn3_extended_+	Eif2d,Mapkapk2,Rassf5	-1.69153	1									0	0	0	0	0
chr1:131123447-131123705	mm10	TGCAGAGCTATC	chr1:131123338-131123839	chr1:131123447-131123705__mm10__TGCAGAGCTATC__chr1:131123338-131123839	Liver	Intermediate	Pericentral	chr1:131123239-131123739	Pericentral	Pericentral									Distal Intergenic	14540	Dyrk3	Nfib_+,Ppara_+	Eif2d	-2.51161	1									0	0	0	0	0
chr1:131126184-131126442	mm10	CATTGAGCCGTT	chr1:131126033-131126534	chr1:131126184-131126442__mm10__CATTGAGCCGTT__chr1:131126033-131126534	Liver	None	Pericentral	chr1:131126063-131126563	Periportal	Periportal									Downstream (1-2kb)	11803	Dyrk3	Irf2_+,Stat1_+,Foxo3_+,Nr1h4_+,Hnf4a_+,Foxn3_extended_+	Rassf5,Mapkapk2,Ikbke,Eif2d	-0.768808	0.768245	-1.12745	0.573108							0	0	0	0	0	None
chr1:131185032-131185290	mm10	TCGCACCATACG	chr1:131184894-131185395	chr1:131185032-131185290__mm10__TCGCACCATACG__chr1:131184894-131185395	Liver	General	Periportal	chr1:131184640-131185140	General	General									Intron	14845	Rassf5	Tcf7l2_+,Srebf1_+,Onecut2_+,Rxra_+,Ppard_+,Nfib_+,Esr1_+,Nfia_+,Nfix_+,Klf7_+,Esrrg_+,Rara_+,Nr1h4_+,Rora_+,Ppara_+,Sox5_+,Hnf4a_+,Pparg_+,AI987944_extended_+,Hes6_extended_+,Klf9_extended_+,Zfp950_extended_+,Zfp958_extended_+,Zfp970_extended_+,Zfp973_extended_+,Zfp386_extended_+,Foxn3_extended_+,Msrb3_extended_+,Zfp825_extended_+,Zfp959_extended_+,Gm14325_extended_+,Zmiz1_extended_+	Ikbke,Srgap2,Rassf5,Mapkapk2,Eif2d,Dyrk3	-5.55497	1									0	0	0	0	0
chr1:131547004-131547262	mm10	TCCACTAGACCG	chr1:131546880-131547381	chr1:131547004-131547262__mm10__TCCACTAGACCG__chr1:131546880-131547381	Liver	None	General	chr1:131546939-131547439	Periportal	Periportal									Distal Intergenic	19101	Fam72a	Tcf7l2_+,Nfib_+,Klf12_+,Nr5a2_+,Klf7_+,Esrrg_+,Nr1h4_+,Rora_+,Ppara_+,Pparg_+,Foxn3_extended_+	Srgap2	1.57589	0.0214018									1	0	0	0	0
chr1:131570460-131570718	mm10	GGAATCGCCGTT	chr1:131570330-131570831	chr1:131570460-131570718__mm10__GGAATCGCCGTT__chr1:131570330-131570831	Liver	None	Pericentral	chr1:131570339-131570839	General	General									Distal Intergenic	-28521	Avpr1b			-0.42415	0.646094									0	0	0	0	0
chr1:131612610-131612868	mm10	AGATTCGTGATG	chr1:131612477-131612978	chr1:131612610-131612868__mm10__AGATTCGTGATG__chr1:131612477-131612978	Liver	None	Pericentral	chr1:131612489-131612989	General	General									Distal Intergenic	12887	Avpr1b			-0.360257	0.617324									0	0	0	0	0
chr1:131619471-131619729	mm10	CTACTGTCACTC	chr1:131619346-131619847	chr1:131619471-131619729__mm10__CTACTGTCACTC__chr1:131619346-131619847	Liver	Intermediate	Pericentral	chr1:131619350-131619850	Pericentral	Pericentral									Distal Intergenic	-18577	Ctse			-0.902942	0.813142	-1.41194	0.656396	-1.81176	0.414672			-0.0163223	0.498942	0	0	0	0	0	None
chr1:131797211-131797469	mm10	CGTAATGCAATG	chr1:131797084-131797585	chr1:131797211-131797469__mm10__CGTAATGCAATG__chr1:131797084-131797585	Liver	None	General	chr1:131797132-131797632	General	General									Promoter (<=1kb)	0	Pm20d1	Atf4_+,Srebf1_+,Irf2_+,Nr1i2_+,Esr1_+,Cux1_+,Zfp973_extended_+,Chd2_extended_+,B230307C23Rik_extended_+,9030624G23Rik_extended_+,Zmiz1_extended_+	Pm20d1,Slc41a1,Nucks1	1.65663	0.0170487	1.52512	0.0276113	0.685687	0.139474	1.85437	0.0202816	2.38569	0.00593516	1	1	0	1	1	Both
chr1:131910256-131910514	mm10	GGTGAGGAGTAA	chr1:131910124-131910625	chr1:131910256-131910514__mm10__GGTGAGGAGTAA__chr1:131910124-131910625	Liver	None	General	chr1:131910181-131910681	Shared	Shared									Promoter (<=1kb)	-20	Nucks1			2.86345	0.000276948	1.9646	0.0110738	3.60027	0.0168443	1.58823	0.0414619	1.10135	0.124329	1	1	1	1	0	Both
chr1:131938907-131939165	mm10	GATAGCGCGATT	chr1:131938784-131939285	chr1:131938907-131939165__mm10__GATAGCGCGATT__chr1:131938784-131939285	Liver	None	General	chr1:131938745-131939245	Shared	Shared									Distal Intergenic	-23789	Slc45a3	Nfib_+,Klf12_+,Nfia_+,Sox5_+,Mylk_extended_+,Rbpj_extended_+	Pm20d1,Slc45a3,Elk4,Slc41a1,Nucks1	-1.4476	0.967113	-0.850271	0.496054			-0.278701	0.679149			0	0	0	0	0	None
chr1:131980549-131980807	mm10	TTAGGTGGAGTT	chr1:131980401-131980902	chr1:131980549-131980807__mm10__TTAGGTGGAGTT__chr1:131980401-131980902	Liver	None	Periportal	chr1:131980424-131980924	Shared	Shared									Promoter (1-2kb)	1585	Slc45a3			-0.388723	0.629857							-1.22913	0.856456	0	0	0	0	0
chr1:131990183-131990441	mm10	TTGCCGGTATTA	chr1:131990048-131990549	chr1:131990183-131990441__mm10__TTGCCGGTATTA__chr1:131990048-131990549	Liver	None	General	chr1:131990436-131990936	Shared	Shared									Intron	11219	Slc45a3	Etv6_+,Nr1h4_+,Hnf4a_+	Slc45a3,Elk4	-1.41147	0.958586	3.01441	0.000814046			1.67273	0.032885			0	1	0	1	0	Invivo
chr1:131990183-131990441	shuffle	CTGCCTAGTCGA	neg-ctrl	chr1:131990183-131990441__shuffle__CTGCCTAGTCGA__neg-ctrl	Shuffle	Shuffle	Shuffle		Shuffle	Shuffle														-2.28227	1									0	0	0	0	0
chr1:131992808-131993066	mm10	ATAGAGTGAGAG	chr1:131992687-131993188	chr1:131992808-131993066__mm10__ATAGAGTGAGAG__chr1:131992687-131993188	Liver	None	General	chr1:131992687-131993187	General	General									Intron	13844	Slc45a3	Nfib_+,Nfia_+,Nr5a2_+,Pbx1_+,Nr1h4_+,Ppara_+,Foxo1_+,Hnf4a_+	Nucks1,Slc45a3,Cdk18,Elk4	0.989118	0.0917565	0.90183	0.0805236	-0.49739	0.252588			2.82108	0.00151305	1	1	0	0	1	Both
chr1:13203695-13203953	mm10	AGTCGGTAACAG	chr1:13203558-13204059	chr1:13203695-13203953__mm10__AGTCGGTAACAG__chr1:13203558-13204059	Liver	None	Periportal	chr1:13203574-13204074	Shared	Shared									Intron	-52677	Ncoa2	Tcf7l2_+,Ppara_+,Nf1_extended_+	Ncoa2	-0.083904	0.498569	0.0376378	0.241492	2.88602	0.028766	-0.0963256	0.60163	-0.972711	0.797749	0	0	1	0	0	None
chr1:132138009-132138267	mm10	TAGCTTCCACCT	chr1:132137879-132138380	chr1:132138009-132138267__mm10__TAGCTTCCACCT__chr1:132137879-132138380	Liver	None	Periportal	chr1:132137932-132138432	Periportal	Periportal									Promoter (1-2kb)	1338	Cdk18	Nfia_+,Zmiz1_extended_+	Cdk18	-0.352918	0.615265	-2.77133	0.93445	-2.71335	0.541393					0	0	0	0	0	None
chr1:132139592-132139850	mm10	TTCAACGCCGGT	chr1:132139510-132140011	chr1:132139592-132139850__mm10__TTCAACGCCGGT__chr1:132139510-132140011	Liver	None	General	chr1:132139264-132139764	Shared	Shared									Promoter (<=1kb)	0	Cdk18			0.89934	0.111098	-0.244192	0.313816	0.125878	0.188888	-0.876063	0.85119	-0.490315	0.671137	0	0	0	0	0	None
chr1:132157462-132157720	mm10	ATGAGTCGCGGA	chr1:132157369-132157870	chr1:132157462-132157720__mm10__ATGAGTCGCGGA__chr1:132157369-132157870	Liver	General	General	chr1:132157352-132157852	Shared	Shared									Distal Intergenic	-17778	Cdk18			0.284384	0.324228			-1.8662	0.42186					0	0	0	0	0
chr1:132170130-132170388	mm10	TAGCGTGTATGT	chr1:132170020-132170521	chr1:132170130-132170388__mm10__TAGCGTGTATGT__chr1:132170020-132170521	Liver	General	Pericentral	chr1:132170009-132170509	General	General									Distal Intergenic	-21043	Lemd1	Nr1i3_+,Esrrg_+,Phf21a_+,Nr1h4_+,Rora_+,Ppara_+,Pknox1_+,Pparg_+,Gm14325_extended_+	Nuak2,Mfsd4a	1.21149	0.0552974	0.139522	0.217078	0.141762	0.187595			-0.111971	0.536248	1	0	0	0	0	HepG2
chr1:13241387-13241645	mm10	TCCGGTACTAGG	chr1:13241265-13241766	chr1:13241387-13241645__mm10__TCCGGTACTAGG__chr1:13241265-13241766	Liver	None	Pericentral	chr1:13241266-13241766	General	General									Intron	58077	Ncoa2	Nr6a1_+,Nr1h4_+,Ppara_+,Hnf4a_+	Ncoa2	-0.715301	0.751424	-1.39106	0.652471	-3.67332	0.670133	0.0732414	0.523292	-0.677205	0.723763	0	0	0	0	0	None
chr1:132417306-132417564	mm10	GAACGAACTGCA	chr1:132417253-132417754	chr1:132417306-132417564__mm10__GAACGAACTGCA__chr1:132417253-132417754	Liver	None	General	chr1:132417496-132417996	Shared	Shared									Promoter (<=1kb)	0	Dstyk			0.847242	0.123616	-1.73741	0.743647	-1.64645	0.391511	-2.11765	0.996876	-2.23391	0.979879	0	0	0	0	0	None
chr1:132648027-132648285	mm10	GCAGTGTAGCAG	chr1:132647907-132648408	chr1:132648027-132648285__mm10__GCAGTGTAGCAG__chr1:132647907-132648408	Liver	General	General	chr1:132647906-132648406	Periportal	Periportal									Intron	-10936	Nfasc	Nfib_+,Nfix_+,Elf1_+,Hnf4a_+	Rbbp5	-1.87742	1									0	0	0	0	0
chr1:13301644-13301902	mm10	GTCCAATTAGTC	chr1:13301465-13301966	chr1:13301644-13301902__mm10__GTCCAATTAGTC__chr1:13301465-13301966	Liver	None	Pericentral	chr1:13301466-13301966	Shared	Shared									Promoter (1-2kb)	-1922	Ncoa2	Irf2_+,Nfib_+,Nfia_+,Hnf4a_+,Nf1_extended_+	Ncoa2	-1.33069	0.937876									0	0	0	0	0
chr1:133103382-133103640	mm10	GTAACACTGCAC	chr1:133103262-133103763	chr1:133103382-133103640__mm10__GTAACACTGCAC__chr1:133103262-133103763	Liver	None	General	chr1:133103261-133103761	Hep+BEC	Hep+BEC									Exon	-27503	Ppp1r15b			-3.74262	1									0	0	0	0	0
chr1:133120110-133120368	mm10	GACGCAATGAAC	chr1:133119994-133120495	chr1:133120110-133120368__mm10__GACGCAATGAAC__chr1:133119994-133120495	Liver	None	General	chr1:133119989-133120489	General	General									Distal Intergenic	-10775	Ppp1r15b	Srebf1_+,Ppard_+,Nr6a1_+,Ppara_+	Plekha6,Mdm4,Ppp1r15b	-1.21616	0.904401	0.565732	0.129899					-0.191472	0.566521	0	0	0	0	0	None
chr1:133124211-133124469	mm10	GATGCAGACCAG	chr1:133124118-133124619	chr1:133124211-133124469__mm10__GATGCAGACCAG__chr1:133124118-133124619	Liver	General	General	chr1:133124090-133124590	General	General									Distal Intergenic	-6674	Ppp1r15b	Zeb1_+,Nr1h4_+,Rora_+,Ppara_+,Hnf4a_+	Ppp1r15b,Mdm4	1.07357	0.0762524	-0.0368881	0.259235	1.72706	0.0727852	-0.183138	0.638897	-0.317295	0.609909	1	0	1	0	0	HepG2
chr1:13312563-13312821	mm10	ATCTGCTCACGA	chr1:13312434-13312935	chr1:13312563-13312821__mm10__ATCTGCTCACGA__chr1:13312434-13312935	Liver	None	Periportal	chr1:13312442-13312942	General	General									Intron	-12841	Ncoa2	Etv6_+,Hnf4a_+	Ncoa2	-0.753463	0.762752									0	0	0	0	0
chr1:133214018-133214276	mm10	TAACCAAGCTAC	chr1:133213903-133214404	chr1:133214018-133214276__mm10__TAACCAAGCTAC__chr1:133213903-133214404	Liver	None	General	chr1:133213903-133214403	Hep+BEC	Hep+BEC									Intron	-31821	Plekha6	Nfib_+,Nfia_+,Nfix_+,Nr5a2_+,Chd2_extended_+	Etnk2,Plekha6,Gm28040,Ppp1r15b	0.983002	0.0931412							1.70894	0.0365952	1	0	0	0	1
chr1:133285972-133286230	mm10	ACACAGACGATA	chr1:133285846-133286347	chr1:133285972-133286230__mm10__ACACAGACGATA__chr1:133285846-133286347	Liver	None	Pericentral	chr1:133285851-133286351	General	General									Intron	11718	Plekha6	Ppard_+,Hnf4a_+,Foxn3_extended_+	Ppp1r15b,Gm28040	-0.603464	0.712791	-2.05459	0.816205	-2.85691	0.557434	-1.37302	0.942932	-0.673617	0.723309	0	0	0	0	0	None
chr1:133288021-133288279	mm10	GTGTCAGAGTCA	chr1:133287899-133288400	chr1:133288021-133288279__mm10__GTGTCAGAGTCA__chr1:133287899-133288400	Liver	General	General	chr1:133287900-133288400	General	General									Intron	-9672	Plekha6	Ppard_+,Nr5a2_+,Rara_+,Rora_+,Ppara_+,Hnf4a_+,Chd2_extended_+,Msra_extended_+,Rab2a_extended_+	Etnk2,Ppp1r15b,Sox13	-0.834066	0.790039	0.436461	0.154165	0.639103	0.14251	-0.00276737	0.559714	0.327971	0.36027	0	0	0	0	0	None
chr1:133309825-133310083	mm10	GAGACTGCTGGT	chr1:133309701-133310202	chr1:133309825-133310083__mm10__GAGACTGCTGGT__chr1:133309701-133310202	Liver	General	General	chr1:133309682-133310182	General	General									Promoter (<=1kb)	0	Kiss1			-1.21726	0.904662	-3.4485	0.984165	-5.8999	0.895135	-0.503898	0.753613	-1.94522	0.962774	0	0	0	0	0	None
chr1:133329133-133329391	mm10	TTAACTTCGCAG	chr1:133329024-133329525	chr1:133329133-133329391__mm10__TTAACTTCGCAG__chr1:133329024-133329525	Liver	None	Pericentral	chr1:133329012-133329512	Pericentral	Pericentral									Promoter (1-2kb)	1921	Kiss1	Onecut2_+,Nfib_+,Etv6_+,Nr1i2_+,Nfia_+,Nfix_+,Nr6a1_+,Foxo3_+,Rora_+,Ppara_+,Hnf4a_+,Snrnp70_extended_+,Chd2_extended_+,Zmiz1_extended_+	Etnk2	-1.91641	1									0	0	0	0	0
chr1:133347702-133347960	mm10	AGTCCTCAGAAT	chr1:133347580-133348081	chr1:133347702-133347960__mm10__AGTCCTCAGAAT__chr1:133347580-133348081	Liver	General	General	chr1:133347571-133348071	General	General									Promoter (2-3kb)	-2550	Ren2	Onecut2_+,Rxra_+,Nr1i3_+,Nr1i2_+,Nr5a2_+,Nr6a1_+,Pbx1_+,Rara_+,Nr1h4_+,Rora_+,Ppara_+,Hnf4a_+,Atf7_+,Rps10_extended_+,Foxn3_extended_+,Chd2_extended_+,Bach2_extended_+	Gm28040,Etnk2,Plekha6,Sox13	-0.536168	0.689433	-2.09095	0.823383	-2.8061	0.550523	-1.43108	0.950128	-0.839632	0.769507	0	0	0	0	0	None
chr1:133353574-133353832	mm10	GAGCACAGCATT	chr1:133353401-133353902	chr1:133353574-133353832__mm10__GAGCACAGCATT__chr1:133353401-133353902	Liver	None	General	chr1:133353312-133353812	Shared	Shared									Promoter (1-2kb)	1665	Ren1	Nfia_+,Hnf4a_+,Onecut1_+	Gm28040	-2.14734	1									0	0	0	0	0
chr1:133353574-133353832	shuffle	CTAATGCCGCGT	neg-ctrl	chr1:133353574-133353832__shuffle__CTAATGCCGCGT__neg-ctrl	Shuffle	Shuffle	Shuffle		Shuffle	Shuffle														-5.36247	1									0	0	0	0	0
chr1:133362129-133362387	mm10	ACCAACGATCTG	chr1:133362012-133362513	chr1:133362129-133362387__mm10__ACCAACGATCTG__chr1:133362012-133362513	Liver	General	Pericentral	chr1:133362006-133362506	General	General									Promoter (1-2kb)	-1185	Etnk2	Rxra_+,Zfp281_+,Creb3l2_+,Npas2_+,Cebpb_+,Foxa1_+,Pbx1_+,Mlxipl_+,Nr1h4_+,Clock_+,Hnf4a_+,Atf7_+,Id2_+,Klf9_extended_+,Foxn3_extended_+,Chd2_extended_+,Nr3c2_extended_+,Zmiz1_extended_+	Gm28040,Etnk2,Sox13,Plekha6	-0.587368	0.708436	-0.196303	0.301723			0.338483	0.398394	-0.92409	0.786281	0	0	0	0	0	None
chr1:133366948-133367206	mm10	AGAGCGGTTCCT	chr1:133366822-133367323	chr1:133366948-133367206__mm10__AGAGCGGTTCCT__chr1:133366822-133367323	Liver	General	Periportal	chr1:133366820-133367320	General	General									Promoter (<=1kb)	-81	Etnk2	Rxra_+,Nr1i3_+,Klf12_+,Nr1i2_+,Cux1_+,Cebpb_+,Nr6a1_+,Pbx1_+,Smad3_+,Rara_+,Nr1h4_+,Rora_+,Vezf1_+,Sox5_+,Hnf4a_+,Atf7_+,Klf1_+,Rps10_extended_+,Klf9_extended_+,Foxn3_extended_+,Chd2_extended_+,Nr1d2_extended_+,Foxp4_extended_+,Zmiz1_extended_+	Gm28040,Etnk2,Plekha6,Sox13	0.142692	0.390558	-1.89582	0.780113	-7.18926	0.963169	-0.182486	0.638795			0	0	0	0	0	None
chr1:133371470-133371728	mm10	AGGAGCTTGCAC	chr1:133371357-133371858	chr1:133371470-133371728__mm10__AGGAGCTTGCAC__chr1:133371357-133371858	Liver	None	Pericentral	chr1:133371349-133371849	General	General									Intron	4183	Etnk2			-2.45689	1									0	0	0	0	0
chr1:133372126-133372384	mm10	GAGATCGCAAGG	chr1:133372035-133372536	chr1:133372126-133372384__mm10__GAGATCGCAAGG__chr1:133372035-133372536	Liver	None	General	chr1:133372100-133372600	General	General									Intron	4839	Etnk2	Nfib_+,Nfia_+,Nr5a2_+,Nr1h4_+,Rora_+,Ppara_+,Hnf4a_+,Rps10_extended_+,Zhx2_extended_+,Klf9_extended_+,Zhx3_extended_+,Nr3c2_extended_+	Plekha6,Etnk2,Gm28040,Sox13	0.117012	0.403196	-1.55767	0.697869	-2.83043	0.554094	-1.25824	0.923454	0.402382	0.335198	0	0	0	0	0	None
chr1:133452661-133452919	mm10	CCTCTCTCTGCT	chr1:133452539-133453040	chr1:133452661-133452919__mm10__CCTCTCTCTGCT__chr1:133452539-133453040	HepG2_mm10	Positive_control	Positive_control	chr1:133452425-133452925	Positive_control	Positive_control									Distal Intergenic	-28284	Sox13			2.96732	0.000190499	0.339854	0.173924			0.811323	0.208524			1	0	0	0	0	HepG2
chr1:133618361-133618619	mm10	CAATCCAACTAC	chr1:133618254-133618755	chr1:133618361-133618619__mm10__CAATCCAACTAC__chr1:133618254-133618755	Liver	None	General	chr1:133618273-133618773	General	General									Downstream (1-2kb)	-8070	Snrpe	Ppara_-,Nr2f2_+,Klf7_+	Atp2b4	2.98658	0.000176899	1.21551	0.0481747	0.256969	0.175355	2.32145	0.00459657	2.97098	0.000941886	1	1	0	1	1	Both
chr1:133661313-133661571	mm10	AGTGGTGTTATG	chr1:133661164-133661665	chr1:133661313-133661571__mm10__AGTGGTGTTATG__chr1:133661164-133661665	HepG2_mm10	Positive_control	Positive_control	chr1:133660868-133661368	Positive_control	Positive_control									Promoter (<=1kb)	0	Zc3h11a			2.66574	0.000564444	2.73774	0.00174677			3.1808	0.00019485	3.07128	0.00066795	1	1	0	1	1	Both
chr1:133685762-133686020	mm10	GTCTCGCATTCG	chr1:133685621-133686122	chr1:133685762-133686020__mm10__GTCTCGCATTCG__chr1:133685621-133686122	Liver	None	General	chr1:133685686-133686186	Periportal	Periportal									Intron	4066	Lax1	Fli1_+,Nr2f2_+,Erg_+,Ets1_+	Atp2b4,Gm38394,Zc3h11a	0.623396	0.19099	1.29318	0.0420661	0.16957	0.184468	2.28878	0.00514119	2.78872	0.00168973	0	1	0	1	1	Invivo
chr1:133685762-133686020	shuffle	TGTGGACCTTGG	neg-ctrl	chr1:133685762-133686020__shuffle__TGTGGACCTTGG__neg-ctrl	Shuffle	Shuffle	Shuffle		Shuffle	Shuffle														-0.882794	0.806558	-3.01708	0.954847							0	0	0	0	0	None
chr1:133933439-133933697	mm10	GTACTGAGGTCT	chr1:133933260-133933761	chr1:133933439-133933697__mm10__GTACTGAGGTCT__chr1:133933260-133933761	Liver	None	Periportal	chr1:133933328-133933828	Shared	Shared									Distal Intergenic	-12025	Prelp	Fli1_+,Etv6_+,Ppara_-,Esr1_+,Nr2f2_+,Erg_+,Ets1_+,Smad1_extended_+,Msrb3_extended_+,Bcl3_extended_+	Btg2,Atp2b4	-0.156204	0.52993									0	0	0	0	0
chr1:133934400-133934658	mm10	GGTACGACTCCA	chr1:133934275-133934776	chr1:133934400-133934658__mm10__GGTACGACTCCA__chr1:133934275-133934776	Liver	General	General	chr1:133934279-133934779	Periportal	Periportal									Distal Intergenic	-12986	Prelp	Fli1_+,Rxra_+,Ppara_-,Esr1_+,Nr2f2_+,Egr1_+,Jun_+,Pbx1_+,Klf7_+,Smad3_+,Nfyc_+,Esrra_+,Nr1h5_+,Sox5_-,Sox5_+,Foxo1_+,Smad1_extended_+,Nr5a2_extended_-,Chd2_extended_-,Msrb3_extended_+,Thra_extended_+,Sox9_extended_+,Bcl3_extended_+	Btg2,Atp2b4,Prelp	-0.837649	0.791462	-3.24325	0.9732	-3.89153	0.700666					0	0	0	0	0	None
chr1:134079183-134079441	mm10	AATGTGTGATCC	chr1:134078960-134079461	chr1:134079183-134079441__mm10__AATGTGTGATCC__chr1:134078960-134079461	Liver	None	General	chr1:134078817-134079317	Shared	Shared									Promoter (<=1kb)	-63	Btg2					3.18279	0.000506761	3.45372	0.0188014			2.51296	0.00406032	0	1	1	0	1
chr1:134099275-134099533	mm10	GACCAATGTGTG	chr1:134099042-134099543	chr1:134099275-134099533__mm10__GACCAATGTGTG__chr1:134099042-134099543	Liver	None	Pericentral	chr1:134099070-134099570	Shared	Shared									Distal Intergenic	-11709	Chit1			0.949773	0.100221	-0.359998	0.350164	-2.04843	0.446853	-0.325713	0.695432	1.24469	0.0960613	0	0	0	0	1	None
chr1:134237508-134237766	mm10	ACTGACACTCGG	chr1:134237404-134237905	chr1:134237508-134237766__mm10__ACTGACACTCGG__chr1:134237404-134237905	Liver	General	General	chr1:134237406-134237906	General	General									Promoter (2-3kb)	-2077	Adora1	Mxd4_+,Rxra_+,Zeb1_+,Cebpb_+,Nr5a2_+,Rora_+,Ppara_+,Hnf4a_+,Arntl_+,Pole4_extended_+,Gtf2ird1_extended_+,Tgif1_extended_+,Bach2_extended_+	Tmem183a,Adora1	0.631598	0.188466	1.23347	0.0470067					0.853504	0.185124	0	1	0	0	0	Invivo
chr1:134414109-134414367	mm10	ACGACAGACAAG	chr1:134413969-134414470	chr1:134414109-134414367__mm10__ACGACAGACAAG__chr1:134413969-134414470	Liver	None	General	chr1:134413988-134414488	General	General									Promoter (1-2kb)	-1011	Adipor1	Ppard_+,Etv6_+,Ppara_+,Sox5_+,Hnf4a_+,Zfp780b_extended_+,Prkaa2_extended_+,Zmiz1_extended_+	Rabif,Tmem183a,Klhl12,Adipor1,Kdm5b	0.406783	0.272173									0	0	0	0	0
chr1:134415231-134415489	mm10	AGATCGCATTCA	chr1:134415073-134415574	chr1:134415231-134415489__mm10__AGATCGCATTCA__chr1:134415073-134415574	Liver	None	General	chr1:134414843-134415343	Shared	Shared									Promoter (<=1kb)	0	Adipor1			3.37411	3.81703e-05	1.40571	0.0344459	0.674121	0.140269	2.47608	0.00279516	1.74125	0.0338324	1	1	0	1	1	Both
chr1:134520081-134520339	mm10	GAATCACGTCCA	chr1:134519952-134520453	chr1:134520081-134520339__mm10__GAATCACGTCCA__chr1:134519952-134520453	Liver	None	General	chr1:134519612-134520112	General	General									Exon	25433	Rabif	Atf4_+,Nr1h4_+,Hnf4a_+	Kdm5b,Klhl12,Adipor1	-1.51906	0.983986	-2.53706	0.902605	-4.26252	0.738676	-0.124974	0.613815	-0.410899	0.642887	0	0	0	0	0	None
chr1:134713531-134713789	mm10	CAGGACACCAGT	chr1:134713406-134713907	chr1:134713531-134713789__mm10__CAGGACACCAGT__chr1:134713406-134713907	Liver	None	Pericentral	chr1:134713410-134713910	Hep+BEC	Hep+BEC									Intron	4231	Syt2	Onecut2_+	Ppp1r12b	-4.93306	1									0	0	0	0	0
chr1:13487909-13488167	mm10	TCAGTCATGCCT	chr1:13487791-13488292	chr1:13487909-13488167__mm10__TCAGTCATGCCT__chr1:13487791-13488292	Liver	None	General	chr1:13487788-13488288	Hep+BEC	Hep+BEC									Distal Intergenic	91631	Tram1	Creb3l2_+,Zeb1_+,Foxo3_+,Rora_+,Ppara_+,Hnf4a_+	Tram1,Ncoa2	-0.41753	0.643879	-1.77034	0.752869					-1.19729	0.850334	0	0	0	0	0	None
chr1:134955883-134956141	mm10	TATCACATCACC	chr1:134955690-134956191	chr1:134955883-134956141__mm10__TATCACATCACC__chr1:134955690-134956191	HepG2_mm10	Positive_control	Positive_control	chr1:134955867-134956367	Positive_control	Positive_control									Promoter (<=1kb)	0	Ppp1r12b			1.45449	0.0299129	-0.871765	0.501859							1	0	0	0	0	HepG2
chr1:134962419-134962677	mm10	GACCTTCTGAGC	chr1:134962284-134962785	chr1:134962419-134962677__mm10__GACCTTCTGAGC__chr1:134962284-134962785	Liver	None	General	chr1:134962291-134962791	Shared	Shared									Promoter (<=1kb)	0	Ube2t			0.62422	0.190902	-2.13322	0.832555							0	0	0	0	0	None
chr1:135169560-135169818	mm10	CGTCGATTGATA	chr1:135169456-135169957	chr1:135169560-135169818__mm10__CGTCGATTGATA__chr1:135169456-135169957	Liver	None	General	chr1:135169439-135169939	Hep+BEC	Hep+BEC									Promoter (1-2kb)	-1879	Gpr37l1			-0.844956	0.794603	-0.170417	0.295837	-1.0178	0.309215					0	0	0	0	0	None
chr1:135258424-135258682	mm10	GTAGTCTCTTAG	chr1:135258359-135258860	chr1:135258424-135258682__mm10__GTAGTCTCTTAG__chr1:135258359-135258860	Liver	None	General	chr1:135258390-135258890	Hep+BEC	Hep+BEC									Promoter (<=1kb)	0	Elf3	Bcl6_+,Hnf4a_+,Foxn3_extended_+,Zbtb43_extended_+	Timm17a,Rnpep,Ipo9	1.48959	0.0274038	-1.36212	0.644241	-1.9927	0.439934	-0.514839	0.757382	-0.898566	0.781871	1	0	0	0	0	HepG2
chr1:135280760-135281018	mm10	AAGTGTATGCTG	chr1:135280638-135281139	chr1:135280760-135281018__mm10__AAGTGTATGCTG__chr1:135280638-135281139	Liver	None	Pericentral	chr1:135280639-135281139	Shared	Shared									Promoter (1-2kb)	-1648	Rnpep			0.213116	0.357914	-3.5647	0.98727			0.442813	0.35009			0	0	0	0	0	None
chr1:135311410-135311668	mm10	GTCATCGAAGCG	chr1:135311293-135311794	chr1:135311410-135311668__mm10__GTCATCGAAGCG__chr1:135311293-135311794	Liver	General	General	chr1:135311289-135311789	General	General									Promoter (<=1kb)	-65	Timm17a	Fli1_+,Nr2f2_+,Erg_+,Elf1_+,Klf12_-	Nav1	-0.309299	0.597789	-1.26175	0.613722			-2.10674	0.996493	-1.2349	0.857786	0	0	0	0	0	None
chr1:135313701-135313959	mm10	TCTGCGTAGCCT	chr1:135313581-135314082	chr1:135313701-135313959__mm10__TCTGCGTAGCCT__chr1:135313581-135314082	Liver	None	General	chr1:135313521-135314021	Shared	Shared									Promoter (<=1kb)	0	Timm17a			0.962163	0.0974687									1	0	0	0	0
chr1:135345453-135345711	mm10	CCTTAGCATGAA	chr1:135345335-135345836	chr1:135345453-135345711__mm10__CCTTAGCATGAA__chr1:135345335-135345836	Liver	Intermediate	Pericentral	chr1:135345332-135345832	Intermediate	Intermediate									Intron	20646	Lmod1	Nr1i3_+,Ppara_-,Nr2f2_+,Esrrg_+,Gata6_+,Nr1h4_+,Rora_+,Ppara_+,Rarb_+,Pparg_+	Rnpep,Nav1											0	0	0	0	0
chr1:13574901-13575159	mm10	TGTTCGACTATC	chr1:13574786-13575287	chr1:13574901-13575159__mm10__TGTTCGACTATC__chr1:13574786-13575287	Liver	None	Periportal	chr1:13574780-13575280	General	General									Intron	4639	Tram1	Srebf1_+,Ppard_+,Ppara_+,Sox5_+,Chd2_extended_+	Lactb2,Xkr9	-1.42594	0.962622	-0.612434	0.422902			0.194189	0.465127	-0.813461	0.762281	0	0	0	0	0	None
chr1:135821025-135821283	mm10	TGTCATCTCCGA	chr1:135820918-135821419	chr1:135821025-135821283__mm10__TGTCATCTCCGA__chr1:135820918-135821419	Liver	None	Pericentral	chr1:135820856-135821356	Pericentral	Pericentral									Promoter (2-3kb)	2427	Lad1	Hmbox1_+,Tcf7l1_+,Ppara_-,Nr2f2_+,Hoxb4_+,Tcf4_+,Klf7_+,Rarb_+	Nav1,Csrp1	0.545114	0.219419	0.856202	0.0863764	-0.167051	0.218148	2.60877	0.00174931	2.34087	0.00681668	0	1	0	1	1	Invivo
chr1:135917262-135917520	mm10	TACCTTGCGTGA	chr1:135917138-135917639	chr1:135917262-135917520__mm10__TACCTTGCGTGA__chr1:135917138-135917639	Liver	None	Pericentral	chr1:135917141-135917641	General	General									Promoter (1-2kb)	1600	Pkp1			-0.314914	0.599687									0	0	0	0	0
chr1:136001456-136001714	mm10	CAGTAGATGTCC	chr1:136001433-136001934	chr1:136001456-136001714__mm10__CAGTAGATGTCC__chr1:136001433-136001934	Liver	None	General	chr1:136001334-136001834	General	General									Intron	4628	Igfn1			0.8835	0.114847	0.951671	0.0743472							0	1	0	0	0	Invivo
chr1:136007967-136008225	mm10	AAGATTCAGCAG	chr1:136007842-136008343	chr1:136007967-136008225__mm10__AAGATTCAGCAG__chr1:136007842-136008343	Liver	None	Periportal	chr1:136007846-136008346	General	General									Promoter (<=1kb)	0	Tmem9													0	0	0	0	0
chr1:136228406-136228664	mm10	CTTAGCGTTCTG	chr1:136228285-136228786	chr1:136228406-136228664__mm10__CTTAGCGTTCTG__chr1:136228285-136228786	Liver	None	General	chr1:136227987-136228487	General	General									Promoter (<=1kb)	-744	Inava	Nfib_+,Nfia_+,Zeb1_+,Nr1h4_+	Camsap2	2.48321	0.00111087	-0.124569	0.28403	-1.10371	0.320896					1	0	0	0	0	HepG2
chr1:136538391-136538649	mm10	ACTCCACGGTTG	chr1:136538249-136538750	chr1:136538391-136538649__mm10__ACTCCACGGTTG__chr1:136538249-136538750	Liver	None	Pericentral	chr1:136538259-136538759	General	General									Distal Intergenic	62051	Kif14	Nfia_+,Hnf4a_+	Zfp281,Ddx59	-0.572555	0.70285									0	0	0	0	0
chr1:136541751-136542009	mm10	TCCATGAGAGCA	chr1:136541623-136542124	chr1:136541751-136542009__mm10__TCCATGAGAGCA__chr1:136541623-136542124	Liver	General	Pericentral	chr1:136541630-136542130	General	General									Exon	65411	Kif14	Tcf7l2_+,Esrra_+,Hnf4a_+,Tef_+	Zfp281,Ddx59	1.75268	0.0127797	-2.62547	0.915981					1.94553	0.0203137	1	0	0	0	1	HepG2
chr1:13660500-13660758	mm10	CCATTCTGCACC	chr1:13660302-13660803	chr1:13660500-13660758__mm10__CCATTCTGCACC__chr1:13660302-13660803	Liver	None	General	chr1:13660307-13660807	Shared	Shared									Promoter (<=1kb)	0	Lactb2			1.31402	0.0430914	0.686485	0.109749	0.308842	0.169858	0.893127	0.181303	0.699369	0.231945	1	0	0	0	0	HepG2
chr1:136698569-136698827	mm10	TATGCACTACTC	chr1:136698457-136698958	chr1:136698569-136698827__mm10__TATGCACTACTC__chr1:136698457-136698958	Liver	None	General	chr1:136698448-136698948	General	General									Promoter (2-3kb)	2358	Platr22	Creb3l2_+,Xbp1_+,Mlxipl_+,Zfp973_extended_+,Dnmt3a_extended_+	Nr5a2,Zfp281	-0.94525	0.826988	2.47475	0.00330112			1.22582	0.0959389	3.05975	0.000697964	0	1	0	1	1	Invivo
chr1:136698569-136698827	shuffle	CTGCCTACGCTT	neg-ctrl	chr1:136698569-136698827__shuffle__CTGCCTACGCTT__neg-ctrl	Shuffle	Shuffle	Shuffle		Shuffle	Shuffle														-0.833248	0.789686	-1.37541	0.648504	-3.46673	0.644263	-0.158351	0.629083	-0.394695	0.638107	0	0	0	0	0	None
chr1:136895907-136896165	mm10	AACCACTTGCCA	chr1:136895788-136896289	chr1:136895907-136896165__mm10__AACCACTTGCCA__chr1:136895788-136896289	Liver	General	General	chr1:136895823-136896323	General	General									Intron	44418	Nr5a2		Nr5a2											0	0	0	0	0
chr1:136911484-136911742	mm10	CAGTTCGATGCC	chr1:136911442-136911943	chr1:136911484-136911742__mm10__CAGTTCGATGCC__chr1:136911442-136911943	Liver	General	Pericentral	chr1:136911428-136911928	General	General									Intron	28841	Nr5a2	Tcf7l2_+,Rxra_+,Nfib_+,Nfia_+,Rora_+,Ppara_+,Hnf4a_+	Nr5a2	-4.93487	1									0	0	0	0	0
chr1:136929821-136930079	mm10	CCTCGGTAATCC	chr1:136929698-136930199	chr1:136929821-136930079__mm10__CCTCGGTAATCC__chr1:136929698-136930199	Liver	None	General	chr1:136929700-136930200	Hep+BEC	Hep+BEC									Intron	10504	Nr5a2	Foxa1_+,Hnf4a_+		1.02744	0.0847207	2.44974	0.00351847			2.50753	0.00251506	1.00967	0.145403	1	1	0	1	0	Both
chr1:136957766-136958024	mm10	ACGTTGCTACAC	chr1:136957639-136958140	chr1:136957766-136958024__mm10__ACGTTGCTACAC__chr1:136957639-136958140	Liver	None	General	chr1:136957645-136958145	General	General									Promoter (2-3kb)	2356	Nr5a2	Nr1i2_+,Nr6a1_+,Thrb_+,Nr1h4_+,Rora_+,Ppara_+,Hnf4a_+,Zmiz1_extended_+	Nr5a2	-1.42783	0.962678	-2.06063	0.817076			0.410883	0.365061	-2.93541	0.997322	0	0	0	0	0	None
chr1:136959557-136959815	mm10	TCGCCTTCCGTT	chr1:136959436-136959937	chr1:136959557-136959815__mm10__TCGCCTTCCGTT__chr1:136959436-136959937	Liver	None	General	chr1:136959448-136959948	Hep+BEC	Hep+BEC									Promoter (<=1kb)	565	Nr5a2	Tcf7l2_+,Klf12_+,Cux1_+,Zmiz1_extended_+	Nr5a2	-1.01013	0.848292	0.814039	0.0913706							0	1	0	0	0	Invivo
chr1:136960543-136960801	mm10	AAGCGGAGACTA	chr1:136960394-136960895	chr1:136960543-136960801__mm10__AAGCGGAGACTA__chr1:136960394-136960895	Liver	None	General	chr1:136960392-136960892	Hep+BEC	Hep+BEC									Promoter (<=1kb)	-95	Nr5a2	Nr1i2_+,Nr1h4_+,Rora_+,Ppara_+,Hnf4a_+,Zmiz1_extended_+	Nr5a2	1.30486	0.0441343									1	0	0	0	0
chr1:13699654-13699912	mm10	ACTCCTTCGGTA	chr1:13699534-13700035	chr1:13699654-13699912__mm10__ACTCCTTCGGTA__chr1:13699534-13700035	Liver	General	General	chr1:13699533-13700033	General	General									Intron	30883	Xkr9	Srebf1_+,Onecut2_+,Nr1i3_+,Esr1_+,Nfia_+,Nr1h4_+,Ppara_+,Sox5_+,Hnf4a_+,Onecut1_+,Zfp950_extended_+	Lactb2,Tram1	-0.124712	0.517256									0	0	0	0	0
chr1:137010597-137010855	mm10	ATCGTGCTAGAA	chr1:137010471-137010972	chr1:137010597-137010855__mm10__ATCGTGCTAGAA__chr1:137010471-137010972	Liver	General	General	chr1:137010476-137010976	General	General									Distal Intergenic	-50149	Nr5a2	Onecut2_+,Cux1_+	Nr5a2	0.333928	0.301326	1.55981	0.0257688	3.21681	0.0219888	2.0238	0.0122067	-0.00187087	0.494176	0	1	1	1	0	Invivo
chr1:137020609-137020867	mm10	AGTCCGATGTAA	chr1:137020495-137020996	chr1:137020609-137020867__mm10__AGTCCGATGTAA__chr1:137020495-137020996	Liver	None	General	chr1:137020488-137020988	General	General									Distal Intergenic	-60161	Nr5a2	Klf12_+,Nr1h4_+,Ppara_+,Hnf4a_+,Dnmt3a_extended_+,Zmiz1_extended_+	Nr5a2	0.968205	0.0963249	2.44476	0.00355049	1.65243	0.0764517	3.53411	4.3827e-05	4.14799	8.92814e-06	1	1	1	1	1	Both
chr1:138209805-138210063	mm10	AAGCCAATAGAG	chr1:138209690-138210191	chr1:138209805-138210063__mm10__AAGCCAATAGAG__chr1:138209690-138210191	Liver	General	General	chr1:138209684-138210184	General	General									Distal Intergenic	-34097	Ptprc	Sp100_+,Sox5_-,Nr2f2_-,Nr1h3_+	Ptprc	-2.78361	1									0	0	0	0	0
chr1:138619136-138619394	mm10	CACTCTTCCACG	chr1:138619017-138619518	chr1:138619136-138619394__mm10__CACTCTTCCACG__chr1:138619017-138619518	Liver	None	General	chr1:138619381-138619881	Shared	Shared									Promoter (<=1kb)	280	Nek7			0.0246787	0.445814	-0.197607	0.301914			-2.42533	0.999784	1.64159	0.0427351	0	0	0	0	1	None
chr1:138912344-138912602	mm10	ATTATGGAACGG	chr1:138912199-138912700	chr1:138912344-138912602__mm10__ATTATGGAACGG__chr1:138912199-138912700	Liver	None	General	chr1:138912223-138912723	General	General									Distal Intergenic	-35393	1700019P21Rik	Foxp1_+,Nfib_+,Nfia_+,Sox5_+,Rbpj_extended_+	Dennd1b	0.132684	0.395271	-0.89276	0.508092					-2.09862	0.97218	0	0	0	0	0	None
chr1:138992466-138992724	mm10	CTTCGTCGGATG	chr1:138992343-138992844	chr1:138992466-138992724__mm10__CTTCGTCGGATG__chr1:138992343-138992844	Liver	None	General	chr1:138992470-138992970	Hep+BEC	Hep+BEC									Intron	14810	4930596I21Rik	Nfib_+,Nfia_+,Sox5_+,Nf1_extended_+	Dennd1b	0.805163	0.13415	1.89043	0.0130134			1.58299	0.0419819			0	1	0	1	0	Invivo
chr1:139501313-139501571	mm10	ACCAGCGTGTGA	chr1:139501179-139501680	chr1:139501313-139501571__mm10__ACCAGCGTGTGA__chr1:139501179-139501680	Liver	None	General	chr1:139501192-139501692	General	General									Promoter (<=1kb)	-131	F13b	Pparg_+,Foxn3_extended_+	Cfhr1,F13b,Zbtb41	1.72023	0.0140813									1	0	0	0	0
chr1:139560101-139560359	mm10	TATGCGTCCTGG	chr1:139559984-139560485	chr1:139560101-139560359__mm10__TATGCGTCCTGG__chr1:139559984-139560485	Liver	None	General	chr1:139559980-139560480	General	General									Promoter (<=1kb)	0	Cfhr1	Klf12_+,Hnf4a_+,Chd2_extended_+	Gm4788,Zbtb41,F13b,Cfhr1	1.34994	0.0393954									1	0	0	0	0
chr1:139860281-139860539	mm10	TCGATCATACCA	chr1:139860155-139860656	chr1:139860281-139860539__mm10__TCGATCATACCA__chr1:139860155-139860656	Liver	General	General	chr1:139860160-139860660	General	General									Promoter (1-2kb)	-1579	Cfhr2	Ppara_+,Hnf4a_+,Nr3c1_+	Gm4788,Cfhr2	0.776453	0.141874	1.36735	0.0368838	2.12259	0.0548983	-0.0203992	0.568533	1.79509	0.0297025	0	1	1	0	1	Invivo
chr1:140183254-140183512	mm10	CATAGAGCGGAA	chr1:140183141-140183642	chr1:140183254-140183512__mm10__CATAGAGCGGAA__chr1:140183141-140183642	Liver	None	General	chr1:140183240-140183740	Shared	Shared									Promoter (<=1kb)	0	Cfh	Klf13_+,Etv6_+,Klf12_+,Sox5_+,Hnf4a_+,Foxq1_extended_+	Kcnt2,Cfh	-0.839966	0.792521	1.74553	0.0177018	1.27827	0.0964828	2.04857	0.0113138			0	1	1	1	0	Invivo
chr1:140406674-140406932	mm10	CAGTGGTGATAA	chr1:140406541-140407042	chr1:140406674-140406932__mm10__CAGTGGTGATAA__chr1:140406541-140407042	Liver	None	General	chr1:140406691-140407191	General	General									Intron	-36169	Kcnt2	Nr1i2_+,Nr1i3_-,Onecut1_+,Nr1d2_extended_+	Kcnt2	-2.17862	1	0.483085	0.144572							0	0	0	0	0	None
chr1:140409550-140409808	mm10	GTACGGTGACTG	chr1:140409438-140409939	chr1:140409550-140409808__mm10__GTACGGTGACTG__chr1:140409438-140409939	Liver	None	General	chr1:140409429-140409929	General	General									Intron	-33293	Kcnt2		Kcnt2	0.167333	0.377842									0	0	0	0	0
chr1:143558429-143558687	mm10	GACCATACAGAA	chr1:143558300-143558801	chr1:143558429-143558687__mm10__GACCATACAGAA__chr1:143558300-143558801	Liver	Intermediate	Pericentral	chr1:143558308-143558808	Pericentral	Pericentral									Distal Intergenic	81894	Cdc73			-4.86948	1									0	0	0	0	0
chr1:146709798-146710056	hg19	CTAGCGTCATAT	chr3:97615121-97615622	chr1:146709798-146710056__hg19__CTAGCGTCATAT__chr3:97615121-97615622	Control_STARR-seq	Positive_control	Positive_control		Positive_control	Positive_control					3.034	0.516966	4.54	0.487759	Distal Intergenic	-4235	CHD1L			3.83867	5.11865e-06	4.91755	2.37288e-06					2.2652	0.00851332	1	1	0	0	1	Both
chr1:150410054-150410312	mm10	GCTACCTCTAAT	chr1:150409927-150410428	chr1:150410054-150410312__mm10__GCTACCTCTAAT__chr1:150409927-150410428	Liver	Pericentral	Pericentral	chr1:150409933-150410433	Pericentral	Pericentral									Promoter (1-2kb)	-1685	Tpr		Tpr	-1.08717	0.869753	-2.43561	0.886363			-0.303275	0.687741	0.682989	0.236995	0	0	0	0	0	None
chr1:151025131-151025389	mm10	AAGACTAAGAGG	chr1:151025124-151025625	chr1:151025131-151025389__mm10__AAGACTAAGAGG__chr1:151025124-151025625	Liver	None	General	chr1:151025130-151025630	Shared	Shared									Distal Intergenic	-31696	Hmcn1	Nr2f2_+,Foxp2_-,Ets1_+,Chd2_extended_-	Hmcn1	4.10309	1.64625e-06	-0.193131	0.300868					-0.870947	0.777156	1	0	0	0	0	HepG2
chr1:151128098-151128356	mm10	CACTTCATGTCC	chr1:151127998-151128499	chr1:151128098-151128356__mm10__CACTTCATGTCC__chr1:151127998-151128499	Liver	General	General	chr1:151127977-151128477	General	General									Distal Intergenic	-9678	C730036E19Rik	Ppara_-,Nr2f2_+,Pbx1_+,Nr1h5_+,Nfia_-,Rarb_+,Chd2_extended_-	Hmcn1	-1.51158	0.982508									0	0	0	0	0
chr1:151130202-151130460	mm10	ATTAGTGCTTCC	chr1:151130029-151130530	chr1:151130202-151130460__mm10__ATTAGTGCTTCC__chr1:151130029-151130530	Liver	None	General	chr1:151130030-151130530	Hep+BEC	Hep+BEC									Distal Intergenic	-7574	C730036E19Rik	Nr2f2_+,Rarb_+	Hmcn1	-0.0361905	0.475174	-0.246642	0.314549							0	0	0	0	0	None
chr1:151132740-151132998	mm10	TTACGCAGGATT	chr1:151132617-151133118	chr1:151132740-151132998__mm10__TTACGCAGGATT__chr1:151132617-151133118	Liver	None	General	chr1:151132619-151133119	General	General									Distal Intergenic	-5036	C730036E19Rik			-0.388015	0.629595	-1.71001	0.737194					0.664202	0.243303	0	0	0	0	0	None
chr1:151158218-151158476	mm10	TGTATATGCGCG	chr1:151158094-151158595	chr1:151158218-151158476__mm10__TGTATATGCGCG__chr1:151158094-151158595	Liver	None	Periportal	chr1:151158049-151158549	Hep+BEC	Hep+BEC									Distal Intergenic	20184	C730036E19Rik			-2.90242	1									0	0	0	0	0
chr1:151177759-151178017	mm10	ACCTACAGACTT	chr1:151177631-151178132	chr1:151177759-151178017__mm10__ACCTACAGACTT__chr1:151177631-151178132	Liver	None	Periportal	chr1:151177638-151178138	Shared	Shared									Distal Intergenic	39725	C730036E19Rik			-3.44614	1									0	0	0	0	0
chr1:151177759-151178017	shuffle	GCTTGTACGATT	neg-ctrl	chr1:151177759-151178017__shuffle__GCTTGTACGATT__neg-ctrl	Shuffle	Shuffle	Shuffle		Shuffle	Shuffle														0.0344502	0.441576	-3.03159	0.956587	-5.14874	0.832964	-0.963807	0.870986	-0.249418	0.587017	0	0	0	0	0	None
chr1:151264838-151265096	mm10	AACGCTATTGAC	chr1:151264706-151265207	chr1:151264838-151265096__mm10__AACGCTATTGAC__chr1:151264706-151265207	Liver	None	General	chr1:151264717-151265217	General	General									Distal Intergenic	-79381	Ivns1abp	Klf12_+,Esr1_+,Zeb1_+,Epas1_+,Tcf4_+,Nr1h4_+,Clock_+,Hnf4a_+	Swt1,Ivns1abp	2.00614	0.00584714	2.70581	0.00189498			0.532632	0.312671	2.22311	0.00967958	1	1	0	0	1	Both
chr1:151338963-151339221	mm10	AAGAACAACTCG	chr1:151338894-151339395	chr1:151338963-151339221__mm10__AAGAACAACTCG__chr1:151338894-151339395	Liver	None	General	chr1:151338882-151339382	Shared	Shared									Distal Intergenic	-5256	Ivns1abp	Sox6_+,Etv6_+,Cux1_+,Nr5a2_+,Nr6a1_+,Nfatc3_+,Elf1_+,Stat3_+,Rora_+,Sox5_+,Hnf4a_+,Mctp2_extended_+,Zbtb16_extended_+,Chd2_extended_+	Trmt1l,Ivns1abp,Rnf2,Swt1	0.468166	0.247887	-0.424371	0.36735	-0.262856	0.230035					0	0	0	0	0	None
chr1:151428383-151428641	mm10	ACAGGTCAAGAA	chr1:151428278-151428779	chr1:151428383-151428641__mm10__ACAGGTCAAGAA__chr1:151428278-151428779	Liver	None	Periportal	chr1:151428287-151428787	Shared	Shared									Promoter (<=1kb)	0	Swt1			2.43966	0.00131554	1.4428	0.0321369	0.715566	0.136833	1.79169	0.0239231	2.51381	0.00406032	1	1	0	1	1	Both
chr1:151614571-151614829	mm10	CCGACCTATGCT	chr1:151614350-151614851	chr1:151614571-151614829__mm10__CCGACCTATGCT__chr1:151614350-151614851	Liver	None	Periportal	chr1:151614450-151614950	Hep+BEC	Hep+BEC									Intron	43075	Fam129a	Nr1h4_+,Chd2_extended_+	Edem3	-0.275799	0.584556									0	0	0	0	0
chr1:151737208-151737466	mm10	CAATGTTAGAGC	chr1:151737092-151737593	chr1:151737208-151737466__mm10__CAATGTTAGAGC__chr1:151737092-151737593	Liver	Pericentral	Pericentral	chr1:151737091-151737591	Pericentral	Pericentral									Distal Intergenic	17552	2810414N06Rik	Klf12_-	1700025G04Rik	-2.58603	1									0	0	0	0	0
chr1:152386580-152386838	mm10	GTTACACCGCCA	chr1:152386457-152386958	chr1:152386580-152386838__mm10__GTTACACCGCCA__chr1:152386457-152386958	HepG2_mm10	Positive_control	Positive_control	chr1:152386263-152386763	Positive_control	Positive_control									Promoter (<=1kb)	0	Tsen15			-3.85137	1									0	0	0	0	0
chr1:152398786-152399044	mm10	TATCGCCGGTCT	chr1:152398672-152399173	chr1:152398786-152399044__mm10__TATCGCCGGTCT__chr1:152398672-152399173	Liver	Intermediate	Pericentral	chr1:152398665-152399165	General	General									Promoter (<=1kb)	-786	Colgalt2	Ppara_-,Nr2f2_+,Rxra_-,Msrb3_extended_+	Rgl1	0.340631	0.298284									0	0	0	0	0
chr1:152518982-152519240	mm10	CATCTACTGAGG	chr1:152518868-152519369	chr1:152518982-152519240__mm10__CATCTACTGAGG__chr1:152518868-152519369	Liver	None	General	chr1:152518861-152519361	General	General									3' UTR	73519	Rgl1	Sp100_+,Ppara_-,Nr2f2_+,Rxra_-	Rgl1	-1.35658	0.945348									0	0	0	0	0
chr1:152538871-152539129	mm10	CCACGTCAGTCT	chr1:152538748-152539249	chr1:152538871-152539129__mm10__CCACGTCAGTCT__chr1:152538748-152539249	Liver	None	Pericentral	chr1:152538750-152539250	General	General									Intron	53630	Rgl1	Ppara_-,Nr2f2_+,Rxra_-,Klf7_+,Ppara_+,Rarb_+,Dnmt3a_extended_+	Rgl1,Colgalt2	-0.338892	0.608611	-0.676645	0.442064			-0.193775	0.643933	-0.321773	0.610274	0	0	0	0	0	None
chr1:152682615-152682873	mm10	GCTCACACTGGA	chr1:152682489-152682990	chr1:152682615-152682873__mm10__GCTCACACTGGA__chr1:152682489-152682990	Liver	None	Pericentral	chr1:152682485-152682985	Shared	Shared									Intron	-57398	Rgl1			0.880073	0.115617									0	0	0	0	0
chr1:153661436-153661694	mm10	CTATACGACAGT	chr1:153661309-153661810	chr1:153661436-153661694__mm10__CTATACGACAGT__chr1:153661309-153661810	Liver	None	General	chr1:153661298-153661798	General	General									Promoter (<=1kb)	355	Rgs8	Jdp2_+,Nr2f2_+,Zeb1_+	Rnasel,Npl,Rgs16	-0.336766	0.607772	-2.62603	0.915981	-3.67522	0.670133	-1.0903	0.897684	-0.790587	0.755802	0	0	0	0	0	None
chr1:153679129-153679387	mm10	AGACAATCGCTT	chr1:153678959-153679460	chr1:153679129-153679387__mm10__AGACAATCGCTT__chr1:153678959-153679460	Liver	None	General	chr1:153679040-153679540	Hep+BEC	Hep+BEC									Intron	11640	Rgs8	Fli1_+,Nr5a2_+,Foxo1_+,Nr1d2_extended_+	Rgs16,Rnasel	2.36359	0.00172789	3.20988	0.000468517			3.60597	3.17497e-05			1	1	0	1	0	Both
chr1:153740202-153740460	mm10	AGACGACGCCTT	chr1:153740079-153740580	chr1:153740202-153740460__mm10__AGACGACGCCTT__chr1:153740079-153740580	Liver	None	General	chr1:153740086-153740586	General	General									Promoter (<=1kb)	0	Rgs16	Klf7_+	Rnasel	-0.177435	0.540452			-3.05961	0.583928					0	0	0	0	0
chr1:153770942-153771200	mm10	ACGCAATTCCAA	chr1:153770803-153771304	chr1:153770942-153771200__mm10__ACGCAATTCCAA__chr1:153770803-153771304	Liver	Intermediate	Pericentral	chr1:153770821-153771321	Intermediate	Intermediate									Distal Intergenic	14958	Rnasel	Nr1i3_+,Ppara_+,Tcf7l1_-,Hnf4a_+,Pparg_+	Glul,Teddm2	-1.80892	1									0	0	0	0	0
chr1:153856022-153856280	mm10	CTATAACTCAGC	chr1:153855898-153856399	chr1:153856022-153856280__mm10__CTATAACTCAGC__chr1:153855898-153856399	Liver	Pericentral	Pericentral	chr1:153855901-153856401	Pericentral	Pericentral									Intron	-4827	Teddm2	Nr5a2_+,Tcf7l1_-	Glul	-0.435734	0.65053	-1.09806	0.565798					-2.60254	0.991901	0	0	0	0	0	None
chr1:153862774-153863032	mm10	AGAGACCATGTT	chr1:153862651-153863152	chr1:153862774-153863032__mm10__AGAGACCATGTT__chr1:153862651-153863152	Liver	Pericentral	Pericentral	chr1:153862606-153863106	Pericentral	Pericentral									Intron	-11313	Teddm1b	Cebpb_+,Ppara_+,Tcf7l1_-	Glul,Teddm2	-0.267251	0.580568									0	0	0	0	0
chr1:153895102-153895360	mm10	TTGGAAGGAGTT	chr1:153895006-153895507	chr1:153895102-153895360__mm10__TTGGAAGGAGTT__chr1:153895006-153895507	Liver	Pericentral	Pericentral	chr1:153894910-153895410	Pericentral	Pericentral									Intron	3360	Teddm1a			1.30413	0.0442164									1	0	0	0	0
chr1:153897237-153897495	mm10	GAATGGTTGTGG	chr1:153897117-153897618	chr1:153897237-153897495__mm10__GAATGGTTGTGG__chr1:153897117-153897618	Liver	Pericentral	Pericentral	chr1:153897116-153897616	Pericentral	Pericentral									Promoter (2-3kb)	-2431	Mir8114	Tcf7l1_-	Glul	3.20032	7.80946e-05	1.04245	0.0647897					0.437014	0.322075	1	1	0	0	0	Both
chr1:153899746-153900004	mm10	TGCGAGGTACTA	chr1:153899604-153900105	chr1:153899746-153900004__mm10__TGCGAGGTACTA__chr1:153899604-153900105	Liver	None	Pericentral	chr1:153899491-153899991	Shared	Shared									Promoter (<=1kb)	0	Mir8114			0.459992	0.250724									0	0	0	0	0
chr1:153900636-153900894	mm10	GCCTGTTATAGC	chr1:153900483-153900984	chr1:153900636-153900894__mm10__GCCTGTTATAGC__chr1:153900483-153900984	Liver	None	Pericentral	chr1:153900349-153900849	Hep+BEC	Hep+BEC									Promoter (<=1kb)	30	Glul			-0.479008	0.668349	-0.64823	0.433534					-1.05468	0.815664	0	0	0	0	0	None
chr1:153901440-153901698	mm10	AGAACCGCACGA	chr1:153901314-153901815	chr1:153901440-153901698__mm10__AGAACCGCACGA__chr1:153901314-153901815	Liver	None	Pericentral	chr1:153901319-153901819	Shared	Shared									Promoter (<=1kb)	834	Glul			-0.116187	0.512886	-0.265665	0.320568					-0.73024	0.739993	0	0	0	0	0	None
chr1:153902799-153903057	mm10	CGCTATATTCGC	chr1:153902674-153903175	chr1:153902799-153903057__mm10__CGCTATATTCGC__chr1:153902674-153903175	Liver	Pericentral	Pericentral	chr1:153902678-153903178	Pericentral	Pericentral									Promoter (<=1kb)	-741	Glul	Rora_+,Tcf7l1_-,Zfp426_+,Pparg_+	Glul,Teddm2	-2.90733	1	-0.97125	0.529912					-1.61488	0.922215	0	0	0	0	0	None
chr1:153903582-153903840	mm10	GATACGGTCGAT	chr1:153903460-153903961	chr1:153903582-153903840__mm10__GATACGGTCGAT__chr1:153903460-153903961	Liver	Pericentral	Pericentral	chr1:153903800-153904300	Pericentral	Pericentral									Promoter (<=1kb)	0	Glul		Glul	-0.32589	0.604073	-0.353926	0.348494			-0.259916	0.670192			0	0	0	0	0	None
chr1:153904304-153904562	mm10	GGTGACTTACAA	chr1:153904180-153904681	chr1:153904304-153904562__mm10__GGTGACTTACAA__chr1:153904180-153904681	Liver	Pericentral	Pericentral	chr1:153904358-153904858	Pericentral	Pericentral									Promoter (<=1kb)	506	Glul	Rora_+,Tcf7l1_-,Zfp426_+,Pparg_+	Glul,Teddm2	-0.79477	0.777845									0	0	0	0	0
chr1:153905082-153905340	mm10	CCAACGTAGCGA	chr1:153904961-153905462	chr1:153905082-153905340__mm10__CCAACGTAGCGA__chr1:153904961-153905462	Liver	Pericentral	Pericentral	chr1:153904961-153905461	Pericentral	Pericentral									Promoter (<=1kb)	-703	Glul	Foxa1_+,Rora_+,Ppara_+,Tcf7l1_-,Hnf4a_+,Zfp426_+,Pparg_+,Hnf1a_+	Glul,Teddm2	-0.797903	0.778635	-1.222	0.602358			-0.388213	0.719053	-1.49435	0.90499	0	0	0	0	0	None
chr1:153906112-153906370	mm10	CCGCACATCTCA	chr1:153905996-153906497	chr1:153906112-153906370__mm10__CCGCACATCTCA__chr1:153905996-153906497	Liver	Pericentral	Pericentral	chr1:153905991-153906491	Pericentral	Pericentral									Promoter (<=1kb)	69	Glul	Rora_+,Ppara_+,Tcf7l1_-,Hnf4a_+,Zfp426_+,Pparg_+	Glul	-0.53063	0.686738					-0.133082	0.617088			0	0	0	0	0
chr1:153906739-153906997	mm10	GCGGACTGCATT	chr1:153906632-153907133	chr1:153906739-153906997__mm10__GCGGACTGCATT__chr1:153906632-153907133	Liver	Pericentral	Pericentral	chr1:153906618-153907118	Pericentral	Pericentral									Promoter (<=1kb)	696	Glul	Rora_+,Ppara_+,Tcf7l1_-,Hnf4a_+,Zfp426_+,Pparg_+	Glul,Teddm2	-0.844902	0.794603	-3.31627	0.977426			-1.61475	0.971994	-2.02489	0.967778	0	0	0	0	0	None
chr1:153907635-153907893	mm10	AGTTCGCTTGAC	chr1:153907513-153908014	chr1:153907635-153907893__mm10__AGTTCGCTTGAC__chr1:153907513-153908014	Liver	Pericentral	Pericentral	chr1:153907514-153908014	Pericentral	Pericentral									Promoter (1-2kb)	1592	Glul	Rora_+,Ppara_+,Tcf7l1_-,Hnf4a_+,Zfp426_+,Pparg_+,Zfp704_extended_+	Glul,Teddm2	-0.675164	0.738192	-3.08324	0.960208							0	0	0	0	0	None
chr1:153908344-153908602	mm10	AGGTACTCACTC	chr1:153908208-153908709	chr1:153908344-153908602__mm10__AGGTACTCACTC__chr1:153908208-153908709	Liver	Pericentral	Pericentral	chr1:153908204-153908704	Pericentral	Pericentral									Promoter (2-3kb)	2301	Glul	Tcf7l1_-	Glul	-0.286466	0.5882	-2.38311	0.877659							0	0	0	0	0	None
chr1:153908894-153909152	mm10	ATGCGAACCTAA	chr1:153908780-153909281	chr1:153908894-153909152__mm10__ATGCGAACCTAA__chr1:153908780-153909281	Liver	Pericentral	Pericentral	chr1:153908773-153909273	Pericentral	Pericentral									Promoter (2-3kb)	2851	Glul	Rora_+,Ppara_+,Tcf7l1_-,Hnf4a_+,Zfp426_+,Pparg_+	Glul,Teddm2	-5.03007	1									0	0	0	0	0
chr1:153909791-153910049	mm10	GTCCAACACACC	chr1:153909671-153910172	chr1:153909791-153910049__mm10__GTCCAACACACC__chr1:153909671-153910172	Liver	Pericentral	Pericentral	chr1:153910015-153910515	Pericentral	Pericentral									Distal Intergenic	3748	Glul		Glul	0.0598178	0.429035	-1.04092	0.550079			-0.504922	0.753855	1.31254	0.0842485	0	0	0	0	1	None
chr1:153911103-153911361	mm10	GTAATTCTCGTC	chr1:153910982-153911483	chr1:153911103-153911361__mm10__GTAATTCTCGTC__chr1:153910982-153911483	Liver	Pericentral	Pericentral	chr1:153910655-153911155	Pericentral	Pericentral									Distal Intergenic	5060	Glul	Rora_+,Ppara_+,Tcf7l1_-,Hnf4a_+,Zfp426_+,Pparg_+	Glul	-0.353953	0.615891									0	0	0	0	0
chr1:153911636-153911894	mm10	CTACATCGAAGA	chr1:153911509-153912010	chr1:153911636-153911894__mm10__CTACATCGAAGA__chr1:153911509-153912010	Liver	Pericentral	Pericentral	chr1:153911515-153912015	Pericentral	Pericentral									Distal Intergenic	5593	Glul	Rora_+,Ppara_+,Tcf7l1_-,Hnf4a_+,Zfp426_+,Pparg_+	Glul,Teddm2	0.123391	0.4002	-5.01737	0.999977					-2.57436	0.991264	0	0	0	0	0	None
chr1:153985682-153985940	mm10	TTCGGTAATTGC	chr1:153985562-153986063	chr1:153985682-153985940__mm10__TTCGGTAATTGC__chr1:153985562-153986063	Liver	None	General	chr1:153985561-153986061	General	General									Distal Intergenic	79639	Glul			0.532614	0.223893									0	0	0	0	0
chr1:153985682-153985940	shuffle	CAGGAAGATCAA	neg-ctrl	chr1:153985682-153985940__shuffle__CAGGAAGATCAA__neg-ctrl	Shuffle	Shuffle	Shuffle		Shuffle	Shuffle														-0.467534	0.664039	-0.584701	0.415783					-0.63184	0.711689	0	0	0	0	0	None
chr1:154150441-154150699	mm10	AACGCCTGAGAA	chr1:154150374-154150875	chr1:154150441-154150699__mm10__AACGCCTGAGAA__chr1:154150374-154150875	Liver	None	General	chr1:154150320-154150820	Periportal	Periportal									Distal Intergenic	-50488	Zfp648			-0.428956	0.648292	0.390068	0.163635	-3.7931	0.686734	0.432362	0.354864			0	0	0	0	0	None
chr1:154390841-154391099	hg19	TGCCGCCTTATA	chr3:89901409-89901910	chr1:154390841-154391099__hg19__TGCCGCCTTATA__chr3:89901409-89901910	Control_STARR-seq	Positive_control	Positive_control		Positive_control	Positive_control					4.925	0.445783	5.041	0.406593	Intron	13172	IL6R			2.05522	0.00497386	4.49303	8.75633e-06					5.15859	1.13527e-07	1	1	0	0	1	Both
chr1:155202002-155202260	mm10	GAGCATAGCAGC	chr1:155201874-155202375	chr1:155202002-155202260__mm10__GAGCATAGCAGC__chr1:155201874-155202375	Liver	Periportal	Periportal	chr1:155201881-155202381	Shared	Periportal									3' UTR	6981	Stx6			-4.32729	1									0	0	0	0	0
chr1:155275833-155276091	mm10	ATCAACATGCTG	chr1:155275718-155276219	chr1:155275833-155276091__mm10__ATCAACATGCTG__chr1:155275718-155276219	Liver	None	General	chr1:155275712-155276212	General	General									3' UTR	-31389	BC034090			-1.65458	1									0	0	0	0	0
chr1:155276434-155276692	mm10	AAGGTCATTGGT	chr1:155276315-155276816	chr1:155276434-155276692__mm10__AAGGTCATTGGT__chr1:155276315-155276816	Liver	General	General	chr1:155276312-155276812	General	General									3' UTR	-31990	BC034090	Nfib_+,Klf12_+,Nfia_+,Cux1_+,Nr6a1_+,Pbx1_+,Thrb_+,Nr1h4_+,Rora_+	Xpr1	-4.0875	1									0	0	0	0	0
chr1:155324640-155324898	mm10	GCCGGATGGATT	chr1:155324522-155325023	chr1:155324640-155324898__mm10__GCCGGATGGATT__chr1:155324522-155325023	Liver	Pericentral	Pericentral	chr1:155324519-155325019	Pericentral	Pericentral									Intron	-14998	Xpr1	Nfib_+,Nfia_+,Nr1h4_+	Xpr1	-4.34717	1									0	0	0	0	0
chr1:155533183-155533441	mm10	AGGTGAACAAGC	chr1:155533061-155533562	chr1:155533183-155533441__mm10__AGGTGAACAAGC__chr1:155533061-155533562	Liver	None	General	chr1:155532979-155533479	General	General									Distal Intergenic	-6040	Gm5532	Klf12_+,Zeb1_+,Nr5a2_+,Hnf4a_+	Acbd6,Xpr1	0.0584165	0.429803	3.25461	0.000412588	3.90652	0.0138978	1.35366	0.0722886			0	1	1	1	0	Invivo
chr1:155795813-155796071	mm10	CGGAGGTAATTC	chr1:155795685-155796186	chr1:155795813-155796071__mm10__CGGAGGTAATTC__chr1:155795685-155796186	Liver	None	Pericentral	chr1:155795391-155795891	General	General									Promoter (<=1kb)	-396	Qsox1	Nfib_+,Nfia_+,Hnf4a_+	Qsox1,Acbd6,Cep350	-2.44325	1									0	0	0	0	0
chr1:155808309-155808567	mm10	CCTGGAGTAAGC	chr1:155808184-155808685	chr1:155808309-155808567__mm10__CCTGGAGTAAGC__chr1:155808184-155808685	Liver	General	General	chr1:155808188-155808688	General	General									Intron	4253	Qsox1	Nfib_+,Nfia_+,Taf1_+,Cebpa_+,Sox5_+,Hnf4a_+,Foxn3_extended_+,Hhex_extended_+,Tfdp2_extended_+	Qsox1,Acbd6,Cep350	-0.655185	0.731608	-2.13693	0.833075	-5.07054	0.825956			0.497289	0.299893	0	0	0	0	0	None
chr1:155809826-155810084	mm10	ACACTTGGAATC	chr1:155809691-155810192	chr1:155809826-155810084__mm10__ACACTTGGAATC__chr1:155809691-155810192	Liver	General	General	chr1:155809705-155810205	Hep+BEC	Hep+BEC									Promoter (2-3kb)	2736	Qsox1	Etv6_+,Cux1_+,Nr1h4_+,Cebpa_+,Zhx2_extended_+,Bptf_extended_+,Zfp950_extended_+,Foxn3_extended_+,Zhx3_extended_+	Qsox1,Cep350	1.14225	0.0652579	-0.947155	0.522741							1	0	0	0	0	HepG2
chr1:156040719-156040977	mm10	TGTGTCTCAGTA	chr1:156040602-156041103	chr1:156040719-156040977__mm10__TGTGTCTCAGTA__chr1:156040602-156041103	Liver	None	General	chr1:156040581-156041081	Shared	Shared									Promoter (<=1kb)	0	Tor1aip2			-3.12113	1									0	0	0	0	0
chr1:156073274-156073532	mm10	ATCATAGACCTG	chr1:156073148-156073649	chr1:156073274-156073532__mm10__ATCATAGACCTG__chr1:156073148-156073649	Liver	None	General	chr1:156073153-156073653	General	General									Downstream (2-3kb)	10061	Tor1aip2	Ppard_+,Klf12_+,Nr1h4_+,Ppara_+,Chd2_extended_+	Cep350,Tor1aip1,Tor1aip2	1.72804	0.0137367	0.22208	0.198207	-0.79999	0.283521	1.48583	0.053864	0.986612	0.151284	1	0	0	1	0	HepG2
chr1:15608341-15608599	mm10	ACTTCTGGTCTC	chr1:15608220-15608721	chr1:15608341-15608599__mm10__ACTTCTGGTCTC__chr1:15608220-15608721	Liver	Intermediate	Pericentral	chr1:15608220-15608720	Intermediate	Intermediate									Intron	-197047	Terf1	Esrrg_+,Pparg_+	Kcnb2	-0.96015	0.83252									0	0	0	0	0
chr1:15609564-15609822	mm10	ATTGGAGCTGTA	chr1:15609448-15609949	chr1:15609564-15609822__mm10__ATTGGAGCTGTA__chr1:15609448-15609949	Liver	Pericentral	Pericentral	chr1:15609443-15609943	Pericentral	Pericentral									Intron	-195824	Terf1	Pparg_+	Kcnb2	-0.693581	0.743725	-2.98978	0.952491	-4.66542	0.785231			-0.416506	0.644746	0	0	0	0	0	None
chr1:15610685-15610943	mm10	GCTTGTATATCG	chr1:15610556-15611057	chr1:15610685-15610943__mm10__GCTTGTATATCG__chr1:15610556-15611057	Liver	Intermediate	Pericentral	chr1:15610564-15611064	Intermediate	Intermediate									Intron	-194703	Terf1	Pparg_+,Rbpj_extended_+	Kcnb2	-1.251	0.914459									0	0	0	0	0
chr1:15615633-15615891	mm10	AGATCCACAATG	chr1:15615517-15616018	chr1:15615633-15615891__mm10__AGATCCACAATG__chr1:15615517-15616018	Liver	Intermediate	General	chr1:15615512-15616012	General	General									Intron	-189755	Terf1	Pparg_+,Klf4_extended_+,Acaa1b_extended_+	Kcnb2	0.224348	0.352738									0	0	0	0	0
chr1:156657588-156657846	mm10	GACTTACTTAGG	chr1:156657491-156657992	chr1:156657588-156657846__mm10__GACTTACTTAGG__chr1:156657491-156657992	HepG2_mm10	Positive_control	Positive_control	chr1:156657494-156657994	Positive_control	Positive_control									Promoter (<=1kb)	612	Tor3a	Rxra_+,Nfib_+,Nfia_+,Nfix_+,Zeb1_+,Cux1_+,Nr5a2_+,Esrrg_+,Esrra_+,Nr1h4_+,Ppara_+,Hnf4a_+,Klf1_+,Hes6_extended_+,Foxn3_extended_+,Bach2_extended_+,Zfp90_extended_+	Ralgps2,Tor3a,Abl2,Fam20b	0.814884	0.131758									0	0	0	0	0
chr1:156978752-156979010	mm10	CATTGTGCGCTC	chr1:156978603-156979104	chr1:156978752-156979010__mm10__CATTGTGCGCTC__chr1:156978603-156979104	Liver	None	General	chr1:156978631-156979131	General	General									Intron	-39126	Ralgps2	Ahr_+,Ppara_+,Hnf4a_+,Foxn3_extended_+	Ralgps2	-0.564749	0.70077	1.60496	0.0235655	0.899008	0.123315	1.97799	0.0139114	1.98186	0.0186025	0	1	0	1	1	Invivo
chr1:157289297-157289555	mm10	TCCAATCGCGTG	chr1:157289178-157289679	chr1:157289297-157289555__mm10__TCCAATCGCGTG__chr1:157289178-157289679	Liver	General	General	chr1:157289176-157289676	Shared	Shared									Intron	-32615	Rasal2	Nr1h4_+,Rora_+,Nr1h5_-	Rasal2											0	0	0	0	0
chr1:157503154-157503412	mm10	ATACCGGACATT	chr1:157503028-157503529	chr1:157503154-157503412__mm10__ATACCGGACATT__chr1:157503028-157503529	Liver	None	Periportal	chr1:157503033-157503533	Shared	Shared									Intron	-3316	Sec16b		Cryzl2,Sec16b,Rasal2	-1.25175	0.914459									0	0	0	0	0
chr1:157525910-157526168	mm10	CTCCGGTATGGT	chr1:157525788-157526289	chr1:157525910-157526168__mm10__CTCCGGTATGGT__chr1:157525788-157526289	HepG2_mm10	Positive_control	Positive_control	chr1:157525789-157526289	Positive_control	Positive_control									Promoter (<=1kb)	0	Sec16b	Tcf4_+,Hnf4a_+,Hoxb3_+,Zfp704_extended_+	Sec16b,Cryzl2,Rasal2	-1.10653	0.874356									0	0	0	0	0
chr1:157526720-157526978	mm10	CTGTACGTCGGT	chr1:157526566-157527067	chr1:157526720-157526978__mm10__CTGTACGTCGGT__chr1:157526566-157527067	Liver	General	General	chr1:157526599-157527099	General	General									Promoter (<=1kb)	573	Sec16b	Irf2_+,Foxp1_+,Etv6_+,Erg_+,Nr6a1_+,Elf1_+,Esrra_+,Ets1_+,Rora_+,Ppara_+,Hnf4a_+,Gabpb1_+,Elk3_+,Chd2_extended_+	Rasal2,Cryzl2,Sec16b	0.602208	0.198542	2.27265	0.00541166			1.66003	0.0340217	3.24223	0.000354482	0	1	0	1	1	Invivo
chr1:15816998-15817256	mm10	AACAGAGTGGAT	chr1:15816873-15817374	chr1:15816998-15817256__mm10__AACAGAGTGGAT__chr1:15816873-15817374	Liver	None	Periportal	chr1:15816877-15817377	Hep+BEC	Hep+BEC									Intron	9357	Terf1			-2.39595	1									0	0	0	0	0
chr1:15997201-15997459	mm10	GCTCTATTGATC	chr1:15997069-15997570	chr1:15997201-15997459__mm10__GCTCTATTGATC__chr1:15997069-15997570	Liver	None	Pericentral	chr1:15997080-15997580	General	General									Distal Intergenic	83753	4930444P10Rik			-0.55727	0.698306									0	0	0	0	0
chr1:160043893-160044151	mm10	GCGCTAGTATGG	chr1:160043692-160044193	chr1:160043893-160044151__mm10__GCGCTAGTATGG__chr1:160043692-160044193	Liver	Pericentral	Pericentral	chr1:160043526-160044026	Pericentral	Pericentral									Promoter (<=1kb)	-233	4930523C07Rik	Nfia_+	4930523C07Rik	-1.89632	1	-1.93315	0.788876					-0.989164	0.801634	0	0	0	0	0	None
chr1:160044398-160044656	mm10	GACTAGCAGACG	chr1:160044317-160044818	chr1:160044398-160044656__mm10__GACTAGCAGACG__chr1:160044317-160044818	Liver	None	Pericentral	chr1:160044196-160044696	Shared	Shared									Promoter (<=1kb)	0	4930523C07Rik			0.261135	0.33502	-2.17853	0.842022			-0.835547	0.842228	-1.84643	0.952526	0	0	0	0	0	None
chr1:16016485-16016743	mm10	ACGTAGAAGCCG	chr1:16016352-16016853	chr1:16016485-16016743__mm10__ACGTAGAAGCCG__chr1:16016352-16016853	Liver	Intermediate	Pericentral	chr1:16016364-16016864	General	General									Distal Intergenic	64469	4930444P10Rik			-1.30856	0.930444	-0.253658	0.316962			-0.920269	0.859955			0	0	0	0	0	None
chr1:160194963-160195221	mm10	CGACCTTCCTCT	chr1:160194821-160195322	chr1:160194963-160195221__mm10__CGACCTTCCTCT__chr1:160194821-160195322	Liver	None	General	chr1:160194846-160195346	Shared	Shared									Promoter (<=1kb)	0	Mrps14			2.43881	0.00131645	2.84626	0.0013073			3.14954	0.000219199	3.81744	3.61211e-05	1	1	0	1	1	Both
chr1:160254041-160254299	hg19	GATCCGTTGACA	chr1:172127475-172127976	chr1:160254041-160254299__hg19__GATCCGTTGACA__chr1:172127475-172127976	Control_STARR-seq	Positive_control	Positive_control		Positive_control	Positive_control					2.906	0.516966	3.476	0.516966	Promoter (<=1kb)	642	DCAF8			-0.177419	0.540452	-0.993498	0.536966	-1.77641	0.409555	0.147015	0.486506	0.0673331	0.464918	0	0	0	0	0	None
chr1:160792120-160792378	mm10	ACGTTAGCAGCG	chr1:160792014-160792515	chr1:160792120-160792378__mm10__ACGTTAGCAGCG__chr1:160792014-160792515	Liver	None	Pericentral	chr1:160792001-160792501	General	General									Promoter (<=1kb)	560	Rabgap1l			-1.43023	0.962859									0	0	0	0	0
chr1:160840720-160840978	mm10	TGTCACCGTCCA	chr1:160840590-160841091	chr1:160840720-160840978__mm10__TGTCACCGTCCA__chr1:160840590-160841091	Liver	None	General	chr1:160840599-160841099	General	General									Distal Intergenic	-47509	Rabgap1l	Tcf7l2_+,Onecut2_+,Esr1_+,Cux1_+	Rabgap1l,Serpinc1,Rc3h1	0.388315	0.279542									0	0	0	0	0
chr1:160987268-160987526	mm10	GAGTGTAACGTC	chr1:160987154-160987655	chr1:160987268-160987526__mm10__GAGTGTAACGTC__chr1:160987154-160987655	Liver	None	Pericentral	chr1:160987147-160987647	General	General									Promoter (<=1kb)	181	Serpinc1	Nr1i3_+,Ppard_+,Nfib_+,Esr1_+,Cux1_+,Nr6a1_+,Elf1_+,Nr1h4_+,Rora_+,Ppara_+,Zfhx3_+,Hnf4a_+,Acaa1a_extended_+,Chd2_extended_+,Foxq1_extended_+,Msra_extended_+	Serpinc1,Dars2,Klhl20,Rc3h1,Zbtb37	-0.0531025	0.483152	5.15989	1.04271e-06					3.18515	0.000434768	0	1	0	0	1	Invivo
chr1:161070695-161070953	mm10	GACTTCTGTGAG	chr1:161070490-161070991	chr1:161070695-161070953__mm10__GACTTCTGTGAG__chr1:161070490-161070991	Liver	None	General	chr1:161070635-161071135	Shared	Shared									Promoter (<=1kb)	0	Cenpl			2.05879	0.00491181	2.07746	0.00859208			-0.21166	0.651921	0.0519622	0.47137	1	1	0	0	0	Both
chr1:161076209-161076467	mm10	GTATCGTTAGGT	chr1:161076082-161076583	chr1:161076209-161076467__mm10__GTATCGTTAGGT__chr1:161076082-161076583	Liver	None	General	chr1:161076150-161076650	Shared	Shared									Promoter (<=1kb)	184	Cenpl		Serpinc1	1.43626	0.0314016	2.32912	0.00474694	3.09603	0.0237011			1.78201	0.030613	1	1	1	0	1	Both
chr1:161194044-161194302	hg19	CTGCTTACTACG	chr1:171223769-171224270	chr1:161194044-161194302__hg19__CTGCTTACTACG__chr1:171223769-171224270	Control_STARR-seq	Positive_control	Positive_control		Positive_control	Positive_control					6.669	0.423895	5.876	0.426689	Promoter (<=1kb)	-626	APOA2			3.52882	2.00693e-05	3.96804	4.83732e-05	4.94497	0.00576864	3.02376	0.000356399	2.82401	0.00149862	1	1	1	1	1	Both
chr1:16126721-16126979	hg19	GAACAGTCTCTC	chr4:141571347-141571848	chr1:16126721-16126979__hg19__GAACAGTCTCTC__chr4:141571347-141571848	Control_Shared	Positive_control	Positive_control		Positive_control	Positive_control			3.92	0.851351	3.02	0.445017	2.441	0.516966	Distal Intergenic	7215	UQCRHL			2.58775	0.000759012	0.870251	0.0844232			-0.575751	0.776036	-0.139079	0.546031	1	1	0	0	0	Both
chr1:161378742-161379000	mm10	GTCACGAGTCAC	chr1:161378615-161379116	chr1:161378742-161379000__mm10__GTCACGAGTCAC__chr1:161378615-161379116	Liver	Intermediate	Pericentral	chr1:161378621-161379121	Intermediate	Intermediate									Distal Intergenic	-16409	Tnfsf4	Atf4_+,Atf5_+,Nr1i3_+,Ahr_+,Nr1h4_+,Ppara_+,Pparg_+	Prdx6	2.72419	0.000458462									1	0	0	0	0
chr1:16199356-16199614	mm10	TACACGACGACT	chr1:16199215-16199716	chr1:16199356-16199614__mm10__TACACGACGACT__chr1:16199215-16199716	Liver	None	General	chr1:16199235-16199735	General	General									Distal Intergenic	68854	Rdh10	Tcf7l2_+,Nr1h4_+,Zfp655_extended_+,Atf6b_extended_+,Nf1_extended_+	Rdh10	1.64677	0.017568	-0.30218	0.332697							1	0	0	0	0	HepG2
chr1:162247305-162247563	mm10	CCGCTATGATCT	chr1:162247166-162247667	chr1:162247305-162247563__mm10__CCGCTATGATCT__chr1:162247166-162247667	Liver	None	Pericentral	chr1:162246988-162247488	Hep+BEC	Hep+BEC									Intron	23937	Mir214	Esr1_+,Hnf4a_+,Nf1_extended_+,Chd2_extended_+,Zmiz1_extended_+	Dnm3	2.08031	0.0045648	2.22689	0.00609534			1.90895	0.0171725	1.24833	0.0953509	1	1	0	1	1	Both
chr1:162548456-162548714	mm10	AGTGAAGGAACC	chr1:162548353-162548854	chr1:162548456-162548714__mm10__AGTGAAGGAACC__chr1:162548353-162548854	Liver	None	General	chr1:162548468-162548968	Shared	Shared									Promoter (<=1kb)	0	Eef1aknmt			2.18426	0.00320121	0.175492	0.208553			0.789363	0.215253			1	0	0	0	0	HepG2
chr1:162813830-162814088	mm10	GGAGGTCAACTG	chr1:162813719-162814220	chr1:162813830-162814088__mm10__GGAGGTCAACTG__chr1:162813719-162814220	Liver	None	General	chr1:162813709-162814209	Hep+BEC	Hep+BEC									Promoter (<=1kb)	0	Fmo4	Klf12_+,Zeb1_+,Msra_extended_+	Prrc2c	1.49999	0.0266388	1.1448	0.0544693							1	1	0	0	0	Both
chr1:162840351-162840609	mm10	TTCAGACCTTCG	chr1:162840172-162840673	chr1:162840351-162840609__mm10__TTCAGACCTTCG__chr1:162840172-162840673	Liver	None	General	chr1:162840238-162840738	General	General									3' UTR	-5679	Fmo1	Esr1_+,Nfia_+,Pbx1_+,Foxo1_+,Foxn3_extended_+,Chd2_extended_+	Fmo1,Fmo4,Fmo2,Prrc2c	-3.97926	1									0	0	0	0	0
chr1:162860225-162860483	mm10	ACGGTAAGACGC	chr1:162860102-162860603	chr1:162860225-162860483__mm10__ACGGTAAGACGC__chr1:162860102-162860603	Liver	None	General	chr1:162860104-162860604	Hep+BEC	Hep+BEC									Promoter (<=1kb)	-256	Fmo1	Nfib_+,Nfia_+,Zeb1_+,Foxn3_extended_+,Chd2_extended_+	Prrc2c,Fmo1,Fmo4	0.447086	0.256133	0.302528	0.181545			1.79182	0.0239231	-1.33484	0.87417	0	0	0	1	0	None
chr1:162866470-162866728	mm10	GTCTTGAACATC	chr1:162866367-162866868	chr1:162866470-162866728__mm10__GTCTTGAACATC__chr1:162866367-162866868	Liver	None	Periportal	chr1:162866349-162866849	Shared	Shared									Promoter (<=1kb)	0	Fmo1	Mctp2_extended_+,Hivep2_extended_+	Fmo2	0.587664	0.203166									0	0	0	0	0
chr1:162871673-162871931	mm10	AACAGAACTCCT	chr1:162871552-162872053	chr1:162871673-162871931__mm10__AACAGAACTCCT__chr1:162871552-162872053	Liver	None	Pericentral	chr1:162871552-162872052	Shared	Shared									Downstream (2-3kb)	-5063	Fmo1	Tcf7l2_+,Nr1i3_+,Nfib_+,Nfia_+,Foxa1_+,Thrb_+,Nr1h4_+,Rora_+,Ppara_+,Hnf4a_+,Pparg_+	Prrc2c,Fmo1	-1.08008	0.868089									0	0	0	0	0
chr1:162875138-162875396	mm10	TGCTTAGACCTT	chr1:162875022-162875523	chr1:162875138-162875396__mm10__TGCTTAGACCTT__chr1:162875022-162875523	Liver	None	Pericentral	chr1:162875017-162875517	Pericentral	Pericentral									3' UTR	5335	Fmo2	Ppara_+,Tcf7l1_-,Pparg_+	Fmo1	-3.98109	1									0	0	0	0	0
chr1:162875138-162875396	shuffle	ACCGTCTGCACT	neg-ctrl	chr1:162875138-162875396__shuffle__ACCGTCTGCACT__neg-ctrl	Shuffle	Shuffle	Shuffle		Shuffle	Shuffle																								0	0	0	0	0
chr1:163316854-163317112	mm10	ACCACCGTTCAC	chr1:163316726-163317227	chr1:163316854-163317112__mm10__ACCACCGTTCAC__chr1:163316726-163317227	Liver	Intermediate	Pericentral	chr1:163316733-163317233	Pericentral	Pericentral									Distal Intergenic	-3144	Prrx1			-2.80891	1									0	0	0	0	0
chr1:163338932-163339190	mm10	CTGTCATGCGAT	chr1:163338868-163339369	chr1:163338932-163339190__mm10__CTGTCATGCGAT__chr1:163338868-163339369	Liver	None	General	chr1:163338883-163339383	Hep+BEC	Hep+BEC									Distal Intergenic	-25222	Prrx1			2.2701	0.00238906									1	0	0	0	0
chr1:164151587-164151845	mm10	CCTACGATTGTG	chr1:164151356-164151857	chr1:164151587-164151845__mm10__CCTACGATTGTG__chr1:164151356-164151857	Liver	None	Periportal	chr1:164151447-164151947	General	General									Promoter (<=1kb)	0	F5	Nfib_+,Nfia_+,Nfix_+,Hnf4a_+,Pparg_+,Foxn3_extended_+	F5	0.30835	0.312658	-0.816838	0.485345			-0.124433	0.613815	0.779565	0.205807	0	0	0	0	0	None
chr1:164162844-164163102	mm10	CTTAGTCTCAAC	chr1:164162725-164163226	chr1:164162844-164163102__mm10__CTTAGTCTCAAC__chr1:164162725-164163226	Liver	None	Pericentral	chr1:164162723-164163223	General	General									Intron	-10627	Gm16548	Foxp1_+,Ppara_+,Hnf4a_+,Pparg_+,Foxn3_extended_+	F5,Slc19a2,Blzf1,Sell											0	0	0	0	0
chr1:164235157-164235415	mm10	GCCGAAGACAAC	chr1:164235035-164235536	chr1:164235157-164235415__mm10__GCCGAAGACAAC__chr1:164235035-164235536	Liver	Intermediate	Pericentral	chr1:164235036-164235536	Intermediate	Intermediate									Distal Intergenic	-13631	Slc19a2	Cebpb_+,Jun_+,Hnf4a_+,Foxn3_extended_+	F5,Slc19a2	0.614868	0.193963									0	0	0	0	0
chr1:164415430-164415688	mm10	ATGACCTATACG	chr1:164415313-164415814	chr1:164415430-164415688__mm10__ATGACCTATACG__chr1:164415313-164415814	Liver	None	General	chr1:164415309-164415809	Hep+BEC	Hep+BEC									Intron	28031	Atp1b1	Tcf7l2_+,Zeb1_+,Ahr_+,Hnf4a_+,Arntl_+	Atp1b1,Nme7,Blzf1	2.61438	0.00068677	2.51311	0.00303754			1.57737	0.0426019	3.50386	0.000127827	1	1	0	1	1	Both
chr1:164420653-164420911	mm10	AGTCAACCTATC	chr1:164420559-164421060	chr1:164420653-164420911__mm10__AGTCAACCTATC__chr1:164420559-164421060	Liver	None	Pericentral	chr1:164420532-164421032	Hep+BEC	Hep+BEC									Intron	22808	Atp1b1			2.88278	0.000260524	-3.47867	0.98496							1	0	0	0	0	HepG2
chr1:164449662-164449920	mm10	ACCGACTGTGTG	chr1:164449540-164450041	chr1:164449662-164449920__mm10__ACCGACTGTGTG__chr1:164449540-164450041	Liver	None	Periportal	chr1:164449541-164450041	General	General									Intron	3857	Atp1b1			1.53156	0.0243257									1	0	0	0	0
chr1:164545899-164546157	mm10	ATCGGTGACTAC	chr1:164545776-164546277	chr1:164545899-164546157__mm10__ATCGGTGACTAC__chr1:164545776-164546277	Liver	Periportal	Periportal	chr1:164545778-164546278	Shared	Periportal									Distal Intergenic	42590	Gm26685	Hnf4a_+	Atp1b1	-0.763442	0.765889	-1.47527	0.673735	-2.0253	0.444749	-0.135655	0.618308	-1.85884	0.953879	0	0	0	0	0	None
chr1:164703631-164703889	mm10	ATACTTGGTTGG	chr1:164703514-164704015	chr1:164703631-164703889__mm10__ATACTTGGTTGG__chr1:164703514-164704015	Liver	None	Periportal	chr1:164703498-164703998	General	General									Intron	-92755	Dpt			1.79057	0.0113674	0.991912	0.0701094							1	1	0	0	0	Both
chr1:164714122-164714380	mm10	ACTACGGTCGGT	chr1:164713929-164714430	chr1:164714122-164714380__mm10__ACTACGGTCGGT__chr1:164713929-164714430	Liver	None	General	chr1:164713935-164714435	Hep+BEC	Hep+BEC									Distal Intergenic	-82264	Dpt			0.767757	0.144312	-2.18396	0.843135	-2.67601	0.536811					0	0	0	0	0	None
chr1:165229658-165229916	mm10	TCGCGCTACCTA	chr1:165229526-165230027	chr1:165229658-165229916__mm10__TCGCGCTACCTA__chr1:165229526-165230027	Liver	None	General	chr1:165229537-165230037	General	General									Intron	6597	Tiprl			0.804655	0.134238									0	0	0	0	0
chr1:165236840-165237098	mm10	ACGCGAGAGTTG	chr1:165236772-165237273	chr1:165236840-165237098__mm10__ACGCGAGAGTTG__chr1:165236772-165237273	Liver	None	Pericentral	chr1:165236525-165237025	Shared	Shared									Promoter (<=1kb)	0	Tiprl			3.12226	0.000104009	2.8177	0.00140068	0.748399	0.134205	4.3933	1.56171e-06	4.81681	4.26367e-07	1	1	0	1	1	Both
chr1:165348734-165348992	mm10	CAGTGTCCTATT	chr1:165348609-165349110	chr1:165348734-165348992__mm10__CAGTGTCCTATT__chr1:165348609-165349110	Liver	General	General	chr1:165348613-165349113	General	General									Intron	3006	Dcaf6	Rxra_+,Ppard_+,Nr5a2_+,Rora_+,Ppara_+,Hnf4a_+	Dcaf6,Mpc2,Tiprl	-4.90115	1									0	0	0	0	0
chr1:165510298-165510556	mm10	GACTCTCTCGGT	chr1:165510170-165510671	chr1:165510298-165510556__mm10__GACTCTCTCGGT__chr1:165510170-165510671	Liver	General	General	chr1:165510177-165510677	Periportal	Periportal									Promoter (<=1kb)	387	Adcy10	Tcf7l2_+,Nfib_+,Zfp148_-,Nr2f2_+,Rxra_-,Nfia_+,Nfix_+,Adnp2_+,Nfyb_+,Pbx1_+,Hnf4a_+,Nfia_-,Zfp148_+,Cebpd_+,Chd2_extended_+,Hand2_extended_+,Thra_extended_+	Dcaf6,Mpc2,Mpzl1,Rcsd1	1.48689	0.0275748	1.37285	0.0366089					0.307123	0.368316	1	1	0	0	0	Both
chr1:165594869-165595127	mm10	TGGACAACACAT	chr1:165594758-165595259	chr1:165594869-165595127__mm10__TGGACAACACAT__chr1:165594758-165595259	Liver	None	General	chr1:165594801-165595301	General	General									Intron	10626	Mpzl1	Ppard_+,Ppara_-,Nr2f2_+,Rxra_-,Nr5a2_+,Pbx1_+,Nr1h4_+,Rora_+,Ppara_+,Nr1h5_+,Hnf4a_+	Dcaf6,Mpc2,Rcsd1,Mpzl1	-1.40804	0.958055									0	0	0	0	0
chr1:165634494-165634752	mm10	CATGATTGTGAG	chr1:165634392-165634893	chr1:165634494-165634752__mm10__CATGATTGTGAG__chr1:165634392-165634893	Liver	None	General	chr1:165634399-165634899	Shared	Shared									Promoter (<=1kb)	0	Mpzl1			1.63831	0.0179895									1	0	0	0	0
chr1:165765176-165765434	mm10	CTCACACTATCT	chr1:165765046-165765547	chr1:165765176-165765434__mm10__CTCACACTATCT__chr1:165765046-165765547	Liver	None	Pericentral	chr1:165765049-165765549	Shared	Shared									Promoter (1-2kb)	1430	Creg1	Srebf1_+,Onecut2_+,Nr1i3_+,Nfib_+,Irf6_+,Klf12_+,Ppara_-,Nr2f2_+,Rxra_-,Pbx1_+,Tcf4_+,Ahr_+,Esrrg_+,Nr1h4_+,Rora_+,Ppara_+,Nr1h5_+,Pparg_+,Foxn3_extended_+,Chd2_extended_+,Zfp207_extended_-,Acaa1b_extended_+	Creg1,Pou2f1,Rcsd1	-3.13189	1									0	0	0	0	0
chr1:165766449-165766707	mm10	AACACGACCAAC	chr1:165766328-165766829	chr1:165766449-165766707__mm10__AACACGACCAAC__chr1:165766328-165766829	Liver	None	General	chr1:165766328-165766828	Shared	Shared									Promoter (2-3kb)	2703	Creg1	Srebf1_+,Ppard_+,Ppara_-,Nr2f2_+,Rxra_-,Pbx1_+,Rora_+,Ppara_+,Pparg_+,Foxn3_extended_+,Chd2_extended_+,Bcl3_extended_+	Creg1,Pou2f1,Rcsd1	0.103454	0.409012	1.21451	0.0482539	0.541901	0.150713	1.94261	0.0154751	2.73555	0.00202203	0	1	0	1	1	Invivo
chr1:16605014-16605272	mm10	CAGTCGCAAGCA	chr1:16604886-16605387	chr1:16605014-16605272__mm10__CAGTCGCAAGCA__chr1:16604886-16605387	Liver	None	General	chr1:16604893-16605393	General	General									Intron	13987	Ube2w		Eloc	-1.41072	0.958586									0	0	0	0	0
chr1:166266407-166266665	mm10	ATGGACCGTACC	chr1:166266282-166266783	chr1:166266407-166266665__mm10__ATGGACCGTACC__chr1:166266282-166266783	Liver	Periportal	Periportal	chr1:166266286-166266786	General	Periportal									Intron	12214	Ildr2	Irf2_+,Rxra_+,Rora_+,Hnf4a_+,Tef_+,Tfap4_extended_+,Chd2_extended_+	Ildr2,Tada1	-1.17615	0.894375									0	0	0	0	0
chr1:166278863-166279121	mm10	GTAAGGACAGCC	chr1:166278735-166279236	chr1:166278863-166279121__mm10__GTAAGGACAGCC__chr1:166278735-166279236	Liver	None	General	chr1:166278730-166279230	Periportal	Periportal									Intron	24670	Ildr2	Nfib_+,Etv6_+,Esr1_+,Hnf4a_+	Ildr2,Pogk,Tada1	-0.482173	0.669718	0.0853943	0.229858	-0.164496	0.218148					0	0	0	0	0	None
chr1:16657039-16657297	mm10	CACTCCGCCTAA	chr1:16656980-16657481	chr1:16657039-16657297__mm10__CACTCCGCCTAA__chr1:16656980-16657481	Liver	None	General	chr1:16656989-16657489	Shared	Shared									Promoter (<=1kb)	0	Eloc			1.19075	0.0580197	3.88691	6.34593e-05	5.37854	0.00411032	3.01749	0.000363593	3.15038	0.000493597	1	1	1	1	1	Both
chr1:167349875-167350133	mm10	GGATTCATACCT	chr1:167349734-167350235	chr1:167349875-167350133__mm10__GGATTCATACCT__chr1:167349734-167350235	Liver	None	General	chr1:167349657-167350157	Shared	Shared									Promoter (<=1kb)	0	Aldh9a1			0.44276	0.257911	-1.92124	0.785888	-4.17013	0.729115	0.572631	0.295956	1.37875	0.0742772	0	0	0	0	1	None
chr1:167351143-167351401	mm10	TCGAGGACGTGA	chr1:167351018-167351519	chr1:167351143-167351401__mm10__TCGAGGACGTGA__chr1:167351018-167351519	Liver	None	Periportal	chr1:167350775-167351275	Shared	Shared									Promoter (<=1kb)	831	Aldh9a1	Hnf4a_+,Cxxc1_extended_+	Uck2	0.0171966	0.449156	-1.02493	0.545593	-1.59897	0.385561	-0.863754	0.848908	0.810773	0.197346	0	0	0	0	0	None
chr1:167358742-167359000	mm10	CTTCGCTGCTGA	chr1:167358522-167359023	chr1:167358742-167359000__mm10__CTTCGCTGCTGA__chr1:167358522-167359023	Liver	None	Periportal	chr1:167358621-167359121	General	General									Intron	-5166	Aldh9a1		Aldh9a1											0	0	0	0	0
chr1:167375041-167375299	mm10	GCTCGTTAGACT	chr1:167374923-167375424	chr1:167375041-167375299__mm10__GCTCGTTAGACT__chr1:167374923-167375424	Liver	None	General	chr1:167374920-167375420	General	General									Intron	10875	Aldh9a1	Nr1i3_+,Ppard_+,Klf12_+,Esr1_+,Esrrg_+,Nr1h4_+,Rora_+,Ppara_+,Hnf4a_+	Uck2,Aldh9a1,Tmco1	2.29341	0.00220818	-2.27542	0.860506					0.461391	0.312633	1	0	0	0	0	HepG2
chr1:167746755-167747013	mm10	GACTTCCATCGG	chr1:167746639-167747140	chr1:167746755-167747013__mm10__GACTTCCATCGG__chr1:167746639-167747140	Liver	General	General	chr1:167746634-167747134	Hep+BEC	Hep+BEC									Intron	57198	Lmx1a			-0.448777	0.657032	-1.44277	0.665483	-3.29342	0.61989	-0.762963	0.821124	-0.768197	0.749783	0	0	0	0	0	None
chr1:168305523-168305781	mm10	GACGAATAGCGC	chr1:168305400-168305901	chr1:168305523-168305781__mm10__GACGAATAGCGC__chr1:168305400-168305901	Liver	Intermediate	Pericentral	chr1:168305402-168305902	Intermediate	Intermediate									Intron	125723	Pbx1		Pbx1	0.13581	0.393817									0	0	0	0	0
chr1:168681915-168682173	mm10	CGCTTCAGACGA	chr1:168681780-168682281	chr1:168681915-168682173__mm10__CGCTTCAGACGA__chr1:168681780-168682281	Liver	None	Pericentral	chr1:168681794-168682294	Pericentral	Pericentral									Distal Intergenic	191272	Mir6348			-0.647913	0.728628									0	0	0	0	0
chr1:169187813-169188071	mm10	TTCAAGGTCAGA	chr1:169187697-169188198	chr1:169187813-169188071__mm10__TTCAAGGTCAGA__chr1:169187697-169188198	Liver	None	General	chr1:169187692-169188192	Hep+BEC	Hep+BEC									Distal Intergenic	-168724	Mir6354			1.31614	0.0428386									1	0	0	0	0
chr1:170031752-170032010	mm10	CGCCTTGGATAC	chr1:170031632-170032133	chr1:170031752-170032010__mm10__CGCCTTGGATAC__chr1:170031632-170032133	Liver	None	Pericentral	chr1:170031631-170032131	Pericentral	Pericentral									Intron	56934	Ddr2	Nr2f2_+,Ppara_+,Pparg_+	Hsd17b7,Ddr2	-0.200067	0.550244									0	0	0	0	0
chr1:170343938-170344196	mm10	TACGCTTACGCC	chr1:170343834-170344335	chr1:170343938-170344196__mm10__TACGCTTACGCC__chr1:170343834-170344335	Liver	None	Pericentral	chr1:170343817-170344317	General	General									Intron	-16284	Nos1ap	Irf2_+,Nfia_+,Ppara_+,Hnf4a_+,Nf1_extended_+	Nos1ap,Gm7694	-1.95268	1									0	0	0	0	0
chr1:170496262-170496520	mm10	GACAGCATCCAG	chr1:170496144-170496645	chr1:170496262-170496520__mm10__GACAGCATCCAG__chr1:170496144-170496645	Liver	General	Pericentral	chr1:170496141-170496641	General	General									Intron	-41348	Nos1ap	Atf4_+,Irf2_+,Rxra_+,Nr1i2_+,Foxo3_+,Ppara_+,Foxo1_+,Hnf4a_+,Tef_+,Zbtb18_extended_+	Nos1ap	-1.84319	1									0	0	0	0	0
chr1:170516254-170516512	mm10	CACGGAATCGGA	chr1:170516198-170516699	chr1:170516254-170516512__mm10__CACGGAATCGGA__chr1:170516198-170516699	Liver	General	Pericentral	chr1:170516146-170516646	General	General									Intron	40598	Nos1ap	Klf13_+,Rxra_+,Ppard_+,Nr1i2_+,Nfia_+,Nr5a2_+,Foxo3_+,Ppara_+,Foxo1_+,Hnf4a_+,Nr1d2_extended_+,AW146154_extended_+,Gtf3c2_extended_+	Nos1ap	3.00203	0.000167621	0.220289	0.198524			0.487752	0.330645	0.0473449	0.472362	1	0	0	0	0	HepG2
chr1:170588107-170588365	mm10	GACACATACCTT	chr1:170587992-170588493	chr1:170588107-170588365__mm10__GACACATACCTT__chr1:170587992-170588493	Liver	None	General	chr1:170587986-170588486	General	General									Promoter (<=1kb)	932	Nos1ap	Ppara_+,Hnf4a_+,Tef_+,Gtf3c2_extended_+	Nos1ap,Atf6	-1.64053	1	-0.413125	0.364656							0	0	0	0	0	None
chr1:170607309-170607567	mm10	GCCGACCAAGAT	chr1:170607160-170607661	chr1:170607309-170607567__mm10__GCCGACCAAGAT__chr1:170607160-170607661	Liver	General	General	chr1:170607305-170607805	General	General									Distal Intergenic	-17448	Nos1ap	Atf4_+,Onecut2_+,Rxra_+,Ppard_+,Nr1i2_+,Nr6a1_+,Nfyc_+,Nr1h4_+,Rora_+,Ppara_+,Foxo1_+,Hnf4a_+,Tef_+,Chd2_extended_+	Nos1ap,Atf6	2.30603	0.002117							0.446922	0.318144	1	0	0	0	0
chr1:170656589-170656847	mm10	GCGAGCTGCAAT	chr1:170656471-170656972	chr1:170656589-170656847__mm10__GCGAGCTGCAAT__chr1:170656471-170656972	Liver	None	Pericentral	chr1:170656468-170656968	General	General									Intron	12057	Olfml2b	Creb3l2_+,Nfia_+,Nr5a2_+,Ppara_+,Hnf4a_+,Nf1_extended_+	Nos1ap	-0.455772	0.658473	-0.748239	0.464338			0.788694	0.215253			0	0	0	0	0	None
chr1:170656589-170656847	shuffle	ACCGCAGTGATA	neg-ctrl	chr1:170656589-170656847__shuffle__ACCGCAGTGATA__neg-ctrl	Shuffle	Shuffle	Shuffle		Shuffle	Shuffle														-0.424521	0.646094	-2.31073	0.866086			-0.69012	0.801635	-1.14334	0.836357	0	0	0	0	0	None
chr1:170694809-170695067	mm10	CCATAGTGAACC	chr1:170694617-170695118	chr1:170694809-170695067__mm10__CCATAGTGAACC__chr1:170694617-170695118	Liver	None	General	chr1:170694666-170695166	Periportal	Periportal									Distal Intergenic	50277	Olfml2b	Nfib_+,Klf12_+,Nr1i2_+,Nfia_+,Foxa1_+,Nr6a1_+,Nr1h4_+,Cebpa_+,Rora_+,Ppara_+,Hnf4a_+,Hnf1a_+	Atf6	-0.360963	0.61758	-1.65227	0.724103					-1.85326	0.953174	0	0	0	0	0	None
chr1:170761634-170761892	mm10	TTGCGCCGATAC	chr1:170761510-170762011	chr1:170761634-170761892__mm10__TTGCGCCGATAC__chr1:170761510-170762011	Liver	None	General	chr1:170761558-170762058	General	General									Intron	105879	Atf6	Nfib_+,Nfix_+	Dusp12	-2.33955	1									0	0	0	0	0
chr1:171113884-171114142	mm10	AGTCTCAGTCAC	chr1:171113822-171114323	chr1:171113884-171114142__mm10__AGTCTCAGTCAC__chr1:171113822-171114323	Liver	None	General	chr1:171113846-171114346	Shared	Shared									Promoter (<=1kb)	0	Cfap126			1.72009	0.0140813	3.56642	0.00017203	4.88653	0.0061126	1.28372	0.084248	2.54555	0.00375614	1	1	1	1	1	Both
chr1:171143055-171143313	mm10	CAAGGTTCCGTG	chr1:171142932-171143433	chr1:171143055-171143313__mm10__CAAGGTTCCGTG__chr1:171142932-171143433	Liver	None	Periportal	chr1:171142934-171143434	General	General									Intron	7275	Sdhc	Nfib_+,Nr2f2_+,Nfia_+,Nfix_+,Hnf4a_+,Kdm5b_extended_+	Usp21,Ufc1,Sdhc,B4galt3,Cfap126,Ndufs2,Apoa2,Ppox,Tomm40l	2.92259	0.000224094									1	0	0	0	0
chr1:171143055-171143313	shuffle	GAACATCTCGAA	neg-ctrl	chr1:171143055-171143313__shuffle__GAACATCTCGAA__neg-ctrl	Shuffle	Shuffle	Shuffle		Shuffle	Shuffle														-0.70922	0.749955	-2.19563	0.845203			-0.905715	0.856468	-1.2002	0.850979	0	0	0	0	0	None
chr1:171204358-171204616	mm10	TCGGACCACACT	chr1:171204201-171204702	chr1:171204358-171204616__mm10__TCGGACCACACT__chr1:171204201-171204702	Liver	None	Pericentral	chr1:171204237-171204737	Hep+BEC	Hep+BEC									Distal Intergenic	-8090	Pcp4l1	Tcf7l2_+,Srebf1_+,Nr1i3_+,Nfib_+,Nr1i2_+,Esr1_+,Nr2f2_+,Cux1_+,Nr5a2_+,Nr6a1_+,Nr1h4_+,Rora_+,Ppara_+,Hnf4a_+,Nr1h3_+,Zfp217_extended_+,Batf3_extended_+,Chd2_extended_+,Zmiz1_extended_+	Pfdn2,Ppox,Dedd,Usp21,Nit1,Ufc1,Sdhc,Ndufs2,B4galt3,Apoa2,Fcgr3,Cfap126	2.93003	0.000219028	3.41596	0.000259651	3.61023	0.0168443	2.84437	0.000724641	3.75993	4.70801e-05	1	1	1	1	1	Both
chr1:171212943-171213201	mm10	AGCCGGTACAAT	chr1:171212800-171213301	chr1:171212943-171213201__mm10__AGCCGGTACAAT__chr1:171212800-171213301	Liver	None	Pericentral	chr1:171212822-171213322	General	General									Promoter (<=1kb)	-769	Nr1i3	Nr1i3_+,Nfib_+,Nfia_+,Nfix_+,Esrrg_+,Nr1h4_+,Rora_+,Ppara_+,Hnf4a_+,Pparg_+	Pcp4l1,Nr1i3,Usp21,Nit1,Pfdn2,Sdhc,Ufc1,Ndufs2,B4galt3,Cfap126,Ppox,Fcgr3	-0.413154	0.641315	-2.30264	0.865552			-0.782462	0.828186	-0.88303	0.779294	0	0	0	0	0	None
chr1:171213871-171214129	mm10	GCAATGTCGCCA	chr1:171213737-171214238	chr1:171213871-171214129__mm10__GCAATGTCGCCA__chr1:171213737-171214238	Liver	Intermediate	Pericentral	chr1:171213655-171214155	Intermediate	Intermediate									Promoter (<=1kb)	0	Nr1i3	Klf12_+,Irf7_+,Bcl6_+,Hnf4a_+,Bhlhe40_+,Zfp426_+,Id2_+,Klf9_extended_+,Bptf_extended_+,Zbtb4_extended_+	Nit1,Tomm40l,B4galt3,Sdhc,Apoa2,Nr1i3,Ndufs2,Pcp4l1,Fcgr3,Ufc1	0.388591	0.279538	-0.580933	0.414844	1.07578	0.108669			-2.52938	0.99022	0	0	0	0	0	None
chr1:171214647-171214905	mm10	TCTAGGTTGACA	chr1:171214521-171215022	chr1:171214647-171214905__mm10__TCTAGGTTGACA__chr1:171214521-171215022	Liver	None	General	chr1:171214526-171215026	General	General									Promoter (<=1kb)	298	Nr1i3	Ppard_+,Nr2f2_+,Cux1_+,Rora_+,Ppara_+,Hnf4a_+,Onecut1_+,Nr1h3_+,Pparg_+,Zscan18_extended_+,Kdm5b_extended_+	Ppox,Pfdn2,Nr1i3,Nit1,Usp21,Dedd,Cfap126,Pcp4l1,Sdhc,Ufc1,B4galt3,Ndufs2,Apoa2	-0.941228	0.825811	-1.91796	0.785284			0.845464	0.19702	-0.131686	0.543639	0	0	0	0	0	None
chr1:171220144-171220402	mm10	TTGTGAATGTCG	chr1:171220079-171220580	chr1:171220144-171220402__mm10__TTGTGAATGTCG__chr1:171220079-171220580	Liver	Intermediate	Pericentral	chr1:171220078-171220578	Pericentral	Pericentral									Promoter (1-2kb)	1782	Tomm40l	Yy1_+,Nr6a1_+,Ppara_+,Tcf7l1_-,Pparg_+,Chd2_extended_+	Tomm40l,Pcp4l1,Nr1i3	-0.35052	0.614152	-2.32999	0.869371					-1.48106	0.902573	0	0	0	0	0	None
chr1:171220975-171221233	mm10	CTGAATTGTCGT	chr1:171220836-171221337	chr1:171220975-171221233__mm10__CTGAATTGTCGT__chr1:171220836-171221337	Liver	None	Pericentral	chr1:171220602-171221102	Shared	Shared									Promoter (<=1kb)	951	Tomm40l			0.0751188	0.420979	-2.08647	0.822512			-0.961295	0.870821	-0.931061	0.787672	0	0	0	0	0	None
chr1:171221779-171222037	mm10	ATGGTCTAGTAC	chr1:171221659-171222160	chr1:171221779-171222037__mm10__ATGGTCTAGTAC__chr1:171221659-171222160	Liver	Intermediate	Pericentral	chr1:171221658-171222158	Intermediate	Intermediate									Promoter (<=1kb)	147	Tomm40l	Tcf7l2_+,Srebf1_+,Irf2_+,Ppard_+,Zfp281_+,Klf12_+,Taf1_+,Foxo3_+,Ppara_+,Cebpe_+,Tcf7l1_-,Sox5_+,Hnf4a_+,Pparg_+,Sf1_extended_+,Foxn3_extended_+,Chd2_extended_+,Rnf138_extended_+,Zmiz1_extended_+	Nit1,Ppox,Dedd,Ufc1,Pfdn2,Sdhc,Nr1i3,Tomm40l,Pcp4l1,B4galt3	-1.24573	0.913486	-1.1224	0.571947			-0.291675	0.68568	-0.713829	0.735821	0	0	0	0	0	None
chr1:171222413-171222671	mm10	CAACCATACGCA	chr1:171222332-171222833	chr1:171222413-171222671__mm10__CAACCATACGCA__chr1:171222332-171222833	Liver	None	General	chr1:171222256-171222756	Shared	Shared									Promoter (<=1kb)	0	Tomm40l			-3.43619	1									0	0	0	0	0
chr1:171223865-171224123	mm10	ATGCCAATCGGA	chr1:171223769-171224270	chr1:171223865-171224123__mm10__ATGCCAATCGGA__chr1:171223769-171224270	HepG2_mm10	Positive_control	Positive_control	chr1:171223744-171224244	Positive_control	Positive_control									Promoter (<=1kb)	-931	Apoa2	E4f1_+,Nr2c1_+,Rxra_+,Nr1i3_+,Ppard_+,Nfib_+,Nr1i2_+,Nr2f2_+,Nfia_+,Nfix_+,Nr5a2_+,Nr6a1_+,Pbx1_+,Nfic_+,Rara_+,Nr1h4_+,Rxrb_+,Rora_+,Ppara_+,Hnf1b_+,Hnf4a_+,Onecut1_+,Nr1h3_+,Zfp612_extended_+,Zhx2_extended_+,Ruvbl1_extended_+,Sf1_extended_+,Aggf1_extended_+,Foxn3_extended_+,Zhx3_extended_+,Grhpr_extended_+,Rnf138_extended_+,Smc3_extended_+,Zfp113_extended_+	B4galt3,Usp21,Nit1,Dedd,Pfdn2,Sdhc,Ufc1,Cfap126,Ndufs2,Ppox,Apoa2	-0.6678	0.736351	3.05059	0.000741541			2.04713	0.0113448			0	1	0	1	0	Invivo
chr1:171224899-171225157	mm10	CGCCTATCCGAA	chr1:171224859-171225360	chr1:171224899-171225157__mm10__CGCCTATCCGAA__chr1:171224859-171225360	Liver	General	General	chr1:171224778-171225278	General	General									Promoter (<=1kb)	0	Apoa2	Srebf1_+,Rxra_+,Foxp1_+,Nfib_+,Zfp281_+,Nr2f2_+,Nfia_+,Nfix_+,Zeb1_+,Foxa1_+,Pbx1_+,Nfic_+,Ppara_+,Hnf1b_+,Hnf4a_+,Bhlhe40_+,Nr1h3_+,Irf5_+,Otud4_extended_+,Zfp950_extended_+,Zscan18_extended_+,Foxn3_extended_+,Chd2_extended_+,Foxj2_extended_+,Sp1_extended_+,Zmiz1_extended_+	Sdhc,Usp21,B4galt3,Ppox,Dedd,Nit1,Pfdn2,Ufc1,Cfap126,Ndufs2,Apoa2	1.27859	0.0472534	-0.278981	0.325047	-0.754996	0.278634	0.109882	0.502783	1.18059	0.107879	1	0	0	0	0	HepG2
chr1:171227281-171227539	mm10	CCGTTCGCCATA	chr1:171227279-171227780	chr1:171227281-171227539__mm10__CCGTTCGCCATA__chr1:171227279-171227780	Liver	None	Pericentral		Shared	Shared									Promoter (2-3kb)	2190	Apoa2			-1.37866	0.950455									0	0	0	0	0
chr1:171232448-171232706	mm10	TGTCCATCTAAC	chr1:171232322-171232823	chr1:171232448-171232706__mm10__TGTCCATCTAAC__chr1:171232322-171232823	Liver	None	Periportal	chr1:171232327-171232827	General	General									Promoter (1-2kb)	1601	Fcer1g	Atf4_+,Nfib_+,Nfia_+,Nfix_+,Pbx1_+,Zfhx3_+,Hnf4a_+	Nit1	-4.04765	1									0	0	0	0	0
chr1:171418787-171419045	mm10	CGCAAGAGACGA	chr1:171418659-171419160	chr1:171418787-171419045__mm10__CGCAAGAGACGA__chr1:171418659-171419160	Liver	None	Periportal	chr1:171418654-171419154	Hep+BEC	Hep+BEC									Promoter (<=1kb)	0	Tstd1	Etv6_+,Zeb1_+,Hnf4a_+	F11r,Tstd1	2.15161	0.0035962	-0.524967	0.398109	-1.41092	0.358853	0.0691208	0.524893	0.550301	0.280796	1	0	0	0	0	HepG2
chr1:171503359-171503617	mm10	ATCGCTATTCGT	chr1:171503314-171503815	chr1:171503359-171503617__mm10__ATCGCTATTCGT__chr1:171503314-171503815	Liver	None	General	chr1:171503194-171503694	Shared	Shared									Promoter (<=1kb)	0	Alyref2			-4.08959	1									0	0	0	0	0
chr1:171565896-171566154	mm10	ACTAGACTGCCT	chr1:171565780-171566281	chr1:171565896-171566154__mm10__ACTAGACTGCCT__chr1:171565780-171566281	Liver	None	General	chr1:171565775-171566275	Shared	Shared									Intron	6702	Cd244a	Nfib_+,Hnf4a_+,Chd2_extended_+	F11r,Cd48	2.1077	0.00415422	-0.0836348	0.272313	0.241246	0.177191	-0.586987	0.780128	-0.449807	0.656917	1	0	0	0	0	HepG2
chr1:172127597-172127855	mm10	AACGTCACCACT	chr1:172127475-172127976	chr1:172127597-172127855__mm10__AACGTCACCACT__chr1:172127475-172127976	HepG2_mm10	Positive_control	Positive_control	chr1:172127476-172127976	Positive_control	Positive_control									Promoter (<=1kb)	824	Pex19	Ppard_+,Taf1_+,Nr1h4_+,Ppara_+,Hnf4a_+,Pura_+,Kdm5a_extended_+,Foxn3_extended_+	Copa,Dcaf8,Pex19	0.575812	0.207724									0	0	0	0	0
chr1:172274644-172274902	mm10	TAGCACACAGCC	chr1:172274522-172275023	chr1:172274644-172274902__mm10__TAGCACACAGCC__chr1:172274522-172275023	Liver	Pericentral	Pericentral	chr1:172274523-172275023	Pericentral	Pericentral									Promoter (1-2kb)	1576	Atp1a2	Ppard_+,Ppara_+	Dcaf8,Pex19,Pea15a	-0.514268	0.681348	-1.96052	0.794918					-0.963854	0.795152	0	0	0	0	0	None
chr1:172651721-172651979	mm10	GGTCCAGTACAA	chr1:172651549-172652050	chr1:172651721-172651979__mm10__GGTCCAGTACAA__chr1:172651549-172652050	Liver	General	General	chr1:172651427-172651927	General	General									Distal Intergenic	-18759	Dusp23	Srebf1_+,Sp100_+,Onecut2_+,Nfib_+,Nr1i2_+,Ppara_-,Nr2f2_+,Cux1_+,Usf2_+,Nr5a2_+,Nr6a1_+,Nr1h4_+,Ppara_+,Hnf4a_+,Onecut1_+,Elk3_+,Rarb_+,Bach2_extended_+,Nr6a1_extended_-	Crp,Dusp23,Tagln2	-1.13309	0.882472	2.59546	0.00248542			2.09918	0.00957426			0	1	0	1	0	Invivo
chr1:172652275-172652533	mm10	GAACGGTCACAA	chr1:172652150-172652651	chr1:172652275-172652533__mm10__GAACGGTCACAA__chr1:172652150-172652651	Liver	General	Periportal	chr1:172652204-172652704	Hep+BEC	Hep+BEC									Distal Intergenic	-19313	Dusp23	Sp100_+,Nr1i2_+,Ppara_-,Nr2f2_+,Zeb1_+,Foxa1_+,Nr6a1_+,Tcf4_+,Meis2_+,Nr1h4_+,Cebpa_+,Ppara_+,Zfhx3_+,Hnf4a_+,Onecut1_+,Rarb_+,Hnf1a_+,Foxp4_extended_+,Zfp131_extended_+,Nr6a1_extended_-	Crp,Dusp23,Tagln2	-1.82299	1									0	0	0	0	0
chr1:172697886-172698144	mm10	GCATAACACTTC	chr1:172697722-172698223	chr1:172697886-172698144__mm10__GCATAACACTTC__chr1:172697722-172698223	Liver	None	General	chr1:172697720-172698220	Hep+BEC	Hep+BEC									Promoter (<=1kb)	0	Crp	Onecut2_+	Crp,Dusp23	-2.56947	1									0	0	0	0	0
chr1:172701996-172702254	mm10	GAGCGCGAATTG	chr1:172701877-172702378	chr1:172701996-172702254__mm10__GAGCGCGAATTG__chr1:172701877-172702378	Liver	General	General	chr1:172701875-172702375	General	General									Intron	3940	Crp	Zeb1_+,Ppara_+,Clock_+,Hnf4a_+,Chd2_extended_+,Bach2_extended_+	Crp,Dusp23	0.332249	0.302057									0	0	0	0	0
chr1:172932284-172932542	mm10	GATATGAAGACC	chr1:172932160-172932661	chr1:172932284-172932542__mm10__GATATGAAGACC__chr1:172932160-172932661	Liver	General	Pericentral	chr1:172932163-172932663	General	General									Distal Intergenic	-24226	Olfr16	Rxra_+,Ppard_+,Cebpa_+,Ppara_+,Hnf4a_+,Chd2_extended_+	Apcs,Crp,Olfr16	1.56837	0.0219071	2.72241	0.00181992			-0.886216	0.853603			1	1	0	0	0	Both
chr1:172990789-172991047	mm10	TACTTGCTCATC	chr1:172990663-172991164	chr1:172990789-172991047__mm10__TACTTGCTCATC__chr1:172990663-172991164	Liver	None	General	chr1:172990668-172991168	General	General									Distal Intergenic	34021	Olfr16	Srebf1_+,Zmiz1_extended_+	Apcs,Olfr16	-4.26092	1									0	0	0	0	0
chr1:174732828-174733086	mm10	TCGATGTCCACC	chr1:174732687-174733188	chr1:174732828-174733086__mm10__TCGATGTCCACC__chr1:174732687-174733188	Liver	Intermediate	Pericentral	chr1:174732700-174733200	Intermediate	Intermediate									Intron	18502	Fmn2	Cebpa_+	Fmn2	-1.39931	0.955607	-0.48455	0.386095	0.446105	0.158943	-1.4942	0.95963	-0.0880505	0.528534	0	0	0	0	0	None
chr1:174742748-174743006	mm10	TAGAAGTCACCA	chr1:174742634-174743135	chr1:174742748-174743006__mm10__TAGAAGTCACCA__chr1:174742634-174743135	Liver	General	General	chr1:174742627-174743127	General	General									Intron	28422	Fmn2	Rara_+,Nr1h4_+,Ppara_+,Foxo1_+,Foxq1_extended_+	Grem2	0.060116	0.428995	-0.785181	0.475428			1.20697	0.0996057	-2.36302	0.986201	0	0	0	1	0	None
chr1:174748631-174748889	mm10	CTCTACGTCCGA	chr1:174748496-174748997	chr1:174748631-174748889__mm10__CTCTACGTCCGA__chr1:174748496-174748997	Liver	None	Pericentral	chr1:174748510-174749010	Intermediate	Intermediate									Intron	34305	Fmn2	Dnmt3a_extended_+	Fmn2	-0.686646	0.741877	0.0252782	0.244453	-0.689884	0.272802	1.39223	0.0664856	-0.78992	0.755802	0	0	0	1	0	None
chr1:174800367-174800625	mm10	CTACAAGAACCT	chr1:174800230-174800731	chr1:174800367-174800625__mm10__CTACAAGAACCT__chr1:174800230-174800731	Liver	None	Periportal	chr1:174800287-174800787	Hep+BEC	Hep+BEC									Intron	86041	Fmn2	Nfib_+,Nfia_+,Nr6a1_+,Nr1h4_+,Ppara_+,Hnf4a_+	Grem2	-5.64946	1									0	0	0	0	0
chr1:174907696-174907954	mm10	TTACACGTCATG	chr1:174907556-174908057	chr1:174907696-174907954__mm10__TTACACGTCATG__chr1:174907556-174908057	Liver	None	General	chr1:174907631-174908131	General	General									Intron	13865	Grem2	Nfib_+,Esr1_+,Nfia_+,Nr6a1_+,Nr1h4_+,Ppara_+,Hnf4a_+,Chd2_extended_+,Foxq1_extended_+	Grem2	3.05098	0.000136125	4.0236	3.9738e-05			1.1952	0.101922			1	1	0	0	0	Both
chr1:174921641-174921899	mm10	TAGCACGTAGAA	chr1:174921521-174922022	chr1:174921641-174921899__mm10__TAGCACGTAGAA__chr1:174921521-174922022	Liver	None	General	chr1:174921429-174921929	General	General									Promoter (<=1kb)	0	Grem2	Chd2_extended_+,Hand2_extended_+,Msra_extended_+	Grem2,Rgs7	0.524166	0.226608	-2.49186	0.894639	-2.31262	0.48515					0	0	0	0	0	None
chr1:174931197-174931455	mm10	AACTATACACCG	chr1:174931049-174931550	chr1:174931197-174931455__mm10__AACTATACACCG__chr1:174931049-174931550	Liver	None	General	chr1:174931124-174931624	General	General									Distal Intergenic	-9378	Grem2	Nfib_+,Creb3l2_+,Nr6a1_+,Epas1_+,Gata6_+,Nr1h4_+,Ppara_+,Nr1h5_+,Foxo1_+,Hnf4a_+,Foxq1_extended_+	Rgs7,Grem2	0.323126	0.30603									0	0	0	0	0
chr1:175602284-175602542	mm10	CGATTACCTTGT	chr1:175602134-175602635	chr1:175602284-175602542__mm10__CGATTACCTTGT__chr1:175602134-175602635	Liver	None	General	chr1:175602163-175602663	General	General									Promoter (1-2kb)	1743	Fh1	Klf13_+,Nfib_+,Klf12_+,Esr1_+,Nr5a2_+,Nr6a1_+,Epas1_+,Smad3_+,Nr1h4_+,Nr1h5_+,Hnf4a_+,Chd2_extended_+,Zmiz1_extended_+	Rgs7,Fh1,Kmo	1.8929	0.00830233	2.16784	0.00692739			2.18781	0.00719459			1	1	0	1	0	Both
chr1:175607947-175608205	mm10	TTAGTAGTGCTC	chr1:175607808-175608309	chr1:175607947-175608205__mm10__TTAGTAGTGCTC__chr1:175607808-175608309	Liver	General	General	chr1:175607826-175608326	General	General									Promoter (1-2kb)	-1300	Fh1	Tcf7l2_+,Onecut2_+,Foxp1_+,Cux1_+,Foxo3_+,Phf21a_+,Foxo1_+,Hnf4a_+,Bptf_extended_+,Hdac8_extended_+,Foxq1_extended_+	Fh1,Kmo											0	0	0	0	0
chr1:175607947-175608205	shuffle	TCCTGCACATCC	neg-ctrl	chr1:175607947-175608205__shuffle__TCCTGCACATCC__neg-ctrl	Shuffle	Shuffle	Shuffle		Shuffle	Shuffle														-1.14101	0.884099	-0.862292	0.499112							0	0	0	0	0	None
chr1:175631655-175631913	mm10	AAGCCAACCATT	chr1:175631560-175632061	chr1:175631655-175631913__mm10__AAGCCAACCATT__chr1:175631560-175632061	Liver	None	Periportal	chr1:175631879-175632379	Shared	Shared									Promoter (<=1kb)	-83	Kmo	Irf2_+,Onecut2_+,Etv6_+,Irf1_+,Ppara_+,Irf9_+,Hnf4a_+,Smad4_extended_+	Fh1,Kmo,Rgs7	-4.15694	1									0	0	0	0	0
chr1:176826257-176826515	mm10	TAGTAGGATGCC	chr1:176826136-176826637	chr1:176826257-176826515__mm10__TAGTAGGATGCC__chr1:176826136-176826637	Liver	None	General	chr1:176826131-176826631	Shared	Shared									Exon	11597	Sdccag8	Irf2_+,Etv6_+,Nr5a2_+,Hnf4a_+,Onecut1_+,Thap1_extended_+,Chd2_extended_+,Zmiz1_extended_+	Sdccag8,Cep170	-0.451525	0.657583	-0.419062	0.36647					0.327139	0.360596	0	0	0	0	0	None
chr1:177453938-177454196	mm10	GAGGTCTGCTGA	chr1:177453806-177454307	chr1:177453938-177454196__mm10__GAGGTCTGCTGA__chr1:177453806-177454307	Liver	None	General	chr1:177453817-177454317	General	General									Distal Intergenic	8117	Zbtb18			1.63066	0.0183444									1	0	0	0	0
chr1:177458843-177459101	mm10	CGCCATCTACGA	chr1:177458707-177459208	chr1:177458843-177459101__mm10__CGCCATCTACGA__chr1:177458707-177459208	Liver	None	General	chr1:177458722-177459222	General	General									Exon	13022	Zbtb18			0.420795	0.266823	-1.39425	0.653153	-2.33081	0.486871	-0.218547	0.653311	-0.735241	0.742077	0	0	0	0	0	None
chr1:177475653-177475911	mm10	TGGATTGCTCAC	chr1:177475583-177476084	chr1:177475653-177475911__mm10__TGGATTGCTCAC__chr1:177475583-177476084	Liver	None	General	chr1:177475590-177476090	Hep+BEC	Hep+BEC									Exon	29832	Zbtb18			1.21391	0.0549867	0.0713007	0.233093							1	0	0	0	0	HepG2
chr1:177663212-177663470	mm10	CTCACCAACAAC	chr1:177663072-177663573	chr1:177663212-177663470__mm10__CTCACCAACAAC__chr1:177663072-177663573	Liver	None	General	chr1:177663091-177663591	Periportal	Periportal									Distal Intergenic	-20269	2310043L19Rik			-4.73275	1									0	0	0	0	0
chr1:177711051-177711309	mm10	ATATGATGGACC	chr1:177710883-177711384	chr1:177711051-177711309__mm10__ATATGATGGACC__chr1:177710883-177711384	Liver	None	Pericentral	chr1:177710930-177711430	Intermediate	Intermediate									Distal Intergenic	-18505	1700016C15Rik	Esrrg_+,Nr1h4_+,Ppara_+	Adss	2.32864	0.00195238	0.355703	0.17065			1.97434	0.0140514	2.12691	0.0125827	1	0	0	1	1	HepG2
chr1:177712818-177713076	mm10	GGTAACTTCTTG	chr1:177712692-177713193	chr1:177712818-177713076__mm10__GGTAACTTCTTG__chr1:177712692-177713193	Liver	Intermediate	Pericentral	chr1:177712697-177713197	Pericentral	Pericentral									Distal Intergenic	-16738	1700016C15Rik	Foxo1_+	Adss	0.834149	0.126797	0.108704	0.223867					-0.010335	0.496819	0	0	0	0	0	None
chr1:177729250-177729508	mm10	TAGCTTGGAACC	chr1:177729102-177729603	chr1:177729250-177729508__mm10__TAGCTTGGAACC__chr1:177729102-177729603	Liver	None	Pericentral	chr1:177729129-177729629	Hep+BEC	Hep+BEC									Promoter (<=1kb)	-306	1700016C15Rik			-0.924531	0.820643									0	0	0	0	0
chr1:177939121-177939379	hg19	CGTCTACCAACT	chr1:157525788-157526289	chr1:177939121-177939379__hg19__CGTCTACCAACT__chr1:157525788-157526289	Control_Shendure	Positive_control	Positive_control		Positive_control	Positive_control	0.431343								Promoter (<=1kb)	0	SEC16B			1.02728	0.0847207									1	0	0	0	0
chr1:178236027-178236285	mm10	GATAGGAGTCTG	chr1:178235909-178236410	chr1:178236027-178236285__mm10__GATAGGAGTCTG__chr1:178235909-178236410	Liver	General	General	chr1:178235906-178236406	General	General									Intron	48180	Desi2	Ppard_+,Ppara_+,Hnf4a_+,Zfp148_+,Pparg_+	Hnrnpu,Desi2	-0.420718	0.644845									0	0	0	0	0
chr1:178236027-178236285	shuffle	GAGCAACCGATA	neg-ctrl	chr1:178236027-178236285__shuffle__GAGCAACCGATA__neg-ctrl	Shuffle	Shuffle	Shuffle		Shuffle	Shuffle														-2.14555	1									0	0	0	0	0
chr1:178330079-178330337	mm10	ATCACCAATCTG	chr1:178329959-178330460	chr1:178330079-178330337__mm10__ATCACCAATCTG__chr1:178329959-178330460	Liver	None	General	chr1:178329957-178330457	General	General									Promoter (<=1kb)	0	Hnrnpu	Nfib_+,Nfia_+,Nfix_+,Zeb1_+,Cux1_+,Usf2_+,Xbp1_+,Mlxipl_+,Tead1_+,Clock_+,Hnf4a_+,Pparg_+,Id2_+,Arntl_+,Hes6_extended_+,Gtpbp6_extended_+,Hivep2_extended_+	Cox20,Desi2,Hnrnpu,Efcab2	-0.227795	0.564353	1.88073	0.0132631	1.66702	0.0761548	1.86146	0.0198112	1.95868	0.0196614	0	1	1	1	1	Invivo
chr1:178530587-178530845	mm10	CGACATTCTTGC	chr1:178530477-178530978	chr1:178530587-178530845__mm10__CGACATTCTTGC__chr1:178530477-178530978	Liver	Intermediate	Pericentral	chr1:178530463-178530963	Pericentral	Pericentral									Promoter (1-2kb)	1462	Kif26b	Tcf7l1_+,Hnf4a_+	Efcab2	-0.361509	0.617779									0	0	0	0	0
chr1:178600882-178601140	mm10	TAAGCGGTGAGA	chr1:178600749-178601250	chr1:178600882-178601140__mm10__TAAGCGGTGAGA__chr1:178600749-178601250	Liver	None	Pericentral	chr1:178600938-178601438	Hep+BEC	Hep+BEC									Intron	71757	Kif26b	Nr1i3_+,Foxa1_+,Ahr_+,Tead1_+,Cebpa_+,Rora_+,Hnf4a_+,Pparg_+,Smarcc1_extended_+	Kif26b,Efcab2	0.557499	0.214695	0.815642	0.0911233	-0.434158	0.246195	1.12655	0.117301	1.66794	0.0403499	0	1	0	0	1	Invivo
chr1:178600882-178601140	shuffle	TCGTTACAGCTT	neg-ctrl	chr1:178600882-178601140__shuffle__TCGTTACAGCTT__neg-ctrl	Shuffle	Shuffle	Shuffle		Shuffle	Shuffle														-2.00202	1									0	0	0	0	0
chr1:178981716-178981974	mm10	CATGCTCTACCA	chr1:178981574-178982075	chr1:178981716-178981974__mm10__CATGCTCTACCA__chr1:178981574-178982075	Liver	None	Periportal	chr1:178981595-178982095	Intermediate	Intermediate									Intron	7371	Smyd3			-0.572822	0.70285	0.228953	0.196846			-1.21515	0.919754	0.582394	0.271114	0	0	0	0	0	None
chr1:179060881-179061139	hg19	ACATCGAGTCAA	chr1:156657491-156657992	chr1:179060881-179061139__hg19__ACATCGAGTCAA__chr1:156657491-156657992	Control_STARR-seq	Positive_control	Positive_control		Positive_control	Positive_control					2.48	0.399202			Intron	9769	TOR3A			0.399339	0.274915	-2.47647	0.893335			-0.620541	0.787057	-1.31151	0.869976	0	0	0	0	0	None
chr1:179608574-179608832	mm10	ATACCGTCATCT	chr1:179608434-179608935	chr1:179608574-179608832__mm10__ATACCGTCATCT__chr1:179608434-179608935	Liver	None	Pericentral	chr1:179608453-179608953	General	General									Intron	15184	Cnst	Ppard_+,Nfib_+,Nfia_+,Nfix_+,Zeb1_+,Nr6a1_+,Rora_+,Hnf4a_+	Tfb2m,Smyd3,Cnst,Ahctf1	-0.102565	0.507058	-0.808646	0.48305	-2.35563	0.490805	1.69696	0.0309896			0	0	0	1	0	None
chr1:180018311-180018569	mm10	AGGATCTCTCAG	chr1:180018178-180018679	chr1:180018311-180018569__mm10__AGGATCTCTCAG__chr1:180018178-180018679	Liver	None	General	chr1:180018190-180018690	General	General									Intron	27571	Cdc42bpa			-0.520172	0.682859									0	0	0	0	0
chr1:180175747-180176005	mm10	AACCACAAGACT	chr1:180175607-180176108	chr1:180175747-180176005__mm10__AACCACAAGACT__chr1:180175607-180176108	Liver	None	General	chr1:180175626-180176126	Hep+BEC	Hep+BEC									Promoter (2-3kb)	2626	Coq8a			0.0336836	0.441705									0	0	0	0	0
chr1:180195162-180195420	mm10	CATTCTTACAGG	chr1:180195028-180195529	chr1:180195162-180195420__mm10__CATTCTTACAGG__chr1:180195028-180195529	Liver	None	General	chr1:180195041-180195541	Hep+BEC	Hep+BEC									Promoter (<=1kb)	482	Coq8a	Srebf1_+,Onecut2_+,Cux1_+,Pbx1_+,Onecut1_+,Hlf_-,Foxn3_extended_+,Chd2_extended_+,Dnmt3a_extended_+,Zmiz1_extended_+	Coq8a,Cdc42bpa,Psen2,Itpkb	-0.258713	0.576589	-1.10622	0.568285			0.621074	0.276898	-1.91765	0.960361	0	0	0	0	0	None
chr1:180196581-180196839	mm10	ATGCGCTCACAA	chr1:180196464-180196965	chr1:180196581-180196839__mm10__ATGCGCTCACAA__chr1:180196464-180196965	Liver	General	General	chr1:180196622-180197122	General	General									Promoter (<=1kb)	-506	Coq8a	Atf4_+,Sp100_+,Ppard_+,Ppara_-,Cux1_+,Cebpa_+,Rora_+,Ppara_+	Coq8a,Psen2,Cdc42bpa,Itpkb	-0.752991	0.762618	-1.25566	0.611508	-2.99296	0.576356	-0.624061	0.788091	0.182317	0.417361	0	0	0	0	0	None
chr1:180196581-180196839	shuffle	CGCTACAATCAA	neg-ctrl	chr1:180196581-180196839__shuffle__CGCTACAATCAA__neg-ctrl	Shuffle	Shuffle	Shuffle		Shuffle	Shuffle														-2.09528	1	-2.373	0.876193							0	0	0	0	0	None
chr1:180210098-180210356	mm10	GAACGCAATAGT	chr1:180210093-180210594	chr1:180210098-180210356__mm10__GAACGCAATAGT__chr1:180210093-180210594	Liver	General	General	chr1:180209980-180210480	General	General									Intron	-10496	Coq8a	Fli1_+,Onecut2_+,Nr1i3_+,Ppard_+,Nfib_+,Zfp148_-,Ppara_-,Esr1_+,Rarg_+,Nr2f2_+,Nfia_+,Nfix_+,Esrrg_+,Nr1h4_+,Cebpa_+,Rora_+,Ppara_+,Onecut1_+,Nfix_-,Hlf_-,Nr1h2_+,Hes6_extended_+,Nr5a2_extended_-,Thra_extended_+,Acaa1b_extended_+,Mitf_extended_-	Psen2,Cdc42bpa,Coq8a,Itpkb	1.83455	0.0099737	-1.50883	0.684104	-2.85757	0.557434	-0.178575	0.636853	0.171886	0.42167	1	0	0	0	0	HepG2
chr1:180210872-180211130	mm10	GGAGTTAGTTAG	chr1:180210716-180211217	chr1:180210872-180211130__mm10__GGAGTTAGTTAG__chr1:180210716-180211217	Liver	None	Pericentral	chr1:180210751-180211251	General	General									Intron	-11270	Coq8a	Atf4_+,Tcf7l2_+,Nr1i3_+,Nfib_+,Klf12_+,Ppara_-,Esr1_+,Rarg_+,Nr2f2_+,Nfia_+,Nfix_+,Tcf4_+,Klf7_+,Esrrg_+,Nr1h4_+,Rora_+,Ppara_+,Nfix_-,Hlf_-,Nr3c2_extended_+	Coq8a,Psen2,Cdc42bpa,Itpkb	-0.671966	0.737489	-3.65679	0.991018					-1.43673	0.896198	0	0	0	0	0	None
chr1:180210872-180211130	shuffle	CGACCAGACGAT	neg-ctrl	chr1:180210872-180211130__shuffle__CGACCAGACGAT__neg-ctrl	Shuffle	Shuffle	Shuffle		Shuffle	Shuffle														-0.969123	0.835911	-1.54834	0.696169	-1.96222	0.435512	-1.87389	0.988816	1.39324	0.0722256	0	0	0	0	1	None
chr1:180216935-180217193	mm10	CACTATGATTCC	chr1:180216820-180217321	chr1:180216935-180217193__mm10__CACTATGATTCC__chr1:180216820-180217321	Liver	None	General	chr1:180216814-180217314	General	General									Distal Intergenic	12375	Psen2	Srebf1_+,Rora_+,Onecut1_+,Chd2_extended_+,Zmiz1_extended_+	Psen2,Coq8a	-0.469242	0.664471	-0.384638	0.356107							0	0	0	0	0	None
chr1:180220866-180221124	mm10	ATGGAACGTCAG	chr1:180220739-180221240	chr1:180220866-180221124__mm10__ATGGAACGTCAG__chr1:180220739-180221240	Liver	General	Pericentral	chr1:180220745-180221245	General	General									Distal Intergenic	8444	Psen2	Srebf1_+,Sp100_+,Ppard_+,Nfib_+,Ppara_-,Nr2f2_+,Nfia_+,Nfix_+,Zeb1_+,Elf1_+,Nr1h4_+,Ppara_+,Nfix_-,Zfp973_extended_+,Chd2_extended_+,Zmiz1_extended_+	Cdc42bpa,Coq8a,Psen2,Itpkb	-0.520576	0.682859									0	0	0	0	0
chr1:180387519-180387777	mm10	CACATACCACTT	chr1:180387306-180387807	chr1:180387519-180387777__mm10__CACATACCACTT__chr1:180387306-180387807	Liver	None	General	chr1:180387365-180387865	Shared	Shared									Intron	57034	Itpkb			2.63779	0.000626302	2.91109	0.00108571	2.75254	0.0316874	2.44311	0.00309843	3.18699	0.000432562	1	1	1	1	1	Both
chr1:180707886-180708144	mm10	TACCTCGCTGCA	chr1:180707773-180708274	chr1:180707886-180708144__mm10__TACCTCGCTGCA__chr1:180707773-180708274	Liver	None	Periportal	chr1:180707765-180708265	General	General									Distal Intergenic	-10852	Mixl1			0.0672216	0.424991	-2.41895	0.883342					-2.44911	0.988467	0	0	0	0	0	None
chr1:180813427-180813685	mm10	CCTAGTCGCCAA	chr1:180813273-180813774	chr1:180813427-180813685__mm10__CCTAGTCGCCAA__chr1:180813273-180813774	Liver	None	General	chr1:180813403-180813903	Shared	Shared									Promoter (<=1kb)	0	H3f3a			1.77535	0.0118684									1	0	0	0	0
chr1:181005451-181005709	mm10	TCAATGTGCCGG	chr1:181005327-181005828	chr1:181005451-181005709__mm10__TCAATGTGCCGG__chr1:181005327-181005828	Liver	General	General	chr1:181005330-181005830	General	General									Intron	-9281	Ephx1	Atf4_+,Srebf1_+,Ppard_+,Zeb1_+,Phf21a_+,Ppara_+,Hnf4a_+,Tef_+,Zfp971_extended_+,Foxn3_extended_+,Zfp825_extended_+,Bach2_extended_+,Bcl3_extended_+	Sde2,Cnih4,Nvl,Tmem63a	-1.4922	0.977475									0	0	0	0	0
chr1:181035424-181035682	mm10	ATTGCACGGTCC	chr1:181035298-181035799	chr1:181035424-181035682__mm10__ATTGCACGGTCC__chr1:181035298-181035799	Liver	None	General	chr1:181035303-181035803	General	General									Distal Intergenic	-14520	Ephx1	Foxo3_+,Foxn3_extended_+	Wdr26,Cnih4,Nvl	3.03854	0.000143361	4.06551	3.52523e-05	4.83656	0.00613328	2.76448	0.000992632	3.85957	3.08747e-05	1	1	1	1	1	Both
chr1:181037707-181037965	mm10	GAACACTCGTCC	chr1:181037578-181038079	chr1:181037707-181037965__mm10__GAACACTCGTCC__chr1:181037578-181038079	Liver	None	General	chr1:181037588-181038088	Hep+BEC	Hep+BEC									Distal Intergenic	-13272	9130409I23Rik	Nfib_+,Etv6_+,Nfia_+,Zeb1_+,Nr1h4_+	Wdr26	-1.33336	0.938682	-0.233704	0.310867							0	0	0	0	0	None
chr1:181257615-181257873	mm10	TACTCACGTCCT	chr1:181257501-181258002	chr1:181257615-181257873__mm10__TACTCACGTCCT__chr1:181257501-181258002	Liver	None	Pericentral	chr1:181257608-181258108	Shared	Shared									Distal Intergenic	-45614	Wdr26	Srebf1_+,Irf2_+,Irf6_+,Etv6_+,Nr6a1_+,Ppara_+,Hnf4a_+,Klf9_extended_+,Zfp973_extended_+	Wdr26,Cnih4,Nvl	-0.444031	0.655033	2.36047	0.00438389			2.82537	0.00078377	2.33983	0.00683068	0	1	0	1	1	Invivo
chr1:181257615-181257873	shuffle	GGTTGGATGGAG	neg-ctrl	chr1:181257615-181257873__shuffle__GGTTGGATGGAG__neg-ctrl	Shuffle	Shuffle	Shuffle		Shuffle	Shuffle														-1.26928	0.918886									0	0	0	0	0
chr1:181308015-181308273	mm10	CATTAACTCGTG	chr1:181307900-181308401	chr1:181308015-181308273__mm10__CATTAACTCGTG__chr1:181307900-181308401	Liver	Pericentral	Pericentral	chr1:181307894-181308394	Pericentral	Pericentral									Distal Intergenic	-44355	Cnih3			0.951131	0.100026									0	0	0	0	0
chr1:182125076-182125334	mm10	CACGTTAAGATC	chr1:182124941-182125442	chr1:182125076-182125334__mm10__CACGTTAAGATC__chr1:182124941-182125442	Liver	None	General		Shared	Shared									Promoter (<=1kb)	326	Srp9			2.19242	0.00312715	1.23737	0.0466957	0.786854	0.131867	1.12309	0.118007	1.88633	0.0237369	1	1	0	0	1	Both
chr1:182271141-182271399	mm10	GTACAAGCCTCC	chr1:182271051-182271552	chr1:182271141-182271399__mm10__GTACAAGCCTCC__chr1:182271051-182271552	Liver	None	General	chr1:182271055-182271555	General	General									Distal Intergenic	10825	Degs1	Ppard_+,Nfib_+,Nfia_+,Zeb1_+,Klf7_+,Elf1_+,Ppara_+,Hnf4a_+,Adnp_extended_-,Chd2_extended_+,Zhx3_extended_+	Degs1,Trp53bp2,Fbxo28,Srp9	1.89046	0.00836509									1	0	0	0	0
chr1:182562895-182563153	mm10	TAGACAGATGGT	chr1:182562758-182563259	chr1:182562895-182563153__mm10__TAGACAGATGGT__chr1:182562758-182563259	Liver	None	Pericentral		Shared	Shared									Promoter (1-2kb)	-1854	Capn8			-0.180417	0.541257	0.929727	0.0770738	3.31666	0.0208864			-0.349132	0.622065	0	1	1	0	0	Invivo
chr1:182764179-182764437	mm10	TGTTCGTAATCG	chr1:182764025-182764526	chr1:182764179-182764437__mm10__TGTTCGTAATCG__chr1:182764025-182764526	Liver	None	Pericentral	chr1:182763899-182764399	General	General									Promoter (<=1kb)	0	Susd4			1.30997	0.0435522									1	0	0	0	0
chr1:182802532-182802790	mm10	TTAGAGGAGATC	chr1:182802360-182802861	chr1:182802532-182802790__mm10__TTAGAGGAGATC__chr1:182802360-182802861	Liver	None	Pericentral	chr1:182802062-182802562	General	General									Intron	37637	Susd4			-1.21749	0.904678	-0.446616	0.374147			0.450948	0.346643	-0.0965875	0.531155	0	0	0	0	0	None
chr1:182802985-182803243	mm10	GGTCGTTATGGT	chr1:182802862-182803363	chr1:182802985-182803243__mm10__GGTCGTTATGGT__chr1:182802862-182803363	Liver	Intermediate	Pericentral	chr1:182802864-182803364	Intermediate	Intermediate									Intron	38090	Susd4	Pbx1_+,Ppara_+,Tcf7l1_-,Pparg_+,Foxn3_extended_+	Susd4	-0.408889	0.639067	-0.576331	0.412994			-0.49292	0.751449	-0.870409	0.777046	0	0	0	0	0	None
chr1:182802985-182803243	shuffle	AACCGTGAGGAA	neg-ctrl	chr1:182802985-182803243__shuffle__AACCGTGAGGAA__neg-ctrl	Shuffle	Shuffle	Shuffle		Shuffle	Shuffle														-0.468573	0.6642	-4.20149	0.999977							0	0	0	0	0	None
chr1:182805285-182805543	mm10	AGTGACCGAGGA	chr1:182805164-182805665	chr1:182805285-182805543__mm10__AGTGACCGAGGA__chr1:182805164-182805665	Liver	Intermediate	Pericentral	chr1:182805164-182805664	Pericentral	Pericentral									Intron	40390	Susd4	Nfix_+,Ppara_+	Susd4,Tlr5	-1.02959	0.853435	-0.620878	0.424705			-0.84444	0.844282	-0.0079515	0.496113	0	0	0	0	0	None
chr1:182817074-182817332	mm10	GGAAGTCACGGT	chr1:182816949-182817450	chr1:182817074-182817332__mm10__GGAAGTCACGGT__chr1:182816949-182817450	Liver	Intermediate	Pericentral	chr1:182817021-182817521	Intermediate	Intermediate									Intron	52179	Susd4	Nr1i3_+,Nr1i2_+,Esrrg_+,Rora_+,Ppara_+,Tcf7l1_-,Pparg_+,Zfp704_extended_+,Msrb3_extended_+	Susd4,Tlr5	-0.282972	0.586774	0.0101404	0.247673			-0.877409	0.851669	0.167702	0.423237	0	0	0	0	0	None
chr1:182823767-182824025	mm10	CATCCGAGACCT	chr1:182823651-182824152	chr1:182823767-182824025__mm10__CATCCGAGACCT__chr1:182823651-182824152	Liver	Intermediate	Pericentral	chr1:182823669-182824169	Pericentral	Pericentral									Intron	58872	Susd4	Ppara_+,Tcf7l1_-,Smad1_extended_+,Zfp704_extended_+	Susd4,Tlr5	-0.431327	0.648987	1.86491	0.0136936	3.00582	0.0261977	1.30841	0.0800008	-0.772722	0.750648	0	1	1	1	0	Invivo
chr1:182954630-182954888	mm10	CCACTCCATAGG	chr1:182954472-182954973	chr1:182954630-182954888__mm10__CCACTCCATAGG__chr1:182954472-182954973	Liver	None	Pericentral	chr1:182954509-182955009	Hep+BEC	Hep+BEC									Promoter (<=1kb)	0	Tlr5			-0.553396	0.696608	-3.67553	0.991437			-1.65905	0.975722			0	0	0	0	0	None
chr1:183362332-183362590	mm10	GGAAGTCTCAAT	chr1:183362205-183362706	chr1:183362332-183362590__mm10__GGAAGTCTCAAT__chr1:183362205-183362706	Liver	None	General	chr1:183362211-183362711	General	General									Intron	6963	Mia3	Ahr_+	Mia3,Taf1a	-0.619932	0.718334	-2.91858	0.947937					-0.880606	0.779099	0	0	0	0	0	None
chr1:183362332-183362590	shuffle	TTGCCAGATGTG	neg-ctrl	chr1:183362332-183362590__shuffle__TTGCCAGATGTG__neg-ctrl	Shuffle	Shuffle	Shuffle		Shuffle	Shuffle														-4.44828	1									0	0	0	0	0
chr1:183905436-183905694	mm10	CTTACTGCCATC	chr1:183905311-183905812	chr1:183905436-183905694__mm10__CTTACTGCCATC__chr1:183905311-183905812	HepG2_mm10	Positive_control	Positive_control	chr1:183905246-183905746	Positive_control	Positive_control									Distal Intergenic	-107608	Dusp10			1.79913	0.0110667	1.77944	0.0164974			0.583709	0.291872	0.209139	0.407115	1	1	0	0	0	Both
chr1:184020701-184020959	hg19	GAATGCTCCGTA	chr1:152386457-152386958	chr1:184020701-184020959__hg19__GAATGCTCCGTA__chr1:152386457-152386958	Control_Sharp-MPRA	Positive_control	Positive_control		Positive_control	Positive_control			2.794	0.820946					Promoter (<=1kb)	0	TSEN15			2.16359	0.00344649	0.117191	0.222103			-0.504619	0.753855	1.28472	0.0885763	1	0	0	0	1	HepG2
chr1:184100491-184100749	mm10	TGCCTAGAGAGT	chr1:184100382-184100883	chr1:184100491-184100749__mm10__TGCCTAGAGAGT__chr1:184100382-184100883	Liver	None	General	chr1:184100407-184100907	Shared	Shared									Distal Intergenic	66110	Dusp10	Esr1_+,Nr1h5_+,Hnf4a_+,Foxq1_extended_+,Smarca4_extended_+	Dusp10	-2.45788	1									0	0	0	0	0
chr1:184607806-184608064	mm10	CGGACTCGGAAT	chr1:184607683-184608184	chr1:184607806-184608064__mm10__CGGACTCGGAAT__chr1:184607683-184608184	Liver	None	Pericentral	chr1:184607685-184608185	Pericentral	Pericentral									Distal Intergenic	-50115	1700112H15Rik			0.0305326	0.442936							1.59314	0.0477278	0	0	0	0	1
chr1:184675601-184675859	mm10	GTGAGGAGGATA	chr1:184675394-184675895	chr1:184675601-184675859__mm10__GTGAGGAGGATA__chr1:184675394-184675895	Liver	None	General	chr1:184675391-184675891	Shared	Shared									Distal Intergenic	-36638	4930488B22Rik											0.328354	0.360212	0	0	0	0	0
chr1:184675601-184675859	shuffle	GGAGCCAATGTC	neg-ctrl	chr1:184675601-184675859__shuffle__GGAGCCAATGTC__neg-ctrl	Shuffle	Shuffle	Shuffle		Shuffle	Shuffle														-1.00315	0.846584	1.51691	0.0279355			0.738586	0.233367			0	1	0	0	0	Invivo
chr1:184809606-184809864	mm10	CCACAATAGAGT	chr1:184809499-184810000	chr1:184809606-184809864__mm10__CCACAATAGAGT__chr1:184809499-184810000	Liver	General	Periportal	chr1:184809504-184810004	General	General									Promoter (<=1kb)	-753	Marc1	Nr2f2_+,Cux1_+,Onecut2_-,Rora_+,Hnf4a_+,Zfp148_+,Foxa3_extended_-,Chd2_extended_-,Hdx_extended_+,Zmiz1_extended_+	C130074G19Rik,Hlx,Mark1	-0.262611	0.578021	-1.6836	0.730963			-0.791324	0.830287	-1.73444	0.938279	0	0	0	0	0	None
chr1:184811103-184811361	mm10	GATCAGAGTAGT	chr1:184810986-184811487	chr1:184811103-184811361__mm10__GATCAGAGTAGT__chr1:184810986-184811487	Liver	General	Periportal	chr1:184811019-184811519	General	General									Promoter (<=1kb)	0	Marc1	Sp100_+,Irf2_+,Nr2f2_+,Cux1_+,Nr5a2_+,Pbx1_+,Bcl6_+,Klf7_+,Onecut2_-,Rora_+,Nr1h5_+,Nr1i2_-,Sox5_+,Hnf4a_+,Rarb_+,Prdm11_+,Foxa3_extended_-,Hhat_extended_+,Bptf_extended_+,Chd2_extended_-,Foxn3_extended_+,Zmiz1_extended_+	C130074G19Rik,Hlx,Mark1	-0.28474	0.587383									0	0	0	0	0
chr1:184824497-184824755	mm10	CCGTATCCTGCA	chr1:184824384-184824885	chr1:184824497-184824755__mm10__CCGTATCCTGCA__chr1:184824384-184824885	Liver	None	General	chr1:184824374-184824874	Hep+BEC	Hep+BEC									Promoter (1-2kb)	-1462	Marc2			3.22684	6.88579e-05	0.974271	0.0720286							1	1	0	0	0	Both
chr1:184825923-184826181	mm10	AGAGAACGTCCA	chr1:184825800-184826301	chr1:184825923-184826181__mm10__AGAGAACGTCCA__chr1:184825800-184826301	Liver	General	General	chr1:184825802-184826302	General	General									Promoter (1-2kb)	1076	Marc2	Cux1_+,Hnf4a_+,Foxn3_extended_+	C130074G19Rik	-0.456107	0.658535	-0.730915	0.459642	-2.33354	0.486871	0.264787	0.431775	1.26298	0.0924612	0	0	0	0	1	None
chr1:184829947-184830205	mm10	AATGACAGGATC	chr1:184829812-184830313	chr1:184829947-184830205__mm10__AATGACAGGATC__chr1:184829812-184830313	Liver	General	General	chr1:184829826-184830326	General	General									Promoter (2-3kb)	-2465	Marc2	Nr2f2_+,Pbx1_+,Nr1h5_+,Foxa3_extended_-,Chd2_extended_-	Mark1	0.0772962	0.419905	-0.123288	0.283786			-0.619553	0.787057	0.102859	0.451951	0	0	0	0	0	None
chr1:184867785-184868043	mm10	TATCGCACCACA	chr1:184867663-184868164	chr1:184867785-184868043__mm10__TATCGCACCACA__chr1:184867663-184868164	Liver	General	General	chr1:184867664-184868164	General	General									Distal Intergenic	15175	C130074G19Rik	Nr2f2_+,Pbx1_+,Nr1h5_+,Rarb_+,Foxa3_extended_-,Chd2_extended_-	Mark1	-0.817396	0.784399									0	0	0	0	0
chr1:184867785-184868043	shuffle	TACATACCAGTC	neg-ctrl	chr1:184867785-184868043__shuffle__TACATACCAGTC__neg-ctrl	Shuffle	Shuffle	Shuffle		Shuffle	Shuffle														-1.2746	0.920109									0	0	0	0	0
chr1:185298582-185298840	mm10	GATTCTCTAACC	chr1:185298456-185298957	chr1:185298582-185298840__mm10__GATTCTCTAACC__chr1:185298456-185298957	Liver	None	Pericentral	chr1:185298461-185298961	Pericentral	Pericentral									Intron	-10300	Iars2	Nfib_+,Nfix_+,Nr1h4_+,Rora_+	Iars2	-3.43851	1									0	0	0	0	0
chr1:185362879-185363137	mm10	AAGCAGCCGTAC	chr1:185362775-185363276	chr1:185362879-185363137__mm10__AAGCAGCCGTAC__chr1:185362775-185363276	Liver	None	Periportal	chr1:185362551-185363051	Shared	Shared									Promoter (<=1kb)	0	Eprs			2.81495	0.000323654	2.21531	0.00623812			2.89848	0.000582657	3.29938	0.000288707	1	1	0	1	1	Both
chr1:185362879-185363137	shuffle	CCGCACAAGACA	neg-ctrl	chr1:185362879-185363137__shuffle__CCGCACAAGACA__neg-ctrl	Shuffle	Shuffle	Shuffle		Shuffle	Shuffle														-1.04614	0.857715	-1.17556	0.58793			-0.882656	0.852641	0.470432	0.310581	0	0	0	0	0	None
chr1:186581159-186581417	mm10	ACAAGCACGTAG	chr1:186581128-186581629	chr1:186581159-186581417__mm10__ACAAGCACGTAG__chr1:186581128-186581629	Liver	None	Periportal	chr1:186581129-186581629	Shared	Shared									Distal Intergenic	-22478	A730004F24Rik			1.36267	0.0383348	0.649109	0.115732			-1.32229	0.935216	0.515219	0.294186	1	0	0	0	0	HepG2
chr1:186804509-186804767	mm10	GTGTCCAGTTCT	chr1:186804393-186804894	chr1:186804509-186804767__mm10__GTGTCCAGTTCT__chr1:186804393-186804894	Liver	Periportal	Periportal	chr1:186804388-186804888	Shared	Periportal									Distal Intergenic	-55151	Rrp15	Bcl3_extended_+	Rrp15	-0.693929	0.743877	0.0785238	0.231321	0.105801	0.191101			0.579899	0.272236	0	0	0	0	0	None
chr1:187155727-187155985	mm10	ACACGCTTACTA	chr1:187155600-187156101	chr1:187155727-187155985__mm10__ACACGCTTACTA__chr1:187155600-187156101	Liver	None	General	chr1:187155606-187156106	Hep+BEC	Hep+BEC									Intron	-12630	Spata17	Nfib_+,Nfia_+,Foxn3_extended_+	Gpatch2	1.77143	0.0120232	-0.550697	0.405293	-1.54702	0.379884	0.801286	0.211529	0.504358	0.297342	1	0	0	0	0	HepG2
chr1:187155727-187155985	shuffle	CCACAGTACGAC	neg-ctrl	chr1:187155727-187155985__shuffle__CCACAGTACGAC__neg-ctrl	Shuffle	Shuffle	Shuffle		Shuffle	Shuffle														-5.84632	1									0	0	0	0	0
chr1:187238108-187238366	mm10	CCAACCAACCGA	chr1:187237988-187238489	chr1:187238108-187238366__mm10__CCAACCAACCGA__chr1:187237988-187238489	Liver	None	General	chr1:187237987-187238487	Shared	Shared									Exon	11928	Gpatch2	Etv6_+,Klf12_+,Nr1h4_+,Ppara_+,Cxxc1_extended_+,Bclaf1_extended_+,Zmiz1_extended_+	Spata17,Gpatch2	1.9684	0.00659572									1	0	0	0	0
chr1:187631501-187631759	mm10	AGGTGTGTGGTG	chr1:187631379-187631880	chr1:187631501-187631759__mm10__AGGTGTGTGGTG__chr1:187631379-187631880	Liver	None	Pericentral	chr1:187631380-187631880	Pericentral	Pericentral									Intron	21805	Esrrg	Foxa1_+,Rora_+,Ppara_+,Hnf4a_+,Pparg_+	Esrrg	-0.309825	0.59791	-1.78479	0.755714	-2.72133	0.541827			0.354727	0.35154	0	0	0	0	0	None
chr1:187743232-187743490	mm10	GAACTGCGAGGT	chr1:187743113-187743614	chr1:187743232-187743490__mm10__GAACTGCGAGGT__chr1:187743113-187743614	Liver	Intermediate	Pericentral	chr1:187743111-187743611	Intermediate	Intermediate									Intron	133536	Esrrg		Esrrg	-0.386067	0.628884							-0.0485797	0.512746	0	0	0	0	0
chr1:187889183-187889441	mm10	TCGCTATCTTGT	chr1:187889056-187889557	chr1:187889183-187889441__mm10__TCGCTATCTTGT__chr1:187889056-187889557	Liver	Intermediate	Pericentral	chr1:187889062-187889562	Intermediate	Intermediate									Intron	-108386	Esrrg			-1.00384	0.846584									0	0	0	0	0
chr1:187889183-187889441	shuffle	CCGTGGATCAGT	neg-ctrl	chr1:187889183-187889441__shuffle__CCGTGGATCAGT__neg-ctrl	Shuffle	Shuffle	Shuffle		Shuffle	Shuffle														-0.512156	0.680591	-2.47407	0.892946					-1.82462	0.951221	0	0	0	0	0	None
chr1:187896394-187896652	mm10	GTGGAACTTGTG	chr1:187896273-187896774	chr1:187896394-187896652__mm10__GTGGAACTTGTG__chr1:187896273-187896774	Liver	Intermediate	Pericentral	chr1:187896273-187896773	Pericentral	Pericentral									Intron	-101175	Esrrg	Klf13_+,Rxra_+,Pbx1_+,Ppara_+,Zfp280b_extended_+,Sp5_extended_+	Esrrg	-3.20376	1	-0.722012	0.456507					-0.652032	0.716627	0	0	0	0	0	None
chr1:187896900-187897158	mm10	ATGAGAACCACA	chr1:187896788-187897289	chr1:187896900-187897158__mm10__ATGAGAACCACA__chr1:187896788-187897289	Liver	Intermediate	Pericentral	chr1:187896779-187897279	Pericentral	Pericentral									Intron	-100669	Esrrg	Rxra_+,Nr1i3_+,Tcf7l1_-,Bhlhe40_+	Esrrg	-2.50342	1	-2.77572	0.934845							0	0	0	0	0	None
chr1:187896900-187897158	shuffle	CGCAATCCGCTA	neg-ctrl	chr1:187896900-187897158__shuffle__CGCAATCCGCTA__neg-ctrl	Shuffle	Shuffle	Shuffle		Shuffle	Shuffle														-0.750122	0.76236	-0.354556	0.348507	-2.32867	0.486645			1.37746	0.074418	0	0	0	0	1	None
chr1:188018595-188018853	mm10	AGTACCAGTCTA	chr1:188018464-188018965	chr1:188018595-188018853__mm10__AGTACCAGTCTA__chr1:188018464-188018965	Liver	None	Pericentral	chr1:188018474-188018974	Pericentral	Pericentral									Intron	-9605	9330162B11Rik	Tcf7l1_-,Pparg_+,Foxq1_extended_-	Esrrg	-3.39112	1									0	0	0	0	0
chr1:188077629-188077887	mm10	AGTTACGTCTAC	chr1:188077599-188078100	chr1:188077629-188077887__mm10__AGTTACGTCTAC__chr1:188077599-188078100	Liver	Intermediate	Pericentral	chr1:188077508-188078008	Pericentral	Pericentral									Intron	-68639	9330162B11Rik	Rxra_+,Pbx1_+,Nr1h4_+,Rora_+,Tcf7l1_-,Pparg_+	Esrrg	-0.913073	0.817369	-0.591818	0.417354					0.505432	0.297236	0	0	0	0	0	None
chr1:188118148-188118406	mm10	AATACCACCACA	chr1:188118016-188118517	chr1:188118148-188118406__mm10__AATACCACCACA__chr1:188118016-188118517	Liver	None	General	chr1:188118058-188118558	Shared	Shared									Intron	-109158	9330162B11Rik			-0.278205	0.585146	-0.644206	0.432383	-2.30036	0.482892	-0.0848707	0.597129	1.47053	0.0617638	0	0	0	0	1	None
chr1:188140279-188140537	mm10	AAGTATCGTGTG	chr1:188140162-188140663	chr1:188140279-188140537__mm10__AAGTATCGTGTG__chr1:188140162-188140663	Liver	Intermediate	Pericentral	chr1:188140158-188140658	Pericentral	Pericentral									Intron	-121486	Ush2a		Esrrg	-0.560943	0.699522	0.0681932	0.233703			-0.408699	0.725939	0.636234	0.253423	0	0	0	0	0	None
chr1:189665986-189666244	mm10	CAATGCGCGGTA	chr1:189665908-189666409	chr1:189665986-189666244__mm10__CAATGCGCGGTA__chr1:189665908-189666409	Liver	None	Pericentral	chr1:189665865-189666365	Intermediate	Intermediate									Intron	-17130	Cenpf	Ppara_-	Ptpn14	-0.778798	0.771371	-2.04083	0.813242			0.52308	0.315833	-2.12822	0.973797	0	0	0	0	0	None
chr1:189908188-189908446	mm10	TCCGCGATTACC	chr1:189908070-189908571	chr1:189908188-189908446__mm10__TCCGCGATTACC__chr1:189908070-189908571	Liver	Periportal	Periportal	chr1:189908067-189908567	General	Periportal									Intron	13807	Smyd2	Ppara_-,Nr2f2_+,Tcf4_+,Msrb3_extended_+,Klf15_extended_-	Ptpn14	-0.975092	0.837914	-0.756499	0.466713			-0.611426	0.785804	-0.0274058	0.50376	0	0	0	0	0	None
chr1:189985881-189986139	mm10	CCAATCCTGAAT	chr1:189985757-189986258	chr1:189985881-189986139__mm10__CCAATCCTGAAT__chr1:189985757-189986258	Liver	General	Periportal	chr1:189985760-189986260	General	General									Distal Intergenic	-63518	Smyd2	Ppara_-,Nr2f2_+,Cebpb_+,Ppara_+,Hnf4a_+,Stat3_extended_-,Klf15_extended_-,Sox4_extended_+,Ppargc1a_extended_+,Tfdp2_extended_+,Gm10130_extended_+	Prox1,Ptpn14,Smyd2	1.81432	0.0106194									1	0	0	0	0
chr1:189993319-189993577	mm10	CTACGATATGCC	chr1:189993199-189993700	chr1:189993319-189993577__mm10__CTACGATATGCC__chr1:189993199-189993700	Liver	Periportal	Periportal	chr1:189993219-189993719	General	Periportal									Distal Intergenic	-70956	Smyd2	Srebf1_+,Nr2f2_+,Stat3_extended_-	Smyd2,Ptpn14	-0.562381	0.699866	0.112796	0.223236					1.49435	0.0589722	0	0	0	0	1	None
chr1:190042257-190042515	mm10	AGGACGCTCTTC	chr1:190042151-190042652	chr1:190042257-190042515__mm10__AGGACGCTCTTC__chr1:190042151-190042652	Liver	General	Periportal	chr1:190042125-190042625	General	General									Distal Intergenic	-119894	Smyd2	Srebf1_+,Onecut2_+,Nfib_+,Nr1i2_+,Esr1_+,Nfia_+,Nfix_+,Cux1_+,Cebpb_+,Nr5a2_+,Nr6a1_+,Bcl6_+,Rara_+,Nr1h4_+,Rora_+,Ppara_+,Hnf4a_+,Zfp426_+,Snrnp70_extended_+,Foxn3_extended_+,Chd2_extended_+,Msrb3_extended_+,Hic2_extended_+,Ppargc1a_extended_+,Zmiz1_extended_+	Prox1,Smyd2	0.779345	0.141101	1.95262	0.0113597			2.91313	0.000551304	1.83015	0.0275453	0	1	0	1	1	Invivo
chr1:190048577-190048835	mm10	ACTTGCACGAAT	chr1:190048451-190048952	chr1:190048577-190048835__mm10__ACTTGCACGAAT__chr1:190048451-190048952	Liver	None	General	chr1:190048456-190048956	Hep+BEC	Hep+BEC									Distal Intergenic	120564	Prox1													0	0	0	0	0
chr1:190133262-190133520	mm10	ATTGATCGTGCC	chr1:190133122-190133623	chr1:190133262-190133520__mm10__ATTGATCGTGCC__chr1:190133122-190133623	Liver	None	General	chr1:190133141-190133641	General	General									Intron	35879	Prox1			0.0110856	0.451931	-0.111886	0.280717					0.183728	0.417096	0	0	0	0	0	None
chr1:190173708-190173966	mm10	ACTATTCCGATG	chr1:190173492-190173993	chr1:190173708-190173966__mm10__ACTATTCCGATG__chr1:190173492-190173993	Liver	None	General	chr1:190173493-190173993	Hep+BEC	Hep+BEC									Promoter (2-3kb)	-2994	Prox1	Foxa1_+,Cebpa_+,Hnf4a_+,Hnf1a_+		0.221137	0.353929	-3.31401	0.977426					-2.34169	0.985854	0	0	0	0	0	None
chr1:190177033-190177291	mm10	TCACAGAGGAAC	chr1:190176928-190177429	chr1:190177033-190177291__mm10__TCACAGAGGAAC__chr1:190176928-190177429	Liver	None	General	chr1:190176929-190177429	Hep+BEC	Hep+BEC									Intron	-6319	Prox1			-0.49931	0.675035	-1.04051	0.550079			0.771277	0.220686	-0.141937	0.547196	0	0	0	0	0	None
chr1:190177033-190177291	shuffle	CCATGCAGTGTG	neg-ctrl	chr1:190177033-190177291__shuffle__CCATGCAGTGTG__neg-ctrl	Shuffle	Shuffle	Shuffle		Shuffle	Shuffle														-5.72257	1									0	0	0	0	0
chr1:190204544-190204802	mm10	TCTTACCAATGC	chr1:190204450-190204951	chr1:190204544-190204802__mm10__TCTTACCAATGC__chr1:190204450-190204951	Liver	None	Pericentral	chr1:190204509-190205009	General	General									Intron	-33830	Prox1	Cux1_+,Nr1h4_+,Ppara_+,Hnf4a_+,Nr3c2_extended_+	Prox1	-0.0958887	0.504218	0.72196	0.105009	2.99184	0.0265381	-0.873595	0.850128	-0.751089	0.745437	0	0	1	0	0	None
chr1:190880744-190881002	mm10	ATCCAATAGTGC	chr1:190880637-190881138	chr1:190880744-190881002__mm10__ATCCAATAGTGC__chr1:190880637-190881138	Liver	General	General	chr1:190880623-190881123	General	General									Intron	18715	Rps6kc1			-1.16304	0.890552									0	0	0	0	0
chr1:190880744-190881002	shuffle	GCCTAGTTATCT	neg-ctrl	chr1:190880744-190881002__shuffle__GCCTAGTTATCT__neg-ctrl	Shuffle	Shuffle	Shuffle		Shuffle	Shuffle														-3.38266	1									0	0	0	0	0
chr1:191026134-191026392	mm10	AATCGTGCATGG	chr1:191025945-191026446	chr1:191026134-191026392__mm10__AATCGTGCATGG__chr1:191025945-191026446	Liver	None	General	chr1:191026021-191026521	Shared	Shared									Promoter (<=1kb)	0	Flvcr1			1.44918	0.0303396	-1.09086	0.56439	-2.33825	0.487771	1.20362	0.100227	-0.54957	0.68838	1	0	0	0	0	HepG2
chr1:191254507-191254765	mm10	AATCCGTTCGAG	chr1:191254389-191254890	chr1:191254507-191254765__mm10__AATCCGTTCGAG__chr1:191254389-191254890	HepG2_mm10	Positive_control	Positive_control	chr1:191254395-191254895	Positive_control	Positive_control									Distal Intergenic	30053	D730003I15Rik	Tcf7l2_+,Nfib_+,Bcl6_+,Ppara_+,Nr1h3_+,Lmo2_extended_+,Foxn3_extended_+	Ppp2r5a,Batf3	-0.769396	0.768245	-0.830359	0.490039			-1.46491	0.955184	-1.31166	0.869976	0	0	0	0	0	None
chr1:191312725-191312983	mm10	TTCTAACCAAGG	chr1:191312584-191313085	chr1:191312725-191312983__mm10__TTCTAACCAAGG__chr1:191312584-191313085	Liver	None	General	chr1:191312453-191312953	Shared	Shared									Intron	5211	Nenf			1.45364	0.0299755	0.265707	0.18938	0.789598	0.131819			0.084866	0.45849	1	0	0	0	0	HepG2
chr1:191641483-191641741	mm10	CCGTCATCTCCA	chr1:191641362-191641863	chr1:191641483-191641741__mm10__CCGTCATCTCCA__chr1:191641362-191641863	Liver	None	General	chr1:191641362-191641862	Periportal	Periportal									Distal Intergenic	65707	Ints7	Nfib_+,Nr1i2_+,Esr1_+,Nfia_+,Cux1_+,Foxa1_+,Nr5a2_+,Nr6a1_+,Foxo3_+,Nr1h4_+,Cebpa_+,Ppara_+,Sox5_+,Foxo1_+,Hnf4a_+,Onecut1_+,Hivep1_extended_+,Mctp2_extended_+	Ints7,Lpgat1	2.73177	0.000448239									1	0	0	0	0
chr1:191681646-191681904	mm10	CGAAGGACAGAA	chr1:191681533-191682034	chr1:191681646-191681904__mm10__CGAAGGACAGAA__chr1:191681533-191682034	Liver	Intermediate	Periportal	chr1:191681525-191682025	General	General									Distal Intergenic	-35930	Lpgat1	Nfib_+	Lpgat1,Ints7	-1.25933	0.916564									0	0	0	0	0
chr1:191738816-191739074	mm10	ACTCGTGGTCCT	chr1:191738691-191739192	chr1:191738816-191739074__mm10__ACTCGTGGTCCT__chr1:191738691-191739192	Liver	Periportal	Periportal	chr1:191738695-191739195	Shared	Periportal									Intron	20295	Lpgat1			0.0781849	0.419622									0	0	0	0	0
chr1:191821314-191821572	mm10	GACGTTGATTAC	chr1:191821230-191821731	chr1:191821314-191821572__mm10__GACGTTGATTAC__chr1:191821230-191821731	Liver	None	General	chr1:191821216-191821716	Shared	Shared									Promoter (<=1kb)	0	Nek2			0.580703	0.205678									0	0	0	0	0
chr1:191821314-191821572	shuffle	AGTTGATTCGAC	neg-ctrl	chr1:191821314-191821572__shuffle__AGTTGATTCGAC__neg-ctrl	Shuffle	Shuffle	Shuffle		Shuffle	Shuffle														-1.13088	0.881762									0	0	0	0	0
chr1:191839372-191839630	mm10	CAAGCATCCAAT	chr1:191839244-191839745	chr1:191839372-191839630__mm10__CAAGCATCCAAT__chr1:191839244-191839745	HepG2_mm10	Positive_control	Positive_control	chr1:191839251-191839751	Positive_control	Positive_control									Distal Intergenic	12224	Nek2		Lpgat1	-1.52243	0.984401									0	0	0	0	0
chr1:191846702-191846960	mm10	CCGGAGAAGATC	chr1:191846581-191847082	chr1:191846702-191846960__mm10__CCGGAGAAGATC__chr1:191846581-191847082	Liver	None	General	chr1:191846581-191847081	General	General									Distal Intergenic	19554	Nek2	Atf5_+,Nr6a1_+,Onecut1_+	Slc30a1	1.12134	0.0685896	-1.71407	0.737925	-2.47045	0.506808	-0.0844869	0.597059	-1.5484	0.913714	1	0	0	0	0	HepG2
chr1:191921804-191922062	mm10	CAACAATGGACG	chr1:191921660-191922161	chr1:191921804-191922062__mm10__CAACAATGGACG__chr1:191921660-191922161	Liver	None	Pericentral	chr1:191921655-191922155	General	General									Distal Intergenic	-14277	1700034H15Rik	Atf4_+,Tcf7l2_+,Nr1h4_+,Sox5_+,Onecut1_+,Id2_+,Hes6_extended_+,Chd2_extended_+	Traf5,Slc30a1	-3.55814	1									0	0	0	0	0
chr1:191945433-191945691	mm10	ACCACGCCGATA	chr1:191945309-191945810	chr1:191945433-191945691__mm10__ACCACGCCGATA__chr1:191945309-191945810	Liver	None	General	chr1:191945312-191945812	General	General									Distal Intergenic	-31679	Rd3	Atf4_+,Ppard_+,Nr1i2_+,Esr1_+,Nr6a1_+,Nr1h4_+,Sox5_+,Foxn3_extended_+,Chd2_extended_+,Gm2000_extended_+	Traf5,Slc30a1	-0.714598	0.751424	-1.43282	0.662572			0.490575	0.32966	0.822888	0.193765	0	0	0	0	0	None
chr1:191945433-191945691	shuffle	CGAATTGTAACC	neg-ctrl	chr1:191945433-191945691__shuffle__CGAATTGTAACC__neg-ctrl	Shuffle	Shuffle	Shuffle		Shuffle	Shuffle														-5.13277	1									0	0	0	0	0
chr1:191964299-191964557	mm10	CGCATCACAGCA	chr1:191964196-191964697	chr1:191964299-191964557__mm10__CGCATCACAGCA__chr1:191964196-191964697	Liver	General	General	chr1:191964192-191964692	Shared	Shared									Distal Intergenic	-12813	Rd3	Srebf1_+,Nr6a1_+,Phf21a_+,Ppara_+,Onecut1_+,Adnp_extended_-,Klf9_extended_+,Bptf_extended_+,Zfp386_extended_+,Foxn3_extended_+,Chd2_extended_+,Zhx3_extended_+,Sox9_extended_+,Gtf3c2_extended_-,Bach2_extended_+,Ilf2_extended_+,Usf1_extended_+	Slc30a1,Rcor3,Traf5	1.73714	0.0133425	2.48111	0.00325309	2.39837	0.0429286	2.29688	0.00502181	2.53767	0.00381956	1	1	1	1	1	Both
chr1:192104113-192104371	mm10	CGCTATCCTCCT	chr1:192103996-192104497	chr1:192104113-192104371__mm10__CGCTATCCTCCT__chr1:192103996-192104497	Liver	None	Periportal	chr1:192103992-192104492	Hep+BEC	Hep+BEC									Intron	-11554	Traf5			-0.418125	0.64415	0.19617	0.203965	-0.403753	0.243438	-0.0199375	0.568401	1.12439	0.119465	0	0	0	0	0	None
chr1:192136627-192136885	mm10	GCTGATGAGTGG	chr1:192136484-192136985	chr1:192136627-192136885__mm10__GCTGATGAGTGG__chr1:192136484-192136985	Liver	None	General	chr1:192136614-192137114	Shared	Shared									Promoter (<=1kb)	-11	Gm10516			-5.60583	1									0	0	0	0	0
chr1:192190546-192190804	mm10	CCTTCCACACCA	chr1:192190447-192190948	chr1:192190546-192190804__mm10__CCTTCCACACCA__chr1:192190447-192190948	Liver	None	Pericentral	chr1:192190512-192191012	General	General									Promoter (<=1kb)	0	Kcnh1	Irf2_+,Ppara_+,Sox5_+,Foxn3_extended_+	Rcor3	0.58998	0.202398									0	0	0	0	0
chr1:192415898-192416156	mm10	AGCTCCTGTAGA	chr1:192415781-192416282	chr1:192415898-192416156__mm10__AGCTCCTGTAGA__chr1:192415781-192416282	Liver	None	Pericentral	chr1:192415777-192416277	General	General									Intron	-18584	Kcnh1	Nr1i3_+,Nfix_+,Rora_+,Ppara_+,Zfp973_extended_+	Hhat	0.290626	0.321094	-0.984045	0.533627	-1.80828	0.414268	0.848082	0.195978	0.207043	0.407794	0	0	0	0	0	None
chr1:192416520-192416778	mm10	TCGATTGAACCT	chr1:192416359-192416860	chr1:192416520-192416778__mm10__TCGATTGAACCT__chr1:192416359-192416860	Liver	None	General	chr1:192416316-192416816	General	General									Intron	-17962	Kcnh1	Nr1i3_+,Npas2_+,Nfix_+,Pbx1_+,Mlxipl_+,Rora_+,Ppara_+,Clock_+,Arntl_+	Hhat	0.122253	0.400721	-0.900129	0.510146			0.802277	0.211323			0	0	0	0	0	None
chr1:192612406-192612664	mm10	TATCCGCCTGTA	chr1:192612296-192612797	chr1:192612406-192612664__mm10__TATCCGCCTGTA__chr1:192612296-192612797	Liver	General	Pericentral	chr1:192612285-192612785	General	General									Intron	75042	Hhat			-1.10599	0.874173	-0.343385	0.345708			-0.220011	0.653732	-1.97695	0.964341	0	0	0	0	0	None
chr1:193083119-193083377	mm10	CAGTATTCCATG	chr1:193082973-193083474	chr1:193083119-193083377__mm10__CAGTATTCCATG__chr1:193082973-193083474	Liver	General	General	chr1:193082998-193083498	Hep+BEC	Hep+BEC									Distal Intergenic	31298	Utp25	Cebpa_+,Ppargc1a_extended_+	Lamb3,Irf6	0.666081	0.176664	-0.46385	0.379412			-0.35052	0.705163	-0.0683744	0.519578	0	0	0	0	0	None
chr1:193241492-193241750	mm10	CAGACTCGAACC	chr1:193241376-193241877	chr1:193241492-193241750__mm10__CAGACTCGAACC__chr1:193241376-193241877	Liver	None	General	chr1:193241371-193241871	Periportal	Periportal									Promoter (<=1kb)	0	Hsd11b1	Tcf7l2_+,Klf12_+,Nr6a1_+	Irf6	-1.02185	0.850998	-1.23034	0.604472					-1.28988	0.867899	0	0	0	0	0	None
chr1:193242327-193242585	mm10	TGGTGACTCTCG	chr1:193242200-193242701	chr1:193242327-193242585__mm10__TGGTGACTCTCG__chr1:193242200-193242701	Liver	None	General	chr1:193242182-193242682	Periportal	Periportal									Promoter (<=1kb)	44	Hsd11b1	Atf4_+,Onecut2_+,Nfib_+,Nfia_+,Ets1_-,Sox5_+,Hes6_extended_+,Zfp973_extended_+,Foxn3_extended_+,AW146154_extended_+	G0s2,Utp25,Hsd11b1,Irf6,Lamb3,Traf3ip3	-0.137416	0.521111	2.28251	0.00528486			0.44217	0.350327			0	1	0	0	0	Invivo
chr1:193272960-193273218	mm10	TCTTGCGATAGG	chr1:193272856-193273357	chr1:193272960-193273218__mm10__TCTTGCGATAGG__chr1:193272856-193273357	Liver	None	General	chr1:193272839-193273339	Shared	Shared									Promoter (<=1kb)	0	G0s2	Atf5_+,Atf7_+	Hsd11b1,Utp25,Lamb3,Traf3ip3	-0.209015	0.554731	-0.633634	0.428673	-1.83857	0.41786	-0.921123	0.859976	0.574591	0.273739	0	0	0	0	0	None
chr1:193326488-193326746	mm10	TTGTCCACGAGG	chr1:193326360-193326861	chr1:193326488-193326746__mm10__TTGTCCACGAGG__chr1:193326360-193326861	Liver	None	General	chr1:193326367-193326867	General	General									Intron	5793	Lamb3	Phf21a_+,Rora_+,Snrnp70_extended_+	Lamb3,G0s2	-0.477182	0.667726									0	0	0	0	0
chr1:194308664-194308922	mm10	TGGTGTCAGCAG	chr1:194308532-194309033	chr1:194308664-194308922__mm10__TGGTGTCAGCAG__chr1:194308532-194309033	Liver	None	General	chr1:194308543-194309043	Shared	Shared									Distal Intergenic	-85905	4930503O07Rik			-5.55256	1									0	0	0	0	0
chr1:194318442-194318700	mm10	ACGTTGCTGTAG	chr1:194318321-194318822	chr1:194318442-194318700__mm10__ACGTTGCTGTAG__chr1:194318321-194318822	Liver	Periportal	General	chr1:194318321-194318821	Shared	Periportal									Distal Intergenic	-95683	4930503O07Rik			1.10658	0.0707531									1	0	0	0	0
chr1:194338584-194338842	mm10	AGTGGAGTCAAT	chr1:194338462-194338963	chr1:194338584-194338842__mm10__AGTGGAGTCAAT__chr1:194338462-194338963	Liver	None	Periportal	chr1:194338463-194338963	Shared	Shared									Distal Intergenic	-115825	4930503O07Rik			-3.80351	1									0	0	0	0	0
chr1:194361374-194361632	mm10	CCAATCGTGTCC	chr1:194361250-194361751	chr1:194361374-194361632__mm10__CCAATCGTGTCC__chr1:194361250-194361751	Liver	General	General	chr1:194361253-194361753	General	General									Distal Intergenic	-138615	4930503O07Rik			0.249682	0.340784	0.246742	0.193313	0.138877	0.187757	0.456163	0.344715	-0.481994	0.668792	0	0	0	0	0	None
chr1:194373509-194373767	mm10	CTTAGGAGAACT	chr1:194373386-194373887	chr1:194373509-194373767__mm10__CTTAGGAGAACT__chr1:194373386-194373887	Liver	Periportal	Periportal	chr1:194373388-194373888	Shared	Periportal									Distal Intergenic	-150750	4930503O07Rik					4.21528	2.17336e-05			0.699012	0.247118			0	1	0	0	0
chr1:194373509-194373767	shuffle	ATCATAAGAGCG	neg-ctrl	chr1:194373509-194373767__shuffle__ATCATAAGAGCG__neg-ctrl	Shuffle	Shuffle	Shuffle		Shuffle	Shuffle														-4.27216	1									0	0	0	0	0
chr1:194472563-194472821	mm10	GCAACTGGAAGA	chr1:194472438-194472939	chr1:194472563-194472821__mm10__GCAACTGGAAGA__chr1:194472438-194472939	Liver	Periportal	Periportal	chr1:194472442-194472942	Shared	Periportal									Distal Intergenic	-147004	Plxna2	Cebpa_+,Ppargc1a_extended_+	Plxna2	0.015617	0.449519	0.96821	0.0724846					0.0559456	0.469851	0	1	0	0	0	Invivo
chr1:194482710-194482968	mm10	CTTGCGCTCTAC	chr1:194482610-194483111	chr1:194482710-194482968__mm10__CTTGCGCTCTAC__chr1:194482610-194483111	Liver	General	General	chr1:194482589-194483089	General	General									Distal Intergenic	-136857	Plxna2	Esr1_+,Esrrg_-,Esrra_+,Cebpa_+,Sox5_+,Hnf4a_+,Pparg_-,Foxq1_extended_+,Ppargc1a_extended_+	Plxna2	3.54783	1.80955e-05									1	0	0	0	0
chr1:194610430-194610688	mm10	CGATTCCGGTAA	chr1:194610308-194610809	chr1:194610430-194610688__mm10__CGATTCCGGTAA__chr1:194610308-194610809	Liver	Periportal	Periportal	chr1:194610341-194610841	Shared	Periportal									Distal Intergenic	-9137	Plxna2	Tcf7l2_+,Srebf1_+,Tbx3_-,Hnf4a_+,Zhx2_extended_+,Zfp973_extended_+,Hdac8_extended_+,Zhx3_extended_+,Zfp951_extended_+,Zmiz1_extended_+	Plxna2	0.355958	0.291796	1.18862	0.0505127							0	1	0	0	0	Invivo
chr1:194613365-194613623	mm10	GTGATGCCAGCT	chr1:194613224-194613725	chr1:194613365-194613623__mm10__GTGATGCCAGCT__chr1:194613224-194613725	Liver	None	Periportal	chr1:194613244-194613744	Shared	Shared									Distal Intergenic	-6202	Plxna2		Plxna2	-0.337429	0.607995	0.237132	0.195117					0.825569	0.193288	0	0	0	0	0	None
chr1:194660469-194660727	mm10	TAGCGCCTTACC	chr1:194660303-194660804	chr1:194660469-194660727__mm10__TAGCGCCTTACC__chr1:194660303-194660804	HepG2_mm10	Positive_control	Positive_control	chr1:194660323-194660823	Positive_control	Positive_control									Intron	15613	Plxna2			3.78052	6.49221e-06									1	0	0	0	0
chr1:194677895-194678153	mm10	ACCGTGTTGCGT	chr1:194677766-194678267	chr1:194677895-194678153__mm10__ACCGTGTTGCGT__chr1:194677766-194678267	Liver	None	Periportal	chr1:194677774-194678274	General	General									Exon	33039	Plxna2	Foxa1_+,Hnf4a_+		2.3056	0.00211889	0.939889	0.0757869	0.437964	0.159442	1.94728	0.0152555	0.316535	0.364546	1	1	0	1	0	Both
chr1:195092198-195092456	mm10	GTACCACTCCGT	chr1:195092083-195092584	chr1:195092198-195092456__mm10__GTACCACTCCGT__chr1:195092083-195092584	Liver	None	Periportal	chr1:195092154-195092654	Shared	Shared									Promoter (<=1kb)	0	Cd46			0.851233	0.122817	0.738169	0.102446	0.69678	0.138592	0.322198	0.406343	0.363518	0.34915	0	0	0	0	0	None
chr1:195221865-195222123	mm10	GAGATTCGCCAC	chr1:195221733-195222234	chr1:195221865-195222123__mm10__GAGATTCGCCAC__chr1:195221733-195222234	Liver	General	General	chr1:195221761-195222261	General	General									Exon	-45149	Cr2			1.89716	0.00819016	0.288342	0.184681							1	0	0	0	0	HepG2
chr1:202317601-202317859	hg19	CCTCCTATCCTA	chr1:134955690-134956191	chr1:202317601-202317859__hg19__CCTCCTATCCTA__chr1:134955690-134956191	Control_STARR-seq	Positive_control	Positive_control		Positive_control	Positive_control					2.382	0.516966	2.506	0.516966	Promoter (<=1kb)	0	PPP1R12B			1.59344	0.0203099	2.30475	0.00500727	1.63471	0.0768783	3.23306	0.000157052	2.53248	0.00387301	1	1	1	1	1	Both
chr1:203764521-203764779	hg19	CTTAGGAGTGCC	chr1:133661164-133661665	chr1:203764521-203764779__hg19__CTTAGGAGTGCC__chr1:133661164-133661665	Control_STARR-seq	Positive_control	Positive_control		Positive_control	Positive_control					2.133	0.516966	2.104	0.433836	Promoter (<=1kb)	0	ZC3H11A			2.93319	0.000216363	-0.989733	0.535703							1	0	0	0	0	HepG2
chr1:204010392-204010650	hg19	CATGTGGTGCCT	chr1:133452539-133453040	chr1:204010392-204010650__hg19__CATGTGGTGCCT__chr1:133452539-133453040	Control_STARR-seq	Positive_control	Positive_control		Positive_control	Positive_control					2.216	0.516966	2.307	0.516966	Promoter (<=1kb)	0	LINC00303			0.965187	0.0967926	-3.59467	0.988744			-0.343633	0.701547			1	0	0	0	0	HepG2
chr1:207124758-207125016	hg19	TTGATCGCACAC	chr1:130822103-130822604	chr1:207124758-207125016__hg19__TTGATCGCACAC__chr1:130822103-130822604	Control_STARR-seq	Positive_control	Positive_control		Positive_control	Positive_control					2.164	0.516966	2.235	0.516966	Distal Intergenic	-4947	PIGR			3.3301	4.47185e-05									1	0	0	0	0
chr1:20806841-20807099	hg19	GTACAATGGAAC	chr4:138459723-138460224	chr1:20806841-20807099__hg19__GTACAATGGAAC__chr4:138459723-138460224	Control_STARR-seq	Positive_control	Positive_control		Positive_control	Positive_control					2.783	0.427393	2.828	0.425987	Downstream (1-2kb)	5629	CAMK2N1			3.13828	9.63065e-05									1	0	0	0	0
chr1:208374641-208374899	hg19	GACGCTGTTATC	chr1:194660303-194660804	chr1:208374641-208374899__hg19__GACGCTGTTATC__chr1:194660303-194660804	Control_Sharp-MPRA	Positive_control	Positive_control		Positive_control	Positive_control			0.424	0.783784					Intron	17196	PLXNA2			1.30381	0.0442216	-0.933174	0.519754			-0.829453	0.839982	0.688059	0.235193	1	0	0	0	0	HepG2
chr1:20940205-20940463	mm10	GTATTCCGTGAC	chr1:20940098-20940599	chr1:20940205-20940463__mm10__GTATTCCGTGAC__chr1:20940098-20940599	Liver	None	Periportal	chr1:20940095-20940595	Hep+BEC	Hep+BEC									Distal Intergenic	-11163	Efhc1			1.0079	0.088021	1.15357	0.0536431	1.25809	0.0977027	1.60104	0.0401763	0.466995	0.311488	1	1	1	1	0	Both
chr1:21059752-21060010	mm10	ATTCGCCGGACT	chr1:21059633-21060134	chr1:21059752-21060010__mm10__ATTCGCCGGACT__chr1:21059633-21060134	Liver	None	General	chr1:21059631-21060131	Periportal	Periportal									Intron	-16096	Tram2			-0.837359	0.791462	-0.335915	0.343363	0.436868	0.159442	-0.362291	0.709137	-1.72922	0.937202	0	0	0	0	0	None
chr1:21069894-21070152	mm10	ACTCCGCTTCCA	chr1:21069776-21070277	chr1:21069894-21070152__mm10__ACTCCGCTTCCA__chr1:21069776-21070277	Liver	None	General	chr1:21069773-21070273	Shared	Shared									Intron	9077	Tram2	Etv6_+,Rarg_+,Thrb_+,Rora_+	Tram2,Paqr8	-1.25148	0.914459									0	0	0	0	0
chr1:21125052-21125310	mm10	CAACTCGGTGTG	chr1:21124911-21125412	chr1:21125052-21125310__mm10__CAACTCGGTGTG__chr1:21124911-21125412	Liver	None	General	chr1:21124931-21125431	General	General									Distal Intergenic	-45823	Tram2		Gsta3,Tram2	0.139086	0.392342	1.2539	0.0453418	2.51999	0.0393177	1.12046	0.118637	-1.2731	0.8648	0	1	1	0	0	Invivo
chr1:211822364-211822622	hg19	TGGACTCACCGA	chr1:191839244-191839745	chr1:211822364-211822622__hg19__TGGACTCACCGA__chr1:191839244-191839745	Control_Sharp-MPRA	Positive_control	Positive_control		Positive_control	Positive_control			1.376	0.875					Distal Intergenic	21127	NEK2			-0.901313	0.812729	-0.217225	0.306656							0	0	0	0	0	None
chr1:21229179-21229437	mm10	ATGATAAGCGAG	chr1:21229063-21229564	chr1:21229179-21229437__mm10__ATGATAAGCGAG__chr1:21229063-21229564	Liver	General	General	chr1:21229058-21229558	General	General									Exon	10517	Tmem14a	Nr5a2_+,Erf_+	Tram2,Gsta3	-1.59353	0.999538	-1.01427	0.542823	-1.26825	0.340919			-0.067982	0.519578	0	0	0	0	0	None
chr1:21231813-21232071	mm10	TGAAGCAATGAG	chr1:21231712-21232213	chr1:21231813-21232071__mm10__TGAAGCAATGAG__chr1:21231712-21232213	Liver	None	General	chr1:21231692-21232192	General	General									Distal Intergenic	-8518	Gsta3	Onecut2_+,Pparg_+,Foxn3_extended_+,Foxq1_extended_+,Nr3c2_extended_+,Acaa1b_extended_+	Gsta3	-4.83678	1									0	0	0	0	0
chr1:21244507-21244765	mm10	CGATACTACTTC	chr1:21244415-21244916	chr1:21244507-21244765__mm10__CGATACTACTTC__chr1:21244415-21244916	Liver	None	Pericentral	chr1:21244386-21244886	General	General									Intron	3878	Gsta3			-0.125833	0.517577									0	0	0	0	0
chr1:21245096-21245354	mm10	CGTATGCCTTGT	chr1:21244984-21245485	chr1:21245096-21245354__mm10__CGTATGCCTTGT__chr1:21244984-21245485	Liver	None	Pericentral	chr1:21244975-21245475	Intermediate	Intermediate									Intron	4467	Gsta3			-3.64054	1									0	0	0	0	0
chr1:21246164-21246422	mm10	GTAACACATTCC	chr1:21246088-21246589	chr1:21246164-21246422__mm10__GTAACACATTCC__chr1:21246088-21246589	Liver	None	Pericentral	chr1:21246043-21246543	General	General									Intron	5535	Gsta3		Gsta3	0.352432	0.293332	-1.44918	0.666431	-1.47562	0.368758			-0.750849	0.745437	0	0	0	0	0	None
chr1:21248067-21248325	mm10	TGATCGTCCAGG	chr1:21247941-21248442	chr1:21248067-21248325__mm10__TGATCGTCCAGG__chr1:21247941-21248442	Liver	None	Pericentral	chr1:21247946-21248446	General	General									Intron	7438	Gsta3		Gsta3	-0.59568	0.709809									0	0	0	0	0
chr1:21249408-21249666	mm10	GTTCATCGTGTG	chr1:21249231-21249732	chr1:21249408-21249666__mm10__GTTCATCGTGTG__chr1:21249231-21249732	Liver	None	Pericentral	chr1:21248996-21249496	General	General									Intron	8779	Gsta3		Tmem14a	-1.02577	0.85226									0	0	0	0	0
chr1:21253797-21254055	mm10	CTGCAACCATAG	chr1:21253712-21254213	chr1:21253797-21254055__mm10__CTGCAACCATAG__chr1:21253712-21254213	Liver	None	Pericentral	chr1:21253676-21254176	Hep+BEC	Hep+BEC									Exon	13168	Gsta3			0.622627	0.191225	-1.01393	0.542823	-2.78254	0.547009	-0.699838	0.804788	-0.237279	0.583484	0	0	0	0	0	None
chr1:21260564-21260822	mm10	AACGGAAGCTAA	chr1:21260364-21260865	chr1:21260564-21260822__mm10__AACGGAAGCTAA__chr1:21260364-21260865	Liver	None	Pericentral		Shared	Shared									Intron	19935	Gsta3			-0.25269	0.573649									0	0	0	0	0
chr1:21260564-21260822	shuffle	CACGTCTATGCG	neg-ctrl	chr1:21260564-21260822__shuffle__CACGTCTATGCG__neg-ctrl	Shuffle	Shuffle	Shuffle		Shuffle	Shuffle														-0.494542	0.673132	-3.61166	0.989446	-6.54751	0.93484	-0.670823	0.797415	-2.33422	0.985809	0	0	0	0	0	None
chr1:21263545-21263803	mm10	AGCATCTTCCGG	chr1:21263473-21263974	chr1:21263545-21263803__mm10__AGCATCTTCCGG__chr1:21263473-21263974	Liver	None	Pericentral	chr1:21263478-21263978	Intermediate	Intermediate									Intron	22916	Gsta3			-1.58733	0.998061									0	0	0	0	0
chr1:21264150-21264408	mm10	CTACTACCGAAT	chr1:21264030-21264531	chr1:21264150-21264408__mm10__CTACTACCGAAT__chr1:21264030-21264531	Liver	Intermediate	Pericentral	chr1:21264029-21264529	Intermediate	Intermediate									Intron	23521	Gsta3			-4.87035	1									0	0	0	0	0
chr1:212691921-212692179	hg19	TATTCCGTCTAC	chr1:191254389-191254890	chr1:212691921-212692179__hg19__TATTCCGTCTAC__chr1:191254389-191254890	Control_STARR-seq	Positive_control	Positive_control		Positive_control	Positive_control					2.955	0.313373			Distal Intergenic	-46497	ATF3			0.289587	0.321601									0	0	0	0	0
chr1:21299887-21300145	mm10	GATAGAACGTGA	chr1:21299768-21300269	chr1:21299887-21300145__mm10__GATAGAACGTGA__chr1:21299768-21300269	Liver	Periportal	Periportal	chr1:21299766-21300266	Shared	Periportal									Promoter (1-2kb)	-1575	Gm4956	Pparg_+	Gsta3	-5.54709	1									0	0	0	0	0
chr1:21304190-21304448	mm10	ACACGAACTTGA	chr1:21304067-21304568	chr1:21304190-21304448__mm10__ACACGAACTTGA__chr1:21304067-21304568	Liver	None	General	chr1:21304084-21304584	Shared	Shared									Distal Intergenic	-5878	Gm4956	Nr2f2_+,Zeb1_-,Cebpa_+,Ets1_+,Hnf4a_+	Kcnq5	0.0768507	0.419976									0	0	0	0	0
chr1:21315847-21316105	mm10	GTCGTCATTCTC	chr1:21315732-21316233	chr1:21315847-21316105__mm10__GTCGTCATTCTC__chr1:21315732-21316233	Liver	None	Pericentral	chr1:21315726-21316226	General	General									Intron	-17535	Gm4956	Atf4_+,Ppara_+,Pparg_+	Gsta3	-2.43238	1									0	0	0	0	0
chr1:21324242-21324500	mm10	CGTAACATCGCG	chr1:21324178-21324679	chr1:21324242-21324500__mm10__CGTAACATCGCG__chr1:21324178-21324679	Liver	General	General	chr1:21324121-21324621	General	General									Distal Intergenic	-25141	Khdc1a			-0.136974	0.520957									0	0	0	0	0
chr1:222060521-222060779	hg19	GACTCATCTCTC	chr1:183905311-183905812	chr1:222060521-222060779__hg19__GACTCATCTCTC__chr1:183905311-183905812	Control_STARR-seq	Positive_control	Positive_control		Positive_control	Positive_control					3.053	0.516966	2.867	0.45122	Distal Intergenic	-145005	DUSP10			2.27316	0.00236854	2.19616	0.00651776	1.53543	0.081493	2.65023	0.00151864	2.89738	0.00117387	1	1	1	1	1	Both
chr1:22620933-22621191	mm10	TAGCATCAACGA	chr1:22620820-22621321	chr1:22620933-22621191__mm10__TAGCATCAACGA__chr1:22620820-22621321	Liver	None	General	chr1:22620812-22621312	Hep+BEC	Hep+BEC									Intron	184533	Rims1			0.333143	0.301658									0	0	0	0	0
chr1:22996732-22996990	mm10	CGGACTGTTCGA	chr1:22996610-22997111	chr1:22996732-22996990__mm10__CGGACTGTTCGA__chr1:22996610-22997111	Liver	None	General	chr1:22996611-22997111	General	General									Distal Intergenic	105263	Ppp1r14bl			0.14792	0.387874	3.0264	0.00079007							0	1	0	0	0	Invivo
chr1:234859921-234860179	hg19	AGTGTTCTGAGT	chr8:126666411-126666912	chr1:234859921-234860179__hg19__AGTGTTCTGAGT__chr8:126666411-126666912	Control_STARR-seq	Positive_control	Positive_control		Positive_control	Positive_control					3.663	0.516966	3.125	0.516966	Promoter (<=1kb)	132	LINC01132			2.13157	0.00385585	2.75524	0.00166433			0.957877	0.16122	0.910507	0.170372	1	1	0	0	0	Both
chr1:236958361-236958619	hg19	GTGCAGCCAATA	chr13:12257958-12258459	chr1:236958361-236958619__hg19__GTGCAGCCAATA__chr13:12257958-12258459	Control_STARR-seq	Positive_control	Positive_control		Positive_control	Positive_control					2.216	0.502994			Promoter (<=1kb)	0	MTR			2.96285	0.000193273					2.6115	0.00173973			1	0	0	1	0
chr1:24107932-24108190	mm10	CCATCGAGTGAC	chr1:24107876-24108377	chr1:24107932-24108190__mm10__CCATCGAGTGAC__chr1:24107876-24108377	HepG2_mm10	Positive_control	Positive_control	chr1:24107811-24108311	Positive_control	Positive_control									Distal Intergenic	-7591	Fam135a	Tcf7l2_+,Srebf1_+,Zeb1_+,Zfp950_extended_+,Chd2_extended_+	Fam135a	-3.07364	1									0	0	0	0	0
chr1:24678428-24678686	mm10	TCTCCACACGAA	chr1:24678234-24678735	chr1:24678428-24678686__mm10__TCTCCACACGAA__chr1:24678234-24678735	Liver	None	General	chr1:24678270-24678770	Shared	Shared									Promoter (<=1kb)	0	Lmbrd1			2.16135	0.00347412	0.0623172	0.235162	-0.330455	0.235467	0.0160528	0.54992	0.848633	0.186515	1	0	0	0	0	HepG2
chr1:24700407-24700665	mm10	ATATCCTGGTAC	chr1:24700276-24700777	chr1:24700407-24700665__mm10__ATATCCTGGTAC__chr1:24700276-24700777	Liver	None	General	chr1:24700286-24700786	Shared	Shared									Intron	21481	Lmbrd1			0.619153	0.19252	-1.77908	0.754138	-2.32498	0.486355					0	0	0	0	0	None
chr1:26324621-26324879	hg19	AACCTCCGTGAA	chr4:134395974-134396475	chr1:26324621-26324879__hg19__AACCTCCGTGAA__chr4:134395974-134396475	Control_STARR-seq	Positive_control	Positive_control		Positive_control	Positive_control					3.828	0.426689	3.268	0.516966	Promoter (<=1kb)	0	PAFAH2			0.892615	0.112794							-0.516624	0.679295	0	0	0	0	0
chr1:27237001-27237259	hg19	CGTTCCGATTAC	chr4:133557213-133557714	chr1:27237001-27237259__hg19__CGTTCCGATTAC__chr4:133557213-133557714	Control_STARR-seq	Positive_control	Positive_control		Positive_control	Positive_control					2.259	0.516966			Intron	3308	NR0B2			-2.65408	1									0	0	0	0	0
chr1:27883802-27884060	mm10	GAGACGAATCAG	chr1:27883696-27884197	chr1:27883802-27884060__mm10__GAGACGAATCAG__chr1:27883696-27884197	Liver	None	General	chr1:27883681-27884181	Hep+BEC	Hep+BEC									Promoter (<=1kb)	0	Gm5524			1.53677	0.0239647							2.09242	0.0138186	1	0	0	0	1
chr1:27933881-27934139	hg19	TTAACGAGACGA	chr4:133007920-133008421	chr1:27933881-27934139__hg19__TTAACGAGACGA__chr4:133007920-133008421	Control_Shendure	Positive_control	Positive_control		Positive_control	Positive_control	2.06156								Distal Intergenic	-3520	AHDC1			1.94337	0.00714055	-1.58841	0.705042	-3.09816	0.590402	-0.129655	0.615158	-0.213162	0.574426	1	0	0	0	0	HepG2
chr1:30950521-30950779	mm10	CAAGCAGCAGGA	chr1:30950364-30950865	chr1:30950521-30950779__mm10__CAAGCAGCAGGA__chr1:30950364-30950865	Liver	General	General	chr1:30950365-30950865	General	General									Promoter (<=1kb)	-751	Ptp4a1			0.673663	0.17412									0	0	0	0	0
chr1:31015308-31015566	mm10	TCACTGCCTACC	chr1:31015194-31015695	chr1:31015308-31015566__mm10__TCACTGCCTACC__chr1:31015194-31015695	Liver	None	General	chr1:31015187-31015687	General	General									Intron	-65538	Ptp4a1	Onecut2_+,Ppard_+,Esrrg_+,Nr1h4_+,Rora_+,Ppara_+,Hnf4a_+,Pparg_+,Foxn3_extended_+	4931428L18Rik,Phf3	0.416178	0.268465									0	0	0	0	0
chr1:31016147-31016405	mm10	CCTTCGTTGTTG	chr1:31016038-31016539	chr1:31016147-31016405__mm10__CCTTCGTTGTTG__chr1:31016038-31016539	Liver	None	Periportal	chr1:31016026-31016526	General	General									Intron	-66377	Ptp4a1	Nr1i3_+,Ppard_+,Cux1_+,Nr5a2_+,Nr6a1_+,Epas1_+,Esrrg_+,Nr1h4_+,Rora_+,Ppara_+,Hnf4a_+,Pparg_+,Nr3c2_extended_+	Phf3,4931428L18Rik	-0.117263	0.513312	1.17181	0.0520259			-0.372802	0.712153	-1.22775	0.856456	0	1	0	0	0	Invivo
chr1:31019306-31019564	mm10	CATCAGCCTTCA	chr1:31019179-31019680	chr1:31019306-31019564__mm10__CATCAGCCTTCA__chr1:31019179-31019680	HepG2_mm10	Positive_control	Positive_control	chr1:31019185-31019685	Positive_control	Positive_control									Exon	-69536	Ptp4a1	Ppard_+,Nfib_+,Zeb1_+,Nr5a2_+,Ppara_+,Sox5_+,Hnf4a_+,Zfp148_+,Pparg_+,Msra_extended_+	Phf3,4931428L18Rik	0.406447	0.272225	3.22387	0.000450598	3.35004	0.0203768	2.33447	0.00442057	2.97066	0.000941886	0	1	1	1	1	Invivo
chr1:31019306-31019564	shuffle	ACCACTTCGCTA	neg-ctrl	chr1:31019306-31019564__shuffle__ACCACTTCGCTA__neg-ctrl	Shuffle	Shuffle	Shuffle		Shuffle	Shuffle														-0.207377	0.554014	-1.8397	0.766425			-0.11922	0.613008	-3.34001	0.998616	0	0	0	0	0	None
chr1:31073102-31073360	mm10	CGCCATCGTTAA	chr1:31072975-31073476	chr1:31073102-31073360__mm10__CGCCATCGTTAA__chr1:31072975-31073476	Liver	None	General	chr1:31072981-31073481	General	General									Intron	23094	Gm29669			0.523066	0.226916									0	0	0	0	0
chr1:31094841-31095099	mm10	ATCCAAGACACA	chr1:31094781-31095282	chr1:31094841-31095099__mm10__ATCCAAGACACA__chr1:31094781-31095282	HepG2_mm10	Positive_control	Positive_control	chr1:31094720-31095220	Positive_control	Positive_control									Promoter (1-2kb)	1355	Gm29669	AW146154_extended_+	Ptp4a1											0	0	0	0	0
chr1:31096438-31096696	mm10	GTCCGAGTGATT	chr1:31096315-31096816	chr1:31096438-31096696__mm10__GTCCGAGTGATT__chr1:31096315-31096816	Liver	None	Pericentral	chr1:31096317-31096817	General	General									Promoter (<=1kb)	0	Gm29669	Nfib_+,Ahr_+,Pparg_+	4931428L18Rik	1.35864	0.0386402	-1.44896	0.666431			-2.09776	0.996414			1	0	0	0	0	HepG2
chr1:31096438-31096696	shuffle	TCTGTTCCTTCC	neg-ctrl	chr1:31096438-31096696__shuffle__TCTGTTCCTTCC__neg-ctrl	Shuffle	Shuffle	Shuffle		Shuffle	Shuffle														0.819232	0.130793	-0.863198	0.499447			0.646938	0.266398	-0.612323	0.705378	0	0	0	0	0	None
chr1:33042491-33042749	mm10	CTTGAGTACGGA	chr1:33042364-33042865	chr1:33042491-33042749__mm10__CTTGAGTACGGA__chr1:33042364-33042865	Liver	Periportal	Periportal	chr1:33042370-33042870	General	Periportal									Distal Intergenic	-495197	Gm5415									1.43391	0.0606938			0	0	0	1	0
chr1:33074612-33074870	mm10	GCAAGACCATTC	chr1:33074489-33074990	chr1:33074612-33074870__mm10__GCAAGACCATTC__chr1:33074489-33074990	Liver	Periportal	Periportal	chr1:33074491-33074991	Shared	Periportal									Distal Intergenic	-527318	Gm5415			-1.55992	0.992651									0	0	0	0	0
chr1:33202981-33203239	hg19	TGTACTCTCAAG	chr4:129251018-129251519	chr1:33202981-33203239__hg19__TGTACTCTCAAG__chr4:129251018-129251519	Control_Shared	Positive_control	Positive_control		Positive_control	Positive_control	2.24694				2.77	0.324155			Distal Intergenic	-4273	KIAA1522			2.29757	0.00218079	0.586748	0.126009	0.474755	0.156084	-0.535061	0.763787	1.82114	0.0279378	1	0	0	0	1	HepG2
chr1:33213952-33214210	mm10	ATCAGCACAACC	chr1:33213805-33214306	chr1:33213952-33214210__mm10__ATCAGCACAACC__chr1:33213805-33214306	Liver	None	General	chr1:33213805-33214305	Shared	Shared									Intron	407932	Prim2			0.0935665	0.412653									0	0	0	0	0
chr1:33213952-33214210	shuffle	ATCAGTAGTTCC	neg-ctrl	chr1:33213952-33214210__shuffle__ATCAGTAGTTCC__neg-ctrl	Shuffle	Shuffle	Shuffle		Shuffle	Shuffle														-1.93202	1									0	0	0	0	0
chr1:33734100-33734358	mm10	GTTGCTGTGGAG	chr1:33733976-33734477	chr1:33734100-33734358__mm10__GTTGCTGTGGAG__chr1:33733976-33734477	Liver	Periportal	General	chr1:33733979-33734479	General	Periportal									Promoter (<=1kb)	-170	Rab23	Rxra_+,Ppard_+,Nfib_+,Esr1_+,Zeb1_+,Nr5a2_+,Thrb_+,Hnf4a_+,Foxp4_extended_+	Rab23,Zfp451,Bag2	-0.427909	0.647869	0.831817	0.0892982							0	1	0	0	0	Invivo
chr1:34237670-34237928	mm10	ATGGAACTGCTA	chr1:34237552-34238053	chr1:34237670-34237928__mm10__ATGGAACTGCTA__chr1:34237552-34238053	Liver	General	General	chr1:34237549-34238049	General	General									Promoter (1-2kb)	1074	Dst	Atf4_+,Tcf7l2_+,Irf2_+,Ppard_+,Foxp1_+,Mbd1_+,Gmeb2_+,Phf21a_+,Sox5_+,Foxo1_+,Foxn3_extended_+,Chd2_extended_+	Dst	-0.848983	0.795688	-2.13659	0.833075							0	0	0	0	0	None
chr1:34252345-34252603	mm10	TTCGGATACGCC	chr1:34252229-34252730	chr1:34252345-34252603__mm10__TTCGGATACGCC__chr1:34252229-34252730	Liver	Intermediate	Pericentral	chr1:34252224-34252724	Intermediate	Intermediate									Intron	-5233	Dst			2.60648	0.000705648	2.58237	0.00256606			1.30275	0.08108	1.91626	0.0218598	1	1	0	1	1	Both
chr1:34306793-34307051	mm10	AAGCGTGGTAGG	chr1:34306668-34307169	chr1:34306793-34307051__mm10__AAGCGTGGTAGG__chr1:34306668-34307169	Liver	Intermediate	Pericentral	chr1:34306672-34307172	Pericentral	Pericentral									Intron	12347	Dst	Atf4_+,Irf2_+,Ppard_+,Esr1_+,Zfp553_+,Nr1h4_+	Dst	-1.72141	1	-0.383813	0.355836			2.61408	0.00173233	-0.33576	0.615739	0	0	0	1	0	None
chr1:34310872-34311130	mm10	TTCCGCATCGTT	chr1:34310753-34311254	chr1:34310872-34311130__mm10__TTCCGCATCGTT__chr1:34310753-34311254	Liver	Intermediate	Pericentral	chr1:34310751-34311251	Intermediate	Intermediate									Distal Intergenic	16426	Dst	Atf4_+,Tcf7l2_+,Ppard_+,Mbd1_+,Cebpg_+,Nfia_+,Thrb_+,Chd2_extended_+	Dst,Ptpn18	0.590897	0.202176	-0.703728	0.450239	-0.729101	0.275608	-1.61955	0.972323	-0.517997	0.679536	0	0	0	0	0	None
chr1:34310872-34311130	shuffle	TCCGTTGATCTC	neg-ctrl	chr1:34310872-34311130__shuffle__TCCGTTGATCTC__neg-ctrl	Shuffle	Shuffle	Shuffle		Shuffle	Shuffle																								0	0	0	0	0
chr1:35764142-35764400	mm10	AACAGAGCGTCG	chr1:35764015-35764516	chr1:35764142-35764400__mm10__AACAGAGCGTCG__chr1:35764015-35764516	Liver	Intermediate	General	chr1:35764021-35764521	General	General									Distal Intergenic	-304000	Hs6st1			0.236378	0.347515	0.758078	0.0995183	0.805306	0.130727			0.710463	0.229033	0	1	0	0	0	Invivo
chr1:35836569-35836827	mm10	AGGTCAAGATTC	chr1:35836505-35837006	chr1:35836569-35836827__mm10__AGGTCAAGATTC__chr1:35836505-35837006	Liver	None	General	chr1:35836448-35836948	General	General									Distal Intergenic	-231573	Hs6st1			-0.726912	0.755354									0	0	0	0	0
chr1:36066270-36066528	mm10	CGGTCAGGTACT	chr1:36066106-36066607	chr1:36066270-36066528__mm10__CGGTCAGGTACT__chr1:36066106-36066607	Liver	General	General	chr1:36066149-36066649	General	General									Promoter (1-2kb)	-1872	Hs6st1	Ppard_+,Nfib_+,Nr1i2_+,Nr5a2_+,Rfx3_+,Nr1h4_+,Ppara_+,Sox5_+,Hnf4a_+,Onecut1_+,Chd2_extended_+,Zmiz1_extended_+	Uggt1,Hs6st1	-1.16105	0.889893	-1.80053	0.759705	-1.55216	0.380462					0	0	0	0	0	None
chr1:36075110-36075368	mm10	CTCAGGACGCAA	chr1:36074986-36075487	chr1:36075110-36075368__mm10__CTCAGGACGCAA__chr1:36074986-36075487	Liver	General	General	chr1:36074989-36075489	General	General									Intron	6710	Hs6st1	Atf4_+,Ppard_+,Nfib_+,Nfia_+,Nr1h4_+,Ppara_+,Clock_+,Foxo1_+,Hnf4a_+,Onecut1_+,Foxn3_extended_+,Chd2_extended_+,Zkscan7_extended_+,Arg1_extended_+,Zmiz1_extended_+	Hs6st1,Uggt1	1.10856	0.0704512	3.10296	0.000632191	2.97413	0.0270238	1.57437	0.0427947			1	1	1	1	0	Both
chr1:36075707-36075965	mm10	AATTCCGCACCG	chr1:36075607-36076108	chr1:36075707-36075965__mm10__AATTCCGCACCG__chr1:36075607-36076108	HepG2_mm10	Positive_control	Positive_control	chr1:36075586-36076086	Positive_control	Positive_control									Intron	7307	Hs6st1	Ppard_+,Nfib_+,Klf12_+,Nfia_+,Foxo3_+,Nr1h4_+,Ppara_+,Sox5_+,Foxo1_+,Hnf4a_+,Onecut1_+,Zfp970_extended_+,Foxn3_extended_+,Chd2_extended_+,Zmiz1_extended_+	Uggt1,Hs6st1	-0.756221	0.763824	-0.53109	0.399541							0	0	0	0	0	None
chr1:36093790-36094048	mm10	AACACGAAGGTC	chr1:36093700-36094201	chr1:36093790-36094048__mm10__AACACGAAGGTC__chr1:36093700-36094201	Liver	Intermediate	General	chr1:36093702-36094202	General	General									Intron	25390	Hs6st1	Ppard_+,Ppara_+,Hnf4a_+,Foxn3_extended_+	Hs6st1	-0.313286	0.599293	-0.0770834	0.270583	1.2917	0.0959951			-0.814416	0.76259	0	0	1	0	0	None
chr1:36093790-36094048	shuffle	GGTCCTCACAGA	neg-ctrl	chr1:36093790-36094048__shuffle__GGTCCTCACAGA__neg-ctrl	Shuffle	Shuffle	Shuffle		Shuffle	Shuffle														0.81513	0.131717									0	0	0	0	0
chr1:36110090-36110348	mm10	GTCAGGAACACC	chr1:36109972-36110473	chr1:36110090-36110348__mm10__GTCAGGAACACC__chr1:36109972-36110473	Liver	General	General	chr1:36109969-36110469	General	General									Distal Intergenic	33965	Mir6897	Nfib_+,Zfp281_+,Nfia_+,Hnf4a_+	Hs6st1,Uggt1	-4.27697	1									0	0	0	0	0
chr1:36316897-36317155	mm10	CGCTCTCCAAGT	chr1:36316772-36317273	chr1:36316897-36317155__mm10__CGCTCTCCAAGT__chr1:36316772-36317273	Liver	Intermediate	Pericentral	chr1:36316776-36317276	Pericentral	Pericentral									Promoter (<=1kb)	0	Arid5a	Tcf12_+,Nr5a2_+,Nr1h4_+,Foxo1_+,Hnf4a_+,Chd2_extended_+	Uggt1	-0.436899	0.651047	-2.07312	0.819566			-0.866867	0.849193	-0.817739	0.7635	0	0	0	0	0	None
chr1:36333265-36333523	mm10	ATTCTGCTCGCC	chr1:36333146-36333647	chr1:36333265-36333523__mm10__ATTCTGCTCGCC__chr1:36333146-36333647	Liver	Intermediate	Pericentral	chr1:36333144-36333644	Pericentral	Pericentral									Exon	15235	Mir6898	Hnf4a_+	Lman2l	-0.646375	0.728098	-0.978841	0.531906							0	0	0	0	0	None
chr1:36445227-36445485	mm10	TCAACTAGAAGG	chr1:36445029-36445530	chr1:36445227-36445485__mm10__TCAACTAGAAGG__chr1:36445029-36445530	Liver	None	General	chr1:36445127-36445627	Shared	Shared									Promoter (<=1kb)	0	Lman2l			1.67435	0.0161884	-0.716168	0.454227	-2.66646	0.535785	0.648882	0.265932	0.590139	0.268536	1	0	0	0	0	HepG2
chr1:36547172-36547430	mm10	TTCGAGATGTCA	chr1:36547114-36547615	chr1:36547172-36547430__mm10__TTCGAGATGTCA__chr1:36547114-36547615	Liver	None	Pericentral	chr1:36547096-36547596	Shared	Shared									Promoter (<=1kb)	0	Ankrd39			1.31127	0.043394									1	0	0	0	0
chr1:36811851-36812109	mm10	GCATCACGGAAG	chr1:36811726-36812227	chr1:36811851-36812109__mm10__GCATCACGGAAG__chr1:36811726-36812227	Liver	None	Pericentral	chr1:36811730-36812230	Intermediate	Intermediate									Promoter (1-2kb)	-1315	Tmem131			-0.442005	0.653977									0	0	0	0	0
chr1:36861858-36862116	mm10	ATCCGCAATTAG	chr1:36861732-36862233	chr1:36861858-36862116__mm10__ATCCGCAATTAG__chr1:36861732-36862233	Liver	None	General	chr1:36861737-36862237	Shared	Shared									Intron	-37077	Tmem131			0.334034	0.301326	-3.85231	0.996088			-1.4852	0.958647			0	0	0	0	0	None
chr1:36902605-36902863	mm10	ACGAGAACGAGC	chr1:36902485-36902986	chr1:36902605-36902863__mm10__ACGAGAACGAGC__chr1:36902485-36902986	Liver	None	Pericentral	chr1:36902484-36902984	Pericentral	Pericentral									Intron	36664	Tmem131			-0.298676	0.592974	-4.67836	0.999977			-2.73701	0.999784	-0.261706	0.589928	0	0	0	0	0	None
chr1:37041146-37041404	mm10	TGTTAGTCAGAG	chr1:37041027-37041528	chr1:37041146-37041404__mm10__TGTTAGTCAGAG__chr1:37041027-37041528	Liver	General	Periportal	chr1:37041025-37041525	General	General									Intron	5438	Vwa3b	Nfib_+,Trp53_+,Zeb1_+,Cux1_+,Nr5a2_+,Nr3c1_+	Tmem131,Vwa3b	0.189245	0.367557	1.31699	0.0404311					-1.17873	0.845302	0	1	0	0	0	Invivo
chr1:37341932-37342190	mm10	TGACCTAATGAC	chr1:37341812-37342313	chr1:37341932-37342190__mm10__TGACCTAATGAC__chr1:37341812-37342313	Liver	None	General	chr1:37341800-37342300	General	General									Intron	-15207	Inpp4a	Fli1_+,Spi1_+,Etv6_+,Creb3l2_+,Npas2_+,Esr1_+,Nr5a2_+,Esrrg_+,Rora_+,Mef2d_+,Mitf_+,Hnf4a_+,Nr1h3_+,Tfec_+,Pparg_+,Arntl_+	Unc50,Inpp4a,Coa5,Mgat4a	0.206919	0.36016	-1.23934	0.606931	-2.45338	0.504373	0.0535113	0.532482	-0.934343	0.788302	0	0	0	0	0	None
chr1:37347344-37347602	mm10	AAGCCGACACAC	chr1:37347196-37347697	chr1:37347344-37347602__mm10__AAGCCGACACAC__chr1:37347196-37347697	Liver	None	General	chr1:37347254-37347754	General	General									Intron	-9795	Inpp4a	Atf4_+,Nfib_+,Nfia_+,Nfix_+,Cux1_+	Coa5,Inpp4a,Unc50,Mgat4a	-0.19678	0.548999									0	0	0	0	0
chr1:37347344-37347602	shuffle	AAGAGCAGTCAA	neg-ctrl	chr1:37347344-37347602__shuffle__AAGAGCAGTCAA__neg-ctrl	Shuffle	Shuffle	Shuffle		Shuffle	Shuffle														-0.75972	0.764594	-1.77818	0.754101					-0.835502	0.769323	0	0	0	0	0	None
chr1:37878150-37878408	mm10	GCGTGTCTAGTC	chr1:37878003-37878504	chr1:37878150-37878408__mm10__GCGTGTCTAGTC__chr1:37878003-37878504	Liver	General	Pericentral	chr1:37878029-37878529	General	General									Intron	3460	Mitd1	Nfib_+	Mitd1	-0.0446369	0.478463	-1.30166	0.625726			-1.65129	0.975496	0.551433	0.280514	0	0	0	0	0	None
chr1:38176144-38176402	mm10	AGTAGGAAGACC	chr1:38176029-38176530	chr1:38176144-38176402__mm10__AGTAGGAAGACC__chr1:38176029-38176530	Liver	None	General	chr1:38176023-38176523	General	General									Downstream (<1kb)	21041	Aff3	Nr5a2_+,Mlxipl_+,Nr1h4_+,Ppara_+,Clock_+,Hnf4a_+	Eif5b,Rev1	-0.134879	0.520124	0.376811	0.166181	-0.378515	0.240971	-0.237829	0.661733	1.84513	0.0264374	0	0	0	0	1	None
chr1:38241269-38241527	mm10	CAATGTTATCGG	chr1:38241149-38241650	chr1:38241269-38241527__mm10__CAATGTTATCGG__chr1:38241149-38241650	Liver	None	Pericentral	chr1:38241148-38241648	Periportal	Periportal									Intron	-43826	Aff3	Lef1_+,Nfib_+,Nfia_+,Nr6a1_+,Nr1h4_+,Ppara_+,Hnf4a_+	Rev1,Aff3	-0.589853	0.709516	-0.918513	0.515721			1.57578	0.0426894	0.139307	0.435356	0	0	0	1	0	None
chr1:38241902-38242160	mm10	GACCTTATGTTC	chr1:38241751-38242252	chr1:38241902-38242160__mm10__GACCTTATGTTC__chr1:38241751-38242252	Liver	None	Pericentral	chr1:38241781-38242281	Periportal	Periportal									Intron	-44459	Aff3	Lef1_+,Nfib_+,Nfia_+,Nr5a2_+,Nr6a1_+,Nr1h4_+,Ppara_+,Hnf4a_+	Rev1,Aff3	-1.06262	0.863662	-0.531376	0.399541					-0.110884	0.536248	0	0	0	0	0	None
chr1:39425550-39425808	mm10	CCTCAGAAGATT	chr1:39425428-39425929	chr1:39425550-39425808__mm10__CCTCAGAAGATT__chr1:39425428-39425929	Liver	General	General	chr1:39425429-39425929	General	General									Intron	-32919	Tbc1d8	Atf4_+,Tcf7l2_+,Rxra_+,Zeb1_+,Tcf4_+,Thrb_+,Ppara_+,Hnf4a_+,Irf5_+,Foxn3_extended_+	Rnf149,Tbc1d8,Cnot11,Rpl31	0.333402	0.301574	0.276461	0.187263			-0.815686	0.836758	-0.561157	0.692442	0	0	0	0	0	None
chr1:39577422-39577680	mm10	TGAAGGTCTGAT	chr1:39577198-39577699	chr1:39577422-39577680__mm10__TGAAGGTCTGAT__chr1:39577198-39577699	Liver	None	General	chr1:39577165-39577665	Shared	Shared									Promoter (<=1kb)	-17	Rnf149			0.943942	0.101475	0.555894	0.131864					-0.766068	0.74923	0	0	0	0	0	None
chr1:39591627-39591885	mm10	TAAGTTGACGCA	chr1:39591491-39591992	chr1:39591627-39591885__mm10__TAAGTTGACGCA__chr1:39591491-39591992	Liver	None	General	chr1:39591506-39592006	General	General									Distal Intergenic	-14222	Rnf149	Phf21a_+,Ppara_+,Hnf4a_+,Foxn3_extended_+	Tbc1d8,Cnot11,Rnf149	-2.62632	1	-1.22725	0.603456			-0.949543	0.867614	-1.20854	0.852551	0	0	0	0	0	None
chr1:39592151-39592409	mm10	CTCAAGTTAGTC	chr1:39592014-39592515	chr1:39592151-39592409__mm10__CTCAAGTTAGTC__chr1:39592014-39592515	Liver	None	General	chr1:39592030-39592530	General	General									Distal Intergenic	-14746	Rnf149	Zeb1_+,Nr5a2_+,Nr6a1_+,Ppara_+,Hnf4a_+,Foxn3_extended_+,Chd2_extended_+	Cnot11,Tbc1d8,Rnf149	0.408963	0.271484	-3.00938	0.954233	-4.75533	0.795943	-0.753752	0.819183	0.323799	0.361566	0	0	0	0	0	None
chr1:39598776-39599034	mm10	CACTTGCTATGG	chr1:39598660-39599161	chr1:39598776-39599034__mm10__CACTTGCTATGG__chr1:39598660-39599161	Liver	None	Pericentral	chr1:39598655-39599155	Intermediate	Intermediate									Distal Intergenic	-21371	Rnf149	Onecut2_+,Nfia_+,Ppara_+,Nf1_extended_+	Tbc1d8	-1.1096	0.875192									0	0	0	0	0
chr1:39813146-39813404	mm10	CGTAAGATAAGC	chr1:39813026-39813527	chr1:39813146-39813404__mm10__CGTAAGATAAGC__chr1:39813026-39813527	HepG2_mm10	Positive_control	Positive_control	chr1:39813025-39813525	Positive_control	Positive_control									Distal Intergenic	-7814	Gm3646	Tcf7l2_+,Tcf7l1_+,Nr2f2_+,Nr5a2_+,Nr1h5_+,Hnf4a_+,Rarb_+,Klf3_extended_+,Supt20_extended_+,Foxq1_extended_+,Max_extended_+,Zmiz1_extended_+	Map4k4	1.63259	0.0182274							0.834218	0.191042	1	0	0	0	0
chr1:39903003-39903261	mm10	TTGACTGCACTT	chr1:39902885-39903386	chr1:39903003-39903261__mm10__TTGACTGCACTT__chr1:39902885-39903386	Liver	None	General	chr1:39902882-39903382	Hep+BEC	Hep+BEC									Promoter (1-2kb)	1773	Map4k4	Nfib_+,Nr2f2_+,Nfia_+,Rora_+,Cebpd_+,Nf1_extended_+	Map4k4											0	0	0	0	0
chr1:40161110-40161368	mm10	AGTACACCGCTC	chr1:40160989-40161490	chr1:40161110-40161368__mm10__AGTACACCGCTC__chr1:40160989-40161490	Liver	None	Pericentral	chr1:40160989-40161489	Periportal	Periportal									Distal Intergenic	-63712	Il1r1	Ppard_+,Etv6_+,Nr5a2_+,Ppara_+,Hnf4a_+	Il1r1	0.403942	0.272961	-2.58113	0.908949					-1.85145	0.953138	0	0	0	0	0	None
chr1:40161110-40161368	shuffle	CGACGCTGAATA	neg-ctrl	chr1:40161110-40161368__shuffle__CGACGCTGAATA__neg-ctrl	Shuffle	Shuffle	Shuffle		Shuffle	Shuffle														-0.580856	0.706313									0	0	0	0	0
chr1:40163444-40163702	mm10	TGTCTTCTCAGG	chr1:40163314-40163815	chr1:40163444-40163702__mm10__TGTCTTCTCAGG__chr1:40163314-40163815	Liver	None	General	chr1:40163341-40163841	General	General									Distal Intergenic	-61378	Il1r1	Irf2_+,Ppard_+,Nr1i2_+,Nfia_+,Nr5a2_+,Ppara_+,Hnf4a_+,Tef_+	Il1r1	1.15611	0.0631333	0.441809	0.153103			0.643279	0.267651	0.127342	0.442233	1	0	0	0	0	HepG2
chr1:40175898-40176156	mm10	GGTCTTCTAACT	chr1:40175770-40176271	chr1:40175898-40176156__mm10__GGTCTTCTAACT__chr1:40175770-40176271	Liver	None	General	chr1:40175596-40176096	General	General									Distal Intergenic	-48924	Il1r1	Nfia_+,Ppara_+,Hnf4a_+,Zfp973_extended_+	Il1r1	1.36291	0.0383233	0.52935	0.136361	0.537914	0.150716	-0.299975	0.687134	0.142452	0.434422	1	0	0	0	0	HepG2
chr1:40437721-40437979	mm10	CCTACAACGGAG	chr1:40437593-40438094	chr1:40437721-40437979__mm10__CCTACAACGGAG__chr1:40437593-40438094	Liver	Intermediate	Pericentral	chr1:40437600-40438100	Intermediate	Intermediate									Promoter (1-2kb)	1132	Il1rl1			-2.17693	1							-0.76613	0.74923	0	0	0	0	0
chr1:41752534-41752792	mm10	CATACCTACACA	chr1:41752430-41752931	chr1:41752534-41752792__mm10__CATACCTACACA__chr1:41752430-41752931	Liver	Intermediate	Pericentral	chr1:41752413-41752913	Intermediate	Intermediate									Distal Intergenic	-571282	4930448I06Rik			0.323244	0.30603									0	0	0	0	0
chr1:42851094-42851352	mm10	AGCGTGACAATA	chr1:42850985-42851486	chr1:42851094-42851352__mm10__AGCGTGACAATA__chr1:42850985-42851486	Liver	None	General	chr1:42851151-42851651	Shared	Shared									Promoter (<=1kb)	0	Mrps9			2.46321	0.00119849	2.85787	0.00126785			1.80076	0.0235345	2.71829	0.00213736	1	1	0	1	1	Both
chr1:43066079-43066337	mm10	TCTACTGGTGAA	chr1:43065948-43066449	chr1:43066079-43066337__mm10__TCTACTGGTGAA__chr1:43065948-43066449	Liver	Pericentral	Pericentral	chr1:43065958-43066458	Pericentral	Pericentral									Intron	-5146	Tgfbrap1			-0.12118	0.515143	0.932311	0.0768276							0	1	0	0	0	Invivo
chr1:43098388-43098646	mm10	CACAAGTAGGAA	chr1:43098225-43098726	chr1:43098388-43098646__mm10__CACAAGTAGGAA__chr1:43098225-43098726	HepG2_mm10	Positive_control	Positive_control	chr1:43098322-43098822	Positive_control	Positive_control									Promoter (<=1kb)	0	Tgfbrap1			1.25932	0.0494155	-1.0159	0.543401	-1.68502	0.397401	-0.305342	0.68858	-0.256976	0.588868	1	0	0	0	0	HepG2
chr1:43399045-43399303	mm10	ATCTCAGTTAGG	chr1:43398925-43399426	chr1:43399045-43399303__mm10__ATCTCAGTTAGG__chr1:43398925-43399426	Liver	Intermediate	Pericentral	chr1:43398924-43399424	Intermediate	Intermediate									Distal Intergenic	-45276	Nck2	Nr2f2_+,Pbx1_+	Nck2	-1.53965	0.987487									0	0	0	0	0
chr1:43530365-43530623	mm10	TTGCTCAGTCCT	chr1:43530334-43530835	chr1:43530365-43530623__mm10__TTGCTCAGTCCT__chr1:43530334-43530835	Liver	None	Periportal	chr1:43530330-43530830	Shared	Shared									Promoter (1-2kb)	-1782	Nck2			-0.108049	0.509243	-2.73084	0.928885			-1.43333	0.950128	-0.882241	0.779294	0	0	0	0	0	None
chr1:44015586-44015844	mm10	ATAAGCGGATCT	chr1:44015463-44015964	chr1:44015586-44015844__mm10__ATAAGCGGATCT__chr1:44015463-44015964	Liver	General	General	chr1:44015465-44015965	General	General									Promoter (1-2kb)	1624	Mettl21c	Klf12_+,Nfia_+,Foxo1_+	Tpp2	0.513226	0.230636	-3.66298	0.991113	-3.76833	0.68394					0	0	0	0	0	None
chr1:44118734-44118992	mm10	AGTAGACAATCG	chr1:44118625-44119126	chr1:44118734-44118992__mm10__AGTAGACAATCG__chr1:44118625-44119126	Liver	None	General	chr1:44118878-44119378	Shared	Shared									Promoter (<=1kb)	0	Bivm			-1.85165	1									0	0	0	0	0
chr1:44130250-44130508	mm10	AGACATGCGTTC	chr1:44130131-44130632	chr1:44130250-44130508__mm10__AGACATGCGTTC__chr1:44130131-44130632	Liver	Periportal	Periportal	chr1:44130129-44130629	Shared	Periportal									Intron	10271	Bivm			-1.68836	1									0	0	0	0	0
chr1:45484366-45484624	hg19	TGTTGGTGAGCA	chr4:116986794-116987295	chr1:45484366-45484624__hg19__TGTTGGTGAGCA__chr4:116986794-116987295	Control_Sharp-MPRA	Positive_control	Positive_control		Positive_control	Positive_control			0.001	0.804054					Exon	5885	UROD			0.236765	0.347359	-2.07606	0.820198	-3.62768	0.664567	-1.98582	0.992651	-0.45981	0.660406	0	0	0	0	0	None
chr1:45905302-45905560	mm10	TGCTGAACCGTA	chr1:45905118-45905619	chr1:45905302-45905560__mm10__TGCTGAACCGTA__chr1:45905118-45905619	Liver	None	Periportal	chr1:45905187-45905687	Periportal	Periportal									Downstream (2-3kb)	17749	Slc40a1	Nfib_+,Nr1i2_+,Esr1_+,Foxa1_+,Nr5a2_+,Nr1h4_+,Cebpa_+,Rora_+,Ppara_+,Hnf4a_+,Hnf1a_+,Trps1_extended_+,Zfp607a_extended_+	Slc40a1,Wdr75	-0.749377	0.762252									0	0	0	0	0
chr1:45920764-45921022	mm10	CACATCGTCTTA	chr1:45920647-45921148	chr1:45920764-45921022__mm10__CACATCGTCTTA__chr1:45920647-45921148	Liver	None	General	chr1:45920643-45921143	Shared	Shared									Promoter (2-3kb)	2287	Slc40a1	Zeb1_+,Nr1h4_+,Ppara_+,Hnf4a_+,Hand2_extended_+	Slc40a1,Wdr75,Dnah7b	1.20121	0.0566658									1	0	0	0	0
chr1:4661846-4662104	mm10	GATAGTAGCGTA	chr1:4661725-4662226	chr1:4661846-4662104__mm10__GATAGTAGCGTA__chr1:4661725-4662226	Liver	None	Pericentral	chr1:4661725-4662225	General	General									Distal Intergenic	123588	Mrpl15	Nfib_+,Nr1i2_+,Nfia_+,Nr1h4_+,Ppara_+	Lypla1,Mrpl15	3.48399	2.47768e-05	-0.192879	0.300868	-0.595946	0.263128					1	0	0	0	0	HepG2
chr1:4769003-4769261	mm10	TCTCCATTCTGT	chr1:4768873-4769374	chr1:4769003-4769261__mm10__TCTCCATTCTGT__chr1:4768873-4769374	Liver	None	General	chr1:4768882-4769382	General	General									Distal Intergenic	16431	Mrpl15	Arntl_-,Npas2_+,Clock_-,Npas2_-,Clock_+,Hnf4a_+,Onecut1_+,Arntl_+,Hes6_extended_+,Mdm2_extended_+,Hes6_extended_-	Mrpl15,Tcea1,Lypla1	0.00751735	0.454077	1.4689	0.0306256			-1.10003	0.899385			0	1	0	0	0	Invivo
chr1:4769003-4769261	shuffle	AGACGACTAGGT	neg-ctrl	chr1:4769003-4769261__shuffle__AGACGACTAGGT__neg-ctrl	Shuffle	Shuffle	Shuffle		Shuffle	Shuffle														-1.34958	0.943241									0	0	0	0	0
chr1:4801680-4801938	mm10	CGAACGATAGTC	chr1:4801539-4802040	chr1:4801680-4801938__mm10__CGAACGATAGTC__chr1:4801539-4802040	Liver	General	General	chr1:4801559-4802059	General	General									Distal Intergenic	-5850	Lypla1	Taf1_+,Nr1h4_+,Ppara_+,Hnf4a_+	Tcea1,Mrpl15,Lypla1	0.941082	0.101991	1.0934	0.0597			-0.293498	0.68568	1.69563	0.0379259	0	1	0	0	1	Invivo
chr1:50935543-50935801	mm10	GGATCGGTAATT	chr1:50935411-50935912	chr1:50935543-50935801__mm10__GGATCGGTAATT__chr1:50935411-50935912	Liver	Intermediate	Pericentral	chr1:50935422-50935922	Intermediate	Intermediate									Intron	8024	Tmeff2		Tmeff2	-5.59676	1									0	0	0	0	0
chr1:51513139-51513397	mm10	TCGTGATCTGGA	chr1:51513017-51513518	chr1:51513139-51513397__mm10__TCGTGATCTGGA__chr1:51513017-51513518	Liver	Periportal	Periportal	chr1:51512996-51513496	Shared	Periportal									Promoter (<=1kb)	-810	Gm17767													0	0	0	0	0
chr1:51720280-51720538	mm10	TGACGGTTCGGA	chr1:51720148-51720649	chr1:51720280-51720538__mm10__TGACGGTTCGGA__chr1:51720148-51720649	Liver	None	General	chr1:51720159-51720659	General	General									Intron	43932	Myo1b	Onecut2_+,Nfib_+,Klf12_+,Nfia_+,Nr1h4_+,Ppara_+,Rfx7_+,Hnf4a_+,Zfp148_+	Myo1b	0.250331	0.340679	0.209544	0.201003			-0.529249	0.762519	0.0503817	0.471474	0	0	0	0	0	None
chr1:51720280-51720538	shuffle	ACGAGCTTGTGT	neg-ctrl	chr1:51720280-51720538__shuffle__ACGAGCTTGTGT__neg-ctrl	Shuffle	Shuffle	Shuffle		Shuffle	Shuffle														0.590288	0.202312	-1.24633	0.609064	-4.0702	0.719426			-1.61829	0.923058	0	0	0	0	0	None
chr1:51740892-51741150	mm10	TGAAGGTGGTCG	chr1:51740814-51741315	chr1:51740892-51741150__mm10__TGAAGGTGGTCG__chr1:51740814-51741315	Liver	None	General	chr1:51740771-51741271	Periportal	Periportal									Intron	23320	Myo1b	Nr1h4_+,Ppara_+,Hnf4a_+	Myo1b	-2.59705	1									0	0	0	0	0
chr1:51770169-51770427	mm10	GTCTCCGATGGT	chr1:51770043-51770544	chr1:51770169-51770427__mm10__GTCTCCGATGGT__chr1:51770043-51770544	Liver	None	Pericentral	chr1:51770048-51770548	Shared	Shared									Promoter (<=1kb)	452	Myo1b	Foxa1_+,Cebpa_+,Hnf4a_+		-5.34624	1									0	0	0	0	0
chr1:51883292-51883550	mm10	CTTAGGACTCTG	chr1:51883160-51883661	chr1:51883292-51883550__mm10__CTTAGGACTCTG__chr1:51883160-51883661	Liver	None	Pericentral	chr1:51883171-51883671	General	General									Intron	12751	Myo1b	Onecut2_+,Nfib_+,Nfia_+,Zeb1_+,Nr1h4_+,Ppara_+,Hnf4a_+,Msra_extended_+	Myo1b	-0.866079	0.801903	0.176183	0.208478			-1.0618	0.891976	-0.837078	0.769323	0	0	0	0	0	None
chr1:51891484-51891742	mm10	GAGGTTACAGCA	chr1:51891358-51891859	chr1:51891484-51891742__mm10__GAGGTTACAGCA__chr1:51891358-51891859	Liver	Intermediate	Periportal	chr1:51891363-51891863	General	General									Intron	4559	Myo1b		Myo1b	-1.37169	0.948683	-0.458006	0.377557			-0.00912187	0.563672	1.13732	0.117021	0	0	0	0	0	None
chr1:51895999-51896257	mm10	TTCGGTGATAAC	chr1:51895855-51896356	chr1:51895999-51896257__mm10__TTCGGTGATAAC__chr1:51895855-51896356	Liver	None	Pericentral	chr1:51895878-51896378	General	General									Promoter (<=1kb)	44	Myo1b		Myo1b,Stat4	-1.74212	1									0	0	0	0	0
chr1:52158113-52158371	mm10	ACGAACTTGTAC	chr1:52157987-52158488	chr1:52158113-52158371__mm10__ACGAACTTGTAC__chr1:52157987-52158488	Liver	None	Periportal	chr1:52157992-52158492	Shared	Shared									Intron	5860	Stat1	Hnf4a_+,Zfp207_extended_+	Stat1,Gls	-0.527707	0.686299									0	0	0	0	0
chr1:52495646-52495904	mm10	CGATCTTGACTC	chr1:52495508-52496009	chr1:52495646-52495904__mm10__CGATCTTGACTC__chr1:52495508-52496009	Liver	None	General	chr1:52495525-52496025	General	General									Intron	4396	Nab1			0.190692	0.36723	-2.19645	0.845336	-3.61119	0.662256	-0.246717	0.66489	-0.56441	0.692757	0	0	0	0	0	None
chr1:52750033-52750291	mm10	ATTAGCATGGTG	chr1:52749912-52750413	chr1:52750033-52750291__mm10__ATTAGCATGGTG__chr1:52749912-52750413	Liver	General	General	chr1:52749752-52750252	General	General									Distal Intergenic	-22571	Mfsd6	Zeb1_+,Nr5a2_+,Esrra_+,Cebpa_+,Ppara_+,Clock_+,Hnf4a_+	Hibch,Inpp1,Mfsd6	1.41688	0.0331986	2.31125	0.00493921			1.6837	0.032061	5.6404	7.08693e-09	1	1	0	1	1	Both
chr1:52849473-52849731	mm10	GCAGCTCTACAT	chr1:52849335-52849836	chr1:52849473-52849731__mm10__GCAGCTCTACAT__chr1:52849335-52849836	Liver	General	General	chr1:52849352-52849852	General	General									Promoter (2-3kb)	-2037	Hibch	Nr6a1_+,Nr1h4_+,Cebpa_+,Ppara_+,Hnf4a_+,Zmiz1_extended_+	Hibch	-0.731715	0.75669	-0.717209	0.454602			-0.138438	0.619588	0.360637	0.349583	0	0	0	0	0	None
chr1:53296971-53297229	mm10	TACTCTCAGCGA	chr1:53296800-53297301	chr1:53296971-53297229__mm10__TACTCTCAGCGA__chr1:53296800-53297301	Liver	None	General	chr1:53296836-53297336	Shared	Shared									Promoter (<=1kb)	0	Pms1			2.11964	0.00401087	0.910416	0.0794912			-0.296688	0.686423	-0.649342	0.71606	1	1	0	0	0	Both
chr1:54789369-54789627	mm10	CTACAACTACTG	chr1:54789231-54789732	chr1:54789369-54789627__mm10__CTACAACTACTG__chr1:54789231-54789732	Liver	None	Periportal	chr1:54789238-54789738	Shared	Shared									Intron	-20542	Ankrd44			-1.57236	0.99433									0	0	0	0	0
chr1:54853714-54853972	mm10	GTGTAAGGTGTA	chr1:54853593-54854094	chr1:54853714-54853972__mm10__GTGTAAGGTGTA__chr1:54853593-54854094	Liver	None	General	chr1:54853593-54854093	Hep+BEC	Hep+BEC									Intron	30739	Ankrd44	Creb3l2_+,Ppara_-,Rarg_+,Nr2f2_+,Cux1_+,Sox5_-,Sox5_+,Hnf4a_+,Nr1h3_+,Zfp598_extended_+	Ankrd44,Sf3b1	-0.968385	0.835703	-2.15858	0.837951							0	0	0	0	0	None
chr1:54983558-54983816	mm10	TCTTCACGATTC	chr1:54983376-54983877	chr1:54983558-54983816__mm10__TCTTCACGATTC__chr1:54983376-54983877	Liver	None	Pericentral	chr1:54983437-54983937	Shared	Shared									Downstream (1-2kb)	7299	Sf3b1	Sp100_+,Ppara_-,Nr2f2_+,Rora_+,Hnf4a_+,Nr1h3_+,Ppargc1a_extended_+,Ppargc1a_extended_-	Coq10b,Sf3b1,Ankrd44	-0.177957	0.540574	0.107232	0.224303					-0.998971	0.803827	0	0	0	0	0	None
chr1:55079731-55079989	mm10	ATTAACTGGTCC	chr1:55079604-55080105	chr1:55079731-55079989__mm10__ATTAACTGGTCC__chr1:55079604-55080105	Liver	None	Periportal	chr1:55079610-55080110	General	General									Intron	8035	Hspd1	Ppard_+,Pbx1_+,Nr1h4_+,Hnf4a_+,Chd2_extended_+	Sf3b1,Coq10b,Hspe1,Mob4,Hspd1	-3.00612	1									0	0	0	0	0
chr1:55088011-55088269	mm10	ACACCAAGTTAG	chr1:55087812-55088313	chr1:55088011-55088269__mm10__ACACCAAGTTAG__chr1:55087812-55088313	Liver	None	Periportal	chr1:55087895-55088395	Shared	Shared									Promoter (<=1kb)	0	Hspd1			2.63033	0.000643162									1	0	0	0	0
chr1:55171706-55171964	mm10	CCTGCGAAGTGT	chr1:55171586-55172087	chr1:55171706-55171964__mm10__CCTGCGAAGTGT__chr1:55171586-55172087	HepG2_mm10	Positive_control	Positive_control	chr1:55171403-55171903	Positive_control	Positive_control									3' UTR	34525	Rftn2	Atf4_+,Srebf1_+,Atf5_+,Ppard_+,Etv6_+,Klf12_+,Nr1i2_+,Zeb1_+,Cux1_+,Atf7_-,Xbp1_+,Pbx1_+,Tcf4_+,Thrb_+,Nr1h4_+,Rora_+,Clock_+,Rfx7_+,Hnf4a_+,Arntl_+,Hes6_extended_+,Klf9_extended_+,Jazf1_extended_+	Hspe1,Hspd1,Mob4,Sf3b1,Coq10b,Mars2	-0.699798	0.746331									0	0	0	0	0
chr1:55171706-55171964	shuffle	ATGCAGTCAGTC	neg-ctrl	chr1:55171706-55171964__shuffle__ATGCAGTCAGTC__neg-ctrl	Shuffle	Shuffle	Shuffle		Shuffle	Shuffle														-1.99007	1	-0.937699	0.520537			0.75787	0.225594			0	0	0	0	0	None
chr1:55173775-55174033	mm10	GTATAATCGCGC	chr1:55173635-55174136	chr1:55173775-55174033__mm10__GTATAATCGCGC__chr1:55173635-55174136	Liver	None	General	chr1:55173654-55174154	General	General									Intron	32456	Rftn2	Ppard_+,Nfib_+,Nfia_+,Nr5a2_+,Pbx1_+,Phf21a_+,Nr1h4_+,Sox5_+,Hnf4a_+,Mef2a_+,Snrnp70_extended_+,Yeats4_extended_+	Mars2,Sf3b1,Coq10b,Hspd1,Mob4,Hspe1	0.630739	0.188753	-1.42479	0.660319	-2.48504	0.50923	-0.514647	0.757382	-0.448874	0.656492	0	0	0	0	0	None
chr1:55707107-55707365	mm10	CCGAGAATAGTC	chr1:55706949-55707450	chr1:55707107-55707365__mm10__CCGAGAATAGTC__chr1:55706949-55707450	Liver	None	General	chr1:55706997-55707497	Hep+BEC	Hep+BEC									Intron	5082	Plcl1	Ppara_-,Nr2f2_+,Nfix_-	Plcl1	-0.974474	0.837758	-1.39529	0.653153					-0.721565	0.738062	0	0	0	0	0	None
chr1:56880481-56880739	hg19	CTGGTGGTAACT	chr4:105308830-105309331	chr1:56880481-56880739__hg19__CTGGTGGTAACT__chr4:105308830-105309331	Control_STARR-seq	Positive_control	Positive_control		Positive_control	Positive_control					3.859	0.516966	3.653	0.516966	Distal Intergenic	164518	PLPP3			2.79373	0.000353212	-0.319019	0.337434	-1.02097	0.309516	1.29348	0.0827297	0.694886	0.233249	1	0	0	1	0	HepG2
chr1:56969460-56969718	mm10	CGACACCAACCA	chr1:56969337-56969838	chr1:56969460-56969718__mm10__CGACACCAACCA__chr1:56969337-56969838	Liver	None	Periportal	chr1:56969339-56969839	General	General									Promoter (<=1kb)	122	Satb2			1.45255	0.0300719	-0.195118	0.301436	-0.766695	0.280335	-0.257084	0.670192	1.74336	0.0336979	1	0	0	0	1	HepG2
chr1:58071488-58071746	mm10	GCAGTAACACGG	chr1:58071406-58071907	chr1:58071488-58071746__mm10__GCAGTAACACGG__chr1:58071406-58071907	Liver	Periportal	General	chr1:58071367-58071867	Shared	Periportal									Intron	-41384	Aox3	Tcf7l2_+,Nr1i3_+,Ppard_+,Nfib_+,Ppara_-,Nr2f2_+,Pbx1_+,Bcl6_+,Ahr_+,Esrrg_+,Cebpa_+,Ppara_+,Nr1h5_+,Sox5_+,Hnf4a_+,Nfia_-,Rarb_+,Pparg_+,Foxn3_extended_+,Yeats4_extended_+,Bach2_extended_+,Nr6a1_extended_-	Kctd18,Aox3,Aox1,Spats2l	-0.862109	0.801124	-0.59023	0.417026	-3.55504	0.655137			-1.92724	0.961431	0	0	0	0	0	None
chr1:58077909-58078167	mm10	CAACGACGCAAC	chr1:58077770-58078271	chr1:58077909-58078167__mm10__CAACGACGCAAC__chr1:58077770-58078271	Liver	General	General	chr1:58077762-58078262	General	General									Intron	-34963	Aox3	Tcf7l2_+,Onecut2_+,Foxo1_-,Nr1i3_+,Ppara_-,Nr2f2_+,Zeb1_+,Pbx1_+,Nr1h4_+,Ppara_+,Nr1h5_+,Hnf4a_+,Rarb_+,Pparg_+,Foxn3_extended_+,Foxq1_extended_+,Cux2_extended_+,Sox4_extended_+,Bcl3_extended_+,Usf1_extended_+	Aox1,Aox3,Spats2l	-1.26079	0.916799	-1.69387	0.733051					-1.70504	0.934524	0	0	0	0	0	None
chr1:58078482-58078740	mm10	AGGACGACAGAA	chr1:58078344-58078845	chr1:58078482-58078740__mm10__AGGACGACAGAA__chr1:58078344-58078845	Liver	None	General	chr1:58078361-58078861	General	General									Exon	-34390	Aox3	Tcf7l2_+,Onecut2_+,Nr1i3_+,Klf12_+,Ppara_-,Nr2f2_+,Pbx1_+,Nr1h4_+,Ppara_+,Nr1h5_+,Rarb_+,Pparg_+,Foxn3_extended_+,Foxq1_extended_+,Bcl3_extended_+	Aox1,Aox3,Kctd18,Spats2l	0.182002	0.370906	-0.0723862	0.269598							0	0	0	0	0	None
chr1:58092474-58092732	mm10	AATACCTCTACC	chr1:58092436-58092937	chr1:58092474-58092732__mm10__AATACCTCTACC__chr1:58092436-58092937	Liver	None	Periportal	chr1:58092407-58092907	General	General									Exon	-20398	Aox3	Foxn3_extended_+,Foxq1_extended_+	Aox3,Aox1	0.62746	0.189891									0	0	0	0	0
chr1:58112994-58113252	mm10	GAACAAGCCGAA	chr1:58112833-58113334	chr1:58112994-58113252__mm10__GAACAAGCCGAA__chr1:58112833-58113334	Liver	General	General	chr1:58112873-58113373	General	General									Promoter (<=1kb)	0	Aox3	Creb3l2_+,Klf12_+,Atf7_-,Cebpa_+,Msra_extended_+,Ppargc1a_extended_+,Acaa1b_extended_+,Usf1_extended_+	Aox3,Kctd18,Aox1	-1.8807	1									0	0	0	0	0
chr1:58144470-58144728	mm10	GATGCCAGTCAA	chr1:58144323-58144824	chr1:58144470-58144728__mm10__GATGCCAGTCAA__chr1:58144323-58144824	Liver	General	Periportal	chr1:58144349-58144849	General	General									Intron	-24896	Aox3	Tcf7l2_+,Foxp1_+,Nfib_+,Klf12_+,Nfix_+,Rest_+,Hnf4a_+,Zfp973_extended_+,Foxn3_extended_+,Zfp704_extended_+,Sox9_extended_+,Foxq1_extended_+,Yeats4_extended_+,Nr1d2_extended_+,Bach2_extended_+,Zfp959_extended_+,Bcl3_extended_+,Gm10778_extended_+	Aox1,Aox3,Kctd18	3.33341	4.40873e-05	3.46332	0.000229906			4.09812	4.1118e-06	2.30851	0.0075428	1	1	0	1	1	Both
chr1:58341647-58341905	mm10	CCTTCCAATGAG	chr1:58341525-58342026	chr1:58341647-58341905__mm10__CCTTCCAATGAG__chr1:58341525-58342026	Liver	None	Periportal	chr1:58341526-58342026	Hep+BEC	Hep+BEC									Intron	-50993	Bzw1	Tcf12_+,Nfib_+,Esr1_+,Zeb2_-,Rora_+,Clock_+,Hnf4a_+,Nf1_extended_+,Arg1_extended_+	Aox3,Bzw1	-0.484353	0.670314	-1.81551	0.762282					-1.69939	0.934006	0	0	0	0	0	None
chr1:58504935-58505193	mm10	AGTGTCCGTGTG	chr1:58504743-58505244	chr1:58504935-58505193__mm10__AGTGTCCGTGTG__chr1:58504743-58505244	Liver	None	General	chr1:58504757-58505257	Shared	Shared									Promoter (<=1kb)	0	Orc2			2.2063	0.0029769	2.4609	0.00342478	2.79671	0.0304885	2.58316	0.00190278	1.94833	0.0202123	1	1	1	1	1	Both
chr1:59174533-59174791	mm10	CATATAGCAGCG	chr1:59174434-59174935	chr1:59174533-59174791__mm10__CATATAGCAGCG__chr1:59174434-59174935	Liver	General	General	chr1:59174412-59174912	General	General									Intron	-11144	Mpp4	Nr1i3_+,Tfdp1_+,Klf12_+,Esr1_+,Cux1_+,Nr6a1_+,Pbx1_+,Bcl6_+,Esrrg_+,Nr1h4_+,Ppara_+,Clock_+,Pparg_+,Zfp950_extended_+,Msrb3_extended_+	Mpp4,Als2	0.473367	0.246009									0	0	0	0	0
chr1:59175074-59175332	mm10	CGCTCGTTAGTT	chr1:59174956-59175457	chr1:59175074-59175332__mm10__CGCTCGTTAGTT__chr1:59174956-59175457	Liver	None	General	chr1:59174953-59175453	General	General									Intron	-11685	Mpp4	Nr1i3_+,Nr6a1_+,Pbx1_+,Esrrg_+,Nr1h4_+,Ppara_+,Pparg_+,Foxn3_extended_+	Mpp4,Als2	-0.060203	0.486956									0	0	0	0	0
chr1:59202515-59202773	mm10	CTCGATTAGTAC	chr1:59202399-59202900	chr1:59202515-59202773__mm10__CTCGATTAGTAC__chr1:59202399-59202900	Liver	None	General	chr1:59202381-59202881	General	General									Intron	34320	Als2			-4.49267	1									0	0	0	0	0
chr1:59212162-59212420	mm10	CAGAACGGACTC	chr1:59212041-59212542	chr1:59212162-59212420__mm10__CAGAACGGACTC__chr1:59212041-59212542	Liver	None	Periportal	chr1:59211742-59212242	General	General									Intron	24673	Als2	Atf4_+,Ppard_+,Nfib_+,Nfia_+,Nfix_+,Esrrg_+,Ppara_+,Pparg_+,Foxn3_extended_+	Als2,Mpp4,Tmem237	2.97225	0.000187185									1	0	0	0	0
chr1:59321631-59321889	mm10	AAGTAAGTCAGG	chr1:59321486-59321987	chr1:59321631-59321889__mm10__AAGTAAGTCAGG__chr1:59321486-59321987	Liver	None	General	chr1:59321671-59322171	General	General									Intron	22695	Cdk15	Atf4_+,Onecut2_+,Nr1i3_+,Nr6a1_+,Pbx1_+,Foxn3_extended_+	Als2	0.2043	0.361336	1.33657	0.0390183			0.630735	0.272895	1.32265	0.0825979	0	1	0	0	1	Invivo
chr1:59347201-59347459	hg19	TGACCTGCCGAT	chr4:95141184-95141685	chr1:59347201-59347459__hg19__TGACCTGCCGAT__chr4:95141184-95141685	Control_Shared	Positive_control	Positive_control		Positive_control	Positive_control	1.41819				3.232	0.511858	2.731	0.359722	Intron	96378	LINC01135			1.01769	0.0862817	5.11975	1.1892e-06			2.94491	0.000488883			1	1	0	1	0	Both
chr1:59368187-59368445	mm10	ACCAGAAGTGTA	chr1:59368063-59368564	chr1:59368187-59368445__mm10__ACCAGAAGTGTA__chr1:59368063-59368564	Liver	General	General	chr1:59368066-59368566	General	General									Distal Intergenic	69251	Cdk15	Klf12_+	Als2											0	0	0	0	0
chr1:59383033-59383291	mm10	GAAGGAATAGCC	chr1:59382963-59383464	chr1:59383033-59383291__mm10__GAAGGAATAGCC__chr1:59382963-59383464	Liver	None	General	chr1:59382912-59383412	Periportal	Periportal									Intron	84097	Cdk15	Ppard_+,Nfib_+,Pbx1_+	Als2	0.361617	0.289718	0.62682	0.119326							0	0	0	0	0	None
chr1:59389237-59389495	mm10	CGTACTCAGCCT	chr1:59389112-59389613	chr1:59389237-59389495__mm10__CGTACTCAGCCT__chr1:59389112-59389613	Liver	None	General	chr1:59389116-59389616	General	General									Intron	90301	Cdk15			-0.430439	0.648863	-0.407124	0.362911			-0.296847	0.686423	-0.573562	0.695	0	0	0	0	0	None
chr1:59436443-59436701	mm10	CATCCAAGCGCA	chr1:59436305-59436806	chr1:59436443-59436701__mm10__CATCCAAGCGCA__chr1:59436305-59436806	Liver	None	Periportal	chr1:59436322-59436822	General	General									Distal Intergenic	-45723	Fzd7	Nfib_+	Sumo1	-0.85027	0.79635	-5.1399	0.999977							0	0	0	0	0	None
chr1:59437407-59437665	hg19	GCTTAGTCTTAC	chr4:95212951-95213452	chr1:59437407-59437665__hg19__GCTTAGTCTTAC__chr4:95212951-95213452	Control_non_overlapping	Positive_control	Positive_control		Positive_control	Positive_control									Distal Intergenic	174814	HSD52			-0.740512	0.760439	-0.824941	0.488497	-2.60411	0.526509	0.113427	0.501014	0.0737122	0.46257	0	0	0	0	0	None
chr1:59439193-59439451	mm10	ATATCTGAGCCA	chr1:59439087-59439588	chr1:59439193-59439451__mm10__ATATCTGAGCCA__chr1:59439087-59439588	Liver	General	Periportal	chr1:59439072-59439572	Hep+BEC	Hep+BEC									Distal Intergenic	-42973	Fzd7	Nfib_+,Zeb1_+,Nr6a1_+,Nr1h4_+,Chd2_extended_+	Sumo1	-2.50793	1									0	0	0	0	0
chr1:59483926-59484184	mm10	GTGCGAATCTGG	chr1:59483802-59484303	chr1:59483926-59484184__mm10__GTGCGAATCTGG__chr1:59483802-59484303	Liver	None	Pericentral	chr1:59483805-59484305	Intermediate	Intermediate									Promoter (1-2kb)	1502	Fzd7			-1.2656	0.917811	-1.67095	0.727698			-1.25849	0.923454	-0.705469	0.732024	0	0	0	0	0	None
chr1:60146960-60147218	mm10	TTCTAACACTGC	chr1:60146842-60147343	chr1:60146960-60147218__mm10__TTCTAACACTGC__chr1:60146842-60147343	Liver	None	General	chr1:60146839-60147339	General	General									Intron	5512	Carf			-1.01293	0.849071	-1.3679	0.646242	-2.06525	0.449146			-0.207564	0.573894	0	0	0	0	0	None
chr1:60343176-60343434	mm10	TATTCGAGGATC	chr1:60343113-60343614	chr1:60343176-60343434__mm10__TATTCGAGGATC__chr1:60343113-60343614	Liver	None	Pericentral	chr1:60343185-60343685	Shared	Shared									Promoter (<=1kb)	0	Cyp20a1			1.63406	0.018162	-2.94908	0.94895	-4.15738	0.729002	-1.02603	0.88502	-1.3845	0.884537	1	0	0	0	0	HepG2
chr1:60599031-60599289	mm10	TTGAGACTAGCA	chr1:60598909-60599410	chr1:60599031-60599289__mm10__TTGAGACTAGCA__chr1:60598909-60599410	Liver	None	General	chr1:60599018-60599518	General	General									Distal Intergenic	-31927	Raph1	Nr5a2_+	Raph1	-0.0980417	0.505208	-0.166253	0.294596			0.163621	0.479229			0	0	0	0	0	None
chr1:60669092-60669350	mm10	ACCATGCTCCTG	chr1:60668973-60669474	chr1:60669092-60669350__mm10__ACCATGCTCCTG__chr1:60668973-60669474	Liver	None	General	chr1:60668975-60669475	Shared	Shared									Distal Intergenic	-47450	Cd28	Irf2_+,Nfib_+,Etv6_+,Creb3l2_+,Nr1i2_+,Nfia_+,Foxa1_+,Irf1_+,Ikzf1_-,Nr1h4_+,Cebpa_+,Hnf4a_+,Hnf1a_+,Chd2_extended_+,Tbl1xr1_extended_+	Raph1	1.54045	0.0237202	2.58102	0.00256892					1.65169	0.0418722	1	1	0	0	1	Both
chr1:61649979-61650237	mm10	CAAGTAGGTATC	chr1:61649830-61650331	chr1:61649979-61650237__mm10__CAAGTAGGTATC__chr1:61649830-61650331	Liver	None	General	chr1:61649857-61650357	General	General									Intron	10736	Pard3b	Nfib_+,Nfia_+	Pard3b	-0.407451	0.638703	-1.64171	0.721717	-2.16259	0.46228	-1.4023	0.946809	-0.777547	0.752106	0	0	0	0	0	None
chr1:62723926-62724184	mm10	CATCGGAGCCAA	chr1:62723812-62724313	chr1:62723926-62724184__mm10__CATCGGAGCCAA__chr1:62723812-62724313	Liver	General	Pericentral	chr1:62723821-62724321	Shared	Shared									Intron	20224	Nrp2	Ppard_+,Nfib_+,Etv6_+,Esr1_+,Nfia_+,Elf1_+,Nr1h4_+,Hnf4a_+,Bbx_+,Chd2_extended_+,Zfp131_extended_+	Pard3b	-1.14731	0.886305	0.27292	0.187783	0.31584	0.169845	-0.341023	0.700561	0.889423	0.175276	0	0	0	0	0	None
chr1:62723926-62724184	shuffle	AAGAGGAATCGG	neg-ctrl	chr1:62723926-62724184__shuffle__AAGAGGAATCGG__neg-ctrl	Shuffle	Shuffle	Shuffle		Shuffle	Shuffle														-0.753898	0.76286									0	0	0	0	0
chr1:62734595-62734853	mm10	CATTGAGTCTAC	chr1:62734477-62734978	chr1:62734595-62734853__mm10__CATTGAGTCTAC__chr1:62734477-62734978	Liver	None	General	chr1:62734474-62734974	Shared	Shared									Intron	30893	Nrp2			-3.51194	1									0	0	0	0	0
chr1:62748384-62748642	mm10	CGGACGATGCTT	chr1:62748267-62748768	chr1:62748384-62748642__mm10__CGGACGATGCTT__chr1:62748267-62748768	Liver	None	General	chr1:62748263-62748763	Shared	Shared									Intron	44682	Nrp2	Nr1i3_+,Ppard_+,Nfib_+,Nr1i2_+,Esr1_+,Nfia_+,Nfix_+,Sox17_+,Esrrg_+,Nr1h4_+,Rora_+,Ppara_+,Hnf4a_+,Pparg_+	Pard3b,Nrp2	-1.01982	0.850877									0	0	0	0	0
chr1:62809665-62809923	mm10	ATGAAGCGACGG	chr1:62809554-62810055	chr1:62809665-62809923__mm10__ATGAAGCGACGG__chr1:62809554-62810055	Liver	General	General	chr1:62809544-62810044	General	General									Exon	105963	Nrp2	Klf12_+,Cux1_+,Nr1h4_+,Ppara_+	Ino80d	0.1592	0.381914							3.35393	0.000235975	0	0	0	0	1
chr1:62823682-62823940	mm10	AGAACGAACCGG	chr1:62823579-62824080	chr1:62823682-62823940__mm10__AGAACGAACCGG__chr1:62823579-62824080	Liver	General	Pericentral	chr1:62823581-62824081	General	General									Intron	119980	Nrp2	Nfib_+,Nfia_+,Nfix_+,Cebpb_+,Nr5a2_+,Ppara_+,Pparg_+	Nrp2,Ino80d	-1.00299	0.846584	-1.63941	0.721318			-0.742875	0.817109			0	0	0	0	0	None
chr1:63730468-63730726	mm10	GCACTAGGTATA	chr1:63730364-63730865	chr1:63730468-63730726__mm10__GCACTAGGTATA__chr1:63730364-63730865	Liver	None	General	chr1:63730208-63730708	Shared	Shared									Promoter (<=1kb)	0	Fastkd2			3.09827	0.000114248									1	0	0	0	0
chr1:64140141-64140399	hg19	TGCCGCGATCAA	chr4:100008359-100008860	chr1:64140141-64140399__hg19__TGCCGCGATCAA__chr4:100008359-100008860	Control_STARR-seq	Positive_control	Positive_control		Positive_control	Positive_control					3.257	0.469203	3.518	0.418417	Distal Intergenic	51254	PGM1			2.48935	0.00108383			-0.270661	0.230998					1	0	0	0	0
chr1:64737871-64738129	mm10	CAGATGCTTCGT	chr1:64737869-64738370	chr1:64737871-64738129__mm10__CAGATGCTTCGT__chr1:64737869-64738370	Liver	None	Periportal	chr1:64737427-64737927	Shared	Shared									Promoter (<=1kb)	-120	Fzd5			0.564291	0.212037	-2.4766	0.893335	-4.53928	0.771272	0.250524	0.43642	-1.68686	0.931968	0	0	0	0	0	None
chr1:64742797-64743055	mm10	CATACCTTGACC	chr1:64742669-64743170	chr1:64742797-64743055__mm10__CATACCTTGACC__chr1:64742669-64743170	Liver	None	General	chr1:64742669-64743169	Hep+BEC	Hep+BEC									Distal Intergenic	-5046	Fzd5	Ppard_+,Nfib_+,Nfia_+,Hnf4a_+,Klf9_extended_+,Yeats4_extended_+	Creb1,Ccnyl1,Mettl21a											0	0	0	0	0
chr1:64809160-64809418	mm10	GGACATCGAGTT	chr1:64809112-64809613	chr1:64809160-64809418__mm10__GGACATCGAGTT__chr1:64809112-64809613	Liver	None	Periportal	chr1:64809116-64809616	Hep+BEC	Hep+BEC									Intron	27346	Plekhm3			3.43646	2.98273e-05									1	0	0	0	0
chr1:65154845-65155103	mm10	GTCGAAGCGCAA	chr1:65154764-65155265	chr1:65154845-65155103__mm10__GTCGAAGCGCAA__chr1:65154764-65155265	Liver	None	General	chr1:65154768-65155268	Shared	Shared									Distal Intergenic	20461	Idh1	Atf4_+,Nr1i3_+,Nfib_+,Nfia_+,Zeb1_+	Idh1,Pikfyve	-0.543862	0.693161									0	0	0	0	0
chr1:65178207-65178465	mm10	GAACAATCGCAA	chr1:65178191-65178692	chr1:65178207-65178465__mm10__GAACAATCGCAA__chr1:65178191-65178692	Liver	None	General	chr1:65178228-65178728	Shared	Shared									Promoter (<=1kb)	716	Idh1			0.738438	0.153105	-1.64316	0.72206							0	0	0	0	0	None
chr1:65337848-65338106	mm10	AACTATCTACGG	chr1:65337734-65338235	chr1:65337848-65338106__mm10__AACTATCTACGG__chr1:65337734-65338235	Liver	None	General	chr1:65337727-65338227	General	General									Intron	26591	Pth2r													0	0	0	0	0
chr1:65337848-65338106	shuffle	ATTGCATCACTG	neg-ctrl	chr1:65337848-65338106__shuffle__ATTGCATCACTG__neg-ctrl	Shuffle	Shuffle	Shuffle		Shuffle	Shuffle														-2.95758	1									0	0	0	0	0
chr1:65381621-65381879	hg19	CGATGATGCGGA	chr4:101216909-101217410	chr1:65381621-65381879__hg19__CGATGATGCGGA__chr4:101216909-101217410	Control_Shared	Positive_control	Positive_control		Positive_control	Positive_control			4.553	0.875	3.573	0.426689	3.346	0.444254	Intron	50308	JAK1			2.23143	0.00271783									1	0	0	0	0
chr1:66998672-66998930	mm10	CGGTATGGAGTA	chr1:66998551-66999052	chr1:66998672-66998930__mm10__CGGTATGGAGTA__chr1:66998551-66999052	Liver	None	General	chr1:66998551-66999051	General	General									Downstream (1-2kb)	22135	Lancl1	Nfib_+,Nfia_+,Nfix_+,Ahr_+,Hnf4a_+	Acadl,Cps1											0	0	0	0	0
chr1:66998672-66998930	shuffle	AGTTATCGCCGG	neg-ctrl	chr1:66998672-66998930__shuffle__AGTTATCGCCGG__neg-ctrl	Shuffle	Shuffle	Shuffle		Shuffle	Shuffle														-0.371948	0.623299									0	0	0	0	0
chr1:67002242-67002500	mm10	ACTTGCACCACG	chr1:67002137-67002638	chr1:67002242-67002500__mm10__ACTTGCACCACG__chr1:67002137-67002638	Liver	Periportal	General	chr1:67002121-67002621	General	Periportal									3' UTR	18565	Lancl1	Onecut2_+,Nr1i3_+,Ppard_+,Nr1i2_+,Esr1_+,Cebpb_+,Nr5a2_+,Nr6a1_+,Esrrg_+,Nr1h4_+,Rora_+,Ppara_+,Cebpe_+,Hnf4a_+,Onecut1_+,Mafb_+,Pknox1_+,Pparg_+,Atf6b_extended_+,Foxn3_extended_+	Cps1,Lancl1,Acadl											0	0	0	0	0
chr1:67002242-67002500	shuffle	ACAAGCGCAGAA	neg-ctrl	chr1:67002242-67002500__shuffle__ACAAGCGCAGAA__neg-ctrl	Shuffle	Shuffle	Shuffle		Shuffle	Shuffle														-0.0801776	0.496671									0	0	0	0	0
chr1:67061512-67061770	mm10	CAGTAATAACGG	chr1:67061396-67061897	chr1:67061512-67061770__mm10__CAGTAATAACGG__chr1:67061396-67061897	Liver	None	General	chr1:67061391-67061891	Periportal	Periportal									Distal Intergenic	-22640	Lancl1	Irf2_+	Cps1	-0.781464	0.772419									0	0	0	0	0
chr1:67077824-67078082	mm10	AGCTGGAATCGC	chr1:67077672-67078173	chr1:67077824-67078082__mm10__AGCTGGAATCGC__chr1:67077672-67078173	HepG2_mm10	Positive_control	Positive_control	chr1:67077703-67078203	Positive_control	Positive_control									Distal Intergenic	-38952	Lancl1	Klf12_+,Esr1_+,Nr1h4_+,Foxo1_+,Hnf4a_+,Pparg_+,Chd2_extended_+	Cps1,Lancl1	2.27819	0.00232544	0.231507	0.196176	-0.306789	0.233796	0.519827	0.316956	1.0958	0.125293	1	0	0	0	0	HepG2
chr1:67103969-67104227	mm10	TCTCCATGTAGG	chr1:67103851-67104352	chr1:67103969-67104227__mm10__TCTCCATGTAGG__chr1:67103851-67104352	HepG2_mm10	Positive_control	Positive_control		Positive_control	Positive_control									Distal Intergenic	-18799	Cps1			-2.27924	1									0	0	0	0	0
chr1:67116560-67116818	mm10	AACAAGACATCG	chr1:67116454-67116955	chr1:67116560-67116818__mm10__AACAAGACATCG__chr1:67116454-67116955	Liver	None	General	chr1:67116509-67117009	Shared	Shared									Distal Intergenic	-6208	Cps1	Klf12_+,Esr1_+,Thrb_+,Nr1h4_+,Clock_+,Foxo1_+,Hnf4a_+,Onecut1_+,Mafb_+,Zfp148_+,Snrnp70_extended_+,Chd2_extended_+,Kdm2a_extended_+	Cps1,Lancl1	-1.16502	0.891008	-0.451074	0.375375	1.28265	0.0961738			-2.79475	0.996398	0	0	1	0	0	None
chr1:67122863-67123121	mm10	CGATGTGAATGA	chr1:67122745-67123246	chr1:67122863-67123121__mm10__CGATGTGAATGA__chr1:67122745-67123246	Liver	None	General	chr1:67122742-67123242	Shared	Shared									Promoter (<=1kb)	0	Cps1	Hnf4a_+,Chd2_extended_+,Acaa1b_extended_+	Cps1,Lancl1	-0.890434	0.809289									0	0	0	0	0
chr1:67123760-67124018	mm10	GTGGTGGAGAGA	chr1:67123630-67124131	chr1:67123760-67124018__mm10__GTGGTGGAGAGA__chr1:67123630-67124131	Liver	None	Periportal	chr1:67123639-67124139	Shared	Shared									Promoter (<=1kb)	734	Cps1	Esr1_+,Esrrg_+,Hnf4a_+,Pparg_+,Chd2_extended_+,Acaa1b_extended_+	Cps1	0.218301	0.355136	-2.15094	0.836194							0	0	0	0	0	None
chr1:67124687-67124945	mm10	CACATTGATACG	chr1:67124559-67125060	chr1:67124687-67124945__mm10__CACATTGATACG__chr1:67124559-67125060	Liver	None	General	chr1:67124840-67125340	General	General									Promoter (1-2kb)	1661	Cps1	Zeb1_+,Hnf4a_+,Chd2_extended_+,Acaa1b_extended_+	Cps1											0	0	0	0	0
chr1:67131569-67131827	mm10	ACTTGTGTTCGG	chr1:67131425-67131926	chr1:67131569-67131827__mm10__ACTTGTGTTCGG__chr1:67131425-67131926	Liver	None	Periportal	chr1:67131448-67131948	Shared	Shared									Intron	8543	Cps1	Ahr_+,Hnf4a_+,Chd2_extended_+	Cps1	-0.772516	0.76909	-0.759321	0.467652	-1.30681	0.345303			-0.465647	0.661506	0	0	0	0	0	None
chr1:67153949-67154207	mm10	GCCGTTAGCCAA	chr1:67153793-67154294	chr1:67153949-67154207__mm10__GCCGTTAGCCAA__chr1:67153793-67154294	Liver	None	Periportal	chr1:67153828-67154328	Shared	Shared									Intron	30923	Cps1	Ppard_+,Nfib_+,Nr1i2_+,Esr1_+,Nfia_+,Esrrg_+,Nr1h4_+,Hnf4a_+,Onecut1_+,Pparg_+	Cps1	-0.732074	0.756845	-1.37627	0.648523	-2.32369	0.486315			-1.28732	0.867771	0	0	0	0	0	None
chr1:67154816-67155074	mm10	CCTCAAGTGGAA	chr1:67154711-67155212	chr1:67154816-67155074__mm10__CCTCAAGTGGAA__chr1:67154711-67155212	Liver	None	Periportal	chr1:67154983-67155483	Shared	Shared									Intron	31790	Cps1	Nr1h4_+,Chd2_extended_+,9030624G23Rik_extended_+	Cps1	-0.586719	0.708238	-2.20701	0.847561							0	0	0	0	0	None
chr1:67155343-67155601	mm10	CCGTCTCCAATT	chr1:67155238-67155739	chr1:67155343-67155601__mm10__CCGTCTCCAATT__chr1:67155238-67155739	Liver	None	Periportal	chr1:67155549-67156049	Shared	Shared									Intron	32317	Cps1	Tbx3_-	Cps1	-1.26593	0.917868									0	0	0	0	0
chr1:67157285-67157543	mm10	CAACTCTTATGG	chr1:67157135-67157636	chr1:67157285-67157543__mm10__CAACTCTTATGG__chr1:67157135-67157636	Liver	None	Periportal	chr1:67157146-67157646	Shared	Shared									Intron	34259	Cps1		Lancl1	-1.08509	0.869352	-1.89897	0.780864	-3.01747	0.580178					0	0	0	0	0	None
chr1:67158025-67158283	mm10	GCACGAGAAGTC	chr1:67157948-67158449	chr1:67158025-67158283__mm10__GCACGAGAAGTC__chr1:67157948-67158449	Liver	None	Periportal	chr1:67157904-67158404	Shared	Shared									Intron	34999	Cps1													0	0	0	0	0
chr1:67160674-67160932	mm10	GTCGCCAGTGAA	chr1:67160517-67161018	chr1:67160674-67160932__mm10__GTCGCCAGTGAA__chr1:67160517-67161018	Liver	None	Periportal	chr1:67160553-67161053	Shared	Shared									Exon	37648	Cps1		Cps1											0	0	0	0	0
chr1:67161252-67161510	mm10	TCCAGTAAGTAG	chr1:67161128-67161629	chr1:67161252-67161510__mm10__TCCAGTAAGTAG__chr1:67161128-67161629	Liver	None	Periportal	chr1:67161131-67161631	Shared	Shared									Intron	38226	Cps1			-0.45124	0.657525	-2.58654	0.909779					-2.53558	0.99022	0	0	0	0	0	None
chr1:67174216-67174474	mm10	ATCAGCGAGTGC	chr1:67174094-67174595	chr1:67174216-67174474__mm10__ATCAGCGAGTGC__chr1:67174094-67174595	Liver	None	Periportal	chr1:67174095-67174595	Shared	Shared									Exon	51190	Cps1	Foxo3_+,Hnf4a_+,Chd2_extended_+	Cps1,Lancl1	-1.22369	0.906882	-1.24306	0.607966	-2.06377	0.449005	0.0805495	0.519587	-1.50872	0.908405	0	0	0	0	0	None
chr1:67178629-67178887	mm10	ACCTTCGCGCTT	chr1:67178495-67178996	chr1:67178629-67178887__mm10__ACCTTCGCGCTT__chr1:67178495-67178996	Liver	None	Periportal	chr1:67178508-67179008	General	General									Intron	55603	Cps1	Ppard_+,Nfib_+,Esr1_+,Zeb1_+,Ahr_+,Esrrg_+,Nr1h4_+,Hnf4a_+,Pparg_+,Chd2_extended_+	Cps1,Lancl1	-1.06051	0.863198	-1.44864	0.666431			-0.538335	0.765196	-1.16596	0.841696	0	0	0	0	0	None
chr1:67184222-67184480	mm10	ATGACCTCCACA	chr1:67184109-67184610	chr1:67184222-67184480__mm10__ATGACCTCCACA__chr1:67184109-67184610	Liver	None	Periportal	chr1:67184101-67184601	Shared	Shared									Intron	61196	Cps1	Ppard_+,Esr1_+,Zeb1_+,Ahr_+,Esrrg_+,Tbx3_-,Nr1h4_+,Hnf4a_+,Onecut1_+,Pparg_+,Chd2_extended_+	Cps1	1.07776	0.0754725									1	0	0	0	0
chr1:67186253-67186511	mm10	ACTTGTGCATCA	chr1:67186135-67186636	chr1:67186253-67186511__mm10__ACTTGTGCATCA__chr1:67186135-67186636	Liver	None	Periportal	chr1:67186132-67186632	Shared	Shared									Intron	63227	Cps1		Cps1	-4.5704	1									0	0	0	0	0
chr1:67189107-67189365	mm10	CTGCAATGTGGA	chr1:67188902-67189403	chr1:67189107-67189365__mm10__CTGCAATGTGGA__chr1:67188902-67189403	Liver	None	Periportal	chr1:67189262-67189762	Shared	Shared									Intron	66081	Cps1	Irf2_+,Ahr_+,Hnf4a_+,Chd2_extended_+	Cps1	-0.897699	0.812186	-1.11143	0.569641			-0.136155	0.618308	-1.76641	0.943816	0	0	0	0	0	None
chr1:67190216-67190474	mm10	GTATTGCGAACC	chr1:67190058-67190559	chr1:67190216-67190474__mm10__GTATTGCGAACC__chr1:67190058-67190559	Liver	None	Periportal	chr1:67189790-67190290	Shared	Shared									Intron	67190	Cps1		Cps1	1.09505	0.0726788	-2.69582	0.925357					-1.88861	0.956785	1	0	0	0	0	HepG2
chr1:67207179-67207437	mm10	TCACGTACTGGT	chr1:67207038-67207539	chr1:67207179-67207437__mm10__TCACGTACTGGT__chr1:67207038-67207539	Liver	None	Periportal	chr1:67207058-67207558	General	General									Intron	84153	Cps1		Cps1	-0.193573	0.547621	-0.578516	0.413905			0.778539	0.218375	-1.07565	0.822029	0	0	0	0	0	None
chr1:67214047-67214305	mm10	CTACACGCACTC	chr1:67213889-67214390	chr1:67214047-67214305__mm10__CTACACGCACTC__chr1:67213889-67214390	Liver	None	Periportal	chr1:67213926-67214426	Shared	Shared									Exon	91021	Cps1	Zeb1_+,Esrrg_+,Nr1h4_+,Hnf4a_+	Cps1	-1.09243	0.870832	-1.65133	0.723953			-1.66488	0.976198	-1.41267	0.89107	0	0	0	0	0	None
chr1:67223741-67223999	mm10	GTCTACCATGTT	chr1:67223682-67224183	chr1:67223741-67223999__mm10__GTCTACCATGTT__chr1:67223682-67224183	Liver	None	Periportal	chr1:67223620-67224120	Shared	Shared									Intron	100715	Cps1	Etv6_+,Chd2_extended_+	Cps1	-4.87035	1									0	0	0	0	0
chr1:67224507-67224765	mm10	CGCTGAATGGAG	chr1:67224273-67224774	chr1:67224507-67224765__mm10__CGCTGAATGGAG__chr1:67224273-67224774	Liver	None	Periportal	chr1:67224280-67224780	Shared	Shared									Intron	101481	Cps1	Tbx3_-	Cps1											0	0	0	0	0
chr1:68973806-68974064	mm10	AGAGTCACATAC	chr1:68973690-68974191	chr1:68973806-68974064__mm10__AGAGTCACATAC__chr1:68973690-68974191	Liver	General	General	chr1:68973685-68974185	General	General									Intron	133692	Erbb4	Ppard_+,Rora_+,Ppara_+,Ppargc1a_extended_+	Erbb4	-0.799324	0.778689									0	0	0	0	0
chr1:69634335-69634593	mm10	TCCTACAGAACA	chr1:69634223-69634724	chr1:69634335-69634593__mm10__TCCTACAGAACA__chr1:69634223-69634724	Liver	None	Pericentral	chr1:69634214-69634714	Hep+BEC	Hep+BEC									Intron	49564	Ikzf2			-1.13594	0.883034	-1.97116	0.797062							0	0	0	0	0	None
chr1:70692618-70692876	mm10	GCGTGTGTTCCA	chr1:70692494-70692995	chr1:70692618-70692876__mm10__GCGTGTGTTCCA__chr1:70692494-70692995	Liver	None	Pericentral	chr1:70692497-70692997	General	General									Intron	-32839	Vwc2l													0	0	0	0	0
chr1:71557005-71557263	mm10	TTACTAGCTGAG	chr1:71556773-71557274	chr1:71557005-71557263__mm10__TTACTAGCTGAG__chr1:71556773-71557274	Liver	None	General	chr1:71556748-71557248	Shared	Shared									Promoter (<=1kb)	0	Atic			2.99929	0.000169693									1	0	0	0	0
chr1:71576062-71576320	mm10	TCGGAATAGGAC	chr1:71575965-71576466	chr1:71576062-71576320__mm10__TCGGAATAGGAC__chr1:71575965-71576466	Liver	Intermediate	Periportal	chr1:71575941-71576441	General	General									Exon	7196	Atic			-1.13033	0.881663	1.3397	0.0388648			1.29549	0.0823331	1.44979	0.0644466	0	1	0	1	1	Invivo
chr1:71579564-71579822	mm10	CGACCGAATGCA	chr1:71579466-71579967	chr1:71579564-71579822__mm10__CGACCGAATGCA__chr1:71579466-71579967	Liver	None	General	chr1:71579443-71579943	General	General									3' UTR	10698	Atic	Ppard_+,Nr1h4_+,Chd2_extended_+	Fn1,Atic	-4.7366	1									0	0	0	0	0
chr1:71634575-71634833	mm10	TGAATCCTCTAC	chr1:71634494-71634995	chr1:71634575-71634833__mm10__TGAATCCTCTAC__chr1:71634494-71634995	HepG2_mm10	Positive_control	Positive_control	chr1:71634454-71634954	Positive_control	Positive_control									Intron	6455	Fn1	Irf2_+,Nr1i2_+,Zeb1_+,Nr1h4_+,Ppara_+,Hnf4a_+,Snrnp70_extended_+	Fn1	2.47461	0.00114697	-1.72576	0.741067	-3.04875	0.583616	-0.0286113	0.572494	-0.16184	0.554701	1	0	0	0	0	HepG2
chr1:71647369-71647627	mm10	AAGAATCCAAGG	chr1:71647262-71647763	chr1:71647369-71647627__mm10__AAGAATCCAAGG__chr1:71647262-71647763	Liver	None	General	chr1:71647248-71647748	General	General									Intron	-5210	Apol7d		Fn1	0.704646	0.163854									0	0	0	0	0
chr1:71650842-71651100	mm10	ATCGACAAGACC	chr1:71650692-71651193	chr1:71650842-71651100__mm10__ATCGACAAGACC__chr1:71650692-71651193	Liver	None	Pericentral	chr1:71650721-71651221	Periportal	Periportal									Promoter (1-2kb)	-1737	Apol7d		Fn1	1.32544	0.0418625	1.71339	0.0189473					0.846325	0.186942	1	1	0	0	0	Both
chr1:71886986-71887244	mm10	TCTGCTTCGGAC	chr1:71886866-71887367	chr1:71886986-71887244__mm10__TCTGCTTCGGAC__chr1:71886866-71887367	Liver	None	General	chr1:71886865-71887365	Hep+BEC	Hep+BEC									Promoter (<=1kb)	-868	Gm8883			2.88453	0.000259034									1	0	0	0	0
chr1:71887845-71888103	mm10	GCATCGTAGTCC	chr1:71887746-71888247	chr1:71887845-71888103__mm10__GCATCGTAGTCC__chr1:71887746-71888247	Liver	General	General	chr1:71887724-71888224	General	General									Promoter (<=1kb)	-9	Gm8883			-0.809745	0.782613	-4.46167	0.999977			-1.87599	0.988857	-0.74517	0.744559	0	0	0	0	0	None
chr1:71912559-71912817	mm10	CACCGATGTATA	chr1:71912437-71912938	chr1:71912559-71912817__mm10__CACCGATGTATA__chr1:71912437-71912938	HepG2_mm10	Positive_control	Positive_control	chr1:71912415-71912915	Positive_control	Positive_control									Intron	24056	Gm8883			1.65403	0.0171374									1	0	0	0	0
chr1:72012768-72013026	mm10	CCTTATCAGCAT	chr1:72012662-72013163	chr1:72012768-72013026__mm10__CCTTATCAGCAT__chr1:72012662-72013163	Liver	None	General	chr1:72012647-72013147	Periportal	Periportal									Intron	-7573	4933417E11Rik			-1.68678	1							-0.257578	0.588883	0	0	0	0	0
chr1:72012768-72013026	shuffle	GGTCCTAGATAA	neg-ctrl	chr1:72012768-72013026__shuffle__GGTCCTAGATAA__neg-ctrl	Shuffle	Shuffle	Shuffle		Shuffle	Shuffle														-1.11223	0.87596									0	0	0	0	0
chr1:72032332-72032590	mm10	CATCACGCCACT	chr1:72032200-72032701	chr1:72032332-72032590__mm10__CATCACGCCACT__chr1:72032200-72032701	Liver	None	General	chr1:72032211-72032711	Hep+BEC	Hep+BEC									Intron	-27137	4933417E11Rik	Ppard_+,Arntl_+	Mreg	0.388785	0.279497			-1.17505	0.328957					0	0	0	0	0
chr1:72173426-72173684	mm10	TCAGAATCAACC	chr1:72173283-72173784	chr1:72173426-72173684__mm10__TCAGAATCAACC__chr1:72173283-72173784	Liver	None	General	chr1:72173305-72173805	Hep+BEC	Hep+BEC									Intron	38623	Mreg	Srebf1_+,Atf5_+,Ppard_+,Nfib_+,Foxa1_+,Hnf4a_+,Zfp973_extended_+,Foxn3_extended_+,Zmiz1_extended_+	Mreg	-1.08626	0.869522	3.15286	0.000553692			3.7772	1.53041e-05	2.38992	0.00586917	0	1	0	1	1	Invivo
chr1:72282644-72282902	mm10	TACTACCACGCC	chr1:72282530-72283031	chr1:72282644-72282902__mm10__TACTACCACGCC__chr1:72282530-72283031	Liver	None	General	chr1:72282523-72283023	General	General									Promoter (1-2kb)	1357	Pecr	Srebf1_+,Onecut2_+,Ppard_+,Nr1i2_+,Nr5a2_+,Nr1h4_+,Rora_+,Ppara_+,Hnf4a_+,Foxn3_extended_+,Zmiz1_extended_+	Xrcc5,Pecr,Mreg	0.695947	0.166656	-1.62948	0.717983			-1.76477	0.983825	-0.689492	0.727128	0	0	0	0	0	None
chr1:72284121-72284379	mm10	CAGTCAGAATGG	chr1:72284072-72284573	chr1:72284121-72284379__mm10__CAGTCAGAATGG__chr1:72284072-72284573	Liver	None	General	chr1:72284063-72284563	Shared	Shared									Promoter (<=1kb)	0	Pecr			1.46771	0.0289144	0.82621	0.0898023			0.0365503	0.540889	0.61886	0.259512	1	1	0	0	0	Both
chr1:72287977-72288235	mm10	GGAAGAAGCGGA	chr1:72287852-72288353	chr1:72287977-72288235__mm10__GGAAGAAGCGGA__chr1:72287852-72288353	Liver	None	General	chr1:72287856-72288356	General	General									Intron	3582	Tmem169	Atf4_+,Nfib_+,Nfia_+,Nfix_+,Zeb1_+,Nr5a2_+,Hnf4a_+	Pecr,Xrcc5,Mreg,Tmem169	1.66045	0.0168816									1	0	0	0	0
chr1:72288591-72288849	mm10	CAGATCAACTTC	chr1:72288449-72288950	chr1:72288591-72288849__mm10__CAGATCAACTTC__chr1:72288449-72288950	Liver	General	General	chr1:72288470-72288970	General	General									Intron	4196	Tmem169	Nfib_+,Nfia_+,Nfix_+,Nfyc_+,Cebpa_+,Hnf4a_+	Xrcc5,Mreg,Pecr,Tmem169	-0.968627	0.835703	-1.61947	0.714852	-1.5934	0.385322			-1.32571	0.872462	0	0	0	0	0	None
chr1:72288591-72288849	shuffle	CTTGTCTTCGAG	neg-ctrl	chr1:72288591-72288849__shuffle__CTTGTCTTCGAG__neg-ctrl	Shuffle	Shuffle	Shuffle		Shuffle	Shuffle														-0.661648	0.734267									0	0	0	0	0
chr1:72583031-72583289	mm10	CAAGTAACCTCC	chr1:72582915-72583416	chr1:72583031-72583289__mm10__CAAGTAACCTCC__chr1:72582915-72583416	HepG2_mm10	Positive_control	Positive_control	chr1:72582895-72583395	Positive_control	Positive_control									Promoter (<=1kb)	0	Smarcal1			1.03217	0.0837598	2.18897	0.00661266			1.7159	0.0292725	-0.134662	0.544502	1	1	0	1	0	Both
chr1:72773297-72773555	mm10	ACTAAGAGCCAA	chr1:72773194-72773695	chr1:72773297-72773555__mm10__ACTAAGAGCCAA__chr1:72773194-72773695	Liver	None	Pericentral	chr1:72773176-72773676	Periportal	Periportal									Distal Intergenic	-50948	Igfbp2	Tcf7l2_+,Ppard_+,Nfib_+,Klf12_+,Cux1_+,Nr1h4_+,Mef2d_+	Igfbp2,Smarcal1,Rpl37a	-0.342784	0.610278	-1.00042	0.539215							0	0	0	0	0	None
chr1:72790763-72791021	mm10	CCGCCATAATAC	chr1:72790642-72791143	chr1:72790763-72791021__mm10__CCGCCATAATAC__chr1:72790642-72791143	Liver	None	General	chr1:72790642-72791142	General	General									Distal Intergenic	-33482	Igfbp2		Igfbp2	-0.782871	0.772736	-1.81779	0.762476	-3.82049	0.68947	-0.617508	0.787057	-1.28817	0.867899	0	0	0	0	0	None
chr1:72791828-72792086	mm10	GGACCGGAAGAA	chr1:72791715-72792216	chr1:72791828-72792086__mm10__GGACCGGAAGAA__chr1:72791715-72792216	Liver	None	General	chr1:72791707-72792207	General	General									Distal Intergenic	-32417	Igfbp2	Atf4_+	Rpl37a,Igfbp2	0.799919	0.135493									0	0	0	0	0
chr1:72809321-72809579	mm10	ACAAGCACACGG	chr1:72809201-72809702	chr1:72809321-72809579__mm10__ACAAGCACACGG__chr1:72809201-72809702	Liver	None	General	chr1:72809200-72809700	General	General									Distal Intergenic	-14924	Igfbp2	Tcf7l2_+,Ppard_+,Nfib_+,Egr1_+,Nfix_+,Pbx1_+,Nr1h4_+,Foxo1_+,Irf5_+,Ing4_extended_+,Zfp973_extended_+	Igfbp2,Rpl37a	-0.094249	0.503799									0	0	0	0	0
chr1:72842714-72842972	mm10	ACCAACTGTGCC	chr1:72842588-72843089	chr1:72842714-72842972__mm10__ACCAACTGTGCC__chr1:72842588-72843089	Liver	General	General	chr1:72842595-72843095	General	General									Intron	-5727	Igfbp2	Atf4_+,Srebf1_+,Atf5_+,Ppard_+,Npas2_+,Xbp1_+,Mlxipl_+,Nr1h4_+,Clock_+,Id2_+,Arntl_+,Hes6_extended_+,Tbx15_extended_+,Klf4_extended_+	Rpl37a,Igfbp2,Igfbp5	1.41801	0.0330918	-0.163447	0.294224	-0.293031	0.232778			-0.429988	0.648252	1	0	0	0	0	HepG2
chr1:72874808-72875066	mm10	CCGGATCTTCAG	chr1:72874687-72875188	chr1:72874808-72875066__mm10__CCGGATCTTCAG__chr1:72874687-72875188	Liver	None	Periportal	chr1:72874687-72875187	Shared	Shared									Promoter (<=1kb)	0	Igfbp5			-1.08787	0.869837	-2.94552	0.948905					-0.388008	0.63684	0	0	0	0	0	None
chr1:72874808-72875066	shuffle	AATTCTCCGTTG	neg-ctrl	chr1:72874808-72875066__shuffle__AATTCTCCGTTG__neg-ctrl	Shuffle	Shuffle	Shuffle		Shuffle	Shuffle														-0.527716	0.686299					-0.0169087	0.567084			0	0	0	0	0
chr1:72913192-72913450	mm10	CATGTCGGATCG	chr1:72913083-72913584	chr1:72913192-72913450__mm10__CATGTCGGATCG__chr1:72913083-72913584	Liver	Intermediate	Pericentral	chr1:72913071-72913571	Pericentral	Pericentral									Distal Intergenic	-38308	Igfbp5	Cebpb_+,Kdm5a_extended_+	Igfbp2	1.54647	0.0233534									1	0	0	0	0
chr1:72913192-72913450	shuffle	GCAGGTTACTAC	neg-ctrl	chr1:72913192-72913450__shuffle__GCAGGTTACTAC__neg-ctrl	Shuffle	Shuffle	Shuffle		Shuffle	Shuffle														-1.16408	0.890908	-2.11811	0.828933			-0.598689	0.782119	-0.795647	0.757039	0	0	0	0	0	None
chr1:73672334-73672592	mm10	TTAGCGACGACA	chr1:73672203-73672704	chr1:73672334-73672592__mm10__TTAGCGACGACA__chr1:73672203-73672704	Liver	None	Pericentral	chr1:73672205-73672705	Hep+BEC	Hep+BEC									Intron	71355	6030407O03Rik			-0.214477	0.557619	1.26717	0.0442667							0	1	0	0	0	Invivo
chr1:73929262-73929520	mm10	ATACTGTTCCTG	chr1:73929125-73929626	chr1:73929262-73929520__mm10__ATACTGTTCCTG__chr1:73929125-73929626	Liver	None	General	chr1:73928848-73929348	Shared	Shared									Promoter (<=1kb)	-749	Tns1			1.06041	0.0784332	-2.2653	0.858595					0.245517	0.39372	1	0	0	0	0	HepG2
chr1:74013337-74013595	mm10	TTGGACTCAGAA	chr1:74013217-74013718	chr1:74013337-74013595__mm10__TTGGACTCAGAA__chr1:74013217-74013718	Liver	General	Pericentral	chr1:74013407-74013907	General	General									Promoter (2-3kb)	2827	Tns1	Irf2_+,Nfib_+,Foxo3_+,Nr1h4_+,Rora_+,Ppara_+,Sox5_+,Hnf4a_+,Mctp2_extended_+,Chd2_extended_+,Zmiz1_extended_+	Tns1	-5.55506	1									0	0	0	0	0
chr1:74014591-74014849	mm10	ACGTAACTCTGC	chr1:74014456-74014957	chr1:74014591-74014849__mm10__ACGTAACTCTGC__chr1:74014456-74014957	Liver	None	General	chr1:74014459-74014959	Hep+BEC	Hep+BEC									Promoter (1-2kb)	1573	Tns1	Irf2_+,Nfib_+,Creb3l2_+,Nfia_+,Foxo3_+,Nr1h4_+,Rora_+,Ppara_+,Clock_+,Foxo1_+,Hnf4a_+,Nr3c1_+,Zmiz1_extended_+	Tns1	1.43779	0.0313073	-2.70101	0.925816					-2.18957	0.97794	1	0	0	0	0	HepG2
chr1:74044505-74044763	mm10	CCTTCGCCTCAA	chr1:74044388-74044889	chr1:74044505-74044763__mm10__CCTTCGCCTCAA__chr1:74044388-74044889	Liver	None	General	chr1:74044384-74044884	Periportal	Periportal									Intron	-7348	Tns1	Nfib_+,Esr1_+,Nfia_+,Nr1h4_+,Ppara_+,Hnf4a_+,Nr3c1_+,Zmiz1_extended_+	Tns1	-1.5298	0.985685									0	0	0	0	0
chr1:74047719-74047977	mm10	AGCCTCTTACGT	chr1:74047642-74048143	chr1:74047719-74047977__mm10__AGCCTCTTACGT__chr1:74047642-74048143	Liver	None	Periportal	chr1:74047631-74048131	Hep+BEC	Hep+BEC									Intron	-10562	Tns1			0.269292	0.331374									0	0	0	0	0
chr1:74069499-74069757	mm10	CGATGCACCACA	chr1:74069363-74069864	chr1:74069499-74069757__mm10__CGATGCACCACA__chr1:74069363-74069864	Liver	General	Pericentral	chr1:74069533-74070033	General	General									Intron	21594	Tns1	Nfib_+,Esr1_+,Nfia_+,Zeb1_+,Nfyc_+,Nr1h4_+,Ppara_+,Hnf4a_+,Chd2_extended_+	Tns1	-1.14019	0.884035									0	0	0	0	0
chr1:74190459-74190717	mm10	ATGTACTGTGGA	chr1:74190342-74190843	chr1:74190459-74190717__mm10__ATGTACTGTGGA__chr1:74190342-74190843	Liver	None	Periportal	chr1:74190338-74190838	General	General									Downstream (1-2kb)	3914	Cxcr1	Atf4_+,Irf2_+,Ppard_+,Nfib_+,Pbx1_+,Hnf4a_+	Tmbim1,Pnkd,Arpc2											0	0	0	0	0
chr1:74249395-74249653	mm10	CTCCTTGCAGTG	chr1:74249390-74249891	chr1:74249395-74249653__mm10__CTCCTTGCAGTG__chr1:74249390-74249891	Liver	None	Periportal	chr1:74249437-74249937	Hep+BEC	Hep+BEC									Intron	12845	Arpc2	Fli1_+,Spi1_+,Ikzf1_-,Ikzf1_+,Mctp2_extended_+,Nf1_extended_+,Zmiz1_extended_+	Arpc2,Slc11a1,Tns1	-3.61912	1									0	0	0	0	0
chr1:74400444-74400702	mm10	TCCACGCTCGAA	chr1:74400319-74400820	chr1:74400444-74400702__mm10__TCCACGCTCGAA__chr1:74400319-74400820	Liver	General	General	chr1:74400394-74400894	General	General									Distal Intergenic	6134	Mir26b	Atf4_+,Srebf1_+,Mxd4_+,Atf5_+,Zeb1_+,Usf2_+,Mitf_+,Atf3_+,Bhlhe40_+,Tfec_+,Batf3_extended_+,Atf6b_extended_+,Creb5_extended_+,Msra_extended_+,E2f1_extended_+,Tfe3_extended_+,Rab2a_extended_+	Tmbim1,Pnkd,Aamp,Usp37,Ctdsp1,Cnot9,Slc11a1	-0.170629	0.537664	-1.27462	0.617474	-2.10704	0.45603			0.352275	0.35197	0	0	0	0	0	None
chr1:74404514-74404772	mm10	TGGAGACACTTC	chr1:74404405-74404906	chr1:74404514-74404772__mm10__TGGAGACACTTC__chr1:74404405-74404906	Liver	None	General	chr1:74404374-74404874	General	General									Distal Intergenic	-4604	Vil1	Klf12_+,Hnf4a_+,Foxn3_extended_+	Pnkd	-1.63702	1	-0.0762804	0.270382			1.02562	0.143073	2.27285	0.00836732	0	0	0	0	1	None
chr1:74712777-74713035	mm10	GTGGAGGATCGA	chr1:74712657-74713158	chr1:74712777-74713035__mm10__GTGGAGGATCGA__chr1:74712657-74713158	Liver	None	Pericentral	chr1:74712352-74712852	Shared	Shared									Promoter (<=1kb)	-539	Cyp27a1	Srebf1_+,Irf2_+,Cux1_+,Chd2_extended_+,Zmiz1_extended_+	Ttll4,Zfp142	0.793941	0.137091									0	0	0	0	0
chr1:74713388-74713646	mm10	TTGAAGCAGCCG	chr1:74713229-74713730	chr1:74713388-74713646__mm10__TTGAAGCAGCCG__chr1:74713229-74713730	Liver	None	General	chr1:74713145-74713645	Shared	Shared									Promoter (<=1kb)	0	Cyp27a1	Srebf1_+,Cux1_+,Foxn3_extended_+,Chd2_extended_+,Mettl14_extended_+,Zfp846_extended_+,Zmiz1_extended_+	Ttll4,Zfp142,Cyp27a1,Rnf25	0.0954176	0.411908									0	0	0	0	0
chr1:74721766-74722024	mm10	CGTTCGAGATGA	chr1:74721605-74722106	chr1:74721766-74722024__mm10__CGTTCGAGATGA__chr1:74721605-74722106	Liver	General	General	chr1:74721645-74722145	General	General									Intron	8192	Cyp27a1	Tcf7l2_+,Onecut2_+,Rxra_+,Nr1i3_+,Ppard_+,Klf12_+,Nr1i2_+,Nfia_+,Cux1_+,Nr5a2_+,Nr6a1_+,Esrrg_+,Foxo3_+,Esrra_+,Nr1h4_+,Ppara_+,Hnf4a_+,Onecut1_+,Pparg_+,Klf9_extended_+	Cyp27a1,Ttll4,Zfp142,Rnf25,Bcs1l	-0.887743	0.808317	-1.00985	0.541693					-1.30694	0.869976	0	0	0	0	0	None
chr1:74773134-74773392	mm10	GCAGCAACTCTT	chr1:74772998-74773499	chr1:74773134-74773392__mm10__GCAGCAACTCTT__chr1:74772998-74773499	Liver	None	General	chr1:74773005-74773505	Shared	Shared									Promoter (1-2kb)	1242	Wnt6	Klf13_+,Etv6_+,Nfia_+,Ppara_+,Chd2_extended_+	Ttll4	0.114912	0.403898	-1.03826	0.549664			-2.00445	0.993186	-0.263361	0.590667	0	0	0	0	0	None
chr1:74816892-74817150	mm10	GTCCGCACCTAT	chr1:74816725-74817226	chr1:74816892-74817150__mm10__GTCCGCACCTAT__chr1:74816725-74817226	Liver	None	General	chr1:74816951-74817451	Shared	Shared									Distal Intergenic	23529	Wnt10a			3.78152	6.49221e-06	1.64326	0.0218258	1.11492	0.106405					1	1	0	0	0	Both
chr1:74962898-74963156	mm10	GAGTAGGTGACA	chr1:74962749-74963250	chr1:74962898-74963156__mm10__GAGTAGGTGACA__chr1:74962749-74963250	Liver	None	Pericentral	chr1:74962777-74963277	General	General									Distal Intergenic	-11226	Ihh	Ppara_+,Hnf4a_+	Ihh											0	0	0	0	0
chr1:74968222-74968480	mm10	TAGGTACAAGAC	chr1:74968099-74968600	chr1:74968222-74968480__mm10__TAGGTACAAGAC__chr1:74968099-74968600	Liver	None	Pericentral	chr1:74968101-74968601	Pericentral	Pericentral									Exon	-16550	Ihh	Hnf4a_+	Ihh,Nhej1											0	0	0	0	0
chr1:74971712-74971970	mm10	AGTAGGACGTTC	chr1:74971581-74972082	chr1:74971712-74971970__mm10__AGTAGGACGTTC__chr1:74971581-74972082	Liver	Intermediate	Pericentral	chr1:74971555-74972055	Intermediate	Intermediate									Intron	-20040	Ihh	Srebf1_+,Klf12_+,Nr1h4_+,Ppara_+,Hnf4a_+,Zfp426_+	Ihh,Nhej1	0.373036	0.285177									0	0	0	0	0
chr1:75148812-75149070	mm10	GCGCATCTTCGT	chr1:75148685-75149186	chr1:75148812-75149070__mm10__GCGCATCTTCGT__chr1:75148685-75149186	Liver	None	Pericentral	chr1:75148691-75149191	General	General									Distal Intergenic	3508	Retreg2	Atf4_+,Irf2_+,Atf5_+,Nfib_+,Nfia_+,Nfix_+,Cux1_+,Ahr_+,Elf1_+,Nr1h4_+,Hnf4a_+	Dnajb2,Stk16,Retreg2,Tuba4a,Cnppd1,Ankzf1,Atg9a	-0.14395	0.524236	-0.295394	0.330862					-0.386248	0.636305	0	0	0	0	0	None
chr1:75214602-75214860	mm10	TGCTTCAACATC	chr1:75214462-75214963	chr1:75214602-75214860__mm10__TGCTTCAACATC__chr1:75214462-75214963	HepG2_mm10	Positive_control	Positive_control	chr1:75214481-75214981	Positive_control	Positive_control									Promoter (1-2kb)	1541	Stk16	Atf4_+,E4f1_+,Atf5_+,Rxra_+,Nr2f2_+,Taf1_+,Cux1_+,Atf7_-,Foxa1_+,Xbp1_+,Jun_+,Pbx1_+,Elf1_+,Rara_+,Ppara_+,Cebpe_+,Zfhx3_+,Rela_+,Hnf4a_+,Bbx_+,Onecut1_+,Mafb_+,Gabpb1_+,Jund_+,Adnp_extended_-,Zhx2_extended_+,AI987944_extended_+,Hes6_extended_+,Kdm5a_extended_+,Zfp958_extended_+,Zfp970_extended_+,Foxn3_extended_+,AU041133_extended_+,Zfp825_extended_+,Hand2_extended_+,Zhx3_extended_+,Hey2_extended…	Zfand2b,Abcb6,Tuba4a,Retreg2,Stk16,Atg9a,Nhej1,Dnpep,Dnajb2,Cnppd1,Des	2.31819	0.00202951	2.41669	0.00382427	2.32291	0.0459118	1.81694	0.0225487	2.73101	0.00204986	1	1	1	1	1	Both
chr1:75219238-75219496	mm10	CCTGGAATCTTA	chr1:75219076-75219577	chr1:75219238-75219496__mm10__CCTGGAATCTTA__chr1:75219076-75219577	Liver	None	General	chr1:75218958-75219458	Shared	Shared									Promoter (<=1kb)	0	Tuba4a			-0.299227	0.593116									0	0	0	0	0
chr1:75236367-75236625	mm10	GGAGTTCAAGTC	chr1:75236225-75236726	chr1:75236367-75236625__mm10__GGAGTTCAAGTC__chr1:75236225-75236726	Liver	None	General	chr1:75236330-75236830	Shared	Shared									Promoter (<=1kb)	0	Dnajb2			0.887162	0.114065	-0.102498	0.277893	0.375011	0.164689	1.77401	0.0249826	-2.179	0.97794	0	0	0	1	0	None
chr1:75317002-75317260	mm10	ACAGACTTGGTT	chr1:75316885-75317386	chr1:75317002-75317260__mm10__ACAGACTTGGTT__chr1:75316885-75317386	Liver	None	General	chr1:75316848-75317348	Shared	Shared									Promoter (<=1kb)	0	Dnpep			2.18549	0.0031952	2.32446	0.00480857			1.81028	0.0229596	1.30591	0.0853159	1	1	0	1	1	Both
chr1:75538860-75539118	mm10	AGGTGATTGTCT	chr1:75538727-75539228	chr1:75538860-75539118__mm10__AGGTGATTGTCT__chr1:75538727-75539228	Liver	None	Periportal	chr1:75538732-75539232	Hep+BEC	Hep+BEC									Distal Intergenic	5822	Stk11ip	Pbx1_+,Hey2_extended_+	Speg	-0.576981	0.704582	-1.06611	0.557394	-2.83989	0.555305	-0.398407	0.721818	-0.522732	0.680912	0	0	0	0	0	None
chr1:75588214-75588472	mm10	ACGCTATCACAA	chr1:75588088-75588589	chr1:75588214-75588472__mm10__ACGCTATCACAA__chr1:75588088-75588589	Liver	None	Pericentral	chr1:75588093-75588593	Periportal	Periportal									Distal Intergenic	36505	Slc4a3			-0.602122	0.7125	0.241137	0.194159	0.922297	0.121322			-0.492811	0.671137	0	0	0	0	0	None
chr1:75660385-75660643	mm10	AAGCGTCTGGTG	chr1:75660297-75660798	chr1:75660385-75660643__mm10__AAGCGTCTGGTG__chr1:75660297-75660798	Liver	General	General	chr1:75660341-75660841	General	General									Distal Intergenic	108676	Slc4a3			-0.60545	0.712865	-1.13044	0.573688	-2.70912	0.540901	0.705715	0.244827	-1.30889	0.869976	0	0	0	0	0	None
chr1:76911502-76911760	mm10	AGTATAAGCAGG	chr1:76911378-76911879	chr1:76911502-76911760__mm10__AGTATAAGCAGG__chr1:76911378-76911879	Liver	None	Periportal	chr1:76911381-76911881	General	General									Intron	401942	Mir6343			-0.95063	0.829048	-2.4897	0.894557	-3.05604	0.583928	-1.21834	0.919917	-1.7564	0.942323	0	0	0	0	0	None
chr1:76919602-76919860	mm10	CGGAATAAGCCA	chr1:76919490-76919991	chr1:76919602-76919860__mm10__CGGAATAAGCCA__chr1:76919490-76919991	Liver	None	General	chr1:76919481-76919981	General	General									Intron	410042	Mir6343			0.858932	0.120827							-0.593011	0.699947	0	0	0	0	0
chr1:77168434-77168692	mm10	TGCTCACTAGAA	chr1:77168323-77168824	chr1:77168434-77168692__mm10__TGCTCACTAGAA__chr1:77168323-77168824	Liver	General	Periportal	chr1:77168313-77168813	General	General									Distal Intergenic	208915	Epha4			-0.18534	0.543319	0.648316	0.115853			0.306468	0.413408	1.1845	0.107202	0	0	0	0	0	None
chr1:77206603-77206861	mm10	AACAGCAGTCTC	chr1:77206490-77206991	chr1:77206603-77206861__mm10__AACAGCAGTCTC__chr1:77206490-77206991	Liver	None	General	chr1:77206482-77206982	Hep+BEC	Hep+BEC									Distal Intergenic	170746	Epha4			0.864219	0.119671	0.780743	0.0961816	-1.13535	0.324099	2.21898	0.00651123	1.3363	0.0803814	0	1	0	1	1	Invivo
chr1:78093700-78093958	mm10	GTTACCAGAATC	chr1:78093583-78094084	chr1:78093700-78093958__mm10__GTTACCAGAATC__chr1:78093583-78094084	Liver	Intermediate	Pericentral	chr1:78093579-78094079	Pericentral	Pericentral									Distal Intergenic	102880	Pax3			-0.0729301	0.493535	-1.2828	0.619894	-2.2114	0.468893	-0.584833	0.779253	0.124377	0.442867	0	0	0	0	0	None
chr1:78140701-78140959	mm10	GTTGATACGTGG	chr1:78140580-78141081	chr1:78140701-78140959__mm10__GTTGATACGTGG__chr1:78140580-78141081	Liver	Intermediate	Pericentral	chr1:78140580-78141080	Pericentral	Pericentral									Intron	55879	Pax3			-0.821629	0.785986	-2.16836	0.840135			-1.92009	0.990971			0	0	0	0	0	None
chr1:78143192-78143450	mm10	CCATAGAGTCAT	chr1:78143072-78143573	chr1:78143192-78143450__mm10__CCATAGAGTCAT__chr1:78143072-78143573	Liver	Intermediate	Pericentral	chr1:78142951-78143451	Pericentral	Pericentral									Intron	53388	Pax3			-0.959551	0.832336	-0.362772	0.350167			-0.120598	0.613414	-0.289545	0.599479	0	0	0	0	0	None
chr1:78538514-78538772	mm10	ACTAGGTTGGAA	chr1:78538390-78538891	chr1:78538514-78538772__mm10__ACTAGGTTGGAA__chr1:78538390-78538891	Liver	General	General	chr1:78538393-78538893	Shared	Shared									Promoter (<=1kb)	886	Mogat1	Irf2_+,Creb3l2_+,Foxo3_+,Foxo1_+,Hnf4a_+,Sf1_extended_+,Chd2_extended_+,Msrb3_extended_+,Msra_extended_+	Utp14b,Acsl3,Farsb	0.186567	0.368564	-1.03603	0.549251					-0.177699	0.560744	0	0	0	0	0	None
chr1:78587078-78587336	mm10	CTGTCCGTTCGA	chr1:78586969-78587470	chr1:78587078-78587336__mm10__CTGTCCGTTCGA__chr1:78586969-78587470	Liver	None	General	chr1:78586975-78587475	General	General									Distal Intergenic	49450	Mogat1	Hnf4a_+,Chd2_extended_+	Utp14b,Farsb,Acsl3											0	0	0	0	0
chr1:81745093-81745351	mm10	GCGTTAGTCAGG	chr1:81744980-81745481	chr1:81745093-81745351__mm10__GCGTTAGTCAGG__chr1:81744980-81745481	Liver	Intermediate	Pericentral	chr1:81744972-81745472	Pericentral	Pericentral									Distal Intergenic	-386565	Mir6344			-0.63949	0.72604									0	0	0	0	0
chr1:81950311-81950569	mm10	TGCATATCCGTT	chr1:81950199-81950700	chr1:81950311-81950569__mm10__TGCATATCCGTT__chr1:81950199-81950700	Liver	None	Periportal	chr1:81950205-81950705	General	General									Distal Intergenic	-181347	Mir6344			-1.37395	0.949227	0.844306	0.0877899			-0.446995	0.740212			0	1	0	0	0	Invivo
chr1:82011069-82011327	mm10	CGTCCAATCGTA	chr1:82010949-82011450	chr1:82011069-82011327__mm10__CGTCCAATCGTA__chr1:82010949-82011450	Liver	Periportal	Periportal	chr1:82010948-82011448	Shared	Periportal									Distal Intergenic	-120589	Mir6344			-0.431339	0.648987									0	0	0	0	0
chr1:82159276-82159534	mm10	GTCATGGTTCGG	chr1:82159158-82159659	chr1:82159276-82159534__mm10__GTCATGGTTCGG__chr1:82159158-82159659	Liver	None	General	chr1:82159155-82159655	General	General									Distal Intergenic	27360	Mir6344	Rora_+,Ppara_+,Pparg_+,Foxn3_extended_+	Irs1	-0.671255	0.737489	0.393361	0.163022	-1.18991	0.330678	1.80496	0.0233054	3.52015	0.000121473	0	0	0	1	1	None
chr1:82159276-82159534	shuffle	AAGGACGGATGC	neg-ctrl	chr1:82159276-82159534__shuffle__AAGGACGGATGC__neg-ctrl	Shuffle	Shuffle	Shuffle		Shuffle	Shuffle														-1.18134	0.895726									0	0	0	0	0
chr1:82168999-82169257	mm10	CGAGCGTTCCAA	chr1:82168886-82169387	chr1:82168999-82169257__mm10__CGAGCGTTCCAA__chr1:82168886-82169387	Liver	General	Pericentral	chr1:82168878-82169378	General	General									Distal Intergenic	37083	Mir6344	Tcf7l2_+,Srebf1_+,Nr1h4_+,Ppara_+,Pparg_+	Irs1,Rhbdd1											0	0	0	0	0
chr1:82180405-82180663	mm10	CACGTCGATCTG	chr1:82180305-82180806	chr1:82180405-82180663__mm10__CACGTCGATCTG__chr1:82180305-82180806	Liver	General	General	chr1:82180284-82180784	General	General									Distal Intergenic	48489	Mir6344	Srebf1_+,Nr1i3_+,Nr5a2_+,Nr6a1_+,Ahr_+,Spi1_-,Esrrg_+,Nr1h4_+,Cebpa_+,Rora_+,Ppara_+,Pparg_+,Chd2_extended_+	Irs1,Rhbdd1	-2.86911	1									0	0	0	0	0
chr1:82180405-82180663	shuffle	GATCTTCGCATA	neg-ctrl	chr1:82180405-82180663__shuffle__GATCTTCGCATA__neg-ctrl	Shuffle	Shuffle	Shuffle		Shuffle	Shuffle																								0	0	0	0	0
chr1:82238352-82238610	mm10	ACGAGTGTCTTG	chr1:82238238-82238739	chr1:82238352-82238610__mm10__ACGAGTGTCTTG__chr1:82238238-82238739	Liver	None	Pericentral	chr1:82238257-82238757	General	General									Intron	52806	Irs1	Spi1_-,Ppara_+,Pparg_+	Irs1,Rhbdd1	-0.63201	0.722833									0	0	0	0	0
chr1:82247837-82248095	mm10	CCAGGAATAAGG	chr1:82247653-82248154	chr1:82247837-82248095__mm10__CCAGGAATAAGG__chr1:82247653-82248154	Liver	None	Pericentral	chr1:82247509-82248009	General	General									Intron	43321	Irs1	Tcf7l2_+,Srebf1_+,Nr1i3_+,Creb3l2_+,Xbp1_+,Nr6a1_+,Esrrg_+,Nr1h4_+,Rora_+,Ppara_+,Clock_+,Sox5_+,Pparg_+,Arntl_+,Chd2_extended_+	Rhbdd1,Irs1	0.941106	0.101991									0	0	0	0	0
chr1:8229881-8230139	hg19	CATTGCCGAGAT	chr4:150746029-150746530	chr1:8229881-8230139__hg19__CATTGCCGAGAT__chr4:150746029-150746530	Control_Shared	Positive_control	Positive_control		Positive_control	Positive_control	2.67355				2.991	0.516966	2.95	0.480519	Distal Intergenic	-143488	ERRFI1													0	0	0	0	0
chr1:8319241-8319499	hg19	GCCGGTCGTTAA	chr4:150685058-150685559	chr1:8319241-8319499__hg19__GCCGGTCGTTAA__chr4:150685058-150685559	Control_STARR-seq	Positive_control	Positive_control		Positive_control	Positive_control					2.847	0.313694	3.228	0.421138	Distal Intergenic	-64891	SLC45A1			1.91006	0.00791734					3.81127	1.30683e-05			1	0	0	1	0
chr1:84278419-84278677	mm10	TCTTCTTCAGGT	chr1:84278345-84278846	chr1:84278419-84278677__mm10__TCTTCTTCAGGT__chr1:84278345-84278846	Liver	None	Periportal	chr1:84278278-84278778	General	General									Intron	5746	Pid1	Zeb1_+,Rora_+,Ppara_+,Clock_+,Hnf4a_+,Bcl3_extended_+	Pid1	-0.724929	0.75472	1.10376	0.0585329					-0.0810138	0.525385	0	1	0	0	0	Invivo
chr1:84285702-84285960	mm10	ACCAATACGCAA	chr1:84285588-84286089	chr1:84285702-84285960__mm10__ACCAATACGCAA__chr1:84285588-84286089	Liver	None	General	chr1:84285581-84286081	General	General									Promoter (1-2kb)	-1057	Pid1	Onecut2_+,Thrb_+,Nr1h4_+,Ppara_+,Hnf4a_+,Chd2_extended_+,Msra_extended_+,Zmiz1_extended_+	Pid1	-0.962769	0.833555	-3.70777	0.991954							0	0	0	0	0	None
chr1:84362827-84363085	mm10	ACTGTACCACTG	chr1:84362694-84363195	chr1:84362827-84363085__mm10__ACTGTACCACTG__chr1:84362694-84363195	Liver	None	Pericentral	chr1:84362706-84363206	General	General									Promoter (1-2kb)	1095	Pid1	Cebpa_+,Hnf4a_+,Hnf1a_+	Pid1	0.521763	0.227329	1.0036	0.0688936					0.39357	0.337943	0	1	0	0	0	Invivo
chr1:84722478-84722736	mm10	CAGGTCTTACGA	chr1:84722372-84722873	chr1:84722478-84722736__mm10__CAGGTCTTACGA__chr1:84722372-84722873	Liver	None	General	chr1:84722357-84722857	Shared	Shared									3' UTR	6140	Trip12	Nfib_+,Nfia_+,Nfix_+,Hnf4a_+,Chd2_extended_+	Trip12,Fbxo36	-0.816855	0.784299									0	0	0	0	0
chr1:84722478-84722736	shuffle	TGCCAAGAATGA	neg-ctrl	chr1:84722478-84722736__shuffle__TGCCAAGAATGA__neg-ctrl	Shuffle	Shuffle	Shuffle		Shuffle	Shuffle														-5.62985	1									0	0	0	0	0
chr1:84851768-84852026	mm10	TGGAGTAATCAG	chr1:84851660-84852161	chr1:84851768-84852026__mm10__TGGAGTAATCAG__chr1:84851660-84852161	Liver	None	General	chr1:84851650-84852150	General	General									Intron	-11252	Trip12	Usf2_+,Pbx1_+,Nr1h4_+,Rora_+,Ppara_+,Clock_+,Sox5_+,Hnf4a_+,Chd2_extended_+	Fbxo36,Trip12	2.71712	0.000470034									1	0	0	0	0
chr1:85794278-85794536	mm10	CACAAGCAGCCT	chr1:85794156-85794657	chr1:85794278-85794536__mm10__CACAAGCAGCCT__chr1:85794156-85794657	Liver	None	Periportal	chr1:85794158-85794658	Hep+BEC	Hep+BEC									Promoter (<=1kb)	0	Cab39			-0.340943	0.609309	-0.458521	0.377674			0.967012	0.15926	-3.72988	0.999763	0	0	0	0	0	None
chr1:85922903-85923161	mm10	TTCGACATACAC	chr1:85922774-85923275	chr1:85922903-85923161__mm10__TTCGACATACAC__chr1:85922774-85923275	Liver	None	General	chr1:85922782-85923282	Periportal	Periportal									Distal Intergenic	-5322	4933407L21Rik	Tcf7l2_+,Nr2f2_+,Nr1h3_+,Rarb_+,Zfp217_extended_+,Msrb3_extended_+	Psmd1,A630001G21Rik,Itm2c	-1.76858	1	-3.97219	0.998218			-1.82156	0.985424	-1.25877	0.863032	0	0	0	0	0	None
chr1:86056290-86056548	mm10	GTTCATCTCGCA	chr1:86056163-86056664	chr1:86056290-86056548__mm10__GTTCATCTCGCA__chr1:86056163-86056664	HepG2_mm10	Positive_control	Positive_control	chr1:86056197-86056697	Positive_control	Positive_control									Distal Intergenic	-7839	Psmd1	Ppard_+,Mbd1_+,Taf1_+,Esrrg_+,Nr1h4_+,Rora_+,Ppara_+,Hnf4a_+,Pparg_+,Kdm5a_extended_+,Bach2_extended_+,Nr3c2_extended_+	Psmd1,2810459M11Rik,Armc9	2.67687	0.000538964	4.4451	1.02121e-05	4.25033	0.0103583	3.9732	6.91711e-06	4.97881	2.25194e-07	1	1	1	1	1	Both
chr1:86154600-86154858	mm10	TGCGACTCTAGG	chr1:86154473-86154974	chr1:86154600-86154858__mm10__TGCGACTCTAGG__chr1:86154473-86154974	Liver	None	General	chr1:86154453-86154953	Shared	Shared									Promoter (<=1kb)	0	Armc9			1.61717	0.0189729	-1.06967	0.558231	-1.45512	0.366084	-1.88886	0.989395	0.115918	0.445983	1	0	0	0	0	HepG2
chr1:86359412-86359670	mm10	CGTTCGTCGCAA	chr1:86359299-86359800	chr1:86359412-86359670__mm10__CGTTCGTCGCAA__chr1:86359299-86359800	Liver	None	General	chr1:86359448-86359948	Shared	Shared									Promoter (<=1kb)	0	C130036L24Rik			3.37084	3.83471e-05	2.73701	0.00174816	1.74242	0.0721773	2.90699	0.000562186			1	1	1	1	0	Both
chr1:86525269-86525527	mm10	CACGCGCTTCTA	chr1:86525087-86525588	chr1:86525269-86525527__mm10__CACGCGCTTCTA__chr1:86525087-86525588	Liver	None	General	chr1:86525146-86525646	Shared	Shared									Promoter (1-2kb)	-1199	Ptma			2.52112	0.000972328	0.73355	0.103173	0.436051	0.159442	1.00208	0.149301	0.846743	0.186898	1	0	0	0	0	HepG2
chr1:87023557-87023815	mm10	AGTTGCACCTCA	chr1:87023428-87023929	chr1:87023557-87023815__mm10__AGTTGCACCTCA__chr1:87023428-87023929	Liver	General	General	chr1:87023417-87023917	General	General									Intron	65990	Alppl2	Nfib_+,Nr1h4_+,Zfhx3_+	Dis3l2	0.754336	0.14817	-2.27004	0.85925					-1.12551	0.833509	0	0	0	0	0	None
chr1:87032508-87032766	mm10	AATGGAGCGATC	chr1:87032332-87032833	chr1:87032508-87032766__mm10__AATGGAGCGATC__chr1:87032332-87032833	Liver	General	General	chr1:87032339-87032839	Periportal	Periportal									Intron	57039	Alppl2	Tcf7l2_+,Rxra_+,Klf12_+,Nr6a1_+,Mlxipl_+,Foxo1_+,Arntl_+,Foxn3_extended_+	Dis3l2	-1.41314	0.958866	0.693566	0.108921			0.665646	0.259915	0.0489954	0.471821	0	0	0	0	0	None
chr1:87032508-87032766	shuffle	AGTATCTCCAAC	neg-ctrl	chr1:87032508-87032766__shuffle__AGTATCTCCAAC__neg-ctrl	Shuffle	Shuffle	Shuffle		Shuffle	Shuffle														0.277549	0.327562	-2.92942	0.948691			-1.9934	0.992651	-2.33859	0.985809	0	0	0	0	0	None
chr1:87472658-87472916	mm10	GGTGTCCAGGTA	chr1:87472529-87473030	chr1:87472658-87472916__mm10__GGTGTCCAGGTA__chr1:87472529-87473030	Liver	None	Periportal	chr1:87472236-87472736	Hep+BEC	Hep+BEC									Promoter (<=1kb)	119	Snorc	Nfib_+,Nfia_+,Nfix_+,Zeb1_+,Nr6a1_+,Ppara_+,Hnf4a_+,Foxn3_extended_+	Ngef	-0.848674	0.795581	-0.185056	0.299342	-2.99295	0.576356	-0.961639	0.870821	-0.417805	0.645116	0	0	0	0	0	None
chr1:87789343-87789601	mm10	GTGATTGTGGTC	chr1:87789227-87789728	chr1:87789343-87789601__mm10__GTGATTGTGGTC__chr1:87789227-87789728	Liver	Intermediate	Pericentral	chr1:87789222-87789722	Pericentral	Pericentral									Exon	4787	Scarna6			0.148569	0.387646	-3.26006	0.973995			-0.755025	0.819318	0.221051	0.402601	0	0	0	0	0	None
chr1:87908737-87908995	mm10	TCTTAATCGGAG	chr1:87908617-87909118	chr1:87908737-87908995__mm10__TCTTAATCGGAG__chr1:87908617-87909118	Liver	None	General	chr1:87908616-87909116	Shared	Shared									Intron	-8903	Dgkd			-0.129925	0.519119	-2.88974	0.945584			-0.484827	0.74896	-0.415371	0.644581	0	0	0	0	0	None
chr1:87908737-87908995	shuffle	TGCATGAGACGG	neg-ctrl	chr1:87908737-87908995__shuffle__TGCATGAGACGG__neg-ctrl	Shuffle	Shuffle	Shuffle		Shuffle	Shuffle														0.233054	0.348673	-1.25405	0.611402	-6.59646	0.93685	-0.592361	0.780967	-0.857719	0.773739	0	0	0	0	0	None
chr1:88024163-88024421	mm10	GAGATGAAGAAG	chr1:88024051-88024552	chr1:88024163-88024421__mm10__GAGATGAAGAAG__chr1:88024051-88024552	Liver	None	General	chr1:88024042-88024542	General	General									Distal Intergenic	-15612	Usp40			-1.55594	0.991741	0.555012	0.131905	0.263211	0.174699					0	0	0	0	0	None
chr1:88165791-88166049	mm10	AGTCTAGGTACA	chr1:88165695-88166196	chr1:88165791-88166049__mm10__AGTCTAGGTACA__chr1:88165695-88166196	Liver	None	General	chr1:88165670-88166170	Hep+BEC	Hep+BEC									Promoter (<=1kb)	0	Ugt1a5	Cux1_+,Ahr_+,Dnmt3a_extended_+	Hjurp,Ugt1a7c	-0.955444	0.830815									0	0	0	0	0
chr1:88179738-88179996	mm10	TCGATAGACATG	chr1:88179617-88180118	chr1:88179738-88179996__mm10__TCGATAGACATG__chr1:88179617-88180118	Liver	General	Periportal	chr1:88179617-88180117	General	General									Intron	13726	Ugt1a5	Rxra_+,Nr1i3_+,Nr1i2_+,Nr5a2_+,Pbx1_+,Nfyc_+,Esrrg_+,Nr1h4_+,Rora_+,Ppara_+,Pparg_+,Zfp949_extended_+	Hjurp,Ugt1a7c,Ugt1a2,Ugt1a5	0.346211	0.295767	4.30015	1.68379e-05	4.4813	0.00805349	3.54681	4.18729e-05	3.81831	3.61211e-05	0	1	1	1	1	Invivo
chr1:88419058-88419316	mm10	AATATGTGCAGC	chr1:88418927-88419428	chr1:88419058-88419316__mm10__AATATGTGCAGC__chr1:88418927-88419428	Liver	None	Periportal	chr1:88418937-88419437	General	General									Intron	11652	Spp2	Zeb1_+,Ppara_+,Mitf_+,Nr1h3_+,Tfec_+,Pparg_+	Hjurp,Glrp1	0.442884	0.257911									0	0	0	0	0
chr1:88564926-88565184	mm10	ATCGAGTGTTAC	chr1:88564793-88565294	chr1:88564926-88565184__mm10__ATCGAGTGTTAC__chr1:88564793-88565294	Liver	Intermediate	Pericentral	chr1:88564805-88565305	Pericentral	Pericentral									Distal Intergenic	13409	Gm19589	Pparg_+,Foxn3_extended_+	Spp2	-2.88413	1									0	0	0	0	0
chr1:8872885-8873143	mm10	AATTCGTTGCGC	chr1:8872755-8873256	chr1:8872885-8873143__mm10__AATTCGTTGCGC__chr1:8872755-8873256	Liver	None	General	chr1:8872764-8873264	General	General									Intron	-68942	Sntg1	Nr2f2_+,Cebpd_+,Stat3_extended_-,Bmyc_extended_+	Sntg1	0.806625	0.133942	1.57232	0.0251284					2.27719	0.00829323	0	1	0	0	1	Invivo
chr1:88954858-88955116	mm10	TGGTATGGTAGG	chr1:88954784-88955285	chr1:88954858-88955116__mm10__TGGTATGGTAGG__chr1:88954784-88955285	Liver	None	General	chr1:88954769-88955269	Hep+BEC	Hep+BEC									Distal Intergenic	-60997	1700067G17Rik													0	0	0	0	0
chr1:89104457-89104715	mm10	CGTAATGCGCTC	chr1:89104388-89104889	chr1:89104457-89104715__mm10__CGTAATGCGCTC__chr1:89104388-89104889	Liver	None	General	chr1:89104302-89104802	Hep+BEC	Hep+BEC									Intron	34004	Sh3bp4			-0.375273	0.624871	-2.41154	0.882633	-3.02154	0.58042	-1.71183	0.97996	-1.7024	0.934481	0	0	0	0	0	None
chr1:89454570-89454828	mm10	CGTTGCATCACC	chr1:89454495-89454996	chr1:89454570-89454828__mm10__CGTTGCATCACC__chr1:89454495-89454996	Liver	None	Periportal	chr1:89454483-89454983	Shared	Shared									Promoter (<=1kb)	0	Agap1			3.07684	0.000124545									1	0	0	0	0
chr1:89456548-89456806	mm10	CTCGCCTTCCAA	chr1:89456417-89456918	chr1:89456548-89456806__mm10__CTCGCCTTCCAA__chr1:89456417-89456918	Liver	None	General	chr1:89456427-89456927	General	General									Promoter (1-2kb)	1674	Agap1			-0.825816	0.787085	-0.820656	0.486944	-1.25475	0.339175	-0.511546	0.756869	-0.721246	0.738062	0	0	0	0	0	None
chr1:89557483-89557741	mm10	GACAGTTCCGCT	chr1:89557347-89557848	chr1:89557483-89557741__mm10__GACAGTTCCGCT__chr1:89557347-89557848	Liver	None	General	chr1:89557362-89557862	General	General									Intron	-22495	Agap1	Tcf7l2_+,Cux1_+,Smad3_+,Ppara_+,Hnf4a_+,Klf9_extended_+	Agap1	-1.03259	0.854006									0	0	0	0	0
chr1:89714184-89714442	mm10	GTCAGTAATGGA	chr1:89714062-89714563	chr1:89714184-89714442__mm10__GTCAGTAATGGA__chr1:89714062-89714563	Liver	None	Periportal	chr1:89714063-89714563	Shared	Shared									Intron	-30276	4933400F21Rik	Nr1i2_+,Cux1_+,Pbx1_+,Rora_+,Ppara_+,Zmiz1_extended_+	Agap1	-0.941629	0.825965	-0.849109	0.495788	-0.625179	0.266075	-1.85978	0.988035	-2.01586	0.967778	0	0	0	0	0	None
chr1:89822505-89822763	mm10	AATAAGCGTTCG	chr1:89822383-89822884	chr1:89822505-89822763__mm10__AATAAGCGTTCG__chr1:89822383-89822884	Liver	General	General	chr1:89822384-89822884	General	General									Intron	33342	Agap1	Rxra_+,Nr1i2_+,Rora_+	Agap1	0.492846	0.238574	-0.551286	0.405295	-1.88801	0.424333	0.94893	0.163952	-0.00892994	0.496299	0	0	0	0	0	None
chr1:90240234-90240492	mm10	CCTTCCTTAGCG	chr1:90240117-90240618	chr1:90240234-90240492__mm10__CCTTCCTTAGCG__chr1:90240117-90240618	Liver	Intermediate	Pericentral	chr1:90240113-90240613	Intermediate	Intermediate									Distal Intergenic	36228	Ackr3			1.31734	0.0426932	-2.81984	0.938538							1	0	0	0	0	HepG2
chr1:90404822-90405080	mm10	CCTACGTGAGTG	chr1:90404707-90405208	chr1:90404822-90405080__mm10__CCTACGTGAGTG__chr1:90404707-90405208	Liver	None	Pericentral	chr1:90404701-90405201	Periportal	Periportal									Distal Intergenic	-197901	Cops8			-5.13422	1									0	0	0	0	0
chr1:91298141-91298399	mm10	GCAGTCACCAAC	chr1:91298014-91298515	chr1:91298141-91298399__mm10__GCAGTCACCAAC__chr1:91298014-91298515	Liver	None	Pericentral	chr1:91297647-91298147	Shared	Shared									Promoter (<=1kb)	0	Scly			0.407172	0.27202	-0.75284	0.465476	-2.33323	0.486871	-0.492018	0.751449	0.335322	0.357767	0	0	0	0	0	None
chr1:91301656-91301914	mm10	CACGAGAGCTGA	chr1:91301443-91301944	chr1:91301656-91301914__mm10__CACGAGAGCTGA__chr1:91301443-91301944	Liver	None	General	chr1:91301444-91301944	Shared	Shared									Promoter (<=1kb)	-883	Scly	Nfib_+,Stat5b_+,Nr1h4_+,Hnf4a_+	Ilkap	0.218915	0.355012	-2.80807	0.937002	-3.31799	0.623403	-1.58938	0.970849			0	0	0	0	0	None
chr1:91312321-91312579	mm10	CAGTCCTTGTAA	chr1:91312185-91312686	chr1:91312321-91312579__mm10__CAGTCCTTGTAA__chr1:91312185-91312686	Liver	None	General	chr1:91312200-91312700	Shared	Shared									Intron	-9496	Espnl	Nr2f2_+,Hnf4a_+	Scly,Per2,Ramp1,Ube2f	-0.00584388	0.461371	-0.940957	0.520943			-1.7171	0.97996	-1.71779	0.935654	0	0	0	0	0	None
chr1:91317763-91318021	mm10	TGGTTAGCATCC	chr1:91317642-91318143	chr1:91317763-91318021__mm10__TGGTTAGCATCC__chr1:91317642-91318143	Liver	None	General	chr1:91317983-91318483	General	General									Intron	-4054	Espnl	Tcf7l2_+	Scly,Ube2f,Ilkap,Per2	-3.10956	1									0	0	0	0	0
chr1:91413229-91413487	mm10	TTCGCGTCTCTA	chr1:91413075-91413576	chr1:91413229-91413487__mm10__TTCGCGTCTCTA__chr1:91413075-91413576	Liver	None	Periportal	chr1:91413096-91413596	Shared	Shared									Promoter (<=1kb)	-7	Hes6			-0.0564172	0.485008									0	0	0	0	0
chr1:91420724-91420982	mm10	TGCGTAGAGCCA	chr1:91420632-91421133	chr1:91420724-91420982__mm10__TGCGTAGAGCCA__chr1:91420632-91421133	Liver	General	General	chr1:91420603-91421103	General	General									Intron	-6686	Hes6	Atf4_+,Ppard_+,Esr1_+,Esrra_+,Nr1h4_+,Cebpa_+,Adnp_extended_-,Kdm2a_extended_+	Hes6	-0.804974	0.780785	-0.760126	0.467795	-2.12196	0.458087	0.261768	0.432666	-0.330985	0.613279	0	0	0	0	0	None
chr1:91439886-91440144	mm10	GTTCGCTTATTC	chr1:91439761-91440262	chr1:91439886-91440144__mm10__GTTCGCTTATTC__chr1:91439761-91440262	Liver	General	General	chr1:91439769-91440269	General	General									Exon	9721	Per2	Srebf1_+,Ppard_+,Nfib_+,Mbd1_+,Nfia_+,Nfix_+,Zeb1_+,Nr5a2_+,Nfyc_+,Cebpa_+,Rora_+,Ppara_+,Hnf4a_+,Zfp971_extended_+,Zfp958_extended_+,Zfp970_extended_+,Zfp973_extended_+,Chd2_extended_+,Gm14410_extended_+,Zfp951_extended_+,Gm14325_extended_+	Asb1,Hes6,Scly,Per2,Ilkap,Ube2f,Espnl,Traf3ip1	1.2639	0.0489465									1	0	0	0	0
chr1:91442739-91442997	mm10	AGTGAAGTCCGT	chr1:91442537-91443038	chr1:91442739-91442997__mm10__AGTGAAGTCCGT__chr1:91442537-91443038	Liver	None	General	chr1:91442543-91443043	Hep+BEC	Hep+BEC									Intron	6868	Per2	Nfib_+,Zeb1_+,Hnf4a_+	Per2,Asb1,Scly,Ilkap	0.305763	0.313812	-0.878256	0.504162			0.223518	0.44993	-1.36102	0.879567	0	0	0	0	0	None
chr1:91446088-91446346	mm10	AGATCGTCACAC	chr1:91446084-91446585	chr1:91446088-91446346__mm10__AGATCGTCACAC__chr1:91446084-91446585	Liver	General	General	chr1:91446017-91446517	Periportal	Periportal									Intron	3519	Per2	Nfib_+,Esr1_+,Nfia_+,Cux1_+,Foxa1_+,Nr5a2_+,Nr6a1_+,Nfyc_+,Nr1h4_+,Rora_+,Ppara_+,Hnf4a_+,Onecut1_+,Mafb_+,Foxn3_extended_+,Chd2_extended_+,Ppargc1a_extended_+,Zbtb12_extended_+,Zfp846_extended_+	Traf3ip1,Asb1,Per2,Scly,Ilkap,Espnl	2.26035	0.0024749	1.90212	0.0127235	1.35203	0.092635	2.26612	0.00553724	2.29937	0.00774431	1	1	1	1	1	Both
chr1:91463446-91463704	mm10	CCGTACCATAGA	chr1:91463325-91463826	chr1:91463446-91463704__mm10__CCGTACCATAGA__chr1:91463325-91463826	Liver	None	General	chr1:91463325-91463825	General	General									Distal Intergenic	-4122	Per2	Ppara_+,Hnf4a_+	Asb1,Per2,Scly,Espnl,Traf3ip1	0.0601565	0.428995	-2.2682	0.859099	-3.5013	0.648305			0.522804	0.290303	0	0	0	0	0	None
chr1:91530265-91530523	mm10	CAACATATCCTC	chr1:91530150-91530651	chr1:91530265-91530523__mm10__CAACATATCCTC__chr1:91530150-91530651	Liver	General	Pericentral	chr1:91530144-91530644	Hep+BEC	Hep+BEC									Distal Intergenic	-10021	Asb1	Esr1_+,Nfyc_+,Hnf4a_+,Hnf1a_+,Zfp958_extended_+	Per2	-0.611226	0.714933									0	0	0	0	0
chr1:91530265-91530523	shuffle	CCGGAACCACTT	neg-ctrl	chr1:91530265-91530523__shuffle__CCGGAACCACTT__neg-ctrl	Shuffle	Shuffle	Shuffle		Shuffle	Shuffle														-0.854949	0.798511									0	0	0	0	0
chr1:91822394-91822652	mm10	GCTAAGGTCTGT	chr1:91822266-91822767	chr1:91822394-91822652__mm10__GCTAAGGTCTGT__chr1:91822266-91822767	Liver	None	Periportal	chr1:91822273-91822773	Shared	Shared									Exon	20933	Twist2	Klf12_+	Hdac4	0.790841	0.137935	-0.448438	0.374574	-0.735449	0.276532	-0.540822	0.765235	0.462007	0.312499	0	0	0	0	0	None
chr1:91823651-91823909	mm10	AGAAGCAATACG	chr1:91823555-91824056	chr1:91823651-91823909__mm10__AGAAGCAATACG__chr1:91823555-91824056	Liver	None	General	chr1:91823530-91824030	Periportal	Periportal									Exon	22190	Twist2	Nr1h4_+,Ppara_+,Hnf4a_+,Pura_+,Chd2_extended_+	Hdac4	1.74325	0.0131315	-0.562093	0.408336	-1.07781	0.317367	0.118241	0.500107	-0.438699	0.651869	1	0	0	0	0	HepG2
chr1:91894360-91894618	mm10	TAGTGCGAGTAA	chr1:91894235-91894736	chr1:91894360-91894618__mm10__TAGTGCGAGTAA__chr1:91894235-91894736	Liver	General	Periportal	chr1:91894239-91894739	General	General									Distal Intergenic	40246	Hdac4	Irf2_+,Etv6_+,Nr1h4_+,Ppara_+,Hnf4a_+,Klf9_extended_+	Hdac4	-1.12786	0.8809	0.512406	0.139399							0	0	0	0	0	None
chr1:91903739-91903997	mm10	CGGTGGATACTC	chr1:91903619-91904120	chr1:91903739-91903997__mm10__CGGTGGATACTC__chr1:91903619-91904120	Liver	None	Pericentral	chr1:91903498-91903998	General	General									Distal Intergenic	30867	Hdac4	Nfia_+,Foxo3_+,Ppara_+,Hnf4a_+,Chd2_extended_+	Hdac4	0.144513	0.389699									0	0	0	0	0
chr1:91988920-91989178	mm10	AGAGTGAAGATC	chr1:91988752-91989253	chr1:91988920-91989178__mm10__AGAGTGAAGATC__chr1:91988752-91989253	Liver	None	Pericentral	chr1:91988799-91989299	General	General									Exon	-13419	Hdac4			2.50527	0.00102071	4.32506	1.56962e-05			2.98386	0.000416334			1	1	0	1	0	Both
chr1:92100570-92100828	mm10	AACGGAAGGACG	chr1:92100450-92100951	chr1:92100570-92100828__mm10__AACGGAAGGACG__chr1:92100450-92100951	Liver	General	Periportal	chr1:92100449-92100949	General	General									Intron	12503	Hdac4	Nfia_+,Nr1h4_+,Ppara_+,Hnf4a_+	Hdac4	-1.16808	0.891932	-1.03804	0.549664					1.13376	0.117741	0	0	0	0	0	None
chr1:92709509-92709767	mm10	GACCTTGCCATG	chr1:92709390-92709891	chr1:92709509-92709767__mm10__GACCTTGCCATG__chr1:92709390-92709891	Liver	None	Periportal	chr1:92709406-92709906	General	General									Distal Intergenic	-60668	Otos			-1.02441	0.851672	-0.693497	0.446692			-0.881916	0.852477	1.71413	0.0362868	0	0	0	0	1	None
chr1:92710425-92710683	mm10	ATACTAATCCGG	chr1:92710309-92710810	chr1:92710425-92710683__mm10__ATACTAATCCGG__chr1:92710309-92710810	Liver	None	Periportal	chr1:92710304-92710804	General	General									Distal Intergenic	-61584	Otos			-0.154735	0.52935									0	0	0	0	0
chr1:92724199-92724457	mm10	GATGCAGTTCGC	chr1:92724069-92724570	chr1:92724199-92724457__mm10__GATGCAGTTCGC__chr1:92724069-92724570	Liver	General	General	chr1:92724078-92724578	General	General									Distal Intergenic	-75358	Otos			-0.544714	0.693185	-0.255888	0.317627			-0.287932	0.685089	-0.104111	0.534263	0	0	0	0	0	None
chr1:92831672-92831930	mm10	TGCTGTTCTCAT	chr1:92831543-92832044	chr1:92831672-92831930__mm10__TGCTGTTCTCAT__chr1:92831543-92832044	Liver	None	Periportal	chr1:92831185-92831685	Shared	Shared									Promoter (<=1kb)	27	Gpc1			-0.417989	0.644143									0	0	0	0	0
chr1:92936591-92936849	mm10	TTCCTAAGCCGG	chr1:92936456-92936957	chr1:92936591-92936849__mm10__TTCCTAAGCCGG__chr1:92936456-92936957	Liver	None	General	chr1:92936470-92936970	General	General									Promoter (1-2kb)	1758	Capn10	Onecut2_+,Ppard_+,Nr1h4_+,Ppara_+,Hnf4a_+,Onecut1_+,Foxn3_extended_+	Rnpepl1,Capn10,Gpr35	-4.07547	1									0	0	0	0	0
chr1:93128248-93128506	mm10	GATCACGCACAG	chr1:93128138-93128639	chr1:93128248-93128506__mm10__GATCACGCACAG__chr1:93128138-93128639	Liver	General	General	chr1:93128132-93128632	General	General									Distal Intergenic	-6734	Agxt	Srebf1_+,Onecut2_+,Ppard_+,Nfib_+,Nr1i2_+,Xbp1_+,Nr1h4_+,Cebpa_+,Rora_+,Ppara_+,Onecut1_+,Cbx7_extended_+,Ing4_extended_+,Atf6b_extended_+	Agxt,Sned1,Gpr35	-0.173034	0.538979	-0.995335	0.537629	-1.00955	0.308208	-1.40483	0.946809	-1.05518	0.815664	0	0	0	0	0	None
chr1:93132728-93132986	mm10	AAGAAGCGGTAT	chr1:93132608-93133109	chr1:93132728-93132986__mm10__AAGAAGCGGTAT__chr1:93132608-93133109	Liver	General	General	chr1:93132620-93133120	General	General									Promoter (2-3kb)	-2254	Agxt	Ppard_+,Nfib_+,Cux1_+,Xbp1_+,Nfyc_+,Zfp579_+,Ppara_+,Atf6b_extended_+,Foxq1_extended_+	Gpr35,Sned1,Agxt	-3.49575	1	1.56479	0.0254885			0.18721	0.468423			0	1	0	0	0	Invivo
chr1:93138591-93138849	mm10	CACACAACAAGT	chr1:93138477-93138978	chr1:93138591-93138849__mm10__CACACAACAAGT__chr1:93138477-93138978	Liver	General	General	chr1:93138490-93138990	General	General									Promoter (1-2kb)	-1030	Agxt	Srebf1_+,Ppard_+,Nfib_+,Klf12_+,Nfix_+,Nr1h4_+,Rora_+,Ppara_+,Cbx7_extended_+,Zfp612_extended_+,Hhex_extended_+,Zfp523_extended_+,Zmiz1_extended_+	Agxt,Sned1	1.03917	0.0825033	-4.05601	0.999523	-6.0039	0.903595	-2.10987	0.996493	-1.22623	0.856456	1	0	0	0	0	HepG2
chr1:93210417-93210675	mm10	TGCTAACAGACC	chr1:93210296-93210797	chr1:93210417-93210675__mm10__TGCTAACAGACC__chr1:93210296-93210797	Liver	None	Pericentral	chr1:93210291-93210791	Shared	Shared									Intron	-25166	Sned1	Tcf7l2_+,Nfib_+,Nfix_+,Foxn3_extended_+,Foxq1_extended_+	Sned1	0.848307	0.123478	0.828407	0.0896434	-1.40775	0.358532	1.74643	0.0269632	2.26252	0.008553	0	1	0	1	1	Invivo
chr1:93432206-93432464	mm10	TCCGAGCACGTT	chr1:93432116-93432617	chr1:93432206-93432464__mm10__TCCGAGCACGTT__chr1:93432116-93432617	Liver	None	General	chr1:93432085-93432585	General	General									Intron	8328	Hdlbp	Esr1_+,Nfia_+,Nr5a2_+,Nr1h4_+,Rora_+,Ppara_+,Hnf4a_+,Foxn3_extended_+	Ppp1r7,Hdlbp	-1.3954	0.954745	0.0196063	0.245681					-2.89022	0.997322	0	0	0	0	0	None
chr1:93511826-93512084	mm10	CTCCTACCGTTG	chr1:93511666-93512167	chr1:93511826-93512084__mm10__CTCCTACCGTTG__chr1:93511666-93512167	HepG2_mm10	Positive_control	Positive_control	chr1:93511579-93512079	Positive_control	Positive_control									Promoter (<=1kb)	0	Farp2			1.20901	0.0556516	-0.556285	0.406753			-0.150708	0.625685	1.74595	0.0335156	1	0	0	0	1	HepG2
chr1:93693985-93694243	mm10	ACGTCGCCTAAC	chr1:93693864-93694365	chr1:93693985-93694243__mm10__ACGTCGCCTAAC__chr1:93693864-93694365	Liver	None	Pericentral		Shared	Shared									Promoter (<=1kb)	168	Bok			-1.25353	0.915009	-0.934655	0.520024			0.301692	0.415197	0.253784	0.390866	0	0	0	0	0	None
chr1:93746306-93746564	mm10	CGTCCTCTTCGA	chr1:93746092-93746593	chr1:93746306-93746564__mm10__CGTCCTCTTCGA__chr1:93746092-93746593	Liver	None	Pericentral	chr1:93746185-93746685	Shared	Shared									Intron	3390	Thap4	Ppard_+,Nfib_+,Nr2f2_+,Nfia_+,Nfix_+,Nr5a2_+,Thrb_+,Ppara_+,Hnf4a_+,Rarb_+,Nf1_extended_+	Farp2,Stk25,Atg4b,Bok,Ing5,D2hgdh,Thap4	-3.46299	1									0	0	0	0	0
chr1:94849641-94849899	hg19	GCCAGGTTCCAT	chr3:121852016-121852517	chr1:94849641-94849899__hg19__GCCAGGTTCCAT__chr3:121852016-121852517	Control_STARR-seq	Positive_control	Positive_control		Positive_control	Positive_control					2.309	0.500967	3.066	0.423895	Distal Intergenic	-34034	ABCD3			4.50301	2.28643e-07					4.36289	1.56171e-06			1	0	0	1	0
chr1:95038553-95038811	mm10	CTTACAGAGCTA	chr1:95038349-95038850	chr1:95038553-95038811__mm10__CTTACAGAGCTA__chr1:95038349-95038850	Liver	Intermediate	Pericentral	chr1:95038432-95038932	Intermediate	Intermediate									Distal Intergenic	241111	4930440C22Rik			-0.858765	0.80016					0.34925	0.393975			0	0	0	0	0
chr1:9547913-9548171	mm10	ATGCTATGCGGA	chr1:9547860-9548361	chr1:9547913-9548171__mm10__ATGCTATGCGGA__chr1:9547860-9548361	Liver	None	Periportal	chr1:9547869-9548369	Periportal	Periportal									Promoter (<=1kb)	0	Adhfe1	Atf4_+,Sox5_+,Chd2_extended_+	Rrs1,Adhfe1	1.01885	0.0860612	1.43832	0.0323235					-0.75251	0.745437	1	1	0	0	0	Both
chr1:9584735-9584993	mm10	TTCGCTTAGACA	chr1:9584622-9585123	chr1:9584735-9584993__mm10__TTCGCTTAGACA__chr1:9584622-9585123	Liver	None	General	chr1:9584614-9585114	General	General									Intron	-16206	Vxn	Atf4_+,Foxp1_+,Pbx1_+,Nr1h4_+,Ppara_+,Smad4_extended_+	Rrs1,Vcpip1,Adhfe1	-1.66818	1									0	0	0	0	0
chr1:9631624-9631882	mm10	TCACCACAGTCT	chr1:9631503-9632004	chr1:9631624-9631882__mm10__TCACCACAGTCT__chr1:9631503-9632004	Liver	None	General	chr1:9631437-9631937	General	General									Promoter (<=1kb)	-449	2610203C22Rik	Ppard_+,Nfib_+,Nfia_+,Usf2_+,Nr1h4_+,Ppara_+,Chd2_extended_+	Adhfe1,Vcpip1,Rrs1	1.80798	0.0108313	1.83885	0.0144806			2.39335	0.00365497	2.84951	0.00139148	1	1	0	1	1	Both
chr1:9638973-9639231	mm10	TAACCGCACCGA	chr1:9638812-9639313	chr1:9638973-9639231__mm10__TAACCGCACCGA__chr1:9638812-9639313	Liver	None	Pericentral	chr1:9638582-9639082	General	General									Distal Intergenic	-7798	2610203C22Rik	Nr1i3_+,Ppard_+,Nfib_+,Nfia_+,Esrrg_+,Nr1h4_+,Rora_+,Ppara_+	Adhfe1,Vcpip1,Rrs1	4.62425	1.64566e-07									1	0	0	0	0
chr1:9944041-9944299	mm10	CCAACGGTCTAC	chr1:9943909-9944410	chr1:9944041-9944299__mm10__CCAACGGTCTAC__chr1:9943909-9944410	Liver	None	General	chr1:9943865-9944365	Shared	Shared									Promoter (<=1kb)	0	Snhg6			2.64145	0.000621117	2.05901	0.00899986			2.14882	0.00817853	1.93748	0.0207323	1	1	0	1	1	Both
chr1:9944041-9944299	shuffle	CAACAGGATAGA	neg-ctrl	chr1:9944041-9944299__shuffle__CAACAGGATAGA__neg-ctrl	Shuffle	Shuffle	Shuffle		Shuffle	Shuffle														-0.14059	0.522668	-1.36711	0.646117	-0.921798	0.297357			-1.34227	0.875846	0	0	0	0	0	None
chr1:9988949-9989207	mm10	TCGCCTAGTCAC	chr1:9988829-9989330	chr1:9988949-9989207__mm10__TCGCCTAGTCAC__chr1:9988829-9989330	Liver	General	General	chr1:9988828-9989328	General	General									Intron	-3257	Ppp1r42	Nfib_+,Nfia_+,Cux1_+,Nfyc_+,Cebpe_+,Zfp770_+,Hnf4a_+,Pura_+,Taf7_extended_+,Foxn3_extended_+,Hdac8_extended_+,Smad4_extended_+	Sgk3,Cops5,Cspp1,Arfgef1	-0.626298	0.720577	0.247866	0.19315	-1.73152	0.403734					0	0	0	0	0	None
chr10:100487349-100487607	mm10	TACGACATGGAA	chr10:100487223-100487724	chr10:100487349-100487607__mm10__TACGACATGGAA__chr10:100487223-100487724	Liver	None	General	chr10:100487238-100487738	Shared	Shared									Promoter (<=1kb)	0	Cep290			2.36016	0.00174941	1.89583	0.012859	1.47551	0.0848373	1.24779	0.0915275	3.25441	0.000338539	1	1	1	1	1	Both
chr10:100589073-100589331	mm10	AGTAGTTGCTCC	chr10:100589004-100589505	chr10:100589073-100589331__mm10__AGTAGTTGCTCC__chr10:100589004-100589505	Liver	None	General	chr10:100588904-100589404	Shared	Shared									Promoter (<=1kb)	0	4930430F08Rik			2.28674	0.00225652	3.89194	6.24175e-05	3.98646	0.0131663	3.00478	0.0003798			1	1	1	1	0	Both
chr10:101181076-101181334	hg19	CATGGACTATTG	chr19:43516319-43516820	chr10:101181076-101181334__hg19__CATGGACTATTG__chr19:43516319-43516820	Control_STARR-seq	Positive_control	Positive_control		Positive_control	Positive_control					2.787	0.445017	4.469	0.404687	Intron	9196	GOT1			4.05829	1.88063e-06	3.28087	0.000385306	3.53671	0.0174502					1	1	1	0	0	Both
chr10:101486557-101486815	mm10	AAGATGCTCGGT	chr10:101486459-101486960	chr10:101486557-101486815__mm10__AAGATGCTCGGT__chr10:101486459-101486960	Liver	General	General	chr10:101486443-101486943	Hep+BEC	Hep+BEC									Distal Intergenic	-194672	Mgat4c			0.295164	0.319137									0	0	0	0	0
chr10:101490534-101490792	mm10	AACATTGGAACC	chr10:101490425-101490926	chr10:101490534-101490792__mm10__AACATTGGAACC__chr10:101490425-101490926	Liver	None	General	chr10:101490438-101490938	General	General									Distal Intergenic	-190695	Mgat4c			1.84234	0.00972956	3.72404	0.000104139			2.73368	0.00112569			1	1	0	1	0	Both
chr10:102731141-102731399	hg19	GTATCGAGCATC	chr19:44990955-44991456	chr10:102731141-102731399__hg19__GTATCGAGCATC__chr19:44990955-44991456	Control_STARR-seq	Positive_control	Positive_control		Positive_control	Positive_control					2.539	0.516966			Promoter (<=1kb)	-887	SEMA4G			1.85537	0.00934913	2.51153	0.00304589			2.92414	0.000529486	2.88329	0.0012235	1	1	0	1	1	Both
chr10:102762410-102762668	mm10	CCGCTGTCTCAA	chr10:102762294-102762795	chr10:102762410-102762668__mm10__CCGCTGTCTCAA__chr10:102762294-102762795	Liver	General	General	chr10:102762290-102762790	General	General									Distal Intergenic	222162	Rassf9			-0.405617	0.638176									0	0	0	0	0
chr10:104423194-104423452	mm10	AAGCCAGGAGTT	chr10:104423051-104423552	chr10:104423194-104423452__mm10__AAGCCAGGAGTT__chr10:104423051-104423552	Liver	Intermediate	Pericentral	chr10:104422981-104423481	General	General									Distal Intergenic	135925	Mir6411			1.73886	0.0132902	0.347642	0.172462							1	0	0	0	0	HepG2
chr10:10449166-10449424	mm10	TGAGTATGGTTC	chr10:10449036-10449537	chr10:10449166-10449424__mm10__TGAGTATGGTTC__chr10:10449036-10449537	Liver	None	General	chr10:10449045-10449545	Shared	Shared									Intron	-19327	Adgb	Irf2_+,Spi1_+,Irf5_+,Mta3_extended_+	Rab32	-5.34218	1									0	0	0	0	0
chr10:105404042-105404300	mm10	TCGAGCGGAATA	chr10:105403898-105404399	chr10:105404042-105404300__mm10__TCGAGCGGAATA__chr10:105403898-105404399	Liver	None	Pericentral	chr10:105403921-105404421	Intermediate	Intermediate									Intron	131688	Tmtc2	Nr1i3_+,Creb3l2_+,Rora_+,Pparg_+	Tmtc2	-0.450428	0.657514	0.0691299	0.233611			1.29591	0.0823331			0	0	0	1	0	None
chr10:105404042-105404300	shuffle	CCGCATAAGTTC	neg-ctrl	chr10:105404042-105404300__shuffle__CCGCATAAGTTC__neg-ctrl	Shuffle	Shuffle	Shuffle		Shuffle	Shuffle														-0.0137814	0.465763									0	0	0	0	0
chr10:105567880-105568138	mm10	CGGTTGTTGCCA	chr10:105567788-105568289	chr10:105567880-105568138__mm10__CGGTTGTTGCCA__chr10:105567788-105568289	Liver	Intermediate	Pericentral	chr10:105567759-105568259	Intermediate	Intermediate									Intron	-5815	Gm15663	Rxra_+,Klf12_+,Foxa1_+,Rora_+,Ppara_+,Pparg_+,Klf9_extended_+,Msrb3_extended_+,Nr1d2_extended_+,Lcor_extended_+	Tmtc2	2.82674	0.000311184	-2.96237	0.950041	-4.50512	0.766446	-1.43147	0.950128	-1.76791	0.943816	1	0	0	0	0	HepG2
chr10:107039286-107039544	mm10	ACAAGCCTGAGC	chr10:107039150-107039651	chr10:107039286-107039544__mm10__ACAAGCCTGAGC__chr10:107039150-107039651	Liver	General	General	chr10:107039166-107039666	General	General									Intron	84039	Acss3	Nfib_+,Nfia_-	Acss3,Ppfia2	0.649362	0.182438	0.486928	0.143883					-0.0207312	0.500701	0	0	0	0	0	None
chr10:107040488-107040746	mm10	CAGAGACCGCAT	chr10:107040363-107040864	chr10:107040488-107040746__mm10__CAGAGACCGCAT__chr10:107040363-107040864	Liver	None	General	chr10:107040373-107040873	General	General									Intron	82837	Acss3	Atf4_+,Nfib_+,Tcf4_+,Clock_+,Hes6_extended_+,Mitf_extended_-	Acss3,Ppfia2	-1.48261	0.975338									0	0	0	0	0
chr10:107272617-107272875	mm10	TAGGACATCACT	chr10:107272518-107273019	chr10:107272617-107272875__mm10__TAGGACATCACT__chr10:107272518-107273019	Liver	None	Pericentral	chr10:107272496-107272996	General	General									Promoter (<=1kb)	223	Lin7a	Irf2_+,Ppara_+,Hnf4a_+,Foxn3_extended_+,Chd2_extended_+	Lin7a,Acss3	-1.0765	0.867435	0.255395	0.191677					-3.03193	0.99803	0	0	0	0	0	None
chr10:107288356-107288614	mm10	AACCGCGTGACT	chr10:107288235-107288736	chr10:107288356-107288614__mm10__AACCGCGTGACT__chr10:107288235-107288736	Liver	Intermediate	Pericentral	chr10:107288235-107288735	Intermediate	Intermediate									Intron	15962	Lin7a	Nfib_+,Nfia_+,Ppara_+,Hnf4a_+	Lin7a	-0.743029	0.761302									0	0	0	0	0
chr10:107312653-107312911	mm10	CCGTGATTCCGA	chr10:107312548-107313049	chr10:107312653-107312911__mm10__CCGTGATTCCGA__chr10:107312548-107313049	Liver	None	General	chr10:107312532-107313032	General	General									Intron	40259	Lin7a	Nfia_+,Nr1h4_+,Ppara_+,Sox5_+,Hnf4a_+	Lin7a	1.9509	0.00697835									1	0	0	0	0
chr10:107313441-107313699	mm10	ACTCTCGTCAAC	chr10:107313314-107313815	chr10:107313441-107313699__mm10__ACTCTCGTCAAC__chr10:107313314-107313815	Liver	None	General	chr10:107313320-107313820	Hep+BEC	Hep+BEC									Intron	41047	Lin7a	Nfia_+,Nr1h4_+	Lin7a											0	0	0	0	0
chr10:107316160-107316418	mm10	ACATACAACGCT	chr10:107316034-107316535	chr10:107316160-107316418__mm10__ACATACAACGCT__chr10:107316034-107316535	Liver	None	General	chr10:107316039-107316539	Hep+BEC	Hep+BEC									Intron	43766	Lin7a	Nfib_+,Nfia_+,Zeb1_+,Foxa1_+,Nr6a1_+,Ppara_+,Hnf4a_+,Onecut1_+,Hnf1a_+	Lin7a	-0.241783	0.569379	-0.708698	0.451666			0.478163	0.335335	-1.32234	0.872357	0	0	0	0	0	None
chr10:107325629-107325887	mm10	CTTCAATCGAGG	chr10:107325530-107326031	chr10:107325629-107325887__mm10__CTTCAATCGAGG__chr10:107325530-107326031	Liver	None	General	chr10:107325508-107326008	General	General									Intron	53235	Lin7a	Thrb_+,Nr1h4_+,Ppara_+,Hnf4a_+,Chd2_extended_+,Zhx3_extended_+	Lin7a	-2.83346	1									0	0	0	0	0
chr10:107356898-107357156	mm10	AACTGGAGACCT	chr10:107356791-107357292	chr10:107356898-107357156__mm10__AACTGGAGACCT__chr10:107356791-107357292	Liver	General	General	chr10:107356777-107357277	General	General									Intron	84504	Lin7a	Chd2_extended_+	Lin7a	3.62007	1.38051e-05									1	0	0	0	0
chr10:108043668-108043926	mm10	AACAATGCAGCT	chr10:108043542-108044043	chr10:108043668-108043926__mm10__AACAATGCAGCT__chr10:108043542-108044043	Liver	None	General	chr10:108043547-108044047	General	General									Distal Intergenic	97023	Gm29685	Nfib_+,Klf12_+,Nfia_+,Nfix_+,Zeb1_+,Phf21a_+	Ppp1r12a											0	0	0	0	0
chr10:108111443-108111701	mm10	CGCAGTGTATGT	chr10:108111320-108111821	chr10:108111443-108111701__mm10__CGCAGTGTATGT__chr10:108111320-108111821	Liver	None	Pericentral	chr10:108111322-108111822	General	General									Distal Intergenic	-50492	Ppp1r12a	Tcf7l2_+,Nr6a1_+,Nr1h4_+,Rora_+,Foxn3_extended_+	Ppp1r12a	1.10786	0.0705707	-0.139893	0.288046	-1.07006	0.316824	0.277359	0.426416	0.704705	0.230702	1	0	0	0	0	HepG2
chr10:108385547-108385805	mm10	CGTTCGCTGTCA	chr10:108385434-108385935	chr10:108385547-108385805__mm10__CGTTCGCTGTCA__chr10:108385434-108385935	Liver	None	General	chr10:108385426-108385926	Pericentral	Pericentral									Intron	-31446	Gm36283	Esrrg_+,Rora_+,Ppara_+	Syt1	-4.52667	1									0	0	0	0	0
chr10:108453643-108453901	mm10	CCAGCCAAGCAA	chr10:108453525-108454026	chr10:108453643-108453901__mm10__CCAGCCAAGCAA__chr10:108453525-108454026	Liver	None	Periportal	chr10:108453526-108454026	Periportal	Periportal									Distal Intergenic	7041	Gm36283	Foxp1_+,Nfib_+,Etv6_+,Nfia_+,Nfix_+,Nr5a2_+,Pbx1_+,Rora_+,Hnf4a_+,Pparg_+,Zmiz1_extended_+	Pawr	-0.0269417	0.471262	0.1065	0.224421					-0.705428	0.732024	0	0	0	0	0	None
chr10:108619306-108619564	mm10	GAAGTCCAGCTC	chr10:108619171-108619672	chr10:108619306-108619564__mm10__GAAGTCCAGCTC__chr10:108619171-108619672	Liver	None	General	chr10:108619185-108619685	General	General									Intron	17400	Syt1	Ahr_+,Ppara_+,Pparg_+,Zscan18_extended_+	Syt1	1.3671	0.0378916									1	0	0	0	0
chr10:108710566-108710824	mm10	ATTCGATGGTCA	chr10:108710434-108710935	chr10:108710566-108710824__mm10__ATTCGATGGTCA__chr10:108710434-108710935	Liver	None	General	chr10:108710445-108710945	Hep+BEC	Hep+BEC									Intron	-10406	Gm5136	Foxa1_+,Ahr_+,Cebpa_+,Ppara_+,Hnf4a_+,Pparg_+,Hnf1a_+	Syt1	-0.707177	0.749112	0.721753	0.105009			-0.0797428	0.594756	0.280118	0.380383	0	0	0	0	0	None
chr10:110701277-110701535	mm10	GCGAGGAAGCAT	chr10:110701154-110701655	chr10:110701277-110701535__mm10__GCGAGGAAGCAT__chr10:110701154-110701655	Liver	None	General	chr10:110701156-110701656	General	General									Distal Intergenic	-43904	E2f7													0	0	0	0	0
chr10:110707406-110707664	mm10	CGTTAGTACAAG	chr10:110707279-110707780	chr10:110707406-110707664__mm10__CGTTAGTACAAG__chr10:110707279-110707780	Liver	General	General	chr10:110707285-110707785	General	General									Distal Intergenic	-37775	E2f7			0.749413	0.149596	5.44083	5.52504e-07			4.30746	1.7364e-06			0	1	0	1	0	Invivo
chr10:110716970-110717228	mm10	CCGCGCCTATAA	chr10:110716850-110717351	chr10:110716970-110717228__mm10__CCGCGCCTATAA__chr10:110716850-110717351	Liver	None	Periportal	chr10:110716782-110717282	Shared	Shared									Distal Intergenic	-28211	E2f7			-0.0894456	0.501344	-1.41725	0.657791			0.293499	0.418411			0	0	0	0	0	None
chr10:110745283-110745541	mm10	GTACCGCAGTCA	chr10:110745158-110745659	chr10:110745283-110745541__mm10__GTACCGCAGTCA__chr10:110745158-110745659	Liver	None	General	chr10:110745094-110745594	Shared	Shared									Promoter (<=1kb)	0	E2f7			-0.0228441	0.469807									0	0	0	0	0
chr10:110900192-110900450	mm10	CACTGGAGACAA	chr10:110900103-110900604	chr10:110900192-110900450__mm10__CACTGGAGACAA__chr10:110900103-110900604	Liver	None	Pericentral	chr10:110900140-110900640	Pericentral	Pericentral									Distal Intergenic	-3642	1700020G17Rik	Zbtb41_+,Pparg_+,Foxn3_extended_+,Smarca4_extended_+	Csrp2											0	0	0	0	0
chr10:110953132-110953390	mm10	TAGTCGAGTTGG	chr10:110953014-110953515	chr10:110953132-110953390__mm10__TAGTCGAGTTGG__chr10:110953014-110953515	Liver	None	General	chr10:110953082-110953582	Shared	Shared									Intron	-5435	Zdhhc17			1.07593	0.0758186	2.49598	0.00314185							1	1	0	0	0	Both
chr10:111139209-111139467	mm10	GACCTATACCGC	chr10:111139083-111139584	chr10:111139209-111139467__mm10__GACCTATACCGC__chr10:111139083-111139584	Liver	None	General	chr10:111139088-111139588	Hep+BEC	Hep+BEC									Distal Intergenic	-25285	Osbpl8			-1.11937	0.878783	-0.531215	0.399541					-2.35746	0.986007	0	0	0	0	0	None
chr10:111180932-111181190	mm10	GAGTCGCCTACA	chr10:111180822-111181323	chr10:111180932-111181190__mm10__GAGTCGCCTACA__chr10:111180822-111181323	Liver	General	General	chr10:111180811-111181311	General	General									Intron	16130	Osbpl8			-0.76951	0.768245									0	0	0	0	0
chr10:111201729-111201987	mm10	ACGTGACTTCTA	chr10:111201605-111202106	chr10:111201729-111201987__mm10__ACGTGACTTCTA__chr10:111201605-111202106	Liver	General	Periportal	chr10:111201608-111202108	General	General									Intron	-31642	Osbpl8	Nfib_+,Cux1_+,Nr6a1_+,Ppara_+,Hnf4a_+,Foxn3_extended_+	Osbpl8,Bbs10	-1.53776	0.987199									0	0	0	0	0
chr10:111245497-111245755	mm10	TCACAACGACCA	chr10:111245373-111245874	chr10:111245497-111245755__mm10__TCACAACGACCA__chr10:111245373-111245874	Liver	None	General	chr10:111245376-111245876	General	General									Promoter (2-3kb)	-2313	Osbpl8	Foxn3_extended_+	Osbpl8,Bbs10	-0.506338	0.677317	-3.07176	0.959441	-4.30141	0.742524	-0.785803	0.828958	-1.35059	0.876104	0	0	0	0	0	None
chr10:111302317-111302575	mm10	CACCATTGACAG	chr10:111302297-111302798	chr10:111302317-111302575__mm10__CACCATTGACAG__chr10:111302297-111302798	Liver	Intermediate	Pericentral	chr10:111302196-111302696	Intermediate	Intermediate									Distal Intergenic	3638	Bbs10			-0.689856	0.742598									0	0	0	0	0
chr10:111329371-111329629	mm10	CTCCGAACTGGT	chr10:111329330-111329831	chr10:111329371-111329629__mm10__CTCCGAACTGGT__chr10:111329330-111329831	Liver	General	General	chr10:111329301-111329801	General	General									Distal Intergenic	30692	Bbs10	Nr1i3_+,Nfib_+,Nfia_+,Nfix_+,Zeb1_+,Cux1_+,Nr5a2_+,Nr6a1_+,Smad3_+,Esrrg_+,Nr1h4_+,Rora_+,Ppara_+,Hnf4a_+,Arntl_+,Tfap4_extended_+,Zfp950_extended_+,Chd2_extended_+,Zscan12_extended_+	Osbpl8,Bbs10,Nap1l1	-1.00147	0.846294	1.95548	0.0112809	3.05773	0.0247664	-0.373693	0.712566	0.328933	0.360207	0	1	1	0	0	Invivo
chr10:111364334-111364592	mm10	ACTATGAAGGTC	chr10:111364142-111364643	chr10:111364334-111364592__mm10__ACTATGAAGGTC__chr10:111364142-111364643	Liver	Intermediate	General	chr10:111364141-111364641	Intermediate	Intermediate									Distal Intergenic	65655	Bbs10	Srebf1_+,Ppara_+,Hnf4a_+,Klf9_extended_+,Chd2_extended_+,Zmiz1_extended_+	Bbs10,Osbpl8,Nap1l1,Phlda1	0.197074	0.364299	-0.320939	0.338083			0.604062	0.283666	0.42979	0.324514	0	0	0	0	0	None
chr10:111364334-111364592	shuffle	AATACTGCTGCG	neg-ctrl	chr10:111364334-111364592__shuffle__AATACTGCTGCG__neg-ctrl	Shuffle	Shuffle	Shuffle		Shuffle	Shuffle														-2.80538	1									0	0	0	0	0
chr10:111490166-111490424	mm10	AACGCAACCGAA	chr10:111490016-111490517	chr10:111490166-111490424__mm10__AACGCAACCGAA__chr10:111490016-111490517	Liver	None	Periportal	chr10:111490045-111490545	Hep+BEC	Hep+BEC									Promoter (<=1kb)	-421	Nap1l1	Adnp_extended_-	Phlda1	1.62242	0.0187568									1	0	0	0	0
chr10:111521663-111521921	mm10	CGGTTAGACACA	chr10:111521544-111522045	chr10:111521663-111521921__mm10__CGGTTAGACACA__chr10:111521544-111522045	Liver	Pericentral	Pericentral	chr10:111521636-111522136	Pericentral	Pericentral									Distal Intergenic	13967	Phlda1			0.113417	0.404802	1.33671	0.0390183					1.65722	0.0413433	0	1	0	0	1	Invivo
chr10:111580710-111580968	mm10	ACACTCCTTGCA	chr10:111580616-111581117	chr10:111580710-111580968__mm10__ACACTCCTTGCA__chr10:111580616-111581117	Liver	None	General	chr10:111580689-111581189	General	General									Distal Intergenic	13305	4933440J02Rik	Tcf7l2_+,Nr1i3_+,Nfib_+,Klf12_+,Nfix_+,Bcl6_+,Rora_+,Foxn3_extended_+,Foxq1_extended_+	Phlda1	-4.01406	1									0	0	0	0	0
chr10:111581915-111582173	mm10	CCTGAGACTATG	chr10:111581777-111582278	chr10:111581915-111582173__mm10__CCTGAGACTATG__chr10:111581777-111582278	Liver	Periportal	General	chr10:111581794-111582294	General	Periportal									Distal Intergenic	12100	4933440J02Rik			-0.661577	0.734267									0	0	0	0	0
chr10:111588275-111588533	mm10	GAGATGCCTAAC	chr10:111588156-111588657	chr10:111588275-111588533__mm10__GAGATGCCTAAC__chr10:111588156-111588657	Liver	None	General	chr10:111588154-111588654	Hep+BEC	Hep+BEC									Intron	5740	4933440J02Rik	Nfib_+,Klf12_+,Klf9_extended_+	Phlda1	-4.10973	1									0	0	0	0	0
chr10:111595697-111595955	mm10	TTAAGTCATCGG	chr10:111595588-111596089	chr10:111595697-111595955__mm10__TTAAGTCATCGG__chr10:111595588-111596089	Liver	General	General	chr10:111595576-111596076	General	General									Promoter (1-2kb)	-1424	4933440J02Rik			-0.192048	0.547191									0	0	0	0	0
chr10:111608668-111608926	mm10	ACAATCTCCGTC	chr10:111608589-111609090	chr10:111608668-111608926__mm10__ACAATCTCCGTC__chr10:111608589-111609090	Liver	General	Periportal	chr10:111608515-111609015	General	General									Exon	-14395	4933440J02Rik	Tcf7l2_+,Onecut2_+,Zeb1_+,Cux1_+,Smad3_+,Pura_+,Lcorl_extended_+,Bptf_extended_+,Lcor_extended_+	Nap1l1,Phlda1	-0.194645	0.54804	-0.624365	0.426045	-0.315186	0.234218	-0.680568	0.798742	-0.598598	0.701132	0	0	0	0	0	None
chr10:111617208-111617466	mm10	TTGTTACCACTG	chr10:111617089-111617590	chr10:111617208-111617466__mm10__TTGTTACCACTG__chr10:111617089-111617590	Liver	None	General	chr10:111617087-111617587	Shared	Shared									Distal Intergenic	-22935	4933440J02Rik		Phlda1	-1.03152	0.853869	-0.968953	0.529235							0	0	0	0	0	None
chr10:111626096-111626354	mm10	CTAAGATTCCAC	chr10:111625962-111626463	chr10:111626096-111626354__mm10__CTAAGATTCCAC__chr10:111625962-111626463	Liver	General	Periportal	chr10:111625943-111626443	General	General									Distal Intergenic	-31823	4933440J02Rik	Zeb1_+,Foxn3_extended_+,R3hdm2_extended_+,Tfdp2_extended_+	Nap1l1,Phlda1	-1.94547	1	-3.11989	0.962977							0	0	0	0	0	None
chr10:111626096-111626354	shuffle	TCTTAGTGCTTG	neg-ctrl	chr10:111626096-111626354__shuffle__TCTTAGTGCTTG__neg-ctrl	Shuffle	Shuffle	Shuffle		Shuffle	Shuffle														-2.27677	1	-1.58676	0.704946			0.104842	0.505684	-3.31395	0.998616	0	0	0	0	0	None
chr10:111702575-111702833	mm10	CGGTCTCTAGGA	chr10:111702456-111702957	chr10:111702575-111702833__mm10__CGGTCTCTAGGA__chr10:111702456-111702957	Liver	General	General	chr10:111702454-111702954	General	General									Distal Intergenic	-108302	4933440J02Rik			-0.901914	0.812965	-0.813035	0.483968							0	0	0	0	0	None
chr10:111756571-111756829	mm10	GTCGTAACCGCT	chr10:111756461-111756962	chr10:111756571-111756829__mm10__GTCGTAACCGCT__chr10:111756461-111756962	Liver	General	General	chr10:111756450-111756950	Hep+BEC	Hep+BEC									Intron	117547	Gm20758			2.5293	0.000950732	-0.846051	0.495075	-1.42488	0.361214					1	0	0	0	0	HepG2
chr10:111834374-111834632	mm10	AACCGCGCAGTA	chr10:111834268-111834769	chr10:111834374-111834632__mm10__AACCGCGCAGTA__chr10:111834268-111834769	Liver	General	General	chr10:111834253-111834753	General	General									Intron	39744	Gm20758	Jun_+,Hnf4a_+	Krr1	-1.93164	1					2.13269	0.00862736			0	0	0	1	0
chr10:111834986-111835244	mm10	GAACATGACAAG	chr10:111834857-111835358	chr10:111834986-111835244__mm10__GAACATGACAAG__chr10:111834857-111835358	HepG2_mm10	Positive_control	Positive_control	chr10:111834865-111835365	Positive_control	Positive_control									Intron	39132	Gm20758	Stat3_+,Gata6_+,Foxo1_+,Hnf4a_+,Zbtb11_extended_+	Krr1	2.2068	0.00297332	-0.671869	0.440915	-1.73387	0.403868	0.852608	0.194219	1.24347	0.0962734	1	0	0	0	1	HepG2
chr10:111834986-111835244	shuffle	ATGATAGCCACT	neg-ctrl	chr10:111834986-111835244__shuffle__ATGATAGCCACT__neg-ctrl	Shuffle	Shuffle	Shuffle		Shuffle	Shuffle														-0.522981	0.683846	-0.956276	0.526106	-1.60579	0.386766	-1.88906	0.989395	0.266959	0.38588	0	0	0	0	0	None
chr10:11274531-11274789	mm10	TCGTGAGTCTTC	chr10:11274410-11274911	chr10:11274531-11274789__mm10__TCGTGAGTCTTC__chr10:11274410-11274911	Liver	None	General	chr10:11274410-11274910	Hep+BEC	Hep+BEC									Intron	-6541	Fbxo30	Nfib_+,Nr1i2_+,Nfia_+,Phf21a_+,Rora_+	Fbxo30	-2.89639	1									0	0	0	0	0
chr10:112954218-112954476	mm10	ACATAGACTTCG	chr10:112954102-112954603	chr10:112954218-112954476__mm10__ACATAGACTTCG__chr10:112954102-112954603	Liver	None	General	chr10:112954097-112954597	General	General									Distal Intergenic	-25223	Atxn7l3b	Klf12_+,Thap11_+,Cux1_+,Zfp148_+	Atxn7l3b	-1.5684	0.993994	2.1135	0.00790376							0	1	0	0	0	Invivo
chr10:114767101-114767359	hg19	TCTAGTGAGGTG	chr19:55792379-55792880	chr10:114767101-114767359__hg19__TCTAGTGAGGTG__chr19:55792379-55792880	Control_Sharp-MPRA	Positive_control	Positive_control		Positive_control	Positive_control			0.404	0.753378					Intron	-32404	TCF7L2			1.67415	0.0161909	-1.92796	0.787548					-1.88215	0.956142	1	0	0	0	0	HepG2
chr10:115233875-115234133	mm10	CCAGTGCCATTA	chr10:115233743-115234244	chr10:115233875-115234133__mm10__CCAGTGCCATTA__chr10:115233743-115234244	Liver	None	General	chr10:115233754-115234254	General	General									Intron	-12167	Tbc1d15	Irf2_+,Nfia_+,Ppara_+,Foxo1_+,Hnf4a_+	Tbc1d15	-4.44443	1									0	0	0	0	0
chr10:115233875-115234133	shuffle	AGACCGATGTGG	neg-ctrl	chr10:115233875-115234133__shuffle__AGACCGATGTGG__neg-ctrl	Shuffle	Shuffle	Shuffle		Shuffle	Shuffle														-1.32892	0.937572									0	0	0	0	0
chr10:115263254-115263512	mm10	CTTCCACGATGA	chr10:115263140-115263641	chr10:115263254-115263512__mm10__CTTCCACGATGA__chr10:115263140-115263641	Liver	None	General	chr10:115263133-115263633	General	General									Distal Intergenic	-11787	Tbc1d15	Atf4_+,Nr1i3_+,Nfia_+,Cux1_+,Hnf4a_+,Klf9_extended_+	Tmem19,Rab21,Tbc1d15,Thap2,Zfc3h1	-3.46191	1									0	0	0	0	0
chr10:115288927-115289185	mm10	GTAAGTAGCCGA	chr10:115288816-115289317	chr10:115288927-115289185__mm10__GTAAGTAGCCGA__chr10:115288816-115289317	Liver	None	General	chr10:115288806-115289306	Shared	Shared									3' UTR	26406	Rab21	Nr1i2_+,Nr5a2_+,Nr1h4_+,Ppara_+,Foxo1_+,Hnf4a_+,Nf1_extended_+,Chd2_extended_+	Thap2	-1.63758	1									0	0	0	0	0
chr10:115362291-115362549	mm10	TCGGAGCCATCT	chr10:115362116-115362617	chr10:115362291-115362549__mm10__TCGGAGCCATCT__chr10:115362116-115362617	Liver	None	General	chr10:115362026-115362526	Shared	Shared									Promoter (<=1kb)	0	Tmem19			2.88223	0.000260524	0.478219	0.145598	-0.399162	0.243131	1.17193	0.107102	1.33173	0.081047	1	0	0	0	1	HepG2
chr10:115384723-115384981	mm10	AACGCCACGGTA	chr10:115384572-115385073	chr10:115384723-115384981__mm10__AACGCCACGGTA__chr10:115384572-115385073	Liver	None	General	chr10:115384435-115384935	Shared	Shared									Promoter (<=1kb)	0	Zfc3h1			2.56252	0.000837913	4.2789	1.76824e-05			3.21861	0.000166156			1	1	0	1	0	Both
chr10:115579583-115579841	mm10	ACGACCACTTAA	chr10:115579470-115579971	chr10:115579583-115579841__mm10__ACGACCACTTAA__chr10:115579470-115579971	Liver	Pericentral	Pericentral	chr10:115579412-115579912	Pericentral	Pericentral									Exon	7652	Lgr5	Nfix_+,Tcf7l1_-,Acaa1a_extended_+,Acaa1b_extended_+	Lgr5,A930009A15Rik	-0.883406	0.806671									0	0	0	0	0
chr10:115581309-115581567	mm10	TAATGTCGAACG	chr10:115581187-115581688	chr10:115581309-115581567__mm10__TAATGTCGAACG__chr10:115581187-115581688	Liver	Intermediate	Pericentral	chr10:115581188-115581688	Pericentral	Pericentral									Intron	5926	Lgr5	Rxra_+,Nr1i3_+,Ar_+,Nfix_+	Lgr5,A930009A15Rik	-1.94981	1	3.2726	0.000393474							0	1	0	0	0	Invivo
chr10:115586539-115586797	mm10	GCGTATCATTCA	chr10:115586406-115586907	chr10:115586539-115586797__mm10__GCGTATCATTCA__chr10:115586406-115586907	HepG2_mm10	Positive_control	Positive_control	chr10:115586306-115586806	Positive_control	Positive_control									Promoter (<=1kb)	696	Lgr5	Rxra_+,Tcf7l1_-,Zfp704_extended_+,Foxq1_extended_-,Sp5_extended_+	Lgr5	3.55265	1.78315e-05	2.39876	0.00399606							1	1	0	0	0	Both
chr10:115587666-115587924	mm10	CACCTCCTCCAA	chr10:115587536-115588037	chr10:115587666-115587924__mm10__CACCTCCTCCAA__chr10:115587536-115588037	Liver	None	Pericentral		Shared	Shared									Promoter (<=1kb)	0	Lgr5			-0.251712	0.573539	-1.18802	0.591608	-6.35952	0.924876	-0.632351	0.78914	0.30886	0.367785	0	0	0	0	0	None
chr10:115780264-115780522	mm10	AACGATTCCTGT	chr10:115780176-115780677	chr10:115780264-115780522__mm10__AACGATTCCTGT__chr10:115780176-115780677	Liver	None	Periportal	chr10:115780180-115780680	Hep+BEC	Hep+BEC									Distal Intergenic	-36310	Tspan8			4.57903	1.64566e-07	5.21809	9.59649e-07	5.70186	0.00327443	4.41664	1.55112e-06	4.33275	3.8636e-06	1	1	1	1	1	Both
chr10:116582232-116582490	mm10	ATGAAGAAGCCT	chr10:116582088-116582589	chr10:116582232-116582490__mm10__ATGAAGAAGCCT__chr10:116582088-116582589	Liver	None	Periportal	chr10:116582091-116582591	Shared	Shared									Promoter (<=1kb)	-721	Cnot2			0.207728	0.359832									0	0	0	0	0
chr10:116713474-116713732	mm10	GTCTTCCATGAG	chr10:116713353-116713854	chr10:116713474-116713732__mm10__GTCTTCCATGAG__chr10:116713353-116713854	Liver	General	General	chr10:116713395-116713895	General	General									Distal Intergenic	15445	1700030O20Rik			-1.07211	0.866608									0	0	0	0	0
chr10:117081989-117082247	mm10	GCCTGGACACTT	chr10:117081870-117082371	chr10:117081989-117082247__mm10__GCCTGGACACTT__chr10:117081870-117082371	Liver	General	Pericentral	chr10:117081868-117082368	Shared	Shared									Intron	-18175	Cct2	Nr6a1_+,Nr1h4_+,Rxrb_+,Rora_+,Foxn3_extended_+	Rab3ip	-3.6356	1									0	0	0	0	0
chr10:117320589-117320847	mm10	TAGGAGAGATGA	chr10:117320470-117320971	chr10:117320589-117320847__mm10__TAGGAGAGATGA__chr10:117320470-117320971	Liver	None	General	chr10:117320468-117320968	Shared	Shared									Distal Intergenic	-27721	Lyz1	Nfib_+,Nfia_+,Rfx7_+	Cpsf6,Lyz2	-0.87105	0.803192	0.358236	0.170466	1.14028	0.105213	0.404794	0.367491	-0.434211	0.649856	0	0	0	0	0	None
chr10:117343019-117343277	mm10	GTATTCTCACTC	chr10:117342890-117343391	chr10:117343019-117343277__mm10__GTATTCTCACTC__chr10:117342890-117343391	Liver	None	Pericentral	chr10:117342898-117343398	General	General									Downstream (1-2kb)	12779	Cpsf6	Onecut2_+,Nr1h3_+	Cpsf6,Lyz2											0	0	0	0	0
chr10:117411753-117412011	mm10	AGTCCTTCGTGC	chr10:117411629-117412130	chr10:117411753-117412011__mm10__AGTCCTTCGTGC__chr10:117411629-117412130	Liver	None	General	chr10:117411632-117412132	General	General									Intron	-31738	Cpsf6	Klf12_+,Nr1h4_+,Nr1h3_+,Chd2_extended_+	Cpsf6,Lyz2	1.24666	0.050764	-0.565496	0.409419	-0.775844	0.280487	-1.74447	0.982688	0.644431	0.251074	1	0	0	0	0	HepG2
chr10:117412706-117412964	mm10	TATCAGCAATCC	chr10:117412592-117413093	chr10:117412706-117412964__mm10__TATCAGCAATCC__chr10:117412592-117413093	Liver	None	General	chr10:117412589-117413089	Shared	Shared									Intron	-32691	Cpsf6			2.4606	0.00120887	1.39343	0.0352239	1.59039	0.0786471	1.76835	0.0254356	0.643349	0.251454	1	1	1	1	0	Both
chr10:117413836-117414094	mm10	GCCAAGAGCTGA	chr10:117413716-117414217	chr10:117413836-117414094__mm10__GCCAAGAGCTGA__chr10:117413716-117414217	Liver	General	General	chr10:117413715-117414215	Hep+BEC	Hep+BEC									Exon	33399	Gm32141	Spi1_+,Nfib_+,Cebpg_+,Nfia_+,Nfyc_+,Nr1h4_+,Rora_-,Nr1h3_+,Chd2_extended_+,Klf15_extended_-	Cpsf6,Lyz2	-1.13956	0.883953	-0.969161	0.529235	-0.816094	0.285186			-1.27813	0.865225	0	0	0	0	0	None
chr10:117414381-117414639	mm10	GCCACTTATAGG	chr10:117414264-117414765	chr10:117414381-117414639__mm10__GCCACTTATAGG__chr10:117414264-117414765	Liver	None	Periportal	chr10:117414235-117414735	Hep+BEC	Hep+BEC									Distal Intergenic	32854	Gm32141	Foxp1_-,Sox5_-,Batf3_extended_+	Lyz2	1.90067	0.00811996	1.54786	0.0263659			0.379769	0.378902	-0.0136032	0.497918	1	1	0	0	0	Both
chr10:117456500-117456758	mm10	AACATACTCAGC	chr10:117456371-117456872	chr10:117456500-117456758__mm10__AACATACTCAGC__chr10:117456371-117456872	Liver	General	Pericentral	chr10:117456395-117456895	General	General									Distal Intergenic	-9007	Gm32141	Klf12_+,Nr1h4_+,Chd2_extended_+	Cpsf6	0.198242	0.363954	-1.13057	0.573688	-3.03518	0.582369	-0.652936	0.792389	-0.193764	0.567412	0	0	0	0	0	None
chr10:117629269-117629527	mm10	CCACTAACCAGG	chr10:117629176-117629677	chr10:117629269-117629527__mm10__CCACTAACCAGG__chr10:117629176-117629677	Liver	None	General	chr10:117629180-117629680	Shared	Shared									Promoter (<=1kb)	0	Cpm			-0.956356	0.830946	-0.0723368	0.269598	0.567434	0.148517	0.545098	0.308138	-0.772942	0.750648	0	0	0	0	0	None
chr10:117662699-117662957	mm10	GACATAGAGGAA	chr10:117662579-117663080	chr10:117662699-117662957__mm10__GACATAGAGGAA__chr10:117662579-117663080	Liver	General	General	chr10:117662578-117663078	General	General									Intron	-12936	Cpm	Nr1i3_+,Nfib_+,Klf12_+,Gmeb2_+,Nfia_+,Esrrg_+,Nr1h4_+,Rora_+,Ppara_+,Hnf4a_+,Pparg_+,Chd2_extended_+,Zfp825_extended_+	Mdm2,Slc35e3	-1.97299	1									0	0	0	0	0
chr10:117792795-117793053	mm10	AATTACCGTGTC	chr10:117792606-117793107	chr10:117792795-117793053__mm10__AATTACCGTGTC__chr10:117792606-117793107	Liver	None	General	chr10:117792360-117792860	Shared	Shared									Promoter (<=1kb)	-90	Nup107			3.15173	9.40089e-05	4.03314	3.87113e-05			2.48774	0.00266945	2.99824	0.000860961	1	1	0	1	1	Both
chr10:117828640-117828898	mm10	GATATTCGGTCC	chr10:117828518-117829019	chr10:117828640-117828898__mm10__GATATTCGGTCC__chr10:117828518-117829019	Liver	None	General	chr10:117828519-117829019	Shared	Shared									Intron	-10100	Rap1b	Fli1_+,Spi1_+,Etv6_+,Nr5a2_+,Phf21a_+,Ppara_+,Rfx7_+,Hnf4a_+,Nf1_extended_+,Foxn3_extended_+	Rap1b,Slc35e3	-0.592733	0.709809									0	0	0	0	0
chr10:117828640-117828898	shuffle	ATCTGTCGAGCG	neg-ctrl	chr10:117828640-117828898__shuffle__ATCTGTCGAGCG__neg-ctrl	Shuffle	Shuffle	Shuffle		Shuffle	Shuffle														-0.321957	0.602426	-0.31416	0.336085	-0.324178	0.235007	-1.09153	0.897768			0	0	0	0	0	None
chr10:118141610-118141868	mm10	AGCGATAAGGTA	chr10:118141515-118142016	chr10:118141610-118141868__mm10__AGCGATAAGGTA__chr10:118141515-118142016	Liver	None	General	chr10:118141578-118142078	Shared	Shared									Promoter (<=1kb)	0	Mdm1			1.19143	0.0579483	0.35657	0.170605	-0.262032	0.230035	-0.0440135	0.579048	1.15914	0.112546	1	0	0	0	0	HepG2
chr10:118147143-118147401	mm10	AGATATAGGAGC	chr10:118147030-118147531	chr10:118147143-118147401__mm10__AGATATAGGAGC__chr10:118147030-118147531	Liver	None	Pericentral	chr10:118147022-118147522	Pericentral	Pericentral									Promoter (<=1kb)	478	Mdm1			-1.08431	0.869352	0.745961	0.101233			0.475213	0.336499	-0.768853	0.749783	0	0	0	0	0	None
chr10:118700188-118700446	mm10	AACCTCTCCTCA	chr10:118700069-118700570	chr10:118700188-118700446__mm10__AACCTCTCCTCA__chr10:118700069-118700570	Liver	General	General	chr10:118700067-118700567	General	General									Distal Intergenic	15280	Gm33337			-1.15259	0.887755	0.139778	0.217069	-0.340836	0.236524	0.29959	0.415894	0.436426	0.322183	0	0	0	0	0	None
chr10:118749852-118750110	mm10	AACCTCAGACCA	chr10:118749730-118750231	chr10:118749852-118750110__mm10__AACCTCAGACCA__chr10:118749730-118750231	Liver	None	General	chr10:118749769-118750269	General	General									Distal Intergenic	-34126	Gm33337	Tcf7l2_+,Nfib_+,Xbp1_+,Hnf4a_+	Dyrk2	-0.398068	0.63437									0	0	0	0	0
chr10:118749852-118750110	shuffle	TAAGCCGTCAGG	neg-ctrl	chr10:118749852-118750110__shuffle__TAAGCCGTCAGG__neg-ctrl	Shuffle	Shuffle	Shuffle		Shuffle	Shuffle														-0.728046	0.755665									0	0	0	0	0
chr10:118751171-118751429	mm10	TGACCGCAAGTT	chr10:118751048-118751549	chr10:118751171-118751429__mm10__TGACCGCAAGTT__chr10:118751048-118751549	Liver	General	General	chr10:118751034-118751534	General	General									Distal Intergenic	-35445	Gm33337	Rora_+,Hnf4a_+,Etv3_extended_+,Tgif1_extended_+,Apex2_extended_+	Dyrk2	-0.416282	0.643192	-1.13306	0.574153	-1.01346	0.308477	-1.81473	0.985424	-2.12068	0.973791	0	0	0	0	0	None
chr10:118758856-118759114	mm10	CGACTCAAGATT	chr10:118758758-118759259	chr10:118758856-118759114__mm10__CGACTCAAGATT__chr10:118758758-118759259	Liver	General	General	chr10:118758727-118759227	Periportal	Periportal									Distal Intergenic	-43130	Gm33337	E4f1_+,Zbtb24_+,Nfib_+,Npas2_+,Nfix_+,Clock_+,Hnf4a_+,Hes6_extended_+,Bach2_extended_+,Zfp951_extended_+	Dyrk2	-3.66801	1									0	0	0	0	0
chr10:118867263-118867521	mm10	CCACAACACAAT	chr10:118867141-118867642	chr10:118867263-118867521__mm10__CCACAACACAAT__chr10:118867141-118867642	Liver	None	Periportal	chr10:118867142-118867642	Hep+BEC	Hep+BEC									Promoter (<=1kb)	778	Dyrk2			-3.11765	1									0	0	0	0	0
chr10:119160261-119160519	mm10	AGGTCTTAATGG	chr10:119160132-119160633	chr10:119160261-119160519__mm10__AGGTCTTAATGG__chr10:119160132-119160633	Liver	None	General	chr10:119160140-119160640	Hep+BEC	Hep+BEC									Intron	47690	Cand1	Nfib_+,Nfia_+	Cand1											0	0	0	0	0
chr10:119162058-119162316	mm10	GGACATAGAACT	chr10:119161936-119162437	chr10:119162058-119162316__mm10__GGACATAGAACT__chr10:119161936-119162437	Liver	None	General	chr10:119161937-119162437	General	General									Intron	45893	Cand1	Nfib_+,Nr5a2_+,Ppara_+	Cand1	-0.773898	0.769916					2.50031	0.00255949			0	0	0	1	0
chr10:119541730-119541988	mm10	CTTCTCTCATAG	chr10:119541614-119542115	chr10:119541730-119541988__mm10__CTTCTCTCATAG__chr10:119541614-119542115	Liver	Intermediate	Pericentral	chr10:119541609-119542109	Intermediate	Intermediate									Intron	87900	Grip1													0	0	0	0	0
chr10:120015166-120015424	mm10	GATGTCCACTAA	chr10:120015074-120015575	chr10:120015166-120015424__mm10__GATGTCCACTAA__chr10:120015074-120015575	Liver	None	Periportal	chr10:120015045-120015545	General	General									Intron	22060	Grip1	Pbx1_+,Ppara_+,Hnf4a_+,Klf9_extended_+,Chd2_extended_+	Helb,Grip1	-1.7716	1									0	0	0	0	0
chr10:120112856-120113114	mm10	GCGTCCGATCAA	chr10:120112775-120113276	chr10:120112856-120113114__mm10__GCGTCCGATCAA__chr10:120112775-120113276	Liver	None	Pericentral	chr10:120112725-120113225	Shared	Shared									Promoter (<=1kb)	0	Helb			0.203081	0.361834	1.36498	0.0370154	1.52863	0.0817144	1.00828	0.147766	1.06723	0.13194	0	1	1	0	0	Invivo
chr10:120391447-120391705	mm10	CAAGACACGAAT	chr10:120391356-120391857	chr10:120391447-120391705__mm10__CAAGACACGAAT__chr10:120391356-120391857	Liver	None	Pericentral	chr10:120391342-120391842	Hep+BEC	Hep+BEC									Promoter (1-2kb)	1924	9230105E05Rik			-0.66507	0.735698	-0.151467	0.290659	-1.36081	0.352102			0.409798	0.332576	0	0	0	0	0	None
chr10:120557927-120558185	mm10	ACCGAATGAGCC	chr10:120557809-120558310	chr10:120557927-120558185__mm10__ACCGAATGAGCC__chr10:120557809-120558310	Liver	Pericentral	Pericentral	chr10:120557806-120558306	Pericentral	Pericentral									Distal Intergenic	-81458	Hmga2			-0.0754741	0.494155					0.186983	0.468423			0	0	0	0	0
chr10:121059363-121059621	mm10	TTCCATGCCTTC	chr10:121059249-121059750	chr10:121059363-121059621__mm10__TTCCATGCCTTC__chr10:121059249-121059750	Liver	None	General	chr10:121059242-121059742	General	General									Intron	-24134	Wif1	Nfib_+,Creb3l2_+,Hnf4a_+,Chd2_extended_+,Zhx3_extended_+	Lemd3	2.60132	0.00071945					1.3829	0.0677195			1	0	0	1	0
chr10:121120840-121121098	mm10	TAGGTCACGTAC	chr10:121120712-121121213	chr10:121120840-121121098__mm10__TAGGTCACGTAC__chr10:121120712-121121213	Liver	Intermediate	Pericentral	chr10:121120719-121121219	General	General									Distal Intergenic	37085	Wif1	Hnf4a_+	Lemd3	-0.25495	0.574765	0.934302	0.076593							0	1	0	0	0	Invivo
chr10:121121577-121121835	mm10	ACGAGCATCTGA	chr10:121121445-121121946	chr10:121121577-121121835__mm10__ACGAGCATCTGA__chr10:121121445-121121946	Liver	Intermediate	Pericentral	chr10:121121420-121121920	Intermediate	Intermediate									Distal Intergenic	37822	Wif1	Nfib_+,Nfia_+	Lemd3	0.238767	0.346573	-2.74933	0.931006			-1.17718	0.914181	0.55143	0.280514	0	0	0	0	0	None
chr10:121123704-121123962	mm10	CCTTAGTGTATC	chr10:121123578-121124079	chr10:121123704-121123962__mm10__CCTTAGTGTATC__chr10:121123578-121124079	Liver	Intermediate	Pericentral	chr10:121123583-121124083	Intermediate	Intermediate									Distal Intergenic	39949	Wif1			-0.875848	0.804583	-0.75768	0.467182	-1.91102	0.428039	0.872212	0.188083	2.00334	0.0174652	0	0	0	0	1	None
chr10:121129092-121129350	mm10	AGCTCGTCCTAA	chr10:121128943-121129444	chr10:121129092-121129350__mm10__AGCTCGTCCTAA__chr10:121128943-121129444	Liver	None	General	chr10:121129050-121129550	General	General									Distal Intergenic	45337	Wif1	Nfib_+,Nfia_+,Ppara_+,Hnf4a_+,Chd2_extended_+	Lemd3	0.147883	0.387874									0	0	0	0	0
chr10:121486447-121486705	mm10	TCGCTTGCTTAA	chr10:121486322-121486823	chr10:121486447-121486705__mm10__TCGCTTGCTTAA__chr10:121486322-121486823	Liver	General	General	chr10:121486311-121486811	General	General									Distal Intergenic	-10100	Rassf3	Onecut2_+,Nr1i3_+,Ppard_+,Nfib_+,Esr1_+,Zeb1_+,Cux1_+,Esrra_+,Nr1h4_+,Ppara_+,Hnf4a_+,Bbx_+,Onecut1_+,Bhlhe40_+,Foxn3_extended_+,Sox9_extended_+,Foxq1_extended_+,Nr3c2_extended_+	Tbc1d30,Gns,Rassf3,Xpot,Tbk1	-5.24027	1									0	0	0	0	0
chr10:121488713-121488971	mm10	GCTTATATCCAC	chr10:121488506-121489007	chr10:121488713-121488971__mm10__GCTTATATCCAC__chr10:121488506-121489007	Liver	None	General	chr10:121488508-121489008	Shared	Shared									Distal Intergenic	-12366	Rassf3	Tcf7l2_+,Nfib_+,Etv6_+,Stat1_+,Nfia_+,Nfix_+,Nr5a2_+,Nr6a1_+,Pbx1_+,Bcl6_+,Nr1h4_+,Rora_+,Ppara_+,Hnf4a_+,Foxn3_extended_+,Mta3_extended_+,Foxq1_extended_+,Msra_extended_+,Dnmt3a_extended_+	Rassf3,Gns,Xpot,Tbk1	-2.07055	1									0	0	0	0	0
chr10:121489985-121490243	mm10	ACGCGCTTATCC	chr10:121489842-121490343	chr10:121489985-121490243__mm10__ACGCGCTTATCC__chr10:121489842-121490343	Liver	General	General	chr10:121489922-121490422	General	General									Exon	-13638	Rassf3	Ppard_+,Esr1_+,Gmeb2_+,Xbp1_+,Pbx1_+,Ppara_+,Zfp647_+,Hnf4a_+,Irf5_+,Klf9_extended_+,Chd2_extended_+,Msrb3_extended_+,Sox9_extended_+	Tbc1d30,Rassf3,Gns,Xpot,Tbk1	-4.0038	1									0	0	0	0	0
chr10:121500054-121500312	mm10	TAGCCACACAAT	chr10:121499944-121500445	chr10:121500054-121500312__mm10__TAGCCACACAAT__chr10:121499944-121500445	Liver	None	General	chr10:121499933-121500433	Shared	Shared									Distal Intergenic	-23707	Rassf3	Etv6_+,Stat1_+,Nfatc3_+,Stat3_+,Hnf4a_+,Hp1bp3_extended_+,Yeats4_extended_+	Gns,Tbc1d30,Xpot,Tbk1,Rassf3	-0.893227	0.810405									0	0	0	0	0
chr10:121505233-121505491	mm10	GACGATAGTTCT	chr10:121505133-121505634	chr10:121505233-121505491__mm10__GACGATAGTTCT__chr10:121505133-121505634	Liver	None	Periportal	chr10:121505015-121505515	Shared	Shared									Exon	-28886	Rassf3			-0.164504	0.534375	-3.06961	0.959351							0	0	0	0	0	None
chr10:121510125-121510383	mm10	CCTCTTATTAGC	chr10:121510005-121510506	chr10:121510125-121510383__mm10__CCTCTTATTAGC__chr10:121510005-121510506	Liver	None	Periportal	chr10:121510004-121510504	Shared	Shared									Exon	-33778	Rassf3			-3.88535	1									0	0	0	0	0
chr10:121513027-121513285	mm10	GGACACACACTC	chr10:121512902-121513403	chr10:121513027-121513285__mm10__GGACACACACTC__chr10:121512902-121513403	Liver	Periportal	Periportal	chr10:121512920-121513420	Shared	Periportal									Intron	-36680	Rassf3	Nfib_+,Nfia_+,Nfix_+,Zeb1_+,Sox5_+,Foxn3_extended_+,Foxq1_extended_+,Zmiz1_extended_+	Gns,Tbk1,Xpot,Rassf3	-0.213063	0.556895									0	0	0	0	0
chr10:121626378-121626636	mm10	GGAACTATCGCC	chr10:121626280-121626781	chr10:121626378-121626636__mm10__GGAACTATCGCC__chr10:121626280-121626781	Liver	None	General	chr10:121626090-121626590	Shared	Shared									Promoter (<=1kb)	-46	Xpot			2.50352	0.00102633	3.91098	5.9199e-05			2.58573	0.00188791	4.95389	2.40876e-07	1	1	0	1	1	Both
chr10:121773865-121774123	mm10	CTTGTGTAGCGC	chr10:121773790-121774291	chr10:121773865-121774123__mm10__CTTGTGTAGCGC__chr10:121773790-121774291	Liver	None	General	chr10:121773744-121774244	General	General									Distal Intergenic	32981	Srgap1	Nfib_+,Rarg_+,Nr2f2_+,Nr5a2_+,Nr1h4_+,Ppara_+,Sox5_-,Sox5_+,Hnf4a_+,Rarb_+,Msrb3_extended_+	BC048403,Xpot,Srgap1	1.22155	0.0539502	1.20907	0.0487604	1.0781	0.108669	0.88245	0.184764	1.11382	0.121557	1	1	0	0	0	Both
chr10:122308778-122309036	mm10	TGGAACGCTGGA	chr10:122308655-122309156	chr10:122308778-122309036__mm10__TGGAACGCTGGA__chr10:122308655-122309156	Liver	None	Pericentral	chr10:122308657-122309157	Pericentral	Pericentral									Distal Intergenic	-139463	Avpr1a	Foxn3_extended_+	Avpr1a	-3.80169	1									0	0	0	0	0
chr10:122343378-122343636	mm10	AACCGCATGTAG	chr10:122343254-122343755	chr10:122343378-122343636__mm10__AACCGCATGTAG__chr10:122343254-122343755	Liver	General	General	chr10:122343501-122344001	General	General									Distal Intergenic	-104863	Avpr1a			0.659863	0.178852									0	0	0	0	0
chr10:122380000-122380258	mm10	AGAAGTATCCTG	chr10:122379890-122380391	chr10:122380000-122380258__mm10__AGAAGTATCCTG__chr10:122379890-122380391	Liver	General	General	chr10:122379858-122380358	Hep+BEC	Hep+BEC									Distal Intergenic	-68241	Avpr1a			-0.338688	0.608611	-0.402584	0.361491	-0.33527	0.236015			-0.763497	0.749123	0	0	0	0	0	None
chr10:122448351-122448609	mm10	AGACGCGAAGTT	chr10:122448291-122448792	chr10:122448351-122448609__mm10__AGACGCGAAGTT__chr10:122448291-122448792	Liver	Intermediate	Pericentral	chr10:122448347-122448847	Intermediate	Intermediate									Promoter (<=1kb)	0	Avpr1a	Acaa1b_extended_+	Avpr1a	-1.55539	0.991724									0	0	0	0	0
chr10:122449550-122449808	mm10	GTAGCGCGGTAT	chr10:122449438-122449939	chr10:122449550-122449808__mm10__GTAGCGCGGTAT__chr10:122449438-122449939	Liver	Intermediate	Pericentral	chr10:122449068-122449568	Intermediate	Intermediate									Promoter (1-2kb)	1051	Avpr1a	Ahr_+,Zfp119a_extended_+	Avpr1a	-0.78503	0.773581	0.697983	0.108326			1.46791	0.0564264			0	0	0	1	0	None
chr10:122449550-122449808	shuffle	TGTCTTGCGCCA	neg-ctrl	chr10:122449550-122449808__shuffle__TGTCTTGCGCCA__neg-ctrl	Shuffle	Shuffle	Shuffle		Shuffle	Shuffle														-1.81172	1									0	0	0	0	0
chr10:122451022-122451280	mm10	AATGCACGATAG	chr10:122450847-122451348	chr10:122451022-122451280__mm10__AATGCACGATAG__chr10:122450847-122451348	Liver	Intermediate	Pericentral	chr10:122450901-122451401	Pericentral	Pericentral									Promoter (2-3kb)	2523	Avpr1a	Pbx1_+	Avpr1a	-0.778005	0.771371	-2.66546	0.921986			0.182391	0.469802	-0.491726	0.671137	0	0	0	0	0	None
chr10:122454374-122454632	mm10	AGTTCTTGGACA	chr10:122454241-122454742	chr10:122454374-122454632__mm10__AGTTCTTGGACA__chr10:122454241-122454742	Liver	Intermediate	Pericentral	chr10:122454253-122454753	Intermediate	Intermediate									Exon	5875	Avpr1a	Ppara_+	Avpr1a	-0.0164663	0.466883									0	0	0	0	0
chr10:122455890-122456148	mm10	ATAATGTGGTCC	chr10:122455791-122456292	chr10:122455890-122456148__mm10__ATAATGTGGTCC__chr10:122455791-122456292	Liver	General	Pericentral	chr10:122455734-122456234	General	General									Exon	7391	Avpr1a			-0.45743	0.659172	1.04779	0.0641903	1.81742	0.0692359			0.290802	0.375783	0	1	1	0	0	Invivo
chr10:122515822-122516080	mm10	AATTCGCAGTCA	chr10:122515652-122516153	chr10:122515822-122516080__mm10__AATTCGCAGTCA__chr10:122515652-122516153	Liver	Intermediate	Pericentral	chr10:122515697-122516197	General	General									Intron	53811	A130077B15Rik	Onecut2_+,Zfp281_+,Pbx1_+,Foxn3_extended_+,Acaa1b_extended_+	Avpr1a	0.49193	0.238796	0.542086	0.133692			-0.239238	0.662249	0.639205	0.25245	0	0	0	0	0	None
chr10:123121033-123121291	mm10	AGATCCGCCGTT	chr10:123120920-123121421	chr10:123121033-123121291__mm10__AGATCCGCCGTT__chr10:123120920-123121421	Liver	None	General	chr10:123120912-123121412	General	General									Promoter (1-2kb)	-1552	Usp15	Cebpa_-,Sox5_+,Hnf4a_+,Pparg_+,Gtf3c2_extended_+	Usp15,Mon2,Tafa2	1.19337	0.0576819									1	0	0	0	0
chr10:123536175-123536433	mm10	CTGCAACGTCTT	chr10:123535981-123536482	chr10:123536175-123536433__mm10__CTGCAACGTCTT__chr10:123535981-123536482	Liver	Intermediate	Pericentral	chr10:123536054-123536554	Pericentral	Pericentral									Intron	271190	Tafa2	Ppara_+,Tef_+	Tafa2	-4.24098	1									0	0	0	0	0
chr10:123567734-123567992	mm10	TCTCATGGACTT	chr10:123567603-123568104	chr10:123567734-123567992__mm10__TCTCATGGACTT__chr10:123567603-123568104	Liver	Intermediate	General	chr10:123567613-123568113	General	General									Intron	302749	Tafa2	Nr1i2_+,Ppara_+,Tcf7l1_-,Pparg_+	Tafa2	1.24379	0.0511326	0.825416	0.0899	0.472685	0.156141	0.0160453	0.54992	1.94703	0.0202433	1	1	0	0	1	Both
chr10:123842141-123842399	mm10	ACCGATTAGCGC	chr10:123842018-123842519	chr10:123842141-123842399__mm10__ACCGATTAGCGC__chr10:123842018-123842519	Liver	None	General	chr10:123842020-123842520	General	General									Distal Intergenic	577156	Tafa2	Nr1i2_+,Ppara_+,Tef_+	Tafa2	-0.377194	0.625316	-0.940176	0.520943							0	0	0	0	0	None
chr10:123843647-123843905	mm10	CGGATCAGTGTG	chr10:123843544-123844045	chr10:123843647-123843905__mm10__CGGATCAGTGTG__chr10:123843544-123844045	Liver	None	General	chr10:123843528-123844028	General	General									Distal Intergenic	578662	Tafa2			-0.473087	0.666139	0.0364317	0.241792	-0.438062	0.24674	0.202856	0.461287	0.325686	0.361074	0	0	0	0	0	None
chr10:123846735-123846993	mm10	CGTTCTCCAGCT	chr10:123846611-123847112	chr10:123846735-123846993__mm10__CGTTCTCCAGCT__chr10:123846611-123847112	Liver	None	General	chr10:123846614-123847114	General	General									Distal Intergenic	581750	Tafa2			-0.376431	0.625191	-0.773784	0.471505			0.785854	0.21634			0	0	0	0	0	None
chr10:124219529-124219787	mm10	GTATCGGTCGTT	chr10:124219432-124219933	chr10:124219529-124219787__mm10__GTATCGGTCGTT__chr10:124219432-124219933	Liver	None	Periportal	chr10:124219350-124219850	General	General									Distal Intergenic	-249287	4930503E24Rik			-0.455914	0.658484	0.621307	0.120239	1.22173	0.0999746	-0.11133	0.608372			0	0	1	0	0	None
chr10:125161224-125161482	mm10	CGACCACACAAG	chr10:125161081-125161582	chr10:125161224-125161482__mm10__CGACCACACAAG__chr10:125161081-125161582	Liver	None	General	chr10:125161103-125161603	General	General									Distal Intergenic	147334	Slc16a7		Slc16a7	0.693705	0.16729									0	0	0	0	0
chr10:125321585-125321843	mm10	TTGCACCAGTTG	chr10:125321416-125321917	chr10:125321585-125321843__mm10__TTGCACCAGTTG__chr10:125321416-125321917	Liver	None	General	chr10:125321417-125321917	Shared	Shared									Intron	6692	Slc16a7	Spi1_+,Epas1_+,Cebpa_+,Ppara_+,Pparg_+	Slc16a7	1.15069	0.0640171									1	0	0	0	0
chr10:125324547-125324805	mm10	CAGGTCACTAAT	chr10:125324413-125324914	chr10:125324547-125324805__mm10__CAGGTCACTAAT__chr10:125324413-125324914	Liver	None	General	chr10:125324495-125324995	Shared	Shared									Intron	3730	Slc16a7	Irf2_+,Ahr_+,Ppara_+,Pparg_+	Slc16a7	1.29851	0.0448546	1.04885	0.0641248			-0.868002	0.849193			1	1	0	0	0	Both
chr10:125328324-125328582	mm10	CCTACGTTCAGC	chr10:125328198-125328699	chr10:125328324-125328582__mm10__CCTACGTTCAGC__chr10:125328198-125328699	Liver	General	General	chr10:125328203-125328703	Hep+BEC	Hep+BEC									Promoter (<=1kb)	0	Slc16a7			-4.81821	1									0	0	0	0	0
chr10:125375585-125375843	mm10	GATCCTATGCGT	chr10:125375461-125375962	chr10:125375585-125375843__mm10__GATCCTATGCGT__chr10:125375461-125375962	Liver	None	Periportal	chr10:125375464-125375964	Periportal	Periportal									Intron	13622	Slc16a7			-1.2517	0.914459	-2.55805	0.905854							0	0	0	0	0	None
chr10:125375585-125375843	shuffle	TCTGTTAGTAGC	neg-ctrl	chr10:125375585-125375843__shuffle__TCTGTTAGTAGC__neg-ctrl	Shuffle	Shuffle	Shuffle		Shuffle	Shuffle														-1.16585	0.891252	0.371049	0.167431					1.02186	0.142254	0	0	0	0	0	None
chr10:125930014-125930272	mm10	GGAGAGCACAGT	chr10:125929888-125930389	chr10:125930014-125930272__mm10__GGAGAGCACAGT__chr10:125929888-125930389	Liver	General	General	chr10:125929893-125930393	General	General									Distal Intergenic	-35947	Lrig3	Nfe2l2_+,Nr1h4_+,Ppara_+,Hnf4a_+,Tfdp2_extended_+	Lrig3	-5.82646	1									0	0	0	0	0
chr10:125930014-125930272	shuffle	GTCCGCGTAACT	neg-ctrl	chr10:125930014-125930272__shuffle__GTCCGCGTAACT__neg-ctrl	Shuffle	Shuffle	Shuffle		Shuffle	Shuffle														-1.28176	0.922365									0	0	0	0	0
chr10:126159281-126159539	hg19	ACATGCTCGACG	chr7:132616926-132617427	chr10:126159281-126159539__hg19__ACATGCTCGACG__chr7:132616926-132617427	Control_STARR-seq	Positive_control	Positive_control		Positive_control	Positive_control							2.625	0.351525	Intron	8940	LHPP			3.76336	6.94612e-06	1.34003	0.0388609	0.912864	0.122344	1.3965	0.0660119	1.96576	0.019371	1	1	0	1	1	Both
chr10:12643379-12643637	mm10	GCGATGTGCTTG	chr10:12643225-12643726	chr10:12643379-12643637__mm10__GCGATGTGCTTG__chr10:12643225-12643726	Liver	General	General	chr10:12643258-12643758	General	General									Exon	-28548	Utrn			-0.575394	0.704062	2.52931	0.00292571							0	1	0	0	0	Invivo
chr10:12663372-12663630	mm10	TCTCTCCACATG	chr10:12663243-12663744	chr10:12663372-12663630__mm10__TCTCTCCACATG__chr10:12663243-12663744	Liver	None	Periportal	chr10:12663251-12663751	Shared	Shared									Exon	25232	Utrn	Nr5a2_+,Nr1h4_+,Hnf4a_+	Utrn	-0.696057	0.744522	-3.28407	0.975902							0	0	0	0	0	None
chr10:127042052-127042310	mm10	TGGAACCGTGCT	chr10:127041880-127042381	chr10:127042052-127042310__mm10__TGGAACCGTGCT__chr10:127041880-127042381	HepG2_mm10	Positive_control	Positive_control	chr10:127041804-127042304	Positive_control	Positive_control									Promoter (<=1kb)	69	Mettl1			1.06327	0.0779056									1	0	0	0	0
chr10:127063423-127063681	mm10	AGAACTGGTATC	chr10:127063268-127063769	chr10:127063423-127063681__mm10__AGAACTGGTATC__chr10:127063268-127063769	Liver	None	General	chr10:127063253-127063753	Shared	Shared									Promoter (<=1kb)	0	Cdk4			2.55694	0.000857308	1.5014	0.0287008			0.833832	0.200625	0.133445	0.438616	1	1	0	0	0	Both
chr10:127070211-127070469	mm10	ATCATTCAACGG	chr10:127070162-127070663	chr10:127070211-127070469__mm10__ATCATTCAACGG__chr10:127070162-127070663	Liver	None	General	chr10:127070131-127070631	Shared	Shared									Promoter (<=1kb)	0	Tspan31			2.3599	0.00174954	1.87135	0.0135363					-0.419587	0.645116	1	1	0	0	0	Both
chr10:127071240-127071498	mm10	AAGTCCTGGTTC	chr10:127071117-127071618	chr10:127071240-127071498__mm10__AAGTCCTGGTTC__chr10:127071117-127071618	Liver	None	General	chr10:127071119-127071619	General	General									Promoter (<=1kb)	759	A730063M14Rik	Atf4_+,Atf5_+,Nfib_+,Etv6_+,Creb3l2_+,Nfia_+,Mlxipl_+,Bcl6_+,Elf1_+,Tfcp2_+,Clock_+,Nr3c1_+,Irf5_+,Id2_+,Hes6_extended_+,Chd2_extended_+,Prkaa2_extended_+,Nr3c2_extended_+	Tsfm,Tspan31,Os9,Ctdsp2,B4galnt1,Avil,Mettl1,Eef1akmt3,Dtx3	-0.321509	0.602204	-1.1357	0.574889					-1.83349	0.951221	0	0	0	0	0	None
chr10:127080128-127080386	mm10	AGATCACCACTG	chr10:127080015-127080516	chr10:127080128-127080386__mm10__AGATCACCACTG__chr10:127080015-127080516	Liver	None	General	chr10:127079699-127080199	Hep+BEC	Hep+BEC									Promoter (1-2kb)	1221	Agap2	Srebf1_+,Sox5_+,Chd2_extended_+	Tspan31,Dtx3,Arhgef25	0.271609	0.330107									0	0	0	0	0
chr10:127094453-127094711	mm10	GTGGATGTTCTT	chr10:127094393-127094894	chr10:127094453-127094711__mm10__GTGGATGTTCTT__chr10:127094393-127094894	Liver	None	Periportal	chr10:127094394-127094894	Hep+BEC	Hep+BEC									Downstream (<1kb)	15546	Agap2	Nfib_+,Nfix_+,Tead1_+,Rora_+,Hnf4a_+,Foxn3_extended_+,Foxq1_extended_+,Zmiz1_extended_+	Ctdsp2,Eef1akmt3	-1.01172	0.848607	-1.49417	0.679027			1.23402	0.0941254	-3.35336	0.998616	0	0	0	1	0	None
chr10:127094453-127094711	shuffle	TCCAATATCTCC	neg-ctrl	chr10:127094453-127094711__shuffle__TCCAATATCTCC__neg-ctrl	Shuffle	Shuffle	Shuffle		Shuffle	Shuffle														-1.11207	0.87596	-1.08398	0.562423	-0.549341	0.258654	0.361113	0.388448	-3.17338	0.998616	0	0	0	0	0	None
chr10:127121131-127121389	mm10	TCGCTACAAGAG	chr10:127120985-127121486	chr10:127121131-127121389__mm10__TCGCTACAAGAG__chr10:127120985-127121486	Liver	None	General	chr10:127120974-127121474	Shared	Shared									Promoter (<=1kb)	0	Os9			1.32519	0.0418774	-0.11807	0.282377			0.0661361	0.526371	0.0779736	0.460539	1	0	0	0	0	HepG2
chr10:127150639-127150897	mm10	GGTACGAAGCAA	chr10:127150519-127151020	chr10:127150639-127150897__mm10__GGTACGAAGCAA__chr10:127150519-127151020	Liver	None	General	chr10:127150518-127151018	Shared	Shared									Distal Intergenic	-14328	B4galnt1	Srebf1_+,Ppard_+,Nfib_+,Etv6_+,Esr1_+,Nr2f2_+,Nfia_+,Nr5a2_+,Nr6a1_+,Pbx1_+,Ahr_+,Foxo3_+,Nr1h4_+,Ppara_+,Nr1h5_+,Hnf4a_+,Pparg_+,Ing4_extended_+,Chd2_extended_+,Mta3_extended_+,Zmiz1_extended_+	Kif5a,Mettl1,B4galnt1,Avil,Os9,Pip4k2c,Tspan31,Eef1akmt3,Arhgef25	0.209666	0.359012	2.28334	0.00527782			1.18265	0.104822	2.51206	0.00406048	0	1	0	0	1	Invivo
chr10:127151335-127151593	mm10	ACCAGAGTGCCA	chr10:127151181-127151682	chr10:127151335-127151593__mm10__ACCAGAGTGCCA__chr10:127151181-127151682	Liver	None	Periportal	chr10:127151186-127151686	Shared	Shared									Distal Intergenic	-13632	B4galnt1	Etv6_+,Klf12_+	B4galnt1	-2.03605	1							-1.07958	0.822444	0	0	0	0	0
chr10:127167895-127168153	mm10	AAGTGCTAGTAC	chr10:127167773-127168274	chr10:127167895-127168153__mm10__AAGTGCTAGTAC__chr10:127167773-127168274	Liver	None	General	chr10:127167774-127168274	Shared	Shared									Promoter (2-3kb)	2036	B4galnt1	Atf4_+,Srebf1_+,Nfib_+,Etv6_+,Esr1_+,Nfia_+,Pbx1_+,Bcl6_+,Foxo3_+,Ppara_+,Clock_+,Foxo1_+,Hnf4a_+,Id2_+,Acaa1a_extended_+,Foxn3_extended_+,Chd2_extended_+,Foxq1_extended_+,Dnmt3a_extended_+,Bcl3_extended_+,Acaa1b_extended_+,Zmiz1_extended_+	Tsfm,Pip4k2c,Tspan31,Dctn2,B4galnt1,Mettl1,Os9,Avil,Ddit3,Eef1akmt3	-2.40965	1									0	0	0	0	0
chr10:127311590-127311848	mm10	TTACCACGCACG	chr10:127311482-127311983	chr10:127311590-127311848__mm10__TTACCACGCACG__chr10:127311482-127311983	Liver	None	General	chr10:127311499-127311999	Shared	Shared									Promoter (<=1kb)	0	Mars			3.94037	3.30142e-06	4.01923	4.0288e-05	3.76443	0.0152178	4.10997	3.91959e-06	4.0029	1.75065e-05	1	1	1	1	1	Both
chr10:127311590-127311848	shuffle	GTCTGCCGGATA	neg-ctrl	chr10:127311590-127311848__shuffle__GTCTGCCGGATA__neg-ctrl	Shuffle	Shuffle	Shuffle		Shuffle	Shuffle														-3.38317	1									0	0	0	0	0
chr10:127350646-127350904	mm10	TACGACGCAGTG	chr10:127350525-127351026	chr10:127350646-127350904__mm10__TACGACGCAGTG__chr10:127350525-127351026	Liver	None	General	chr10:127350525-127351025	Shared	Shared									Exon	3507	Inhbe			0.605002	0.197488	-2.67344	0.922908			-0.946332	0.867391			0	0	0	0	0	None
chr10:127351824-127352082	mm10	CAAGACGGTAAG	chr10:127351697-127352198	chr10:127351824-127352082__mm10__CAAGACGGTAAG__chr10:127351697-127352198	HepG2_mm10	Positive_control	Positive_control		Positive_control	Positive_control									Promoter (2-3kb)	2329	Inhbe			3.28641	5.33859e-05	-2.36667	0.874809	-4.5927	0.778365	0.70365	0.245424	-2.62265	0.992515	1	0	0	0	0	HepG2
chr10:127355448-127355706	mm10	AATACAAGCGGA	chr10:127355402-127355903	chr10:127355448-127355706__mm10__AATACAAGCGGA__chr10:127355402-127355903	Liver	General	Pericentral	chr10:127355327-127355827	General	General									Promoter (1-2kb)	-1037	Inhbe	Tcf7l2_+,Fli1_+,Onecut2_+,Spi1_+,Rxra_+,Nr1i3_+,Nfib_+,Irf6_+,Zfp281_+,Nr1i2_+,Nfe2l2_+,Nfia_+,Nfix_+,Taf1_+,Zeb1_+,Cux1_+,Irf7_+,Cebpb_+,Foxa1_+,Nr5a2_+,Nr6a1_+,Pbx1_+,Smad3_+,Esrrg_+,Pou6f1_+,Rara_+,Esrra_+,Nr1h4_+,Rora_+,Ppara_+,Cebpe_+,Clock_+,Zfp770_+,Hnf4a_+,Zfp148_+,Nr1h3_+,Irf5_+,Pparg_+,Zfhx2_extended_+,Smarcc2_extended_+,Gtpbp6_extended_+,Csnk2b_extended_+,Chd2_extended_+,Hdac8_extended…	R3hdm2,Ddit3,Inhbc,Dctn2,Mbd6,Kif5a,Stac3,Inhbe,Pip4k2c,Arhgap9	1.69109	0.015415	3.17585	0.000516258	3.81969	0.0146516	2.96483	0.000448492	2.0115	0.0171705	1	1	1	1	1	Both
chr10:127370443-127370701	mm10	GTCAGATAACTC	chr10:127370324-127370825	chr10:127370443-127370701__mm10__GTCAGATAACTC__chr10:127370324-127370825	Liver	None	General		Shared	Shared									Promoter (<=1kb)	-12	Inhbc			-0.893772	0.810561									0	0	0	0	0
chr10:127492135-127492393	mm10	TACCGTGACCGT	chr10:127492029-127492530	chr10:127492135-127492393__mm10__TACCGTGACCGT__chr10:127492029-127492530	Liver	None	General	chr10:127492014-127492514	General	General									Promoter (<=1kb)	-264	R3hdm2	Pbx1_+,Ahr_+	Lrp1,Shmt2,Inhbe,Inhbc,R3hdm2	-1.66233	1	-0.749398	0.464439					-2.12727	0.973797	0	0	0	0	0	None
chr10:127516111-127516369	mm10	ACAGTGGTAGAA	chr10:127515997-127516498	chr10:127516111-127516369__mm10__ACAGTGGTAGAA__chr10:127515997-127516498	Liver	General	Pericentral	chr10:127515990-127516490	General	General									Promoter (1-2kb)	1144	Ndufa4l2	Rxra_+,Nfib_+,Cux1_+,Cebpa_+,Rora_+,Hnf4a_+,Dnmt3a_extended_+,Zmiz1_extended_+	Shmt2,Lrp1	-0.405647	0.638176	-2.10455	0.826403			-1.04896	0.889455	-1.51553	0.909447	0	0	0	0	0	None
chr10:127521093-127521351	mm10	TGAACATAGACC	chr10:127520897-127521398	chr10:127521093-127521351__mm10__TGAACATAGACC__chr10:127520897-127521398	Liver	General	General	chr10:127520972-127521472	General	General									Promoter (1-2kb)	1013	Shmt2	Irf2_+,Rxra_+,Nr1i3_+,Nr1i2_+,Zeb1_+,Nr5a2_+,Pou6f1_+,Rara_+,Nr1h4_+,Cebpa_+,Ppara_+,Sox5_+,Hnf4a_+,Deaf1_+,Zbtb18_extended_+,Chd2_extended_+,Grhpr_extended_+,Foxq1_extended_+,Smap2_extended_+,Hhex_extended_+,Dnmt3a_extended_+,Zfp131_extended_+,Zmiz1_extended_+	Shmt2,Stac3,R3hdm2,Lrp1,Stat6,Nemp1	-0.293621	0.59112									0	0	0	0	0
chr10:127572360-127572618	mm10	CCAAGAAGACAA	chr10:127572240-127572741	chr10:127572360-127572618__mm10__CCAAGAAGACAA__chr10:127572240-127572741	Liver	None	Pericentral	chr10:127572239-127572739	Shared	Shared									Exon	9267	Lrp1	Nr5a2_+,Nr1h4_+,Ppara_+,Hnf4a_+	R3hdm2,Lrp1,Shmt2,Stat6,Stac3	-0.550331	0.695162	-2.30075	0.865299					0.853046	0.185124	0	0	0	0	0	None
chr10:127576374-127576632	mm10	ACGCCAACACTT	chr10:127576256-127576757	chr10:127576374-127576632__mm10__ACGCCAACACTT__chr10:127576256-127576757	Liver	General	General	chr10:127576343-127576843	Periportal	Periportal									Exon	5253	Lrp1	Rxra_+,Nr1i3_+,Nr1i2_+,Nr5a2_+,Nr6a1_+,Thrb_+,Esrrg_+,Nr1h4_+,Rora_+,Ppara_+,Clock_+,Hnf4a_+,Deaf1_+,Msra_extended_+,Dnmt3a_extended_+,Rbpj_extended_+	R3hdm2,Shmt2,Stat6,Stac3,Lrp1	-0.766359	0.767184					0.14894	0.485593			0	0	0	0	0
chr10:127577239-127577497	mm10	GCACTAGGAGCA	chr10:127577126-127577627	chr10:127577239-127577497__mm10__GCACTAGGAGCA__chr10:127577126-127577627	Liver	General	Periportal	chr10:127577137-127577637	General	General									Intron	4388	Lrp1	Rxra_+,Nr1i3_+,Nr1i2_+,Elf2_+,Nr5a2_+,Nr6a1_+,Mlxipl_+,Thrb_+,Nr1h4_+,Rora_+,Ppara_+,Clock_+,Hnf4a_+,Erg_-,Id2_+,Arntl_+,Zfp612_extended_+,Hes6_extended_+,Zfp950_extended_+,Zfp11_extended_+,R3hdm2_extended_+,Dnmt3a_extended_+,Rbpj_extended_+	Shmt2,Stat6,R3hdm2,Lrp1	-0.457673	0.659263	2.07792	0.00858968					-1.36	0.879355	0	1	0	0	0	Invivo
chr10:127612211-127612469	mm10	AAGTGACGAGTT	chr10:127612082-127612583	chr10:127612211-127612469__mm10__AAGTGACGAGTT__chr10:127612082-127612583	HepG2_mm10	Positive_control	Positive_control	chr10:127612095-127612595	Positive_control	Positive_control									Intron	8453	Lrp1	Klf13_+,Irf2_+,Rxra_+,Etv6_+,Nfia_+,Cux1_+,Cebpb_+,Nr1h4_+,Cebpa_+,Ppara_+,Hnf4a_+,Erg_-,Irf5_+,Tef_+,Pura_+,Hes6_extended_+,Sf1_extended_+,Taf7_extended_+,Zfp11_extended_+,Tfdp2_extended_+,Zmiz1_extended_+	Shmt2,R3hdm2,Zbtb39,Stat6,Lrp1	-0.388198	0.62964	1.20724	0.0489033	1.53782	0.081493	-0.674623	0.79788	1.04664	0.136038	0	1	1	0	0	Invivo
chr10:127621730-127621988	mm10	AGTCTCCAGTTG	chr10:127621641-127622142	chr10:127621730-127621988__mm10__AGTCTCCAGTTG__chr10:127621641-127622142	Liver	None	Pericentral	chr10:127621591-127622091	Periportal	Periportal									Promoter (<=1kb)	-582	Lrp1			0.621043	0.191831	-0.958928	0.526662	-1.38735	0.355707	-0.0858748	0.59745	-0.565091	0.692999	0	0	0	0	0	None
chr10:127676749-127677007	mm10	AAGAAGACAGAG	chr10:127676692-127677193	chr10:127676749-127677007__mm10__AAGAAGACAGAG__chr10:127676692-127677193	Liver	None	General	chr10:127676690-127677190	Shared	Shared									Promoter (<=1kb)	-57	Nemp1			1.98856	0.00618042	0.848289	0.0874063	0.0630964	0.195482	1.84249	0.0209847	2.15379	0.0117483	1	1	0	1	1	Both
chr10:127738537-127738795	mm10	AGCCAGGTCTTC	chr10:127738517-127739018	chr10:127738537-127738795__mm10__AGCCAGGTCTTC__chr10:127738517-127739018	Liver	None	General	chr10:127738558-127739058	Hep+BEC	Hep+BEC									Promoter (<=1kb)	-743	Zbtb39			-0.207792	0.554248	-0.233648	0.310867	-0.544204	0.258587	-0.890191	0.854554	1.04189	0.137175	0	0	0	0	0	None
chr10:127745891-127746149	mm10	TCCTTAGTTGTG	chr10:127745795-127746296	chr10:127745891-127746149__mm10__TCCTTAGTTGTG__chr10:127745795-127746296	Liver	None	Pericentral		Shared	Shared									3' UTR	5583	Gpr182			-0.21298	0.556895	-0.770194	0.470413	-1.077	0.317367			-0.591164	0.699479	0	0	0	0	0	None
chr10:127749326-127749584	mm10	TACCGACTTAAC	chr10:127749185-127749686	chr10:127749326-127749584__mm10__TACCGACTTAAC__chr10:127749185-127749686	Liver	None	General	chr10:127749061-127749561	Shared	Shared									Promoter (2-3kb)	2148	Gpr182			-4.66237	1									0	0	0	0	0
chr10:127763957-127764215	mm10	CAACGCTAGGTC	chr10:127763854-127764355	chr10:127763957-127764215__mm10__CAACGCTAGGTC__chr10:127763854-127764355	Liver	None	General	chr10:127763834-127764334	Hep+BEC	Hep+BEC									Intron	4170	Rdh9	Tcf7l2_+,Nr1i3_+,Tcf7l1_+,Ppard_+,Nfib_+,Ppara_-,Nr2f2_+,Nfia_+,Cux1_+,Foxa1_+,Nr5a2_+,Cebpa_+,Ppara_+,Tcf7l1_-,Hnf4a_+,Onecut1_+,Pparg_+,Id2_+,Arntl_+,Hnf1a_+,Foxn3_extended_+,Trps1_extended_-,Mitf_extended_-	Rdh7,Stat6,Lrp1,Zbtb39,Rdh16,Gpr182	0.937036	0.102797	-1.34534	0.639552			-0.525107	0.761137	2.01985	0.016802	0	0	0	0	1	None
chr10:127776102-127776360	mm10	ACCGCGTACCAT	chr10:127776023-127776524	chr10:127776102-127776360__mm10__ACCGCGTACCAT__chr10:127776023-127776524	Liver	General	Pericentral	chr10:127775997-127776497	General	General									Promoter (<=1kb)	-26	Rdh9	Rxra_+,Xbp1_+,Elf1_+,Nr1h4_+,Ppara_+,Tcf7l1_-,Pparg_+,Id2_+,Arntl_+	Rdh7,Zbtb39,Stat6,Rdh16	0.23542	0.347746									0	0	0	0	0
chr10:127800855-127801113	mm10	GTGCTATGTATC	chr10:127800740-127801241	chr10:127800855-127801113__mm10__GTGCTATGTATC__chr10:127800740-127801241	Liver	None	Periportal	chr10:127800734-127801234	General	General									Promoter (<=1kb)	-39	Rdh16	Atf4_+,Nr1i3_+,Ppard_+,Nr1h4_+,Ppara_+,Tcf7l1_-,Pparg_+	Rdh7,Rdh16	-0.355086	0.616094	0.491337	0.143162					-0.399772	0.639453	0	0	0	0	0	None
chr10:127879226-127879484	mm10	CAACTAGCACTC	chr10:127879093-127879594	chr10:127879226-127879484__mm10__CAACTAGCACTC__chr10:127879093-127879594	Liver	None	General	chr10:127879143-127879643	Periportal	Periportal									Distal Intergenic	8846	Rdh7			1.51142	0.0257569	3.4266	0.000253633	3.81602	0.0146516	3.16223	0.000209439	2.96843	0.000945811	1	1	1	1	1	Both
chr10:127886644-127886902	mm10	GTGCCGCTTAGT	chr10:127886541-127887042	chr10:127886644-127886902__mm10__GTGCCGCTTAGT__chr10:127886541-127887042	Liver	None	General	chr10:127886523-127887023	General	General									Promoter (1-2kb)	1428	Rdh7	Nfib_+,Klf12_+,Bcl6_+,Ppara_+,Foxn3_extended_+	Naca,Rdh16,Rdh7,Rdh16f2,Zbtb39							2.81741	0.000808954			0	0	0	1	0
chr10:127893651-127893909	mm10	CTCTTATTCTGC	chr10:127893540-127894041	chr10:127893651-127893909__mm10__CTCTTATTCTGC__chr10:127893540-127894041	Liver	General	General	chr10:127893542-127894042	Shared	Shared									Distal Intergenic	-4609	Sdr9c7	Nfib_+,Cebpb_+,Gata6_+,Hnf1b_+,Foxo1_+,Hnf1a_+,Klf9_extended_+,Supt20_extended_+,Zbtb7a_extended_+,Nr3c2_extended_+,Creb1_extended_+,Zmiz1_extended_+	Rdh16,Rdh7,Rdh16f2,Zbtb39,Prim1,Naca,Hsd17b6	1.92183	0.00765642	2.57834	0.0025809	1.89603	0.0651646	3.76012	1.63698e-05	3.54166	0.000110819	1	1	1	1	1	Both
chr10:127904829-127905087	mm10	GAGTCCTGAAGA	chr10:127904705-127905206	chr10:127904829-127905087__mm10__GAGTCCTGAAGA__chr10:127904705-127905206	Liver	None	Periportal	chr10:127904708-127905208	Periportal	Periportal									Promoter (1-2kb)	1415	Sdr9c7	Foxa1_+,Cebpa_+,Hnf4a_+,Onecut1_+		0.0394783	0.439114									0	0	0	0	0
chr10:127904829-127905087	shuffle	ACAATCATGCGA	neg-ctrl	chr10:127904829-127905087__shuffle__ACAATCATGCGA__neg-ctrl	Shuffle	Shuffle	Shuffle		Shuffle	Shuffle														1.01942	0.0859866									1	0	0	0	0
chr10:127949633-127949891	mm10	CAGAGAGTATGT	chr10:127949503-127950004	chr10:127949633-127949891__mm10__CAGAGAGTATGT__chr10:127949503-127950004	Liver	None	Periportal	chr10:127949513-127950013	Hep+BEC	Hep+BEC									Distal Intergenic	46219	Sdr9c7	Onecut2_+,Nfib_+,Nfia_+,Nfix_+,Hnf4a_+,Foxn3_extended_+	Atp5b,Ptges3,Baz2a,Naca	-2.72558	1	2.01264	0.0099632							0	1	0	0	0	Invivo
chr10:127959273-127959531	mm10	CTTGCCAGCCTT	chr10:127959172-127959673	chr10:127959273-127959531__mm10__CTTGCCAGCCTT__chr10:127959172-127959673	Liver	None	Periportal	chr10:127959121-127959621	General	General									Distal Intergenic	41147	Hsd17b6	Atf4_+,Npas2_+,Esr1_+,Zeb1_+,Cux1_+,Nr5a2_+,Nr6a1_+,Mlxipl_+,Tcf4_+,Thrb_+,Esrrg_+,Nr1h4_+,Rora_+,Ppara_+,Clock_+,Hnf4a_+,Id2_+,Arntl_+,Dnmt3a_extended_+	Rdh16f2,Rdh7,Sdr9c7,Atp5b,Rdh16,Baz2a,Naca	0.0126439	0.451214	-2.9626	0.950041							0	0	0	0	0	None
chr10:127966583-127966841	mm10	AAGGAAGTCGCC	chr10:127966488-127966989	chr10:127966583-127966841__mm10__AAGGAAGTCGCC__chr10:127966488-127966989	Liver	None	General	chr10:127966416-127966916	General	General									Distal Intergenic	33837	Hsd17b6	Ppard_+,Ppara_+,Hnf4a_+,Pparg_+,Tef_+	Atp5b,Rdh7,Sdr9c7,Baz2a,Ptges3,Naca	0.494151	0.237949	0.361058	0.16978	0.513591	0.152552	-0.290443	0.685588	-0.173512	0.559001	0	0	0	0	0	None
chr10:128083061-128083319	mm10	CCGTATGGACAC	chr10:128082964-128083465	chr10:128083061-128083319__mm10__CCGTATGGACAC__chr10:128082964-128083465	Liver	None	General	chr10:128082879-128083379	Shared	Shared									Promoter (<=1kb)	0	Atp5b			2.52453	0.000960621	-0.204982	0.30359	-1.58881	0.384654	1.87456	0.0191009			1	0	0	1	0	HepG2
chr10:128088235-128088493	mm10	CGACAACTGAGG	chr10:128088109-128088610	chr10:128088235-128088493__mm10__CGACAACTGAGG__chr10:128088109-128088610	Liver	None	Periportal	chr10:128088114-128088614	Shared	Shared									Promoter (<=1kb)	0	Atp5b	Atf4_+,Sp100_+,Ppard_+,Esr1_+,Rarg_+,Nr2f2_+,Nr1h4_+,Clock_+,Sox5_+,Onecut1_+,Rarb_+,Zfp937_extended_+	Gls2,Rbms2	-1.13306	0.882472	-0.810282	0.483632	-1.11092	0.321677					0	0	0	0	0	None
chr10:12817458-12817716	mm10	CTCAGTCACCGA	chr10:12817335-12817836	chr10:12817458-12817716__mm10__CTCAGTCACCGA__chr10:12817335-12817836	Liver	General	General	chr10:12817403-12817903	General	General									Intron	-3843	Utrn	Nfib_+,Klf12_+,Nfia_+,Zeb1_+,Nr5a2_+,Nr6a1_+,Thrb_+	Utrn	-0.53776	0.690224	0.525769	0.137012	0.782385	0.131957	-1.15927	0.912066	0.993764	0.149614	0	0	0	0	0	None
chr10:128194313-128194571	mm10	CCACTGTTGACC	chr10:128194193-128194694	chr10:128194313-128194571__mm10__CCACTGTTGACC__chr10:128194193-128194694	Liver	None	Periportal	chr10:128194467-128194967	Periportal	Periportal									Promoter (<=1kb)	0	Gls2			1.04445	0.0815378									1	0	0	0	0
chr10:128196321-128196579	mm10	CTAGCGAAGATG	chr10:128196196-128196697	chr10:128196321-128196579__mm10__CTAGCGAAGATG__chr10:128196196-128196697	Liver	Periportal	Periportal	chr10:128195822-128196322	Shared	Periportal									Promoter (1-2kb)	1515	Gls2	Atf4_+,Srebf1_+,Nfib_+,Nfix_+,Atf7_-,Xbp1_+,Ahr_+,Nfyc_+,Tbx3_-,Cebpa_+,Hnf4a_+,Ahr_-,Id2_+,Hes6_extended_+,Klf9_extended_+,Thap1_extended_+,Chd2_extended_+,Tfdp2_extended_+,Zmiz1_extended_+	Apof,Gls2,Cs											0	0	0	0	0
chr10:128197097-128197355	mm10	CACTATACTTGG	chr10:128196975-128197476	chr10:128197097-128197355__mm10__CACTATACTTGG__chr10:128196975-128197476	Liver	None	Periportal	chr10:128196976-128197476	Shared	Shared									Promoter (2-3kb)	2291	Gls2	Foxa1_+,Hnf4a_+,Foxn3_extended_+,Chd2_extended_+	Cs	-1.92907	1	-1.99556	0.8039					-1.16837	0.842431	0	0	0	0	0	None
chr10:128199445-128199703	mm10	CTTGACACCTCC	chr10:128199319-128199820	chr10:128199445-128199703__mm10__CTTGACACCTCC__chr10:128199319-128199820	Liver	Periportal	Periportal	chr10:128199324-128199824	Shared	Periportal									Exon	-3553	Gls2	Atf4_+,Srebf1_+,Atf5_+,Nfib_+,Nr1i2_+,Esr1_+,Gmeb2_+,Nfia_+,Nfix_+,Taf1_+,Esrrg_-,Cebpb_+,Nr1i3_-,Atf7_-,Nr5a2_+,Pbx1_+,Nfyc_+,Esrra_+,Nr1h4_+,Cebpa_+,Ppara_+,Hnf4a_+,Pparg_-,Pparg_+,Id2_+,Hes6_extended_+,Thap1_extended_+,Foxn3_extended_+,Chd2_extended_+,Gtf3c2_extended_-,Ppargc1a_extended_+,Tfdp2_extended_+,Zmiz1_extended_+	Apof,Atp5b,Gls2,Cs,Stat2,Spryd4	0.0641692	0.426535									0	0	0	0	0
chr10:128200094-128200352	mm10	GTGGTTCCGGTA	chr10:128200027-128200528	chr10:128200094-128200352__mm10__GTGGTTCCGGTA__chr10:128200027-128200528	Liver	Periportal	Periportal	chr10:128200173-128200673	Shared	Periportal									Promoter (2-3kb)	-2904	Gls2	Atf4_+,Srebf1_+,Atf5_+,Nfib_+,Esr1_+,Nfix_+,Esrrg_-,Atf7_-,Nfyc_+,Esrra_+,Cebpa_+,Ppara_+,Hnf4a_+,Pparg_-,Pparg_+,Id2_+,Hes6_extended_+,Thap1_extended_+,Chd2_extended_+,Gtf3c2_extended_-,Ppargc1a_extended_+,Tfdp2_extended_+,Zmiz1_extended_+	Apof,Gls2,Cs	0.0170324	0.449169									0	0	0	0	0
chr10:128201028-128201286	mm10	AACGAAGTCACA	chr10:128201006-128201507	chr10:128201028-128201286__mm10__AACGAAGTCACA__chr10:128201006-128201507	Liver	None	Periportal	chr10:128200907-128201407	Shared	Shared									Promoter (1-2kb)	-1970	Gls2	Nfib_+	Cs,Gls2,Spryd4	-2.18981	1									0	0	0	0	0
chr10:128203760-128204018	mm10	CTTCATCGTTAG	chr10:128203535-128204036	chr10:128203760-128204018__mm10__CTTCATCGTTAG__chr10:128203535-128204036	Liver	Periportal	Periportal	chr10:128203639-128204139	Shared	Periportal									Promoter (<=1kb)	0	Gls2	Ppard_+,Esr1_+,Gmeb2_+,Esrrg_-,Cux1_+,Xbp1_+,Tcf4_+,Nfyc_+,Tbx3_-,Esrra_+,Nr1h4_+,Cebpa_+,Ppara_+,Hnf4a_+,Pparg_-,Pparg_+,Foxn3_extended_+,Chd2_extended_+,Foxp4_extended_+,Ppargc1a_extended_+	Apof,Atp5b,Gls2,Cs	-0.568538	0.701652	-1.72843	0.741418	-4.76644	0.797361	-0.334819	0.69821	-0.036608	0.50789	0	0	0	0	0	None
chr10:128204220-128204478	mm10	AATTCAAGCGTC	chr10:128204101-128204602	chr10:128204220-128204478__mm10__AATTCAAGCGTC__chr10:128204101-128204602	Liver	Periportal	Periportal	chr10:128204151-128204651	Shared	Periportal									Promoter (<=1kb)	456	Gls2	Ppard_+,Esr1_+,Esrrg_-,Xbp1_+,Nfyc_+,Cebpa_+,Ppara_+,Hnf4a_+,Pparg_-,Foxq1_extended_+,Ppargc1a_extended_+	Gls2,Cs	-0.246661	0.571636									0	0	0	0	0
chr10:128204780-128205038	mm10	GATTAGCGGAGG	chr10:128204653-128205154	chr10:128204780-128205038__mm10__GATTAGCGGAGG__chr10:128204653-128205154	Liver	Periportal	Periportal	chr10:128204659-128205159	Shared	Periportal									Promoter (1-2kb)	1016	Gls2	Atf4_+,Rxra_+,Nr1i3_+,Ppard_+,Klf12_+,Nr1i2_+,Esr1_+,Zfp467_+,Gmeb2_+,Taf1_+,Esrrg_-,Zeb1_+,Adnp2_+,Nr1i3_-,Xbp1_+,Nr5a2_+,Nfyc_+,Esrrg_+,Esrra_+,Nr1h4_+,Cebpa_+,Ppara_+,Hnf4a_+,Nr3c1_+,Pparg_-,Pparg_+,Chd2_extended_+,Nr3c2_extended_+,Ppargc1a_extended_+	Baz2a,Apon,Apof,Atp5b,Gls2,Cs,Stat2,Spryd4	-0.63536	0.723926									0	0	0	0	0
chr10:128207685-128207943	mm10	TGCGTTGACTTA	chr10:128207561-128208062	chr10:128207685-128207943__mm10__TGCGTTGACTTA__chr10:128207561-128208062	Liver	Periportal	Periportal	chr10:128207564-128208064	Shared	Periportal									Promoter (<=1kb)	760	Gls2	Etv6_+,Arnt_+,Xbp1_+,Cebpa_+,Ahr_-,Id2_+,Hes6_extended_+,Foxn3_extended_+,Acaa1b_extended_-,Tfdp2_extended_+	Gls2,Cs	-0.762188	0.765507	-3.31163	0.977426					-2.23386	0.979879	0	0	0	0	0	None
chr10:128208778-128209036	mm10	CCTTGTGTCCGT	chr10:128208558-128209059	chr10:128208778-128209036__mm10__CCTTGTGTCCGT__chr10:128208558-128209059	Liver	None	Periportal	chr10:128208858-128209358	Shared	Shared									Promoter (1-2kb)	1853	Gls2	Etv6_+,Nr1i2_+,Esrrg_-,Nr1i3_-,Foxa1_+,Xbp1_+,Ahr_+,Cebpa_+,Hnf4a_+,Onecut1_+,Pparg_-,Ahr_-,Pparg_+,Id2_+,Hnf1a_+,Hes6_extended_+,Acaa1b_extended_-	Apof,Gls2	-1.57118	0.994311									0	0	0	0	0
chr10:128209179-128209437	mm10	CGGAACCTAACA	chr10:128209067-128209568	chr10:128209179-128209437__mm10__CGGAACCTAACA__chr10:128209067-128209568	Liver	None	Periportal	chr10:128208858-128209358	Shared	Shared									Promoter (2-3kb)	2254	Gls2	Etv6_+,Nr1i2_+,Esrrg_-,Nr1i3_-,Foxa1_+,Xbp1_+,Ahr_+,Cebpa_+,Hnf4a_+,Onecut1_+,Pparg_-,Ahr_-,Pparg_+,Id2_+,Hnf1a_+,Hes6_extended_+,Acaa1b_extended_-	Apof,Gls2	-1.04706	0.857957	-3.85803	0.996171			-1.96391	0.992339			0	0	0	0	0	None
chr10:128210198-128210456	mm10	CGTTAAGCGTAG	chr10:128210065-128210566	chr10:128210198-128210456__mm10__CGTTAAGCGTAG__chr10:128210065-128210566	Liver	Periportal	Periportal	chr10:128210077-128210577	Shared	Periportal									Promoter (1-2kb)	1351	Spryd4	Nfib_+,Etv6_+,Nfix_+,Xbp1_+,Ahr_+,Cebpa_+,Hnf4a_+,Ahr_-,Id2_+,Hes6_extended_+,Klf9_extended_+,Foxn3_extended_+,Acaa1b_extended_-,Tfdp2_extended_+	Apof,Gls2,Atp5b,Cs,Spryd4	-2.30708	1									0	0	0	0	0
chr10:128210917-128211175	mm10	GGAAGTAGAGCT	chr10:128210793-128211294	chr10:128210917-128211175__mm10__GGAAGTAGAGCT__chr10:128210793-128211294	HepG2_mm10	Positive_control	Positive_control	chr10:128210796-128211296	Positive_control	Positive_control									Promoter (<=1kb)	632	Spryd4	Sp100_+,Etv6_+,Creb3l2_+,Xbp1_+,Nr5a2_+,Tcf4_+,Ahr_+,Elf1_+,Elk3_+,Id2_+,Ing4_extended_+,Hes6_extended_+,Acaa1a_extended_+,Zfp973_extended_+,Foxn3_extended_+,Acaa1b_extended_+	Cs,Rbms2,Gls2,Apon,Baz2a,Timeless,Stat2,Ptges3,Atp5b,Pan2	-1.86325	1									0	0	0	0	0
chr10:128211721-128211979	mm10	TGCAGTCCGAAT	chr10:128211585-128212086	chr10:128211721-128211979__mm10__TGCAGTCCGAAT__chr10:128211585-128212086	Liver	None	Periportal	chr10:128211559-128212059	Shared	Shared									Promoter (<=1kb)	0	Spryd4			-1.56539	0.993278									0	0	0	0	0
chr10:128253926-128254184	mm10	ATGCAGATGGAC	chr10:128253751-128254252	chr10:128253926-128254184__mm10__ATGCAGATGGAC__chr10:128253751-128254252	Liver	None	Pericentral	chr10:128253710-128254210	General	General									Promoter (<=1kb)	0	Apon	Pbx1_+,Bcl6_+,Hnf4a_+,Zscan18_extended_+,Foxn3_extended_+,Chd2_extended_+	Stat2,Coq10a,Pan2,Ankrd52,Apon,Cnpy2,Cs,Baz2a,Timeless,Rbms2,Nabp2	-0.862361	0.801124									0	0	0	0	0
chr10:128268432-128268690	mm10	CAAGCAATCTGT	chr10:128268313-128268814	chr10:128268432-128268690__mm10__CAAGCAATCTGT__chr10:128268313-128268814	Liver	None	General	chr10:128268311-128268811	General	General									Promoter (<=1kb)	0	Apof	Sp100_+,Nr1i3_+,Nr1i2_+,Esr1_+,Zeb1_+,Cux1_+,Nr5a2_+,Pbx1_+,Esrrg_+,Nr1h4_+,Rora_+,Ppara_+,Hnf4a_+,Onecut1_+,Irf5_+,Pparg_+,Klf9_extended_+,Foxn3_extended_+,Lcor_extended_+,Bcl3_extended_+	Pan2,Ankrd52,Coq10a,Timeless,Rbms2,Stat2,Baz2a,Cs,Apon,Rnf41,Nabp2,Cnpy2,Apof,Spryd4	-0.336915	0.60779	2.3199	0.00485213			1.32443	0.0774322	2.95604	0.000967676	0	1	0	1	1	Invivo
chr10:128270254-128270512	mm10	AACCGCGAATGG	chr10:128270218-128270719	chr10:128270254-128270512__mm10__AACCGCGAATGG__chr10:128270218-128270719	Liver	None	General	chr10:128270104-128270604	Shared	Shared									Promoter (<=1kb)	-47	Stat2			1.29011	0.0458848	2.42403	0.00375741	2.29763	0.0470156	1.93127	0.0160059	2.41947	0.00535304	1	1	1	1	1	Both
chr10:128303181-128303439	mm10	CGTGCTATGCCT	chr10:128303159-128303660	chr10:128303181-128303439__mm10__CGTGCTATGCCT__chr10:128303159-128303660	Liver	None	General	chr10:128303098-128303598	Shared	Shared									Promoter (<=1kb)	0	Pan2			2.8162	0.000323124	4.16794	2.48145e-05	4.88402	0.0061126	3.45641	5.97948e-05	3.99119	1.84178e-05	1	1	1	1	1	Both
chr10:128304175-128304433	mm10	CGCTAATGTCTA	chr10:128304057-128304558	chr10:128304175-128304433__mm10__CGCTAATGTCTA__chr10:128304057-128304558	Liver	None	General	chr10:128303892-128304392	Shared	Shared									Promoter (<=1kb)	777	Pan2			-0.751716	0.762474	-0.376079	0.353865			0.332788	0.401156	0.785514	0.20368	0	0	0	0	0	None
chr10:128336216-128336474	mm10	AGTGCCTTGGTC	chr10:128336099-128336600	chr10:128336216-128336474__mm10__AGTGCCTTGGTC__chr10:128336099-128336600	Liver	Intermediate	Pericentral	chr10:128336453-128336953	General	General									Promoter (1-2kb)	-1260	Cs	Atf4_+,Nr1i3_+,Foxa3_+,Ppard_+,Nr1i2_+,Esr1_+,Esrrg_-,Nr6a1_+,Nfyc_+,Esrrg_+,Esrra_+,Nr1h4_+,Rora_+,Ppara_+,Hnf4a_+,Bbx_+,Pparg_-,Pparg_+,Cbx7_extended_+,Foxn3_extended_+,Foxq1_extended_+,Bach2_extended_+,Foxp4_extended_+,Ppargc1a_extended_+,Bcl3_extended_+	Apof,Pan2,Cs,Cnpy2,Nabp2,Gls2,Coq10a,Ankrd52,Rnf41,Smarcc2	-0.566804	0.701112					1.99415	0.0133157			0	0	0	1	0
chr10:128351330-128351588	mm10	GGAGCAGGATGT	chr10:128351213-128351714	chr10:128351330-128351588__mm10__GGAGCAGGATGT__chr10:128351213-128351714	Liver	Intermediate	Pericentral	chr10:128351209-128351709	Intermediate	Intermediate									Intron	13596	Cs	Nr1i3_+,Tcf7l1_+,Nr1i2_+,Esrrg_-,Nr5a2_+,Esrrg_+,Esrra_+,Rora_+,Gabpb1_+,Htatip2_extended_+	Cs,Coq10a,Cnpy2,Pan2,Smarcc2,Gls2	1.1843	0.0589028	-1.51065	0.684523	-2.03509	0.445493	-0.895662	0.855132	-0.695136	0.729042	1	0	0	0	0	HepG2
chr10:128368296-128368554	mm10	CGCGATGTTCCA	chr10:128368165-128368666	chr10:128368296-128368554__mm10__CGCGATGTTCCA__chr10:128368165-128368666	Liver	General	Pericentral	chr10:128368203-128368703	Shared	Shared									Promoter (<=1kb)	0	Coq10a			-0.55071	0.695251	-0.634399	0.428811	-0.245004	0.227612	-1.79523	0.985034	-0.538536	0.685882	0	0	0	0	0	None
chr10:128494052-128494310	mm10	CTCATCAGTCCA	chr10:128493909-128494410	chr10:128494052-128494310__mm10__CTCATCAGTCCA__chr10:128493909-128494410	Liver	None	General	chr10:128494260-128494760	Shared	Shared									Promoter (<=1kb)	0	Myl6			0.460562	0.250481									0	0	0	0	0
chr10:128498678-128498936	mm10	ATCTAGTATCGG	chr10:128498628-128499129	chr10:128498678-128498936__mm10__ATCTAGTATCGG__chr10:128498628-128499129	Liver	None	General	chr10:128498429-128498929	Shared	Shared									Promoter (<=1kb)	0	Myl6b			2.70915	0.000480626	3.48852	0.000214221	-0.206907	0.223459	4.636	1.01908e-06			1	1	0	1	0	Both
chr10:128502461-128502719	mm10	AATGCTTGAACC	chr10:128502312-128502813	chr10:128502461-128502719__mm10__AATGCTTGAACC__chr10:128502312-128502813	Liver	None	Periportal	chr10:128502308-128502808	General	General									Distal Intergenic	-3776	Myl6b	Ppard_+,Ppara_+,Hnf4a_+,Pparg_+	Rnf41,Ankrd52,Erbb3,Coq10a,Pa2g4,Cs,Myl6,Rps26,Rpl41,Smarcc2,Nabp2	-0.22122	0.56094	-1.22399	0.602948	-1.74105	0.404723			-1.39216	0.885961	0	0	0	0	0	None
chr10:128525933-128526191	mm10	CTGTGTTAGTGG	chr10:128525747-128526248	chr10:128525933-128526191__mm10__CTGTGTTAGTGG__chr10:128525747-128526248	Liver	None	General	chr10:128525811-128526311	Shared	Shared									Promoter (<=1kb)	-62	Esyt1			1.37067	0.0375581	-2.34218	0.871051							1	0	0	0	0	HepG2
chr10:128547679-128547937	mm10	TATTAACGCACG	chr10:128547581-128548082	chr10:128547679-128547937__mm10__TATTAACGCACG__chr10:128547581-128548082	Liver	None	General	chr10:128547588-128548088	Shared	Shared									Promoter (<=1kb)	0	Zc3h10			2.57852	0.000786164	2.68109	0.00201065	3.10713	0.0237011	2.17546	0.0075155	2.37486	0.00614527	1	1	1	1	1	Both
chr10:128549051-128549309	mm10	CCGTATGGTTAT	chr10:128548907-128549408	chr10:128549051-128549309__mm10__CCGTATGGTTAT__chr10:128548907-128549408	HepG2_mm10	Positive_control	Positive_control	chr10:128548890-128549390	Positive_control	Positive_control									Promoter (<=1kb)	0	Rpl41			2.42445	0.0013843	0.568699	0.12948	0.627716	0.143823	0.395666	0.371638	-0.235054	0.582548	1	0	0	0	0	HepG2
chr10:128587769-128588027	mm10	CCTGCCTTGTGT	chr10:128587682-128588183	chr10:128587769-128588027__mm10__CCTGCCTTGTGT__chr10:128587682-128588183	HepG2_mm10	Positive_control	Positive_control	chr10:128587747-128588247	Positive_control	Positive_control									Promoter (1-2kb)	1625	Erbb3	E4f1_+,Srebf1_+,Irf2_+,Ppard_+,Nfib_+,Irf6_+,Klf12_+,Mbd1_+,Nfia_+,Zeb1_+,Cux1_+,Foxa1_+,Pbx1_+,Bcl6_+,Phf21a_+,Cebpa_+,Ppara_+,Sox5_+,Hnf4a_+,Onecut1_+,Irf5_+,Nr1h2_+,Pparg_+,Hes6_extended_+,Klf9_extended_+,Foxn3_extended_+,Chd2_extended_+,Gtf3c2_extended_-,Foxq1_extended_+,Hmgb1_extended_+,Zmiz1_extended_+,Jazf1_extended_+	Erbb3,Rab5b,Rpl41,Pa2g4,Smarcc2,Dgka,Rnf41,Rps26,Cdk2	-1.6166	1	3.55258	0.000179837							0	1	0	0	0	Invivo
chr10:128588787-128589045	mm10	CGTTCTGACAAT	chr10:128588670-128589171	chr10:128588787-128589045__mm10__CGTTCTGACAAT__chr10:128588670-128589171	Liver	General	General	chr10:128588704-128589204	General	General									Promoter (<=1kb)	607	Erbb3	Atf4_+,Srebf1_+,Irf2_+,Irf6_+,Klf12_+,Mbd1_+,Cux1_+,Atf7_-,Pbx1_+,Bcl6_+,Nfyc_+,Phf21a_+,Cebpa_+,Sox5_+,Hnf4a_+,Irf5_+,AI987944_extended_+,Hes6_extended_+,Klf9_extended_+,Sf1_extended_+,Zfp973_extended_+,Foxn3_extended_+,Chd2_extended_+,Gm14410_extended_+,Zfp825_extended_+,Gtf3c2_extended_-,Foxq1_extended_+,Hmgb1_extended_+,Foxp4_extended_+,Zmiz1_extended_+,Jazf1_extended_+,AW146154_extended_-	Rps26,Rpl41,Suox,Erbb3,Rab5b,Smarcc2,Rnf41,Pa2g4,Dgka,Zc3h10,Cdk2	-0.501082	0.675307	-1.72614	0.741098							0	0	0	0	0	None
chr10:128598522-128598780	mm10	GCAGCAATGATC	chr10:128598408-128598909	chr10:128598522-128598780__mm10__GCAGCAATGATC__chr10:128598408-128598909	Liver	General	General	chr10:128598401-128598901	General	General									Exon	-8870	Erbb3	Tcf7l2_+,Nfib_+,Klf12_+,Nfia_+,Cux1_+,Nr6a1_+,Hnf4a_+,Klf9_extended_+,Chd2_extended_+	Smarcc2,Pym1,Rab5b,Pa2g4,Erbb3,Rpl41	-0.0255806	0.470781	1.56521	0.0254819			0.536438	0.311357	-0.295412	0.601348	0	1	0	0	0	Invivo
chr10:128635740-128635998	mm10	CGTGTGATGCTG	chr10:128635600-128636101	chr10:128635740-128635998__mm10__CGTGTGATGCTG__chr10:128635600-128636101	Liver	General	General	chr10:128635624-128636124	General	General									3' UTR	8650	Ikzf4	Atf4_+,Srebf1_+,Ppard_+,Irf6_+,Zfp281_+,Cux1_+,Jun_+,Pbx1_+,Nfyc_+,Rara_+,Esrra_+,Cebpa_+,Ppara_+,Sox5_+,Hnf4a_+,Onecut1_+,Zfp148_+,Irf5_+,Pparg_+,Klf9_extended_+,Csnk2b_extended_+,Taf7_extended_+,Chd2_extended_+,Rfxank_extended_+,Dnmt3a_extended_+,Zmiz1_extended_+	Rps26,Rab5b,Myl6,Suox,Rpl41,Pym1,Smarcc2,Dgka,Pa2g4,Zc3h10,Erbb3,Cdk2,Esyt1	-0.571508	0.702409	-2.25932	0.857905							0	0	0	0	0	None
chr10:12869105-12869363	mm10	GATTGTGCATTG	chr10:12868976-12869477	chr10:12869105-12869363__mm10__GATTGTGCATTG__chr10:12868976-12869477	Liver	None	General	chr10:12869107-12869607	Shared	Shared									Promoter (<=1kb)	2	Utrn			-0.571808	0.702537	-1.95907	0.794634					-0.720892	0.738045	0	0	0	0	0	None
chr10:128747693-128747951	mm10	ACAACAGTAACC	chr10:128747466-128747967	chr10:128747693-128747951__mm10__ACAACAGTAACC__chr10:128747466-128747967	Liver	None	General	chr10:128747858-128748358	Shared	Shared									Promoter (<=1kb)	0	Pym1			-2.95919	1									0	0	0	0	0
chr10:128779051-128779309	mm10	AACTGTGTCCGG	chr10:128778890-128779391	chr10:128779051-128779309__mm10__AACTGTGTCCGG__chr10:128778890-128779391	Liver	None	General	chr10:128778830-128779330	Shared	Shared									Distal Intergenic	-11601	Mmp19			-0.539573	0.691016					-3.05189	0.999784			0	0	0	0	0
chr10:128790509-128790767	mm10	CAATCGCTCGCA	chr10:128790379-128790880	chr10:128790509-128790767__mm10__CAATCGCTCGCA__chr10:128790379-128790880	Liver	None	General	chr10:128790489-128790989	Shared	Shared									Promoter (<=1kb)	-143	Mmp19	Atf4_+,Onecut2_+,Cux1_+,Onecut1_+,Klf9_extended_+,Chd2_extended_+,Smarca4_extended_+,Bcl3_extended_+	Ormdl2,Suox,Pym1,Dgka,Dnajc14,Mmp19,Rdh5,Sarnp,Rab5b,Itga7,Cdk2	-0.389121	0.629961							0.103057	0.451951	0	0	0	0	0
chr10:128821578-128821836	mm10	GCGTCGGTGATA	chr10:128821535-128822036	chr10:128821578-128821836__mm10__GCGTCGGTGATA__chr10:128821535-128822036	Liver	None	General	chr10:128821556-128822056	Shared	Shared									Promoter (<=1kb)	0	Ormdl2			1.71411	0.0143632	1.18357	0.0508463			0.570707	0.296758	-0.773115	0.750648	1	1	0	0	0	Both
chr10:128919159-128919417	mm10	CCATACTTGCTT	chr10:128919044-128919545	chr10:128919159-128919417__mm10__CCATACTTGCTT__chr10:128919044-128919545	Liver	None	Pericentral	chr10:128919038-128919538	General	General									Promoter (<=1kb)	0	Rdh5	Srebf1_+,Nfib_+,Klf12_+,Hes6_extended_+,Chd2_extended_+	Sarnp,Mettl7b,Mmp19	1.65607	0.0170655	0.844681	0.0877758			1.06986	0.131794	-0.641153	0.714129	1	1	0	0	0	Both
chr10:128922984-128923242	mm10	GATCCTCTATGA	chr10:128922881-128923382	chr10:128922984-128923242__mm10__GATCCTCTATGA__chr10:128922881-128923382	Liver	None	General	chr10:128922961-128923461	Hep+BEC	Hep+BEC									Promoter (<=1kb)	0	Bloc1s1			1.32226	0.0421574	1.39126	0.035308	1.34348	0.0928363	1.17196	0.107102	1.39157	0.07241	1	1	1	0	1	Both
chr10:128956191-128956449	mm10	GTACAATAGCTG	chr10:128956112-128956613	chr10:128956191-128956449__mm10__GTACAATAGCTG__chr10:128956112-128956613	Liver	None	General	chr10:128956070-128956570	General	General									Promoter (2-3kb)	2418	Itga7	Hnf4a_+,Nrf1_+	Rdh5,Sarnp	-0.902517	0.812968	-1.33204	0.635732			-1.38056	0.94431	-0.837709	0.769323	0	0	0	0	0	None
chr10:128960919-128961177	mm10	TTCGCGCTTGTC	chr10:128960798-128961299	chr10:128960919-128961177__mm10__TTCGCGCTTGTC__chr10:128960798-128961299	Liver	None	General	chr10:128960798-128961298	General	General									Promoter (<=1kb)	0	Mettl7b	Hnf4a_+,Foxn3_extended_+	Dnajc14,Rdh5,Mettl7b,Itga7	-0.710762	0.750451	-2.06681	0.817944	-3.14792	0.59923	-0.576056	0.776036	-1.55466	0.91424	0	0	0	0	0	None
chr10:128965063-128965321	mm10	TTGACTAGCCAT	chr10:128964936-128965437	chr10:128965063-128965321__mm10__TTGACTAGCCAT__chr10:128964936-128965437	Liver	General	Pericentral	chr10:128965035-128965535	General	General									Distal Intergenic	-4075	Mettl7b	Atf4_+,Rxra_+,Nr1i3_+,Ppard_+,Etv6_+,Klf12_+,Nr1i2_+,Cebpb_+,Foxa1_+,Xbp1_+,Nr5a2_+,Nr6a1_+,Zfp445_+,Foxo3_+,Rara_+,Esrra_+,Nr1h4_+,Cebpa_+,Rora_+,Ppara_+,Foxo1_+,Hnf4a_+,Tef_+,Uqcrb_extended_+,Rnf114_extended_+,Acaa1a_extended_+,Zfp973_extended_+,Foxn3_extended_+,Msrb3_extended_+,Zfp825_extended_+,Foxq1_extended_+,Bach2_extended_+,Bcl3_extended_+,Acaa1b_extended_+	Ormdl2,Mettl7b,Rdh5,Itga7,Dnajc14,Sarnp,Cd63	1.83285	0.0100261	-1.75002	0.747255	-3.01462	0.579759	-0.189885	0.642352	-0.0926016	0.530169	1	0	0	0	0	HepG2
chr10:128965920-128966178	mm10	TAATGCCACCGC	chr10:128965807-128966308	chr10:128965920-128966178__mm10__TAATGCCACCGC__chr10:128965807-128966308	Liver	None	General	chr10:128965768-128966268	General	General									Distal Intergenic	-4932	Mettl7b	Atf4_+,Onecut2_+,Atf5_+,Nr1i3_+,Ppard_+,Nfib_+,Nr1i2_+,Nfia_+,Atf7_-,Nr6a1_+,Nr1h4_+,Rora_+,Ppara_+,Hnf4a_+,Onecut1_+,Foxn3_extended_+,Chd2_extended_+,Foxq1_extended_+,Bcl3_extended_+	Mettl7b,Ormdl2,Rdh5,Dnajc14,Sarnp,Itga7	2.05441	0.00498645	3.42404	0.000255414	3.46775	0.0186837	2.94395	0.000489889	2.46086	0.00473666	1	1	1	1	1	Both
chr10:128970922-128971180	mm10	TCTCAGTAGTCT	chr10:128970783-128971284	chr10:128970922-128971180__mm10__TCTCAGTAGTCT__chr10:128970783-128971284	Liver	General	General	chr10:128970801-128971301	General	General									Promoter (<=1kb)	-17	9030616G12Rik	Ppard_+,Ppara_+	Mettl7b	-0.295347	0.591831					-1.01962	0.884033			0	0	0	0	0
chr10:13193057-13193315	mm10	CATGGTCAACTG	chr10:13192915-13193416	chr10:13193057-13193315__mm10__CATGGTCAACTG__chr10:13192915-13193416	Liver	None	General	chr10:13192693-13193193	Shared	Shared									Promoter (<=1kb)	0	Ltv1			2.13992	0.00375061	2.24542	0.0058222	2.08348	0.0567027	2.45678	0.00296146	2.03479	0.0162911	1	1	1	1	1	Both
chr10:13984329-13984587	mm10	ATCGGTTGTAGT	chr10:13984209-13984710	chr10:13984329-13984587__mm10__ATCGGTTGTAGT__chr10:13984209-13984710	Liver	None	Periportal	chr10:13984208-13984708	General	General									Intron	17305	Hivep2	Nfib_+,Etv6_+,Esr1_+,Nfia_+,Nr5a2_+,Gata6_+,Rora_+,Sox5_+,Hnf4a_+,Dnmt3a_extended_+	Hivep2,Aig1	0.647105	0.183152	-0.876799	0.503867							0	0	0	0	0	None
chr10:15749078-15749336	mm10	AGTTCTGTGCGG	chr10:15748981-15749482	chr10:15749078-15749336__mm10__AGTTCTGTGCGG__chr10:15748981-15749482	Liver	None	General	chr10:15748700-15749200	Hep+BEC	Hep+BEC									Intron	-42441	C330004P14Rik			-0.971043	0.836348	-2.02754	0.810569			-1.46775	0.955661	-2.42852	0.98815	0	0	0	0	0	None
chr10:17476797-17477055	mm10	AGTCAGAAGTCA	chr10:17476675-17477176	chr10:17476797-17477055__mm10__AGTCAGAAGTCA__chr10:17476675-17477176	Liver	None	General	chr10:17476676-17477176	General	General									Distal Intergenic	-246163	Cited2			-5.88916	1									0	0	0	0	0
chr10:17722245-17722503	mm10	CCACTCTAATTC	chr10:17722136-17722637	chr10:17722245-17722503__mm10__CCACTCTAATTC__chr10:17722136-17722637	Liver	None	General	chr10:17722194-17722694	Shared	Shared									Promoter (<=1kb)	-715	Cited2			-3.12486	1									0	0	0	0	0
chr10:17727441-17727699	mm10	CACAGGACGGTT	chr10:17727330-17727831	chr10:17727441-17727699__mm10__CACAGGACGGTT__chr10:17727330-17727831	Liver	None	General	chr10:17727548-17728048	Hep+BEC	Hep+BEC									Distal Intergenic	4199	Cited2			0.507421	0.233005									0	0	0	0	0
chr10:18004292-18004550	mm10	TAATACGCTGAG	chr10:18004170-18004671	chr10:18004292-18004550__mm10__TAATACGCTGAG__chr10:18004170-18004671	Liver	None	Periportal	chr10:18004172-18004672	Shared	Shared									Distal Intergenic	8805	Abracl			0.405631	0.272554	-1.86111	0.770918	-0.642517	0.268406					0	0	0	0	0	None
chr10:18055404-18055662	mm10	CTTATCGTATCC	chr10:18055323-18055824	chr10:18055404-18055662__mm10__CTTATCGTATCC__chr10:18055323-18055824	Liver	None	General	chr10:18055248-18055748	Shared	Shared									Promoter (<=1kb)	-199	Reps1			3.14749	9.41107e-05					4.33895	1.62162e-06			1	0	0	1	0
chr10:18066191-18066449	mm10	GGACCTGTACGA	chr10:18066065-18066566	chr10:18066191-18066449__mm10__GGACCTGTACGA__chr10:18066065-18066566	Liver	None	Periportal	chr10:18066064-18066564	Hep+BEC	Hep+BEC									Intron	10187	Reps1	Elk3_-,Sox5_+,Foxn3_extended_+	Ccdc28a	2.18666	0.00318857	0.689818	0.109364	-0.420462	0.244618	1.15383	0.110895	2.02158	0.0167533	1	0	0	0	1	HepG2
chr10:18158033-18158291	mm10	TACGATTGTCTG	chr10:18157918-18158419	chr10:18158033-18158291__mm10__TACGATTGTCTG__chr10:18157918-18158419	Liver	Intermediate	Pericentral	chr10:18157912-18158412	Intermediate	Intermediate									Intron	-10754	Ect2l	Nr6a1_+,Nr1h4_+,Rora_+	Ccdc28a	1.02056	0.0857444	-0.216739	0.306596							1	0	0	0	0	HepG2
chr10:18276329-18276587	mm10	TCCAGAGGTGAC	chr10:18276201-18276702	chr10:18276329-18276587__mm10__TCCAGAGGTGAC__chr10:18276201-18276702	Liver	None	General	chr10:18276208-18276708	General	General									Distal Intergenic	-41331	Ccdc28a	Onecut2_+,Nr1i2_+,Nr6a1_+,Nr1h4_+,Rora_+,Ppara_+	Ccdc28a											0	0	0	0	0
chr10:18400660-18400918	mm10	TCGCGTTACATT	chr10:18400470-18400971	chr10:18400660-18400918__mm10__TCGCGTTACATT__chr10:18400470-18400971	Liver	None	Periportal	chr10:18400471-18400971	Hep+BEC	Hep+BEC									Intron	-6720	Nhsl1			-0.597999	0.710787									0	0	0	0	0
chr10:18529277-18529535	mm10	TTACACTTCTCC	chr10:18529150-18529651	chr10:18529277-18529535__mm10__TTACACTTCTCC__chr10:18529150-18529651	Liver	None	Pericentral	chr10:18529156-18529656	General	General									Intron	16352	Hebp2			2.54725	0.000887885	-0.489468	0.387462					-2.4522	0.988467	1	0	0	0	0	HepG2
chr10:18845348-18845606	mm10	AGTTACAGAGAG	chr10:18845225-18845726	chr10:18845348-18845606__mm10__AGTTACAGAGAG__chr10:18845225-18845726	Liver	None	General	chr10:18845236-18845736	Hep+BEC	Hep+BEC									Promoter (<=1kb)	328	Perp			0.650231	0.182167									0	0	0	0	0
chr10:18940481-18940739	hg19	GCTTCCTGTGTG	chr2:15049086-15049587	chr10:18940481-18940739__hg19__GCTTCCTGTGTG__chr2:15049086-15049587	Control_STARR-seq	Positive_control	Positive_control		Positive_control	Positive_control					2.437	0.516966			Promoter (<=1kb)	0	NSUN6			2.48454	0.00110527	0.479878	0.145278			1.16172	0.109278	1.67506	0.0397812	1	0	0	0	1	HepG2
chr10:19083765-19084023	mm10	TCAAGAGCACGG	chr10:19083639-19084140	chr10:19083765-19084023__mm10__TCAAGAGCACGG__chr10:19083639-19084140	Liver	None	Periportal	chr10:19083644-19084144	General	General									Distal Intergenic	-57728	Gm20139			-0.588608	0.708972	-0.0223373	0.254735	-0.323552	0.235007					0	0	0	0	0	None
chr10:19591764-19592022	mm10	GCCGTGACAGTT	chr10:19591644-19592145	chr10:19591764-19592022__mm10__GCCGTGACAGTT__chr10:19591644-19592145	Liver	None	General	chr10:19591893-19592393	Shared	Shared									Promoter (<=1kb)	0	Ifngr1			1.26912	0.0483417	0.427108	0.156069							1	0	0	0	0	HepG2
chr10:19907499-19907757	mm10	GCGATCCACGTA	chr10:19907270-19907771	chr10:19907499-19907757__mm10__GCGATCCACGTA__chr10:19907270-19907771	Liver	None	General	chr10:19907294-19907794	Shared	Shared									Promoter (<=1kb)	0	Pex7			2.26527	0.00243115	1.61191	0.0232832	-0.457943	0.248897	2.39427	0.00365018	1.50018	0.0583855	1	1	0	1	1	Both
chr10:19908084-19908342	mm10	TTCTTCCTGTAG	chr10:19907930-19908431	chr10:19908084-19908342__mm10__TTCTTCCTGTAG__chr10:19907930-19908431	Liver	General	General	chr10:19907917-19908417	General	General									Promoter (<=1kb)	-395	Pex7	Irf2_+,Nr6a1_+,Bcl6_+,Phf21a_+,Sox5_+,Hnf4a_+,Bptf_extended_+,Foxn3_extended_+,Chd2_extended_+,Zfp704_extended_+	Pex7,Map3k5	-0.693094	0.743592									0	0	0	0	0
chr10:19915354-19915612	mm10	TCTCTCGATTAG	chr10:19915232-19915733	chr10:19915354-19915612__mm10__TCTCTCGATTAG__chr10:19915232-19915733	Liver	None	Periportal	chr10:19915233-19915733	Shared	Shared									Distal Intergenic	-7665	Pex7	Nfib_+,Ets1_-	Map3k5	0.0717291	0.422487									0	0	0	0	0
chr10:19936544-19936802	mm10	CGGACAATGCAA	chr10:19936426-19936927	chr10:19936544-19936802__mm10__CGGACAATGCAA__chr10:19936426-19936927	Liver	None	General	chr10:19936423-19936923	Hep+BEC	Hep+BEC									Promoter (1-2kb)	1321	Map3k5			1.39838	0.0348784	-1.45945	0.669187	-3.10991	0.592122	0.496739	0.327587	0.706118	0.230192	1	0	0	0	0	HepG2
chr10:19946751-19947009	mm10	CATGACTAGGTA	chr10:19946632-19947133	chr10:19946751-19947009__mm10__CATGACTAGGTA__chr10:19946632-19947133	Liver	General	General	chr10:19946630-19947130	General	General									Intron	-4046	Map3k5	Nfib_+,Nfia_+,Ppara_+,Hnf4a_+,Foxn3_extended_+,Chd2_extended_+	Pex7	-1.89786	1	1.35973	0.0373491							0	1	0	0	0	Invivo
chr10:20046147-20046405	mm10	TGGAACTAAGAC	chr10:20046106-20046607	chr10:20046147-20046405__mm10__TGGAACTAAGAC__chr10:20046106-20046607	Liver	General	Periportal	chr10:20046098-20046598	Periportal	Periportal									Exon	-53120	Map3k5	Nfia_+,Cebpb_+,Foxa1_+,Ahr_+,Cebpa_+,Sox5_+,Hnf4a_+,Bbx_+,Onecut1_+,Hnf1a_+,Bptf_extended_+,Foxn3_extended_+,Bcl3_extended_+,Smad4_extended_+	Map3k5,Map7,Pex7	0.292987	0.3199	3.64683	0.000133052			4.1984	2.85269e-06	2.94682	0.00100159	0	1	0	1	1	Invivo
chr10:20064572-20064830	mm10	GCGGAGCCTTAT	chr10:20064449-20064950	chr10:20064572-20064830__mm10__GCGGAGCCTTAT__chr10:20064449-20064950	Liver	None	General	chr10:20064451-20064951	General	General									Intron	-34695	Map3k5			-2.84816	1									0	0	0	0	0
chr10:20077293-20077551	mm10	TGCCTCCGTACA	chr10:20077064-20077565	chr10:20077293-20077551__mm10__TGCCTCCGTACA__chr10:20077064-20077565	Liver	None	General	chr10:20077129-20077629	Periportal	Periportal									Intron	-21974	Map3k5			0.117017	0.403196	2.28488	0.00525968	-1.13624	0.324099	0.577525	0.293891			0	1	0	0	0	Invivo
chr10:20078382-20078640	mm10	GATCGACATGCA	chr10:20078268-20078769	chr10:20078382-20078640__mm10__GATCGACATGCA__chr10:20078268-20078769	Liver	None	General	chr10:20078261-20078761	General	General									Intron	-20885	Map3k5	Nfib_+,Nr1i2_+,Nfia_+,Nr6a1_+,Ahr_+,Nr1h4_+,Rora_+,Ppara_+,Hnf4a_+,Chd2_extended_+,Zmiz1_extended_+	Map3k5,Map7	-0.481223	0.669276	-2.10255	0.825842							0	0	0	0	0	None
chr10:20220796-20221054	mm10	TACTAGCGCCGT	chr10:20220682-20221183	chr10:20220796-20221054__mm10__TACTAGCGCCGT__chr10:20220682-20221183	Liver	General	General	chr10:20220675-20221175	General	General									Intron	-8741	Map7	Nfib_+,Nfia_+,Ppara_+	Bclaf1	-0.194154	0.547951	-0.560763	0.407918	-0.560051	0.259716	-1.16368	0.912322	-0.242291	0.584542	0	0	0	0	0	None
chr10:20724898-20725156	mm10	CGATCAACACGG	chr10:20724857-20725358	chr10:20724898-20725156__mm10__CGATCAACACGG__chr10:20724857-20725358	Liver	None	Periportal	chr10:20724859-20725359	Shared	Shared									Promoter (<=1kb)	0	Pde7b			0.090239	0.414203	0.0877276	0.229331			1.05722	0.134985	-0.0578198	0.516428	0	0	0	0	0	None
chr10:20775797-20776055	mm10	TTCAGTTACCTC	chr10:20775712-20776213	chr10:20775797-20776055__mm10__TTCAGTTACCTC__chr10:20775712-20776213	Liver	General	General	chr10:20775676-20776176	General	General									Intron	-50719	Pde7b	Fli1_+,Nfib_+,Etv6_+,Phf21a_+,Hnf4a_+,Klf9_extended_+,Chd2_extended_+	Pde7b	-1.48542	0.976108									0	0	0	0	0
chr10:20775797-20776055	shuffle	TGATCCTCCGCA	neg-ctrl	chr10:20775797-20776055__shuffle__TGATCCTCCGCA__neg-ctrl	Shuffle	Shuffle	Shuffle		Shuffle	Shuffle														-1.18704	0.897217	0.222227	0.198207							0	0	0	0	0	None
chr10:21377136-21377394	mm10	ATGTACTAGCCT	chr10:21377014-21377515	chr10:21377136-21377394__mm10__ATGTACTAGCCT__chr10:21377014-21377515	Liver	None	General	chr10:21377015-21377515	General	General									Promoter (<=1kb)	0	Aldh8a1	Ppara_+	Hbs1l	-0.221495	0.560961	-2.14547	0.835159					-1.91274	0.96009	0	0	0	0	0	None
chr10:21410847-21411105	mm10	TACTGCAACAAC	chr10:21410677-21411178	chr10:21410847-21411105__mm10__TACTGCAACAAC__chr10:21410677-21411178	Liver	None	General	chr10:21410707-21411207	General	General									Distal Intergenic	33500	Aldh8a1	Sox5_+	Aldh8a1	-0.5591	0.698715	-3.36916	0.981019					-0.514906	0.678361	0	0	0	0	0	None
chr10:21444409-21444667	mm10	CTTCGGTTCTCG	chr10:21444279-21444780	chr10:21444409-21444667__mm10__CTTCGGTTCTCG__chr10:21444279-21444780	Liver	None	Periportal	chr10:21444290-21444790	General	General									Distal Intergenic	67062	Aldh8a1	Tcf7l2_+,Onecut2_+,Nfib_+,Nr1i2_+,Nfia_+,Nfix_+,Nr5a2_+,Nr6a1_+,Nr1h4_+,Rora_+,Ppara_+,Hnf4a_+,Foxn3_extended_+	Aldh8a1,Hbs1l	0.183141	0.37025	-3.33554	0.97867	-4.56405	0.77478			-0.269413	0.592834	0	0	0	0	0	None
chr10:21447356-21447614	mm10	ATTCATACCGCC	chr10:21447236-21447737	chr10:21447356-21447614__mm10__ATTCATACCGCC__chr10:21447236-21447737	Liver	Periportal	Periportal	chr10:21447235-21447735	Shared	Periportal									Distal Intergenic	70009	Aldh8a1	Tcf7l2_+,Onecut2_+,Nr5a2_+,Nr6a1_+,Nr1h4_+,Hnf4a_+,Zhx3_extended_+	Aldh8a1	-0.745552	0.761797	-1.24005	0.606973			-0.894525	0.855039	-0.691173	0.72788	0	0	0	0	0	None
chr10:21609611-21609869	mm10	ACAGAGTACATG	chr10:21609505-21610006	chr10:21609611-21609869__mm10__ACAGAGTACATG__chr10:21609505-21610006	Liver	None	General	chr10:21609506-21610006	Shared	Shared									Intron	-6451	1700020N01Rik			-0.937768	0.824518	1.15331	0.0536431	1.04583	0.111227	1.2442	0.092134	1.12971	0.118607	0	1	0	1	0	Invivo
chr10:22001654-22001912	mm10	GACCAGTGCTTC	chr10:22001533-22002034	chr10:22001654-22001912__mm10__GACCAGTGCTTC__chr10:22001533-22002034	Liver	None	General	chr10:22001534-22002034	Hep+BEC	Hep+BEC									Distal Intergenic	5063	Sgk1	Nfib_+,Onecut1_+,Foxq1_extended_+	E030030I06Rik	-2.54498	1									0	0	0	0	0
chr10:23811715-23811973	mm10	CCTCTTGTAATG	chr10:23811592-23812093	chr10:23811715-23811973__mm10__CCTCTTGTAATG__chr10:23811592-23812093	Liver	General	Periportal	chr10:23811594-23812094	General	General									Intron	5739	Slc18b1	Ppard_+,Nfib_+,Zfp949_extended_+	Vnn3	-2.20778	1	-0.969821	0.529329					-0.460163	0.660427	0	0	0	0	0	None
chr10:23848343-23848601	mm10	CCGGATAAGTAA	chr10:23848233-23848734	chr10:23848343-23848601__mm10__CCGGATAAGTAA__chr10:23848233-23848734	Liver	None	General	chr10:23848172-23848672	General	General									Promoter (2-3kb)	-2861	Vnn3	Atf4_+,Hnf4a_+	Slc18b1	1.46099	0.0294165							-1.60279	0.920998	1	0	0	0	0
chr10:23851296-23851554	mm10	GCCACCTCAACT	chr10:23851182-23851683	chr10:23851296-23851554__mm10__GCCACCTCAACT__chr10:23851182-23851683	Liver	None	General	chr10:23851242-23851742	Shared	Shared									Promoter (<=1kb)	0	Vnn3	Hnf4a_+	Slc18b1,Rps12	0.726609	0.156717									0	0	0	0	0
chr10:23884986-23885244	mm10	GAGAGTCCTGTG	chr10:23884883-23885384	chr10:23884986-23885244__mm10__GAGAGTCCTGTG__chr10:23884883-23885384	Liver	None	Pericentral	chr10:23884865-23885365	General	General									Distal Intergenic	-9444	Vnn1	Ppard_+,Pparg_+	Vnn3,Slc18b1,Vnn1	-0.293607	0.59112									0	0	0	0	0
chr10:23979448-23979706	mm10	TTCTTCGTCCTC	chr10:23979337-23979838	chr10:23979448-23979706__mm10__TTCTTCGTCCTC__chr10:23979337-23979838	Liver	None	General	chr10:23979327-23979827	Shared	Shared									Distal Intergenic	5940	Taar6			0.0323705	0.442113	-1.40894	0.655877			-1.05011	0.889455	-0.544853	0.687211	0	0	0	0	0	None
chr10:24074799-24075057	mm10	CCGTGTCGTACT	chr10:24074685-24075186	chr10:24074799-24075057__mm10__CCGTGTCGTACT__chr10:24074685-24075186	Liver	None	Periportal	chr10:24074678-24075178	General	General									Promoter (1-2kb)	-1443	Taar8a	Esrra_+,Nr1h4_+,Foxn3_extended_+	Stx7	-0.813294	0.783492									0	0	0	0	0
chr10:24379140-24379398	mm10	AACGCGATCTAA	chr10:24379009-24379510	chr10:24379140-24379398__mm10__AACGCGATCTAA__chr10:24379009-24379510	Liver	None	Periportal	chr10:24379019-24379519	General	General									Distal Intergenic	155595	Moxd1			-0.43136	0.648987	-3.30731	0.977204			-0.333932	0.69821			0	0	0	0	0	None
chr10:24534933-24535191	mm10	TCGCCTAAGCCT	chr10:24534776-24535277	chr10:24534933-24535191__mm10__TCGCCTAAGCCT__chr10:24534776-24535277	Liver	General	General	chr10:24534878-24535378	General	General									Distal Intergenic	58567	Gm15270	Rxra_+,Ahr_+,Ppara_+,Hnf4a_+,Pparg_+,Foxn3_extended_+,Zfp704_extended_+,Acaa1b_extended_+,Usf1_extended_+	Enpp1	-1.24274	0.912417	-0.416259	0.365749			0.611912	0.28057			0	0	0	0	0	None
chr10:24755241-24755499	hg19	TGAGTCCAACAA	chr2:20736994-20737495	chr10:24755241-24755499__hg19__TGAGTCCAACAA__chr2:20736994-20737495	Control_STARR-seq	Positive_control	Positive_control		Positive_control	Positive_control					2.498	0.492395	2.37	0.299401	Promoter (<=1kb)	0	KIAA1217			0.567527	0.210765	2.13479	0.00748104							0	1	0	0	0	Invivo
chr10:24842748-24843006	mm10	GAAGTGGTGGTA	chr10:24842584-24843085	chr10:24842748-24843006__mm10__GAAGTGGTGGTA__chr10:24842584-24843085	Liver	General	General	chr10:24842556-24843056	Hep+BEC	Hep+BEC									Promoter (<=1kb)	0	Enpp3	Klf12_+	Enpp3	2.06125	0.00488241									1	0	0	0	0
chr10:24912044-24912302	mm10	ACAACCGTACTT	chr10:24911804-24912305	chr10:24912044-24912302__mm10__ACAACCGTACTT__chr10:24911804-24912305	Liver	Periportal	Periportal	chr10:24911836-24912336	Shared	Periportal									Promoter (1-2kb)	1380	Mir6905		Arg1	-0.115704	0.51276									0	0	0	0	0
chr10:24912639-24912897	mm10	GAGAGCATAGAT	chr10:24912516-24913017	chr10:24912639-24912897__mm10__GAGAGCATAGAT__chr10:24912516-24913017	Liver	None	Periportal	chr10:24912518-24913018	Shared	Shared									Promoter (1-2kb)	1975	Mir6905	Srebf1_+,Foxp1_+,Etv6_+,Xbp1_+,Ahr_+,Tbx3_-,Hnf4a_+,Acaa1a_extended_+,Chd2_extended_+,Zmiz1_extended_+	Arg1,Med23											0	0	0	0	0
chr10:24913635-24913893	mm10	CTTGTCGCCATG	chr10:24913550-24914051	chr10:24913635-24913893__mm10__CTTGTCGCCATG__chr10:24913550-24914051	Liver	Periportal	Periportal	chr10:24913514-24914014	Shared	Periportal									Promoter (2-3kb)	2514	Arg1	Srebf1_+,Atf5_+,Etv6_+,Ahr_+,Tbx3_-,Cebpa_+,Sox5_+,Hnf4a_+,Hes6_extended_+,Chd2_extended_+,Zhx3_extended_+,Ppargc1a_extended_+,Zmiz1_extended_+	Arg1	-0.269027	0.581075									0	0	0	0	0
chr10:24914307-24914565	mm10	CACGGAGAATAC	chr10:24914116-24914617	chr10:24914307-24914565__mm10__CACGGAGAATAC__chr10:24914116-24914617	Liver	None	Periportal	chr10:24914186-24914686	Shared	Shared									Promoter (1-2kb)	1842	Arg1	Srebf1_+,Etv6_+,Klf12_+,Xbp1_+,Ahr_+,Hnf4a_+,Hes6_extended_+,Acaa1a_extended_+,Chd2_extended_+,Zmiz1_extended_+	Arg1,Med23	-5.22985	1									0	0	0	0	0
chr10:24917202-24917460	mm10	CGAGTAGGTTGG	chr10:24917078-24917579	chr10:24917202-24917460__mm10__CGAGTAGGTTGG__chr10:24917078-24917579	Liver	Periportal	Periportal	chr10:24917081-24917581	Shared	Periportal									Promoter (<=1kb)	-795	Arg1	Cebpa_+,Hnf4a_+		-0.810997	0.782613	-1.08933	0.563752			-0.127335	0.614799	-1.53543	0.911526	0	0	0	0	0	None
chr10:24918681-24918939	mm10	GTTAGCTGACCT	chr10:24918550-24919051	chr10:24918681-24918939__mm10__GTTAGCTGACCT__chr10:24918550-24919051	Liver	None	Periportal	chr10:24918560-24919060	Shared	Shared									Promoter (2-3kb)	-2274	Arg1	Tbx3_-	Arg1	-0.334719	0.607334									0	0	0	0	0
chr10:24920596-24920854	mm10	ATAGGTGGACAA	chr10:24920458-24920959	chr10:24920596-24920854__mm10__ATAGGTGGACAA__chr10:24920458-24920959	Liver	Periportal	Periportal	chr10:24920475-24920975	Shared	Periportal									Exon	-4189	Arg1		Arg1	-0.45521	0.658473							0.723861	0.224327	0	0	0	0	0
chr10:24924467-24924725	mm10	GGATGTCACCGA	chr10:24924359-24924860	chr10:24924467-24924725__mm10__GGATGTCACCGA__chr10:24924359-24924860	Liver	None	General	chr10:24924346-24924846	General	General									Promoter (2-3kb)	2712	Arg1	Zeb1_+,Hnf4a_+,Zmiz1_extended_+	Enpp3,Arg1	-0.79018	0.776147	-1.86399	0.771271			-1.72452	0.980712	-2.06973	0.970674	0	0	0	0	0	None
chr10:24924467-24924725	shuffle	CGCAATCGGAGA	neg-ctrl	chr10:24924467-24924725__shuffle__CGCAATCGGAGA__neg-ctrl	Shuffle	Shuffle	Shuffle		Shuffle	Shuffle														-3.38286	1									0	0	0	0	0
chr10:24926446-24926704	mm10	ACCGTACTTCGA	chr10:24926233-24926734	chr10:24926446-24926704__mm10__ACCGTACTTCGA__chr10:24926233-24926734	Liver	Periportal	Periportal	chr10:24926325-24926825	Shared	Periportal									Promoter (<=1kb)	733	Arg1	Srebf1_+,Etv6_+,Ahr_+,Cebpa_+,Hnf4a_+,Onecut1_+,Chd2_extended_+,Zmiz1_extended_+	Arg1	-1.09027	0.870712	-2.02687	0.810569	-2.88679	0.561453	-1.77481	0.984222	-1.59435	0.919865	0	0	0	0	0	None
chr10:24927349-24927607	mm10	TAAGAGGTCACA	chr10:24927235-24927736	chr10:24927349-24927607__mm10__TAAGAGGTCACA__chr10:24927235-24927736	Liver	Periportal	Periportal	chr10:24927228-24927728	Shared	Periportal									Promoter (<=1kb)	0	Arg1	Srebf1_+,Etv6_+,Klf12_+,Nfyc_+,Tbx3_-,Cebpa_+,Cebpe_+,Sox5_+,Hnf4a_+,Hes6_extended_+,Chd2_extended_+,Yeats4_extended_+,Zbtb12_extended_+,Zmiz1_extended_+	Arg1,Med23											0	0	0	0	0
chr10:24947900-24948158	mm10	CATCACTGCATT	chr10:24947781-24948282	chr10:24947900-24948158__mm10__CATCACTGCATT__chr10:24947781-24948282	Liver	None	General	chr10:24947779-24948279	General	General									Distal Intergenic	-20416	Arg1	Xbp1_+,Nr1h4_+,Rora_+,Hnf4a_+,Klf9_extended_+,Foxn3_extended_+	Arg1,Med23,Enpp3											0	0	0	0	0
chr10:24948466-24948724	mm10	TCAACAAGGAGT	chr10:24948340-24948841	chr10:24948466-24948724__mm10__TCAACAAGGAGT__chr10:24948340-24948841	Liver	None	General	chr10:24948345-24948845	General	General									Distal Intergenic	-20982	Arg1	Xbp1_+,Rora_+,Hnf4a_+,Pparg_-,Pparg_+,Hes6_extended_+,Klf9_extended_+,Foxn3_extended_+	Arg1,Enpp3,Med23	0.220857	0.353996									0	0	0	0	0
chr10:24951701-24951959	mm10	GTAAGTTGCATG	chr10:24951587-24952088	chr10:24951701-24951959__mm10__GTAAGTTGCATG__chr10:24951587-24952088	Liver	None	Periportal	chr10:24951580-24952080	General	General									Distal Intergenic	-24217	Arg1	Tcf7l2_+,Irf2_+,Nfib_+,Nfia_+,Nfix_+,Nr1h4_+,Ppara_+,Hnf4a_+,Pparg_-,Pparg_+,Chd2_extended_+,Nr3c2_extended_+	Arg1,Enpp3,Med23	-1.26398	0.917534									0	0	0	0	0
chr10:24959111-24959369	mm10	GCTGCTTGACCA	chr10:24958974-24959475	chr10:24959111-24959369__mm10__GCTGCTTGACCA__chr10:24958974-24959475	Liver	None	Periportal	chr10:24958969-24959469	Shared	Shared									Distal Intergenic	-31627	Arg1		Arg1	-0.319675	0.601699	-0.728867	0.458861							0	0	0	0	0	None
chr10:25368001-25368259	hg19	TCCGCATCCGAA	chr2:21259019-21259520	chr10:25368001-25368259__hg19__TCCGCATCCGAA__chr2:21259019-21259520	Control_Shared	Positive_control	Positive_control		Positive_control	Positive_control	1.27333				2.109	0.516966	2.251	0.516966	Distal Intergenic	-16793	ENKUR			-0.597882	0.710787							2.64942	0.00269561	0	0	0	0	1
chr10:25513912-25514170	mm10	CAGTCGCGTGTT	chr10:25513792-25514293	chr10:25513912-25514170__mm10__CAGTCGCGTGTT__chr10:25513792-25514293	Liver	None	Pericentral	chr10:25513791-25514291	General	General									Intron	8318	Epb41l2	Tcf7l2_+,Hnf4a_+	Smlr1	0.427471	0.264013									0	0	0	0	0
chr10:25519970-25520228	mm10	ACACCAGTCACA	chr10:25519833-25520334	chr10:25519970-25520228__mm10__ACACCAGTCACA__chr10:25519833-25520334	Liver	General	General	chr10:25519934-25520434	Shared	Shared									Intron	14376	Epb41l2	Ppara_-,Rarg_+,Nr2f2_+,Hoxb4_+,Pbx1_+,Thrb_+,Nr1h4_+,Rora_+,Hnf4a_+,Elk3_+,Foxn3_extended_+,Gm14410_extended_+,Ppargc1a_extended_+	Smlr1,Epb41l2	2.85338	0.000285517	4.18456	2.36018e-05	3.57079	0.0172128	4.09293	4.19308e-06			1	1	1	1	0	Both
chr10:25536043-25536301	mm10	GCATAACCTAAC	chr10:25535934-25536435	chr10:25536043-25536301__mm10__GCATAACCTAAC__chr10:25535934-25536435	HepG2_mm10	Positive_control	Positive_control	chr10:25535922-25536422	Positive_control	Positive_control									Promoter (<=1kb)	0	Smlr1	Fli1_+,Ppara_-,Nr2f2_+,Pbx1_+,Ets1_+,Hnf4a_+,Elk3_+,Foxn3_extended_+	Smlr1,Epb41l2	2.25479	0.00251422	2.17728	0.00679809							1	1	0	0	0	Both
chr10:25536660-25536918	mm10	GTCGCAAGTCCA	chr10:25536551-25537052	chr10:25536660-25536918__mm10__GTCGCAAGTCCA__chr10:25536551-25537052	Liver	None	General	chr10:25536539-25537039	General	General									Promoter (<=1kb)	274	Gm29571	Rarg_+,Klf7_+,Elk3_+	Epb41l2	-1.80231	1	-0.746925	0.464238			-1.23757	0.922188	0.190489	0.414679	0	0	0	0	0	None
chr10:25539869-25540127	mm10	CGTATTCTCGAT	chr10:25539752-25540253	chr10:25539869-25540127__mm10__CGTATTCTCGAT__chr10:25539752-25540253	Liver	None	General	chr10:25539748-25540248	General	General									Intron	3483	Gm29571	Ppara_-,Nr2f2_+,Nfia_+,Tcf4_+,Thrb_+,Nr1h4_+,Rora_+,Hnf4a_+,Msrb3_extended_+,Msra_extended_+	Smlr1,Epb41l2	-4.89106	1									0	0	0	0	0
chr10:25571910-25572168	mm10	ACGCAGATGTAA	chr10:25571763-25572264	chr10:25571910-25572168__mm10__ACGCAGATGTAA__chr10:25571763-25572264	Liver	None	General	chr10:25571757-25572257	General	General									Intron	35524	Gm29571			-1.24708	0.913486	-1.39909	0.653901	-2.66724	0.535785	-0.964112	0.870986	-0.046525	0.512125	0	0	0	0	0	None
chr10:26351171-26351429	mm10	TCAACCGTCCAT	chr10:26351069-26351570	chr10:26351171-26351429__mm10__TCAACCGTCCAT__chr10:26351069-26351570	Liver	None	General	chr10:26351050-26351550	General	General									Intron	22527	L3mbtl3	Ppard_+,Cux1_+,Ppara_+	L3mbtl3	1.11114	0.0701676									1	0	0	0	0
chr10:26855976-26856234	mm10	AGGTTATCAGGT	chr10:26855857-26856358	chr10:26855976-26856234__mm10__AGGTTATCAGGT__chr10:26855857-26856358	Liver	None	General	chr10:26855855-26856355	Hep+BEC	Hep+BEC									Intron	-7108	Arhgap18	Pbx1_+,Hand2_extended_+,Prdm5_extended_+	Lama2	-0.481803	0.669528									0	0	0	0	0
chr10:27013063-27013321	mm10	GACGACCTCACT	chr10:27012954-27013455	chr10:27013063-27013321__mm10__GACGACCTCACT__chr10:27012954-27013455	Liver	Pericentral	Pericentral	chr10:27012942-27013442	Pericentral	Pericentral									Intron	-24549	Lama2	Tcf7l2_+,Rora_+,Cux2_extended_+	Arhgap18,Lama2	3.42369	3.1422e-05	0.418003	0.157722			3.02301	0.000356738	1.77121	0.0314762	1	0	0	1	1	HepG2
[truncated: 10,872 more rows]

## Sheet: Supplementary Table 3
Supplementary Table 3. 500 MPRA metadata and measurements. To distinguish active and inactive enhancers, a Gaussian fit of the shuffled negative control values was performed, and a p-value was calculated based on that Gaussian fit for all enhancers. P-values are adjusted using the Benjamini-Hochberg method.
[truncated: 456 more rows]

[truncated: 1 more sheets: Supplementary Table 4]
