# Supplementary material for: Single-cell spatial multi-omics and deep learning dissect enhancer-driven gene regulatory networks in liver zonation
Source: Nat Cell Biol. 2024 Jan 5;26(1):153–67. doi: 10.1038/s41556-023-01316-4 (PMC10791584; doi:10.1038/s41556-023-01316-4)
Supplement: Supplementary file 5 — Statistical source data. [file 41556_2023_1316_MOESM5_ESM.xlsx]

## Sheet: Figure 1b 
Cell	UMAP_1	UMAP_2	Refined_cell_type	Paired
AAACCCACACCCTAAA-TEW__02ff09__scNuc_Liver_Habib_Control	-2.94546	-6.67822	RNA_Hep_PP_PC_3	AAACCCACACCCTAAA-TEW__02ff09__scNuc_Liver_Habib_Control
AAACCCACAGACACCC-TEW__02ff09__scNuc_Liver_Habib_Control	0.12067	-3.30032	RNA_Hep_PP_PC_2	AAACCCACAGACACCC-TEW__02ff09__scNuc_Liver_Habib_Control
AAACCCAGTTACCGTA-TEW__02ff09__scNuc_Liver_Habib_Control	3.46412	12.0011	RNA_HSC	HSC_14924
AAACCCAGTTGTTGAC-TEW__02ff09__scNuc_Liver_Habib_Control	11.825	1.35801	RNA_LSEC	LSEC_38787
AAACCCATCGCATTAG-TEW__02ff09__scNuc_Liver_Habib_Control	3.26338	1.52737	RNA_Hep_PP_PC_1	AAACCCATCGCATTAG-TEW__02ff09__scNuc_Liver_Habib_Control
AAACGAAAGCCGTCGT-TEW__02ff09__scNuc_Liver_Habib_Control	-1.61466	1.02562	RNA_Hep_PP_PC_2	Hep_47265
AAACGAAAGGGAGATA-TEW__02ff09__scNuc_Liver_Habib_Control	-1.86737	0.0612758	RNA_Hep_PP_PC_2	Hep_8762
AAACGAAAGGGAGGCA-TEW__02ff09__scNuc_Liver_Habib_Control	-4.46328	-3.74803	RNA_Hep_PP_PC_3	AAACGAAAGGGAGGCA-TEW__02ff09__scNuc_Liver_Habib_Control
AAACGAAGTACCTAAC-TEW__02ff09__scNuc_Liver_Habib_Control	-1.3289	-5.89718	RNA_Hep_PP_PC_3	Hep_607
AAACGAAGTCGATGCC-TEW__02ff09__scNuc_Liver_Habib_Control	-0.692255	0.353328	RNA_Hep_PP_PC_2	Hep_11792
AAACGAAGTTACACAC-TEW__02ff09__scNuc_Liver_Habib_Control	8.03462	8.17421	RNA_T_cell	AAACGAAGTTACACAC-TEW__02ff09__scNuc_Liver_Habib_Control
AAACGAATCACTCGAA-TEW__02ff09__scNuc_Liver_Habib_Control	8.3294	5.78395	RNA_T_cell	AAACGAATCACTCGAA-TEW__02ff09__scNuc_Liver_Habib_Control
AAACGAATCGCTGATA-TEW__02ff09__scNuc_Liver_Habib_Control	4.35558	-12.5093	RNA_BEC	AAACGAATCGCTGATA-TEW__02ff09__scNuc_Liver_Habib_Control
AAACGCTAGACTGTTC-TEW__02ff09__scNuc_Liver_Habib_Control	-3.07238	-5.47494	RNA_Hep_PP_PC_3	Hep_6704
AAACGCTAGATGAACT-TEW__02ff09__scNuc_Liver_Habib_Control	-2.89807	-6.42669	RNA_Hep_PP_PC_3	AAACGCTAGATGAACT-TEW__02ff09__scNuc_Liver_Habib_Control
AAACGCTCAACGGCCT-TEW__02ff09__scNuc_Liver_Habib_Control	0.60713	5.31156	RNA_Hep_PP_PC_1	AAACGCTCAACGGCCT-TEW__02ff09__scNuc_Liver_Habib_Control
AAACGCTCACACCGCA-TEW__02ff09__scNuc_Liver_Habib_Control	-8.47861	-1.09337	RNA_Hep_PP_PC_5	Hep_49258
AAACGCTCATACCATG-TEW__02ff09__scNuc_Liver_Habib_Control	4.43121	12.3711	RNA_HSC	HSC_31350
AAACGCTGTCAAGTTC-TEW__02ff09__scNuc_Liver_Habib_Control	1.33227	4.48231	RNA_Hep_PP_PC_1	Hep_36430
AAACGCTGTCACGACC-TEW__02ff09__scNuc_Liver_Habib_Control	1.78345	1.18293	RNA_Hep_PP_PC_1	Hep_48133
AAACGCTGTTATTCCT-TEW__02ff09__scNuc_Liver_Habib_Control	10.2089	1.96011	RNA_LSEC	LSEC_4352
AAAGAACAGCATTTGC-TEW__02ff09__scNuc_Liver_Habib_Control	-2.50596	-6.98765	RNA_Hep_PP_PC_3	Hep_43292
AAAGAACAGTAGGCCA-TEW__02ff09__scNuc_Liver_Habib_Control	1.88906	0.303398	RNA_Hep_PP_PC_1	Hep_11436
AAAGAACGTAAGTCAA-TEW__02ff09__scNuc_Liver_Habib_Control	-1.85725	0.352325	RNA_Hep_PP_PC_2	Hep_30059
AAAGAACGTACGATTC-TEW__02ff09__scNuc_Liver_Habib_Control	8.05743	-7.48971	RNA_Kupffer	Kupffer_12035
AAAGAACGTTGCATTG-TEW__02ff09__scNuc_Liver_Habib_Control	-8.71665	-3.35153	RNA_Hep_PP_PC_5	AAAGAACGTTGCATTG-TEW__02ff09__scNuc_Liver_Habib_Control
AAAGAACGTTGTGGCC-TEW__02ff09__scNuc_Liver_Habib_Control	10.3925	0.299775	RNA_LSEC	LSEC_37421
AAAGAACTCGAGTGGA-TEW__02ff09__scNuc_Liver_Habib_Control	0.202912	2.25556	RNA_Hep_PP_PC_1	Hep_35278
AAAGGATCAACACGTT-TEW__02ff09__scNuc_Liver_Habib_Control	-0.435709	4.93486	RNA_Hep_PP_PC_1	Hep_49634
AAAGGATTCTAGAACC-TEW__02ff09__scNuc_Liver_Habib_Control	-2.25728	-2.6968	RNA_Hep_PP_PC_3	AAAGGATTCTAGAACC-TEW__02ff09__scNuc_Liver_Habib_Control
AAAGGGCAGCGGTAGT-TEW__02ff09__scNuc_Liver_Habib_Control	10.8048	0.0624267	RNA_LSEC	LSEC_40888
AAAGGGCAGCTCAGAG-TEW__02ff09__scNuc_Liver_Habib_Control	-3.87007	-4.94494	RNA_Hep_PP_PC_3	Hep_8265
AAAGGGCAGTTGCCTA-TEW__02ff09__scNuc_Liver_Habib_Control	-2.19682	1.01695	RNA_Hep_PP_PC_2	AAAGGGCAGTTGCCTA-TEW__02ff09__scNuc_Liver_Habib_Control
AAAGGGCCAGAGTTGG-TEW__02ff09__scNuc_Liver_Habib_Control	7.858	-4.23572	RNA_cDC	AAAGGGCCAGAGTTGG-TEW__02ff09__scNuc_Liver_Habib_Control
AAAGGGCCATGCCGGT-TEW__02ff09__scNuc_Liver_Habib_Control	0.988138	2.41132	RNA_Hep_PP_PC_1	Hep_6954
AAAGGGCGTCTAACGT-TEW__02ff09__scNuc_Liver_Habib_Control	-2.9209	-0.300954	RNA_Hep_PP_PC_2	AAAGGGCGTCTAACGT-TEW__02ff09__scNuc_Liver_Habib_Control
AAAGGGCGTGGCACTC-TEW__02ff09__scNuc_Liver_Habib_Control	5.55309	10.9696	RNA_HSC	HSC_44789
AAAGGTAAGATGGCAC-TEW__02ff09__scNuc_Liver_Habib_Control	9.98141	-6.67325	RNA_Kupffer	Kupffer_42068
AAAGGTAAGCCTGGAA-TEW__02ff09__scNuc_Liver_Habib_Control	-3.48987	-2.41269	RNA_Hep_PP_PC_3	Hep_26323
AAAGGTAAGTAAGGGA-TEW__02ff09__scNuc_Liver_Habib_Control	-8.58806	-4.2285	RNA_Hep_PP_PC_5	AAAGGTAAGTAAGGGA-TEW__02ff09__scNuc_Liver_Habib_Control
AAAGGTACACGGTGCT-TEW__02ff09__scNuc_Liver_Habib_Control	1.06093	5.13342	RNA_Hep_PP_PC_1	Hep_7418
AAAGGTACATGGCACC-TEW__02ff09__scNuc_Liver_Habib_Control	8.60814	6.1962	RNA_T_cell	AAAGGTACATGGCACC-TEW__02ff09__scNuc_Liver_Habib_Control
AAAGTCCAGATAGGGA-TEW__02ff09__scNuc_Liver_Habib_Control	-2.71691	-5.71214	RNA_Hep_PP_PC_3	AAAGTCCAGATAGGGA-TEW__02ff09__scNuc_Liver_Habib_Control
AAAGTCCAGGTCACCC-TEW__02ff09__scNuc_Liver_Habib_Control	-1.51102	-6.27629	RNA_Hep_PP_PC_3	AAAGTCCAGGTCACCC-TEW__02ff09__scNuc_Liver_Habib_Control
AAAGTCCCATCTAGAC-TEW__02ff09__scNuc_Liver_Habib_Control	-5.89056	-5.49211	RNA_Hep_PP_PC_4	Hep_9844
AAAGTCCCATGCGTGC-TEW__02ff09__scNuc_Liver_Habib_Control	-5.40386	-6.11839	RNA_Hep_PP_PC_4	Hep_38834
AAAGTCCGTCATTGCA-TEW__02ff09__scNuc_Liver_Habib_Control	1.49816	11.518	RNA_Fibroblast	AAAGTCCGTCATTGCA-TEW__02ff09__scNuc_Liver_Habib_Control
AAAGTCCGTTCCACAA-TEW__02ff09__scNuc_Liver_Habib_Control	-4.69726	-5.30632	RNA_Hep_PP_PC_4	AAAGTCCGTTCCACAA-TEW__02ff09__scNuc_Liver_Habib_Control
AAAGTGAGTAGCCAGA-TEW__02ff09__scNuc_Liver_Habib_Control	-8.39307	-3.56063	RNA_Hep_PP_PC_5	Hep_37688
AAAGTGAGTATCTCGA-TEW__02ff09__scNuc_Liver_Habib_Control	3.49985	-12.2663	RNA_BEC	AAAGTGAGTATCTCGA-TEW__02ff09__scNuc_Liver_Habib_Control
AAAGTGATCAAAGAAC-TEW__02ff09__scNuc_Liver_Habib_Control	9.12431	-1.25553	RNA_VEC_PC	AAAGTGATCAAAGAAC-TEW__02ff09__scNuc_Liver_Habib_Control
AAAGTGATCAGGTGTT-TEW__02ff09__scNuc_Liver_Habib_Control	6.30227	-2.14774	RNA_B_cell	AAAGTGATCAGGTGTT-TEW__02ff09__scNuc_Liver_Habib_Control
AAATGGAAGGTCGTGA-TEW__02ff09__scNuc_Liver_Habib_Control	5.98438	10.7571	RNA_HSC	HSC_14612
AAATGGAAGTTGTCAC-TEW__02ff09__scNuc_Liver_Habib_Control	-2.09274	-2.41064	RNA_Hep_PP_PC_3	Hep_37706
AAATGGATCCTGTTAT-TEW__02ff09__scNuc_Liver_Habib_Control	9.54072	-6.8614	RNA_Kupffer	Kupffer_43793
AAATGGATCTACCTTA-TEW__02ff09__scNuc_Liver_Habib_Control	6.55064	11.9785	RNA_HSC	HSC_18937
AACAAAGAGCAGTCTT-TEW__02ff09__scNuc_Liver_Habib_Control	-4.71103	-5.67732	RNA_Hep_PP_PC_4	Hep_12982
AACAAAGCAATCGTCA-TEW__02ff09__scNuc_Liver_Habib_Control	7.38325	-4.65472	RNA_cDC	AACAAAGCAATCGTCA-TEW__02ff09__scNuc_Liver_Habib_Control
AACAAAGCATCGTGGC-TEW__02ff09__scNuc_Liver_Habib_Control	-9.60524	-4.71529	RNA_Hep_PP_PC_5	AACAAAGCATCGTGGC-TEW__02ff09__scNuc_Liver_Habib_Control
AACAAAGGTCCTTAAG-TEW__02ff09__scNuc_Liver_Habib_Control	0.854397	3.3895	RNA_Hep_PP_PC_1	AACAAAGGTCCTTAAG-TEW__02ff09__scNuc_Liver_Habib_Control
AACAAAGTCCGTATGA-TEW__02ff09__scNuc_Liver_Habib_Control	-1.38227	-1.04889	RNA_Hep_PP_PC_2	Hep_22213
AACAAAGTCGGCTGGT-TEW__02ff09__scNuc_Liver_Habib_Control	8.13073	6.78096	RNA_T_cell	AACAAAGTCGGCTGGT-TEW__02ff09__scNuc_Liver_Habib_Control
AACAAAGTCTGAGCAT-TEW__02ff09__scNuc_Liver_Habib_Control	2.85095	3.4981	RNA_Hep_PP_PC_1	Hep_14856
AACAACCGTCCATACA-TEW__02ff09__scNuc_Liver_Habib_Control	1.72424	5.1231	RNA_Hep_PP_PC_1	Hep_41814
AACAACCGTGACCGTC-TEW__02ff09__scNuc_Liver_Habib_Control	-2.94855	-3.5668	RNA_Hep_PP_PC_3	AACAACCGTGACCGTC-TEW__02ff09__scNuc_Liver_Habib_Control
AACAACCGTGCGGATA-TEW__02ff09__scNuc_Liver_Habib_Control	4.26266	11.654	RNA_HSC	HSC_34753
AACAACCTCAGCGCAC-TEW__02ff09__scNuc_Liver_Habib_Control	3.16565	2.20208	RNA_Hep_PP_PC_1	Hep_49259
AACAACCTCGACCAAT-TEW__02ff09__scNuc_Liver_Habib_Control	3.43821	12.5264	RNA_HSC	HSC_5445
AACAAGAAGAGTGTGC-TEW__02ff09__scNuc_Liver_Habib_Control	10.2219	1.01726	RNA_LSEC	AACAAGAAGAGTGTGC-TEW__02ff09__scNuc_Liver_Habib_Control
AACAAGAAGGGTATAT-TEW__02ff09__scNuc_Liver_Habib_Control	9.97917	-0.00509266	RNA_LSEC	AACAAGAAGGGTATAT-TEW__02ff09__scNuc_Liver_Habib_Control
AACAAGACAGCACCCA-TEW__02ff09__scNuc_Liver_Habib_Control	-4.42777	-6.99094	RNA_Hep_PP_PC_4	Hep_51168
AACAAGAGTGATTGGG-TEW__02ff09__scNuc_Liver_Habib_Control	-1.22542	1.07957	RNA_Hep_PP_PC_2	Hep_25804
AACAAGAGTGTAAACA-TEW__02ff09__scNuc_Liver_Habib_Control	4.23119	10.328	RNA_HSC	HSC_48747
AACAAGATCGACCAAT-TEW__02ff09__scNuc_Liver_Habib_Control	5.57073	-3.25697	RNA_B_cell	AACAAGATCGACCAAT-TEW__02ff09__scNuc_Liver_Habib_Control
AACAAGATCGAGTACT-TEW__02ff09__scNuc_Liver_Habib_Control	-1.36285	-3.8684	RNA_Hep_PP_PC_3	AACAAGATCGAGTACT-TEW__02ff09__scNuc_Liver_Habib_Control
AACACACCAACCGTGC-TEW__02ff09__scNuc_Liver_Habib_Control	2.66442	2.93511	RNA_Hep_PP_PC_1	Hep_50248
AACACACGTTGCGAAG-TEW__02ff09__scNuc_Liver_Habib_Control	-2.88522	-4.99807	RNA_Hep_PP_PC_3	Hep_43221
AACACACTCTACGGTA-TEW__02ff09__scNuc_Liver_Habib_Control	-1.08403	-3.81146	RNA_Hep_PP_PC_3	Hep_40779
AACACACTCTCATGGA-TEW__02ff09__scNuc_Liver_Habib_Control	-0.26547	4.36049	RNA_Hep_PP_PC_1	Hep_5209
AACAGGGAGATCGCTT-TEW__02ff09__scNuc_Liver_Habib_Control	0.867849	1.56601	RNA_Hep_PP_PC_1	Hep_30346
AACAGGGAGGCCTAAG-TEW__02ff09__scNuc_Liver_Habib_Control	10.4029	-6.40134	RNA_Kupffer	AACAGGGAGGCCTAAG-TEW__02ff09__scNuc_Liver_Habib_Control
AACAGGGTCATGAAAG-TEW__02ff09__scNuc_Liver_Habib_Control	-1.6118	0.507234	RNA_Hep_PP_PC_2	Hep_34675
AACAGGGTCCCTGGTT-TEW__02ff09__scNuc_Liver_Habib_Control	-1.73887	-4.64729	RNA_Hep_PP_PC_3	Hep_9591
AACCAACAGACTAAGT-TEW__02ff09__scNuc_Liver_Habib_Control	10.7217	1.33586	RNA_LSEC	AACCAACAGACTAAGT-TEW__02ff09__scNuc_Liver_Habib_Control
AACCAACAGATACTGA-TEW__02ff09__scNuc_Liver_Habib_Control	9.99819	1.44833	RNA_LSEC	LSEC_24619
AACCAACAGGTTACCT-TEW__02ff09__scNuc_Liver_Habib_Control	-9.5491	-0.67512	RNA_Hep_PP_PC_5	Hep_44661
AACCAACGTTGCTAGT-TEW__02ff09__scNuc_Liver_Habib_Control	7.23045	-7.90422	RNA_Kupffer	AACCAACGTTGCTAGT-TEW__02ff09__scNuc_Liver_Habib_Control
AACCAACTCAAGAGTA-TEW__02ff09__scNuc_Liver_Habib_Control	-3.18876	-3.2997	RNA_Hep_PP_PC_3	Hep_22741
AACCACAAGCACTAAA-TEW__02ff09__scNuc_Liver_Habib_Control	1.98223	2.84694	RNA_Hep_PP_PC_1	AACCACAAGCACTAAA-TEW__02ff09__scNuc_Liver_Habib_Control
AACCACAAGTTGCCTA-TEW__02ff09__scNuc_Liver_Habib_Control	2.39998	0.104331	RNA_Hep_PP_PC_1	AACCACAAGTTGCCTA-TEW__02ff09__scNuc_Liver_Habib_Control
AACCACACACGTTGGC-TEW__02ff09__scNuc_Liver_Habib_Control	-8.04491	-3.74152	RNA_Hep_PP_PC_5	Hep_10331
AACCACACAGCCTATA-TEW__02ff09__scNuc_Liver_Habib_Control	-1.36089	-4.17717	RNA_Hep_PP_PC_3	Hep_49921
AACCACATCGCATTGA-TEW__02ff09__scNuc_Liver_Habib_Control	2.52047	3.09274	RNA_Hep_PP_PC_1	AACCACATCGCATTGA-TEW__02ff09__scNuc_Liver_Habib_Control
AACCACATCGCCAGTG-TEW__02ff09__scNuc_Liver_Habib_Control	-1.07927	-3.17453	RNA_Hep_PP_PC_3	AACCACATCGCCAGTG-TEW__02ff09__scNuc_Liver_Habib_Control
AACCATGAGACGACTG-TEW__02ff09__scNuc_Liver_Habib_Control	10.0825	-2.64259	RNA_VEC_LY	AACCATGAGACGACTG-TEW__02ff09__scNuc_Liver_Habib_Control
AACCATGAGAGAGTGA-TEW__02ff09__scNuc_Liver_Habib_Control	1.23049	5.02401	RNA_Hep_PP_PC_1	Hep_166
AACCATGAGTTGCTCA-TEW__02ff09__scNuc_Liver_Habib_Control	4.15342	12.3995	RNA_HSC	HSC_16162
AACCATGCAACGATTC-TEW__02ff09__scNuc_Liver_Habib_Control	0.754505	-3.14114	RNA_Hep_PP_PC_2	Hep_25360
AACCATGCAAGGGCAT-TEW__02ff09__scNuc_Liver_Habib_Control	-0.357477	2.81024	RNA_Hep_PP_PC_1	AACCATGCAAGGGCAT-TEW__02ff09__scNuc_Liver_Habib_Control
AACCATGCAATACGAA-TEW__02ff09__scNuc_Liver_Habib_Control	-7.10615	-6.01483	RNA_Hep_PP_PC_4	Hep_47179
AACCATGCAATTCGTG-TEW__02ff09__scNuc_Liver_Habib_Control	-0.711915	0.485386	RNA_Hep_PP_PC_2	Hep_31046
AACCATGCATCATCCC-TEW__02ff09__scNuc_Liver_Habib_Control	-7.78739	-1.52776	RNA_Hep_PP_PC_5	AACCATGCATCATCCC-TEW__02ff09__scNuc_Liver_Habib_Control
AACCCAAAGACTAGAT-TEW__02ff09__scNuc_Liver_Habib_Control	-7.06867	-6.31393	RNA_Hep_PP_PC_4	Hep_38636
AACCCAAAGATTCGAA-TEW__02ff09__scNuc_Liver_Habib_Control	-2.71377	-4.25472	RNA_Hep_PP_PC_3	AACCCAAAGATTCGAA-TEW__02ff09__scNuc_Liver_Habib_Control
AACCCAACACGAGAAC-TEW__02ff09__scNuc_Liver_Habib_Control	-3.84674	-3.69935	RNA_Hep_PP_PC_3	Hep_14113
AACCCAAGTACTAGCT-TEW__02ff09__scNuc_Liver_Habib_Control	-2.29252	-2.19762	RNA_Hep_PP_PC_3	AACCCAAGTACTAGCT-TEW__02ff09__scNuc_Liver_Habib_Control
AACCCAAGTGTGGACA-TEW__02ff09__scNuc_Liver_Habib_Control	-6.33718	-4.02499	RNA_Hep_PP_PC_4	Hep_36926
AACCCAAGTTACACAC-TEW__02ff09__scNuc_Liver_Habib_Control	-1.50291	0.277839	RNA_Hep_PP_PC_2	AACCCAAGTTACACAC-TEW__02ff09__scNuc_Liver_Habib_Control
AACCCAATCCGAGCTG-TEW__02ff09__scNuc_Liver_Habib_Control	-0.789399	0.726892	RNA_Hep_PP_PC_2	Hep_6474
AACCCAATCCTTATGT-TEW__02ff09__scNuc_Liver_Habib_Control	-0.46159	2.81733	RNA_Hep_PP_PC_1	AACCCAATCCTTATGT-TEW__02ff09__scNuc_Liver_Habib_Control
AACCTGACACGTAGTT-TEW__02ff09__scNuc_Liver_Habib_Control	-0.681241	3.28134	RNA_Hep_PP_PC_1	AACCTGACACGTAGTT-TEW__02ff09__scNuc_Liver_Habib_Control
AACCTGAGTACAGGTG-TEW__02ff09__scNuc_Liver_Habib_Control	11.1222	-0.1798	RNA_LSEC	LSEC_17647
AACCTGAGTCCAGCGT-TEW__02ff09__scNuc_Liver_Habib_Control	-1.36315	-4.57488	RNA_Hep_PP_PC_3	Hep_39896
AACCTGATCGGACGTC-TEW__02ff09__scNuc_Liver_Habib_Control	10.4998	0.372071	RNA_LSEC	LSEC_3941
AACCTTTAGAGTATAC-TEW__02ff09__scNuc_Liver_Habib_Control	2.87117	2.17524	RNA_Hep_PP_PC_1	Hep_18217
AACCTTTCAAATTGCC-TEW__02ff09__scNuc_Liver_Habib_Control	1.47037	4.50663	RNA_Hep_PP_PC_1	Hep_25582
AACCTTTCAACCGATT-TEW__02ff09__scNuc_Liver_Habib_Control	3.53692	-12.2196	RNA_BEC	AACCTTTCAACCGATT-TEW__02ff09__scNuc_Liver_Habib_Control
AACCTTTCAATCTCTT-TEW__02ff09__scNuc_Liver_Habib_Control	6.6283	-1.65794	RNA_B_cell	AACCTTTCAATCTCTT-TEW__02ff09__scNuc_Liver_Habib_Control
AACCTTTCAGCAATTC-TEW__02ff09__scNuc_Liver_Habib_Control	-2.14292	-3.55135	RNA_Hep_PP_PC_3	Hep_12020
AACCTTTCATCGCCTT-TEW__02ff09__scNuc_Liver_Habib_Control	0.0276024	1.77861	RNA_Hep_PP_PC_1	AACCTTTCATCGCCTT-TEW__02ff09__scNuc_Liver_Habib_Control
AACGAAACAGTGGGTA-TEW__02ff09__scNuc_Liver_Habib_Control	1.58286	3.37562	RNA_Hep_PP_PC_1	AACGAAACAGTGGGTA-TEW__02ff09__scNuc_Liver_Habib_Control
AACGAAAGTAGGGAGG-TEW__02ff09__scNuc_Liver_Habib_Control	0.0574167	4.56606	RNA_Hep_PP_PC_1	Hep_19549
AACGAAAGTATGTCCA-TEW__02ff09__scNuc_Liver_Habib_Control	0.135282	0.653852	RNA_Hep_PP_PC_1	Hep_39934
AACGAAAGTGACGTCC-TEW__02ff09__scNuc_Liver_Habib_Control	-2.17326	1.8228	RNA_Hep_PP_PC_2	Hep_23316
AACGGGAAGGTCGCCT-TEW__02ff09__scNuc_Liver_Habib_Control	11.5104	-1.31423	RNA_LSEC	AACGGGAAGGTCGCCT-TEW__02ff09__scNuc_Liver_Habib_Control
AACGGGACACACTTAG-TEW__02ff09__scNuc_Liver_Habib_Control	8.46205	6.97324	RNA_T_cell	AACGGGACACACTTAG-TEW__02ff09__scNuc_Liver_Habib_Control
AACGGGACATAGAGGC-TEW__02ff09__scNuc_Liver_Habib_Control	2.77965	11.9619	RNA_HSC	HSC_27806
AACGGGACATCCAACA-TEW__02ff09__scNuc_Liver_Habib_Control	-2.20378	-4.82894	RNA_Hep_PP_PC_3	Hep_14338
AACGGGAGTACCTTCC-TEW__02ff09__scNuc_Liver_Habib_Control	-7.63892	-5.40072	RNA_Hep_PP_PC_4	Hep_1588
AACGGGATCGGTAAGG-TEW__02ff09__scNuc_Liver_Habib_Control	11.2695	-0.964046	RNA_LSEC	AACGGGATCGGTAAGG-TEW__02ff09__scNuc_Liver_Habib_Control
AACGTCAAGCTCATAC-TEW__02ff09__scNuc_Liver_Habib_Control	-0.203359	2.81708	RNA_Hep_PP_PC_1	AACGTCAAGCTCATAC-TEW__02ff09__scNuc_Liver_Habib_Control
AACGTCACACTTCATT-TEW__02ff09__scNuc_Liver_Habib_Control	-1.36204	-2.20464	RNA_Hep_PP_PC_2	Hep_17022
AACGTCAGTGTGAGCA-TEW__02ff09__scNuc_Liver_Habib_Control	-1.5134	-0.848631	RNA_Hep_PP_PC_2	Hep_47894
AACTTCTAGAAAGTCT-TEW__02ff09__scNuc_Liver_Habib_Control	11.2836	1.238	RNA_LSEC	LSEC_648
AACTTCTAGATTGATG-TEW__02ff09__scNuc_Liver_Habib_Control	4.40465	-12.341	RNA_BEC	AACTTCTAGATTGATG-TEW__02ff09__scNuc_Liver_Habib_Control
AACTTCTCATTGAGGG-TEW__02ff09__scNuc_Liver_Habib_Control	7.92738	-6.8813	RNA_Kupffer	Kupffer_19094
AACTTCTGTAGTGTGG-TEW__02ff09__scNuc_Liver_Habib_Control	-2.33625	1.29932	RNA_Hep_PP_PC_2	Hep_25073
AACTTCTGTCTGTGGC-TEW__02ff09__scNuc_Liver_Habib_Control	-4.86568	-4.38251	RNA_Hep_PP_PC_4	Hep_11323
AACTTCTTCCTACAAG-TEW__02ff09__scNuc_Liver_Habib_Control	-0.733792	2.87611	RNA_Hep_PP_PC_1	AACTTCTTCCTACAAG-TEW__02ff09__scNuc_Liver_Habib_Control
AACTTCTTCCTATTGT-TEW__02ff09__scNuc_Liver_Habib_Control	1.2892	4.96733	RNA_Hep_PP_PC_1	Hep_4131
AACTTCTTCGACATAC-TEW__02ff09__scNuc_Liver_Habib_Control	-5.95535	-5.44	RNA_Hep_PP_PC_4	AACTTCTTCGACATAC-TEW__02ff09__scNuc_Liver_Habib_Control
AACTTCTTCTTCTGGC-TEW__02ff09__scNuc_Liver_Habib_Control	11.7279	1.04626	RNA_LSEC	AACTTCTTCTTCTGGC-TEW__02ff09__scNuc_Liver_Habib_Control
AAGAACAAGCACCTGC-TEW__02ff09__scNuc_Liver_Habib_Control	6.87139	-7.95797	RNA_Kupffer	Kupffer_33271
AAGAACACAAGCACAG-TEW__02ff09__scNuc_Liver_Habib_Control	-0.415166	-1.70554	RNA_Hep_PP_PC_2	Hep_15166
AAGAACACAATGCAAA-TEW__02ff09__scNuc_Liver_Habib_Control	3.10356	1.72714	RNA_Hep_PP_PC_1	Hep_15589
AAGAACAGTATTCTCT-TEW__02ff09__scNuc_Liver_Habib_Control	10.6514	2.01692	RNA_LSEC	AAGAACAGTATTCTCT-TEW__02ff09__scNuc_Liver_Habib_Control
AAGAACAGTCACCGAC-TEW__02ff09__scNuc_Liver_Habib_Control	-9.65405	-3.7386	RNA_Hep_PP_PC_5	Hep_31930
AAGAACAGTGTATCCA-TEW__02ff09__scNuc_Liver_Habib_Control	9.22591	-2.5314	RNA_VEC_PP	AAGAACAGTGTATCCA-TEW__02ff09__scNuc_Liver_Habib_Control
AAGACAAAGGGACACT-TEW__02ff09__scNuc_Liver_Habib_Control	-2.41335	-3.71145	RNA_Hep_PP_PC_3	AAGACAAAGGGACACT-TEW__02ff09__scNuc_Liver_Habib_Control
AAGACAAAGTATAGAC-TEW__02ff09__scNuc_Liver_Habib_Control	10.5014	-0.896446	RNA_LSEC	AAGACAAAGTATAGAC-TEW__02ff09__scNuc_Liver_Habib_Control
AAGACAACACCCTGTT-TEW__02ff09__scNuc_Liver_Habib_Control	10.9171	1.31677	RNA_LSEC	LSEC_47556
AAGACAACAGAAACCG-TEW__02ff09__scNuc_Liver_Habib_Control	-2.67435	-4.78652	RNA_Hep_PP_PC_3	AAGACAACAGAAACCG-TEW__02ff09__scNuc_Liver_Habib_Control
AAGACAAGTCTGCCTT-TEW__02ff09__scNuc_Liver_Habib_Control	-4.05338	-3.63487	RNA_Hep_PP_PC_3	AAGACAAGTCTGCCTT-TEW__02ff09__scNuc_Liver_Habib_Control
AAGACAAGTTCAAAGA-TEW__02ff09__scNuc_Liver_Habib_Control	8.17428	-8.24654	RNA_Kupffer	Kupffer_19487
AAGACAATCAGTCACA-TEW__02ff09__scNuc_Liver_Habib_Control	1.24545	2.37379	RNA_Hep_PP_PC_1	Hep_38332
AAGACAATCCACTTCG-TEW__02ff09__scNuc_Liver_Habib_Control	2.45349	3.19405	RNA_Hep_PP_PC_1	AAGACAATCCACTTCG-TEW__02ff09__scNuc_Liver_Habib_Control
AAGACAATCCTCTTTC-TEW__02ff09__scNuc_Liver_Habib_Control	10.0226	0.684838	RNA_LSEC	LSEC_34026
AAGACTCCACTGATTG-TEW__02ff09__scNuc_Liver_Habib_Control	10.8033	1.80306	RNA_LSEC	LSEC_2450
AAGACTCCAGCGCTTG-TEW__02ff09__scNuc_Liver_Habib_Control	3.99056	-12.4399	RNA_BEC	AAGACTCCAGCGCTTG-TEW__02ff09__scNuc_Liver_Habib_Control
AAGACTCGTTATGTCG-TEW__02ff09__scNuc_Liver_Habib_Control	10.675	-2.30693	RNA_VEC_LY	AAGACTCGTTATGTCG-TEW__02ff09__scNuc_Liver_Habib_Control
AAGACTCTCCACCCTA-TEW__02ff09__scNuc_Liver_Habib_Control	-10.006	-2.01193	RNA_Hep_PP_PC_5	Hep_28175
AAGACTCTCGAGAGAC-TEW__02ff09__scNuc_Liver_Habib_Control	1.52784	0.488672	RNA_Hep_PP_PC_1	AAGACTCTCGAGAGAC-TEW__02ff09__scNuc_Liver_Habib_Control
AAGACTCTCTAAACGC-TEW__02ff09__scNuc_Liver_Habib_Control	1.8817	2.82762	RNA_Hep_PP_PC_1	AAGACTCTCTAAACGC-TEW__02ff09__scNuc_Liver_Habib_Control
AAGATAGCAAATGAAC-TEW__02ff09__scNuc_Liver_Habib_Control	1.88005	3.51217	RNA_Hep_PP_PC_1	Hep_49899
AAGATAGGTTTAGACC-TEW__02ff09__scNuc_Liver_Habib_Control	9.96232	0.436873	RNA_LSEC	AAGATAGGTTTAGACC-TEW__02ff09__scNuc_Liver_Habib_Control
AAGATAGTCAAAGAAC-TEW__02ff09__scNuc_Liver_Habib_Control	0.493727	-3.00283	RNA_Hep_PP_PC_2	Hep_50656
AAGATAGTCCCAAGTA-TEW__02ff09__scNuc_Liver_Habib_Control	3.16738	2.84115	RNA_Hep_PP_PC_1	AAGATAGTCCCAAGTA-TEW__02ff09__scNuc_Liver_Habib_Control
AAGCATCAGCCTGTCG-TEW__02ff09__scNuc_Liver_Habib_Control	4.97798	12.6891	RNA_HSC	HSC_48265
AAGCATCCAATGTGGG-TEW__02ff09__scNuc_Liver_Habib_Control	10.4596	2.27867	RNA_LSEC	LSEC_3219
AAGCATCGTACTCGTA-TEW__02ff09__scNuc_Liver_Habib_Control	4.07456	10.4956	RNA_HSC	AAGCATCGTACTCGTA-TEW__02ff09__scNuc_Liver_Habib_Control
AAGCATCGTAGGCTCC-TEW__02ff09__scNuc_Liver_Habib_Control	-1.66814	3.49359	RNA_Hep_PP_PC_1	Hep_50765
AAGCATCGTGCCTGCA-TEW__02ff09__scNuc_Liver_Habib_Control	8.87699	-6.70476	RNA_Kupffer	AAGCATCGTGCCTGCA-TEW__02ff09__scNuc_Liver_Habib_Control
AAGCATCGTGGTTCTA-TEW__02ff09__scNuc_Liver_Habib_Control	-3.96659	-4.59846	RNA_Hep_PP_PC_3	Hep_34241
AAGCATCGTGTCCATA-TEW__02ff09__scNuc_Liver_Habib_Control	-9.7732	-3.95306	RNA_Hep_PP_PC_5	Hep_42173
AAGCATCTCAAGAGGC-TEW__02ff09__scNuc_Liver_Habib_Control	-8.18064	-4.58635	RNA_Hep_PP_PC_5	AAGCATCTCAAGAGGC-TEW__02ff09__scNuc_Liver_Habib_Control
AAGCATCTCCGCAACG-TEW__02ff09__scNuc_Liver_Habib_Control	-0.521973	1.56986	RNA_Hep_PP_PC_1	Hep_47720
AAGCCATCAACGTATC-TEW__02ff09__scNuc_Liver_Habib_Control	10.0373	1.94335	RNA_LSEC	AAGCCATCAACGTATC-TEW__02ff09__scNuc_Liver_Habib_Control
AAGCCATCAACTGAAA-TEW__02ff09__scNuc_Liver_Habib_Control	9.60647	-2.54748	RNA_VEC_PP	AAGCCATCAACTGAAA-TEW__02ff09__scNuc_Liver_Habib_Control
AAGCCATCAGTCGCAC-TEW__02ff09__scNuc_Liver_Habib_Control	-1.36663	2.13059	RNA_Hep_PP_PC_1	Hep_47682
AAGCCATGTCTTACAG-TEW__02ff09__scNuc_Liver_Habib_Control	10.0928	1.67772	RNA_LSEC	AAGCCATGTCTTACAG-TEW__02ff09__scNuc_Liver_Habib_Control
AAGCCATGTGGTCTAT-TEW__02ff09__scNuc_Liver_Habib_Control	11.7096	0.35794	RNA_LSEC	AAGCCATGTGGTCTAT-TEW__02ff09__scNuc_Liver_Habib_Control
AAGCCATGTGTCGCTG-TEW__02ff09__scNuc_Liver_Habib_Control	-2.25029	-2.99068	RNA_Hep_PP_PC_3	Hep_28895
AAGCCATGTTTCAGAC-TEW__02ff09__scNuc_Liver_Habib_Control	-7.95617	-5.20122	RNA_Hep_PP_PC_5	AAGCCATGTTTCAGAC-TEW__02ff09__scNuc_Liver_Habib_Control
AAGCCATTCAAGCCTA-TEW__02ff09__scNuc_Liver_Habib_Control	1.36981	2.76224	RNA_Hep_PP_PC_1	Hep_23314
AAGCCATTCGAAATCC-TEW__02ff09__scNuc_Liver_Habib_Control	8.17417	6.89397	RNA_T_cell	AAGCCATTCGAAATCC-TEW__02ff09__scNuc_Liver_Habib_Control
AAGCGAGAGACGACGT-TEW__02ff09__scNuc_Liver_Habib_Control	4.69601	11.8968	RNA_HSC	HSC_43349
AAGCGAGAGGTAAAGG-TEW__02ff09__scNuc_Liver_Habib_Control	-8.22518	-3.78209	RNA_Hep_PP_PC_5	AAGCGAGAGGTAAAGG-TEW__02ff09__scNuc_Liver_Habib_Control
AAGCGAGCAACGTAAA-TEW__02ff09__scNuc_Liver_Habib_Control	4.24731	12.4614	RNA_HSC	AAGCGAGCAACGTAAA-TEW__02ff09__scNuc_Liver_Habib_Control
AAGCGAGCAGGCGATA-TEW__02ff09__scNuc_Liver_Habib_Control	11.5041	-0.885067	RNA_LSEC	LSEC_22220
AAGCGAGCAGTCTTCC-TEW__02ff09__scNuc_Liver_Habib_Control	-0.580197	-3.29479	RNA_Hep_PP_PC_3	Hep_23666
AAGCGAGCAGTGTGGA-TEW__02ff09__scNuc_Liver_Habib_Control	0.954038	3.74612	RNA_Hep_PP_PC_1	Hep_27934
AAGCGAGGTTGAGGAC-TEW__02ff09__scNuc_Liver_Habib_Control	11.1439	-1.09206	RNA_LSEC	AAGCGAGGTTGAGGAC-TEW__02ff09__scNuc_Liver_Habib_Control
AAGCGAGTCTCGGTCT-TEW__02ff09__scNuc_Liver_Habib_Control	2.96559	12.2884	RNA_HSC	HSC_29450
AAGCGTTAGGCAGGGA-TEW__02ff09__scNuc_Liver_Habib_Control	-1.53479	-0.198236	RNA_Hep_PP_PC_2	Hep_40119
AAGCGTTAGGTGCCAA-TEW__02ff09__scNuc_Liver_Habib_Control	1.06773	-0.0537028	RNA_Hep_PP_PC_2	Hep_48488
AAGCGTTCACAAATCC-TEW__02ff09__scNuc_Liver_Habib_Control	5.59473	-3.36231	RNA_B_cell	AAGCGTTCACAAATCC-TEW__02ff09__scNuc_Liver_Habib_Control
AAGCGTTCACAAGCCC-TEW__02ff09__scNuc_Liver_Habib_Control	11.8677	-0.0595849	RNA_LSEC	AAGCGTTCACAAGCCC-TEW__02ff09__scNuc_Liver_Habib_Control
AAGCGTTCACATGTTG-TEW__02ff09__scNuc_Liver_Habib_Control	1.02124	4.13562	RNA_Hep_PP_PC_1	Hep_30230
AAGCGTTCATGGCCAC-TEW__02ff09__scNuc_Liver_Habib_Control	1.37054	1.64372	RNA_Hep_PP_PC_1	AAGCGTTCATGGCCAC-TEW__02ff09__scNuc_Liver_Habib_Control
AAGCGTTGTGGAGAAA-TEW__02ff09__scNuc_Liver_Habib_Control	12.0446	0.371856	RNA_LSEC	LSEC_35803
AAGCGTTGTTTCCATT-TEW__02ff09__scNuc_Liver_Habib_Control	-0.837085	4.9054	RNA_Hep_PP_PC_1	Hep_2274
AAGCGTTTCAGCTCTC-TEW__02ff09__scNuc_Liver_Habib_Control	8.61067	7.12256	RNA_T_cell	AAGCGTTTCAGCTCTC-TEW__02ff09__scNuc_Liver_Habib_Control
AAGCGTTTCCATCAGA-TEW__02ff09__scNuc_Liver_Habib_Control	4.25287	12.7904	RNA_HSC	AAGCGTTTCCATCAGA-TEW__02ff09__scNuc_Liver_Habib_Control
AAGCGTTTCCCACAGG-TEW__02ff09__scNuc_Liver_Habib_Control	-1.69546	0.184247	RNA_Hep_PP_PC_2	Hep_25504
AAGCGTTTCGGTTAGT-TEW__02ff09__scNuc_Liver_Habib_Control	8.23959	6.30421	RNA_T_cell	AAGCGTTTCGGTTAGT-TEW__02ff09__scNuc_Liver_Habib_Control
AAGCGTTTCGTTAGTG-TEW__02ff09__scNuc_Liver_Habib_Control	10.3365	1.09509	RNA_LSEC	LSEC_36471
AAGCGTTTCTATTCGT-TEW__02ff09__scNuc_Liver_Habib_Control	8.0148	-4.99802	RNA_cDC	AAGCGTTTCTATTCGT-TEW__02ff09__scNuc_Liver_Habib_Control
AAGGAATCACCCGTAG-TEW__02ff09__scNuc_Liver_Habib_Control	10.8431	0.702805	RNA_LSEC	LSEC_24575
AAGGAATGTGTGGTCC-TEW__02ff09__scNuc_Liver_Habib_Control	-7.11335	-3.92709	RNA_Hep_PP_PC_4	Hep_48567
AAGGAATTCATGAAAG-TEW__02ff09__scNuc_Liver_Habib_Control	-5.06331	-5.11993	RNA_Hep_PP_PC_4	Hep_14007
AAGGAATTCCTCACGT-TEW__02ff09__scNuc_Liver_Habib_Control	9.20686	6.73864	RNA_T_cell	AAGGAATTCCTCACGT-TEW__02ff09__scNuc_Liver_Habib_Control
AAGGTAAAGAGAGGGC-TEW__02ff09__scNuc_Liver_Habib_Control	12.1493	0.186658	RNA_LSEC	AAGGTAAAGAGAGGGC-TEW__02ff09__scNuc_Liver_Habib_Control
AAGGTAAAGATGATTG-TEW__02ff09__scNuc_Liver_Habib_Control	5.74625	-3.20364	RNA_B_cell	AAGGTAAAGATGATTG-TEW__02ff09__scNuc_Liver_Habib_Control
AAGGTAAAGCCGATCC-TEW__02ff09__scNuc_Liver_Habib_Control	-2.30221	-3.79625	RNA_Hep_PP_PC_3	Hep_801
AAGGTAACAACCTATG-TEW__02ff09__scNuc_Liver_Habib_Control	-9.28092	-2.58061	RNA_Hep_PP_PC_5	Hep_4770
AAGGTAACAAGCGCAA-TEW__02ff09__scNuc_Liver_Habib_Control	5.6528	-3.30361	RNA_B_cell	AAGGTAACAAGCGCAA-TEW__02ff09__scNuc_Liver_Habib_Control
AAGGTAACATAGATGA-TEW__02ff09__scNuc_Liver_Habib_Control	8.30241	7.35511	RNA_T_cell	AAGGTAACATAGATGA-TEW__02ff09__scNuc_Liver_Habib_Control
AAGGTAATCCCTCATG-TEW__02ff09__scNuc_Liver_Habib_Control	0.737721	3.04223	RNA_Hep_PP_PC_1	Hep_48287
AAGGTAATCTGTCCGT-TEW__02ff09__scNuc_Liver_Habib_Control	10.098	-0.528775	RNA_LSEC	LSEC_29912
AAGTACCAGGTCTGGA-TEW__02ff09__scNuc_Liver_Habib_Control	0.00709607	1.51173	RNA_Hep_PP_PC_1	Hep_32176
AAGTACCAGGTTCAGG-TEW__02ff09__scNuc_Liver_Habib_Control	-0.869401	4.17151	RNA_Hep_PP_PC_1	Hep_29480
AAGTACCCACTCAAGT-TEW__02ff09__scNuc_Liver_Habib_Control	-2.17976	-0.436244	RNA_Hep_PP_PC_2	Hep_32440
AAGTACCGTACTAACC-TEW__02ff09__scNuc_Liver_Habib_Control	3.0331	11.39	RNA_HSC	AAGTACCGTACTAACC-TEW__02ff09__scNuc_Liver_Habib_Control
AAGTACCGTATAGGGC-TEW__02ff09__scNuc_Liver_Habib_Control	-9.58783	-4.0919	RNA_Hep_PP_PC_5	AAGTACCGTATAGGGC-TEW__02ff09__scNuc_Liver_Habib_Control
AAGTACCGTGCGTGCT-TEW__02ff09__scNuc_Liver_Habib_Control	0.954787	4.0123	RNA_Hep_PP_PC_1	AAGTACCGTGCGTGCT-TEW__02ff09__scNuc_Liver_Habib_Control
AAGTACCTCACCATGA-TEW__02ff09__scNuc_Liver_Habib_Control	-2.01935	-4.26589	RNA_Hep_PP_PC_3	Hep_7995
AAGTACCTCCGACAGC-TEW__02ff09__scNuc_Liver_Habib_Control	3.3071	-11.9841	RNA_BEC	AAGTACCTCCGACAGC-TEW__02ff09__scNuc_Liver_Habib_Control
AAGTACCTCCTACCAC-TEW__02ff09__scNuc_Liver_Habib_Control	-1.06113	2.15636	RNA_Hep_PP_PC_1	AAGTACCTCCTACCAC-TEW__02ff09__scNuc_Liver_Habib_Control
AAGTACCTCGCCAATA-TEW__02ff09__scNuc_Liver_Habib_Control	8.26823	6.5196	RNA_T_cell	AAGTACCTCGCCAATA-TEW__02ff09__scNuc_Liver_Habib_Control
AAGTGAAAGAACTCCT-TEW__02ff09__scNuc_Liver_Habib_Control	-1.98483	0.588783	RNA_Hep_PP_PC_2	Hep_19981
AAGTGAAAGAGAGGTA-TEW__02ff09__scNuc_Liver_Habib_Control	1.12377	3.63781	RNA_Hep_PP_PC_1	Hep_24029
AAGTGAAGTAAGGCTG-TEW__02ff09__scNuc_Liver_Habib_Control	2.4057	3.85449	RNA_Hep_PP_PC_1	Hep_6732
AAGTTCGAGCTGTCCG-TEW__02ff09__scNuc_Liver_Habib_Control	-10.3606	-3.38081	RNA_Hep_PP_PC_5	Hep_35
AAGTTCGCACAGCTGC-TEW__02ff09__scNuc_Liver_Habib_Control	1.83258	0.644555	RNA_Hep_PP_PC_1	AAGTTCGCACAGCTGC-TEW__02ff09__scNuc_Liver_Habib_Control
AAGTTCGGTTATGTGC-TEW__02ff09__scNuc_Liver_Habib_Control	6.38308	-2.09363	RNA_B_cell	AAGTTCGGTTATGTGC-TEW__02ff09__scNuc_Liver_Habib_Control
AATAGAGAGCTCGACC-TEW__02ff09__scNuc_Liver_Habib_Control	9.67831	-6.66476	RNA_Kupffer	Kupffer_7628
AATAGAGTCCCATTCG-TEW__02ff09__scNuc_Liver_Habib_Control	-1.54514	-2.96433	RNA_Hep_PP_PC_3	Hep_1069
AATAGAGTCTCCACTG-TEW__02ff09__scNuc_Liver_Habib_Control	3.9373	12.1786	RNA_HSC	HSC_29734
AATCACGAGAATCGCG-TEW__02ff09__scNuc_Liver_Habib_Control	-8.62338	-2.77966	RNA_Hep_PP_PC_5	Hep_44572
AATCACGCAGAGGCAT-TEW__02ff09__scNuc_Liver_Habib_Control	1.44584	0.484025	RNA_Hep_PP_PC_1	AATCACGCAGAGGCAT-TEW__02ff09__scNuc_Liver_Habib_Control
AATCACGTCTTTCCAA-TEW__02ff09__scNuc_Liver_Habib_Control	7.56652	-7.63952	RNA_Kupffer	Kupffer_20882
AATCGACAGATCCCAT-TEW__02ff09__scNuc_Liver_Habib_Control	-1.73971	-1.62315	RNA_Hep_PP_PC_2	AATCGACAGATCCCAT-TEW__02ff09__scNuc_Liver_Habib_Control
AATCGACAGCCGGAAT-TEW__02ff09__scNuc_Liver_Habib_Control	12.0678	-1.10868	RNA_LSEC	AATCGACAGCCGGAAT-TEW__02ff09__scNuc_Liver_Habib_Control
AATCGACCATTCTCCG-TEW__02ff09__scNuc_Liver_Habib_Control	7.46859	-4.69053	RNA_cDC	AATCGACCATTCTCCG-TEW__02ff09__scNuc_Liver_Habib_Control
AATCGACGTAACTAAG-TEW__02ff09__scNuc_Liver_Habib_Control	10.3276	0.833308	RNA_LSEC	AATCGACGTAACTAAG-TEW__02ff09__scNuc_Liver_Habib_Control
AATCGACGTATATGGA-TEW__02ff09__scNuc_Liver_Habib_Control	-0.204218	-1.17644	RNA_Hep_PP_PC_2	Hep_23191
AATCGACGTATCGCAT-TEW__02ff09__scNuc_Liver_Habib_Control	8.10269	6.62949	RNA_T_cell	AATCGACGTATCGCAT-TEW__02ff09__scNuc_Liver_Habib_Control
AATCGACTCAACTGGT-TEW__02ff09__scNuc_Liver_Habib_Control	11.16	0.648601	RNA_LSEC	LSEC_16983
AATCGACTCAGTGTCA-TEW__02ff09__scNuc_Liver_Habib_Control	11.377	-0.837625	RNA_LSEC	LSEC_38601
AATCGTGAGGTAAGAG-TEW__02ff09__scNuc_Liver_Habib_Control	0.435621	0.30262	RNA_Hep_PP_PC_2	AATCGTGAGGTAAGAG-TEW__02ff09__scNuc_Liver_Habib_Control
AATCGTGCAGAGACTG-TEW__02ff09__scNuc_Liver_Habib_Control	10.4968	-0.56558	RNA_LSEC	AATCGTGCAGAGACTG-TEW__02ff09__scNuc_Liver_Habib_Control
AATCGTGGTATGAAGT-TEW__02ff09__scNuc_Liver_Habib_Control	11.6468	-0.356689	RNA_LSEC	LSEC_2265
AATCGTGGTGCAATGG-TEW__02ff09__scNuc_Liver_Habib_Control	8.25361	5.71056	RNA_T_cell	AATCGTGGTGCAATGG-TEW__02ff09__scNuc_Liver_Habib_Control
AATCGTGTCGGTATGT-TEW__02ff09__scNuc_Liver_Habib_Control	-3.46241	-4.31823	RNA_Hep_PP_PC_3	Hep_51109
AATGAAGAGCCAAGCA-TEW__02ff09__scNuc_Liver_Habib_Control	11.9718	1.68515	RNA_LSEC	AATGAAGAGCCAAGCA-TEW__02ff09__scNuc_Liver_Habib_Control
AATGAAGCATCCTAAG-TEW__02ff09__scNuc_Liver_Habib_Control	12.2846	-0.965139	RNA_LSEC	AATGAAGCATCCTAAG-TEW__02ff09__scNuc_Liver_Habib_Control
AATGAAGGTAGTAAGT-TEW__02ff09__scNuc_Liver_Habib_Control	2.93651	10.5778	RNA_HSC	AATGAAGGTAGTAAGT-TEW__02ff09__scNuc_Liver_Habib_Control
AATGAAGTCGCCGTGA-TEW__02ff09__scNuc_Liver_Habib_Control	2.09345	1.31462	RNA_Hep_PP_PC_1	AATGAAGTCGCCGTGA-TEW__02ff09__scNuc_Liver_Habib_Control
AATGACCAGGGTGGGA-TEW__02ff09__scNuc_Liver_Habib_Control	0.488075	2.66297	RNA_Hep_PP_PC_1	AATGACCAGGGTGGGA-TEW__02ff09__scNuc_Liver_Habib_Control
AATGACCGTGTACAGG-TEW__02ff09__scNuc_Liver_Habib_Control	6.9529	-8.42298	RNA_Kupffer	Kupffer_35887
AATGACCTCTAATTCC-TEW__02ff09__scNuc_Liver_Habib_Control	4.48516	13.0803	RNA_HSC	AATGACCTCTAATTCC-TEW__02ff09__scNuc_Liver_Habib_Control
AATGCCAAGAGGCGGA-TEW__02ff09__scNuc_Liver_Habib_Control	-2.12967	-1.16366	RNA_Hep_PP_PC_2	Hep_27648
AATGCCAAGTATTAGG-TEW__02ff09__scNuc_Liver_Habib_Control	-3.53146	-4.50117	RNA_Hep_PP_PC_3	Hep_31043
AATGCCACAAGGCTTT-TEW__02ff09__scNuc_Liver_Habib_Control	12.0756	1.76114	RNA_LSEC	LSEC_3503
AATGCCATCATCCTGC-TEW__02ff09__scNuc_Liver_Habib_Control	6.88066	-8.48793	RNA_Kupffer	Kupffer_10149
AATGCCATCGCCACTT-TEW__02ff09__scNuc_Liver_Habib_Control	-9.06296	-2.87972	RNA_Hep_PP_PC_5	Hep_9995
AATGCCATCTCTTGCG-TEW__02ff09__scNuc_Liver_Habib_Control	10.0758	1.26644	RNA_LSEC	AATGCCATCTCTTGCG-TEW__02ff09__scNuc_Liver_Habib_Control
AATGGAAAGGTTCCAT-TEW__02ff09__scNuc_Liver_Habib_Control	1.90385	10.3206	RNA_Fibroblast	AATGGAAAGGTTCCAT-TEW__02ff09__scNuc_Liver_Habib_Control
AATGGAAGTAGCACGA-TEW__02ff09__scNuc_Liver_Habib_Control	3.4358	12.1088	RNA_HSC	AATGGAAGTAGCACGA-TEW__02ff09__scNuc_Liver_Habib_Control
AATGGAAGTCACTAGT-TEW__02ff09__scNuc_Liver_Habib_Control	10.1337	-0.34554	RNA_LSEC	LSEC_41550
AATGGAAGTTCGGCGT-TEW__02ff09__scNuc_Liver_Habib_Control	0.58419	4.95309	RNA_Hep_PP_PC_1	Hep_31729
AATGGAATCCTCTCTT-TEW__02ff09__scNuc_Liver_Habib_Control	10.2267	1.77811	RNA_LSEC	LSEC_43926
AATGGCTAGGGTCACA-TEW__02ff09__scNuc_Liver_Habib_Control	10.8909	0.0736991	RNA_LSEC	LSEC_2496
AATGGCTCAGCCTTCT-TEW__02ff09__scNuc_Liver_Habib_Control	8.0636	6.88061	RNA_T_cell	AATGGCTCAGCCTTCT-TEW__02ff09__scNuc_Liver_Habib_Control
AATGGCTGTCGTCATA-TEW__02ff09__scNuc_Liver_Habib_Control	-3.12089	-6.20228	RNA_Hep_PP_PC_3	Hep_20840
AATGGCTGTCTTCAAG-TEW__02ff09__scNuc_Liver_Habib_Control	10.9723	0.218868	RNA_LSEC	LSEC_36559
AATGGCTTCCGGCAGT-TEW__02ff09__scNuc_Liver_Habib_Control	-7.49635	-5.68733	RNA_Hep_PP_PC_4	AATGGCTTCCGGCAGT-TEW__02ff09__scNuc_Liver_Habib_Control
AATTCCTAGAGGGTAA-TEW__02ff09__scNuc_Liver_Habib_Control	2.46045	3.0989	RNA_Hep_PP_PC_1	Hep_17772
AATTCCTCAAAGCAAT-TEW__02ff09__scNuc_Liver_Habib_Control	8.07179	5.61796	RNA_T_cell	AATTCCTCAAAGCAAT-TEW__02ff09__scNuc_Liver_Habib_Control
AATTCCTCAATACAGA-TEW__02ff09__scNuc_Liver_Habib_Control	-4.57578	-7.51727	RNA_Hep_PP_PC_4	Hep_49367
AATTCCTGTCCAAGAG-TEW__02ff09__scNuc_Liver_Habib_Control	3.9798	12.0446	RNA_HSC	HSC_45429
AATTCCTGTGACACGA-TEW__02ff09__scNuc_Liver_Habib_Control	5.48626	11.4534	RNA_HSC	AATTCCTGTGACACGA-TEW__02ff09__scNuc_Liver_Habib_Control
AATTCCTGTGTAGTGG-TEW__02ff09__scNuc_Liver_Habib_Control	11.6918	-0.787092	RNA_LSEC	LSEC_16115
AATTTCCCAATCCTTT-TEW__02ff09__scNuc_Liver_Habib_Control	-0.745533	2.46079	RNA_Hep_PP_PC_1	AATTTCCCAATCCTTT-TEW__02ff09__scNuc_Liver_Habib_Control
AATTTCCGTTCATCTT-TEW__02ff09__scNuc_Liver_Habib_Control	6.38131	-1.97667	RNA_B_cell	AATTTCCGTTCATCTT-TEW__02ff09__scNuc_Liver_Habib_Control
ACAAAGAAGCTCTATG-TEW__02ff09__scNuc_Liver_Habib_Control	11.3541	0.656628	RNA_LSEC	LSEC_267
ACAAAGACACCCATAA-TEW__02ff09__scNuc_Liver_Habib_Control	6.32427	12.4683	RNA_HSC	HSC_29231
ACAAAGAGTGTCGATT-TEW__02ff09__scNuc_Liver_Habib_Control	-5.68487	-7.1742	RNA_Hep_PP_PC_4	ACAAAGAGTGTCGATT-TEW__02ff09__scNuc_Liver_Habib_Control
ACAAAGATCTCGCAGG-TEW__02ff09__scNuc_Liver_Habib_Control	-0.669678	-1.52518	RNA_Hep_PP_PC_2	ACAAAGATCTCGCAGG-TEW__02ff09__scNuc_Liver_Habib_Control
ACAACCAAGACATACA-TEW__02ff09__scNuc_Liver_Habib_Control	0.767362	4.38663	RNA_Hep_PP_PC_1	Hep_10356
ACAACCACACTACAGT-TEW__02ff09__scNuc_Liver_Habib_Control	9.04333	7.33752	RNA_T_cell	ACAACCACACTACAGT-TEW__02ff09__scNuc_Liver_Habib_Control
ACAACCACAGGACAGT-TEW__02ff09__scNuc_Liver_Habib_Control	-5.03349	-5.75386	RNA_Hep_PP_PC_4	Hep_27524
ACAACCAGTAAGGCCA-TEW__02ff09__scNuc_Liver_Habib_Control	-10.3933	-1.03318	RNA_Hep_PP_PC_5	ACAACCAGTAAGGCCA-TEW__02ff09__scNuc_Liver_Habib_Control
ACAACCAGTCATGACT-TEW__02ff09__scNuc_Liver_Habib_Control	5.89294	11.6603	RNA_HSC	HSC_42648
ACAACCAGTTCCGTTC-TEW__02ff09__scNuc_Liver_Habib_Control	1.14434	-0.367902	RNA_Hep_PP_PC_2	Hep_4891
ACAACCATCCATACAG-TEW__02ff09__scNuc_Liver_Habib_Control	11.8568	0.232498	RNA_LSEC	LSEC_35781
ACAACCATCTGCGGGT-TEW__02ff09__scNuc_Liver_Habib_Control	0.685493	3.61048	RNA_Hep_PP_PC_1	Hep_3125
ACAAGCTAGATCGCTT-TEW__02ff09__scNuc_Liver_Habib_Control	3.65476	10.4261	RNA_HSC	HSC_50474
ACAAGCTGTACGATCT-TEW__02ff09__scNuc_Liver_Habib_Control	-5.8794	-5.52795	RNA_Hep_PP_PC_4	ACAAGCTGTACGATCT-TEW__02ff09__scNuc_Liver_Habib_Control
ACAAGCTGTTAAGCAA-TEW__02ff09__scNuc_Liver_Habib_Control	-0.0440182	2.75214	RNA_Hep_PP_PC_1	ACAAGCTGTTAAGCAA-TEW__02ff09__scNuc_Liver_Habib_Control
ACAAGCTTCCGTCCTA-TEW__02ff09__scNuc_Liver_Habib_Control	12.0861	0.807258	RNA_LSEC	ACAAGCTTCCGTCCTA-TEW__02ff09__scNuc_Liver_Habib_Control
ACAAGCTTCGACGTCG-TEW__02ff09__scNuc_Liver_Habib_Control	-4.14282	-4.14817	RNA_Hep_PP_PC_3	Hep_18374
ACAAGCTTCGGAACTT-TEW__02ff09__scNuc_Liver_Habib_Control	-3.89211	-5.41909	RNA_Hep_PP_PC_3	Hep_48647
ACAAGCTTCGGTCTGG-TEW__02ff09__scNuc_Liver_Habib_Control	4.76464	11.7719	RNA_HSC	ACAAGCTTCGGTCTGG-TEW__02ff09__scNuc_Liver_Habib_Control
ACACAGTAGTTGCCTA-TEW__02ff09__scNuc_Liver_Habib_Control	6.67072	12.4714	RNA_HSC	ACACAGTAGTTGCCTA-TEW__02ff09__scNuc_Liver_Habib_Control
ACACAGTCAGCCGTCA-TEW__02ff09__scNuc_Liver_Habib_Control	4.24286	12.6802	RNA_HSC	ACACAGTCAGCCGTCA-TEW__02ff09__scNuc_Liver_Habib_Control
ACACAGTCAGGTTTAC-TEW__02ff09__scNuc_Liver_Habib_Control	7.59108	-7.15247	RNA_Kupffer	Kupffer_25061
ACACAGTGTACTCGTA-TEW__02ff09__scNuc_Liver_Habib_Control	9.25916	-5.96708	RNA_Kupffer	Kupffer_15396
ACACCAAAGGTAGATT-TEW__02ff09__scNuc_Liver_Habib_Control	-0.525138	-1.74585	RNA_Hep_PP_PC_2	ACACCAAAGGTAGATT-TEW__02ff09__scNuc_Liver_Habib_Control
ACACCAAGTATTGGCT-TEW__02ff09__scNuc_Liver_Habib_Control	10.2735	1.55104	RNA_LSEC	ACACCAAGTATTGGCT-TEW__02ff09__scNuc_Liver_Habib_Control
ACACCAAGTCTAGGTT-TEW__02ff09__scNuc_Liver_Habib_Control	3.45037	12.0115	RNA_HSC	ACACCAAGTCTAGGTT-TEW__02ff09__scNuc_Liver_Habib_Control
ACACCAAGTTCCTTGC-TEW__02ff09__scNuc_Liver_Habib_Control	9.87993	1.64062	RNA_LSEC	LSEC_14076
ACACCAATCCACGGAC-TEW__02ff09__scNuc_Liver_Habib_Control	11.0368	0.842441	RNA_LSEC	LSEC_34916
ACACGCGAGACGCCAA-TEW__02ff09__scNuc_Liver_Habib_Control	-6.1057	-5.42853	RNA_Hep_PP_PC_4	ACACGCGAGACGCCAA-TEW__02ff09__scNuc_Liver_Habib_Control
ACACGCGCAGCAATTC-TEW__02ff09__scNuc_Liver_Habib_Control	-4.19504	-5.86383	RNA_Hep_PP_PC_4	Hep_45859
ACACGCGGTAAGTTGA-TEW__02ff09__scNuc_Liver_Habib_Control	-4.49795	-6.2495	RNA_Hep_PP_PC_4	ACACGCGGTAAGTTGA-TEW__02ff09__scNuc_Liver_Habib_Control
ACACTGAGTACAGAGC-TEW__02ff09__scNuc_Liver_Habib_Control	0.250461	-0.111165	RNA_Hep_PP_PC_2	ACACTGAGTACAGAGC-TEW__02ff09__scNuc_Liver_Habib_Control
ACACTGAGTCATCGGC-TEW__02ff09__scNuc_Liver_Habib_Control	1.24486	4.00589	RNA_Hep_PP_PC_1	Hep_21876
ACACTGAGTGTCTCCT-TEW__02ff09__scNuc_Liver_Habib_Control	-2.89244	-4.99144	RNA_Hep_PP_PC_3	Hep_29553
ACACTGATCATCACCC-TEW__02ff09__scNuc_Liver_Habib_Control	-7.4687	-5.22668	RNA_Hep_PP_PC_5	ACACTGATCATCACCC-TEW__02ff09__scNuc_Liver_Habib_Control
ACACTGATCGCTTGAA-TEW__02ff09__scNuc_Liver_Habib_Control	6.39078	-2.00511	RNA_B_cell	ACACTGATCGCTTGAA-TEW__02ff09__scNuc_Liver_Habib_Control
ACAGAAACACAGTGTT-TEW__02ff09__scNuc_Liver_Habib_Control	12.2049	0.661937	RNA_LSEC	LSEC_3711
ACAGAAAGTCCTGTTC-TEW__02ff09__scNuc_Liver_Habib_Control	8.8817	-7.4011	RNA_Kupffer	ACAGAAAGTCCTGTTC-TEW__02ff09__scNuc_Liver_Habib_Control
ACAGAAAGTGACTAAA-TEW__02ff09__scNuc_Liver_Habib_Control	-4.45065	-3.48136	RNA_Hep_PP_PC_3	ACAGAAAGTGACTAAA-TEW__02ff09__scNuc_Liver_Habib_Control
ACAGCCGAGCTAAATG-TEW__02ff09__scNuc_Liver_Habib_Control	-0.345361	2.93727	RNA_Hep_PP_PC_1	Hep_17840
ACAGCCGAGGTAGTAT-TEW__02ff09__scNuc_Liver_Habib_Control	-6.16759	-5.50126	RNA_Hep_PP_PC_4	Hep_18331
ACAGCCGAGTACAACA-TEW__02ff09__scNuc_Liver_Habib_Control	10.8123	-0.731638	RNA_LSEC	ACAGCCGAGTACAACA-TEW__02ff09__scNuc_Liver_Habib_Control
ACAGCCGAGTCATGAA-TEW__02ff09__scNuc_Liver_Habib_Control	8.9842	-2.03477	RNA_VEC_PC	ACAGCCGAGTCATGAA-TEW__02ff09__scNuc_Liver_Habib_Control
ACAGCCGCAAACCGGA-TEW__02ff09__scNuc_Liver_Habib_Control	-8.1113	-3.46224	RNA_Hep_PP_PC_5	Hep_37859
ACAGCCGCAACACACT-TEW__02ff09__scNuc_Liver_Habib_Control	-7.5066	-5.57141	RNA_Hep_PP_PC_4	Hep_45692
ACAGCCGCAGGATTCT-TEW__02ff09__scNuc_Liver_Habib_Control	-0.587518	-0.580061	RNA_Hep_PP_PC_2	Hep_14143
ACAGCCGGTACCCAGC-TEW__02ff09__scNuc_Liver_Habib_Control	4.60748	12.541	RNA_HSC	ACAGCCGGTACCCAGC-TEW__02ff09__scNuc_Liver_Habib_Control
ACAGCCGGTCGGATTT-TEW__02ff09__scNuc_Liver_Habib_Control	10.1278	0.318968	RNA_LSEC	ACAGCCGGTCGGATTT-TEW__02ff09__scNuc_Liver_Habib_Control
ACAGCCGTCTCCAATT-TEW__02ff09__scNuc_Liver_Habib_Control	-3.75434	-5.33286	RNA_Hep_PP_PC_3	Hep_10924
ACAGGGAAGAAGCGCT-TEW__02ff09__scNuc_Liver_Habib_Control	3.47541	10.6172	RNA_HSC	ACAGGGAAGAAGCGCT-TEW__02ff09__scNuc_Liver_Habib_Control
ACAGGGAAGTTGGACG-TEW__02ff09__scNuc_Liver_Habib_Control	2.49841	1.15294	RNA_Hep_PP_PC_1	Hep_44634
ACAGGGAGTCGGAAAC-TEW__02ff09__scNuc_Liver_Habib_Control	11.893	-0.659322	RNA_LSEC	LSEC_15857
ACAGGGATCCATACAG-TEW__02ff09__scNuc_Liver_Habib_Control	0.678426	2.40829	RNA_Hep_PP_PC_1	Hep_45274
ACAGGGATCCTATGGA-TEW__02ff09__scNuc_Liver_Habib_Control	-3.16369	-5.37721	RNA_Hep_PP_PC_3	ACAGGGATCCTATGGA-TEW__02ff09__scNuc_Liver_Habib_Control
ACAGGGATCGCGCCAA-TEW__02ff09__scNuc_Liver_Habib_Control	2.04777	1.75943	RNA_Hep_PP_PC_1	ACAGGGATCGCGCCAA-TEW__02ff09__scNuc_Liver_Habib_Control
ACAGGGATCTCACTCG-TEW__02ff09__scNuc_Liver_Habib_Control	-0.502786	1.51446	RNA_Hep_PP_PC_1	ACAGGGATCTCACTCG-TEW__02ff09__scNuc_Liver_Habib_Control
ACAGGGATCTCGCCTA-TEW__02ff09__scNuc_Liver_Habib_Control	6.80091	-8.14428	RNA_Kupffer	Kupffer_16273
ACATCCCCACATTGTG-TEW__02ff09__scNuc_Liver_Habib_Control	1.47616	2.0866	RNA_Hep_PP_PC_1	Hep_23735
ACATCCCGTAGACTGG-TEW__02ff09__scNuc_Liver_Habib_Control	-9.30973	-0.94208	RNA_Hep_PP_PC_5	Hep_49873
ACATCCCTCTGGAGAG-TEW__02ff09__scNuc_Liver_Habib_Control	-0.312205	4.45494	RNA_Hep_PP_PC_1	ACATCCCTCTGGAGAG-TEW__02ff09__scNuc_Liver_Habib_Control
ACATCGACAATAGTCC-TEW__02ff09__scNuc_Liver_Habib_Control	-8.29069	-4.25203	RNA_Hep_PP_PC_5	Hep_49096
ACATCGACATAGGCGA-TEW__02ff09__scNuc_Liver_Habib_Control	6.06131	-2.49383	RNA_B_cell	ACATCGACATAGGCGA-TEW__02ff09__scNuc_Liver_Habib_Control
ACATCGAGTGCTATTG-TEW__02ff09__scNuc_Liver_Habib_Control	10.5972	-1.28091	RNA_LSEC	LSEC_7695
ACATCGAGTGGCAACA-TEW__02ff09__scNuc_Liver_Habib_Control	-0.568801	-3.50594	RNA_Hep_PP_PC_3	Hep_39609
ACATGCACAGGTGAGT-TEW__02ff09__scNuc_Liver_Habib_Control	-1.07808	-2.73933	RNA_Hep_PP_PC_2	ACATGCACAGGTGAGT-TEW__02ff09__scNuc_Liver_Habib_Control
ACATGCACAGTCACGC-TEW__02ff09__scNuc_Liver_Habib_Control	10.4217	0.500394	RNA_LSEC	LSEC_35413
ACATGCACATCCGAAT-TEW__02ff09__scNuc_Liver_Habib_Control	1.91543	2.31328	RNA_Hep_PP_PC_1	Hep_3465
ACATGCAGTATGGTAA-TEW__02ff09__scNuc_Liver_Habib_Control	10.2679	0.715901	RNA_LSEC	ACATGCAGTATGGTAA-TEW__02ff09__scNuc_Liver_Habib_Control
ACATGCAGTCAGGTGA-TEW__02ff09__scNuc_Liver_Habib_Control	1.50063	4.18023	RNA_Hep_PP_PC_1	Hep_40280
ACATGCATCGCCGATG-TEW__02ff09__scNuc_Liver_Habib_Control	9.33751	-2.15856	RNA_VEC_PP	ACATGCATCGCCGATG-TEW__02ff09__scNuc_Liver_Habib_Control
ACATTTCAGATTGACA-TEW__02ff09__scNuc_Liver_Habib_Control	-3.49443	-4.9551	RNA_Hep_PP_PC_3	Hep_47681
ACATTTCAGTCTCGTA-TEW__02ff09__scNuc_Liver_Habib_Control	5.0379	13.0932	RNA_HSC	HSC_20274
ACATTTCAGTTCACTG-TEW__02ff09__scNuc_Liver_Habib_Control	6.41763	-2.13311	RNA_B_cell	ACATTTCAGTTCACTG-TEW__02ff09__scNuc_Liver_Habib_Control
ACATTTCAGTTCCGGC-TEW__02ff09__scNuc_Liver_Habib_Control	-1.20051	4.18789	RNA_Hep_PP_PC_1	Hep_26109
ACATTTCTCAGAACCT-TEW__02ff09__scNuc_Liver_Habib_Control	0.648406	2.11444	RNA_Hep_PP_PC_1	Hep_22515
ACCAAACAGCACCCAC-TEW__02ff09__scNuc_Liver_Habib_Control	-2.97886	-6.78601	RNA_Hep_PP_PC_3	Hep_5956
ACCAAACGTCAACCAT-TEW__02ff09__scNuc_Liver_Habib_Control	7.90307	-7.77466	RNA_Kupffer	Kupffer_5365
ACCAAACTCACGATCA-TEW__02ff09__scNuc_Liver_Habib_Control	9.68737	-2.68006	RNA_VEC_PP	ACCAAACTCACGATCA-TEW__02ff09__scNuc_Liver_Habib_Control
ACCAAACTCGGACAAG-TEW__02ff09__scNuc_Liver_Habib_Control	-1.42647	-2.02687	RNA_Hep_PP_PC_2	Hep_4742
ACCAACAAGACGCCCT-TEW__02ff09__scNuc_Liver_Habib_Control	-3.24658	-5.09281	RNA_Hep_PP_PC_3	ACCAACAAGACGCCCT-TEW__02ff09__scNuc_Liver_Habib_Control
ACCAACAGTCTTGGTA-TEW__02ff09__scNuc_Liver_Habib_Control	-7.12724	-5.89212	RNA_Hep_PP_PC_4	ACCAACAGTCTTGGTA-TEW__02ff09__scNuc_Liver_Habib_Control
ACCAACATCCTCTCTT-TEW__02ff09__scNuc_Liver_Habib_Control	-8.74221	-1.04079	RNA_Hep_PP_PC_5	ACCAACATCCTCTCTT-TEW__02ff09__scNuc_Liver_Habib_Control
ACCACAAAGGTCATCT-TEW__02ff09__scNuc_Liver_Habib_Control	11.4831	0.304428	RNA_LSEC	LSEC_1684
ACCACAACAAAGCAAT-TEW__02ff09__scNuc_Liver_Habib_Control	10.5238	1.18359	RNA_LSEC	ACCACAACAAAGCAAT-TEW__02ff09__scNuc_Liver_Habib_Control
ACCACAACAACCGTGC-TEW__02ff09__scNuc_Liver_Habib_Control	6.27823	12.5013	RNA_HSC	HSC_27946
ACCACAACACGCGCAT-TEW__02ff09__scNuc_Liver_Habib_Control	-2.60558	-4.98999	RNA_Hep_PP_PC_3	ACCACAACACGCGCAT-TEW__02ff09__scNuc_Liver_Habib_Control
ACCACAACATTGCCGG-TEW__02ff09__scNuc_Liver_Habib_Control	2.89409	2.41966	RNA_Hep_PP_PC_1	ACCACAACATTGCCGG-TEW__02ff09__scNuc_Liver_Habib_Control
ACCACAAGTCGCATTA-TEW__02ff09__scNuc_Liver_Habib_Control	-4.40543	-4.11677	RNA_Hep_PP_PC_3	Hep_16830
ACCACAAGTTAAGTCC-TEW__02ff09__scNuc_Liver_Habib_Control	-1.75321	-3.62163	RNA_Hep_PP_PC_3	Hep_12379
ACCACAATCTAAGGAA-TEW__02ff09__scNuc_Liver_Habib_Control	7.68302	-8.4706	RNA_Kupffer	Kupffer_853
ACCACAATCTTGCAGA-TEW__02ff09__scNuc_Liver_Habib_Control	5.41087	-2.95402	RNA_B_cell	ACCACAATCTTGCAGA-TEW__02ff09__scNuc_Liver_Habib_Control
ACCACAATCTTTACAC-TEW__02ff09__scNuc_Liver_Habib_Control	5.16471	-12.6003	RNA_BEC	ACCACAATCTTTACAC-TEW__02ff09__scNuc_Liver_Habib_Control
ACCATTTCAACCAACT-TEW__02ff09__scNuc_Liver_Habib_Control	9.54305	0.0100959	RNA_LSEC	ACCATTTCAACCAACT-TEW__02ff09__scNuc_Liver_Habib_Control
ACCATTTCACGTCATA-TEW__02ff09__scNuc_Liver_Habib_Control	9.42838	-7.33126	RNA_Kupffer	ACCATTTCACGTCATA-TEW__02ff09__scNuc_Liver_Habib_Control
ACCATTTCAGTCAGAG-TEW__02ff09__scNuc_Liver_Habib_Control	5.6686	10.8747	RNA_HSC	HSC_15753
ACCATTTCATGTTTGG-TEW__02ff09__scNuc_Liver_Habib_Control	-4.93658	-6.12813	RNA_Hep_PP_PC_4	ACCATTTCATGTTTGG-TEW__02ff09__scNuc_Liver_Habib_Control
ACCATTTGTCACTCAA-TEW__02ff09__scNuc_Liver_Habib_Control	10.0746	2.07462	RNA_LSEC	LSEC_5551
ACCATTTGTCTGTGGC-TEW__02ff09__scNuc_Liver_Habib_Control	-1.18289	3.51412	RNA_Hep_PP_PC_1	ACCATTTGTCTGTGGC-TEW__02ff09__scNuc_Liver_Habib_Control
ACCATTTTCAACTGGT-TEW__02ff09__scNuc_Liver_Habib_Control	-0.337819	1.79637	RNA_Hep_PP_PC_1	Hep_26491
ACCATTTTCGCTTACC-TEW__02ff09__scNuc_Liver_Habib_Control	-4.65647	-7.57123	RNA_Hep_PP_PC_4	ACCATTTTCGCTTACC-TEW__02ff09__scNuc_Liver_Habib_Control
ACCCAAAAGTGGAAGA-TEW__02ff09__scNuc_Liver_Habib_Control	10.7449	0.220599	RNA_LSEC	ACCCAAAAGTGGAAGA-TEW__02ff09__scNuc_Liver_Habib_Control
ACCCAAACAACCCTCT-TEW__02ff09__scNuc_Liver_Habib_Control	9.85586	0.0508451	RNA_LSEC	LSEC_400
ACCCAAAGTCCGGATC-TEW__02ff09__scNuc_Liver_Habib_Control	-1.34157	-1.19494	RNA_Hep_PP_PC_2	Hep_22844
ACCCAAATCCGGCTTT-TEW__02ff09__scNuc_Liver_Habib_Control	11.7753	-0.873337	RNA_LSEC	ACCCAAATCCGGCTTT-TEW__02ff09__scNuc_Liver_Habib_Control
ACCCAAATCTTGTTAC-TEW__02ff09__scNuc_Liver_Habib_Control	3.68214	10.7919	RNA_HSC	HSC_35444
ACCCTCACACCAGTAT-TEW__02ff09__scNuc_Liver_Habib_Control	8.74027	-5.76379	RNA_Kupffer	Kupffer_17324
ACCCTCACATACCAGT-TEW__02ff09__scNuc_Liver_Habib_Control	1.4642	3.63378	RNA_Hep_PP_PC_1	ACCCTCACATACCAGT-TEW__02ff09__scNuc_Liver_Habib_Control
ACCCTCAGTCTCAAGT-TEW__02ff09__scNuc_Liver_Habib_Control	-2.87214	-2.09599	RNA_Hep_PP_PC_3	ACCCTCAGTCTCAAGT-TEW__02ff09__scNuc_Liver_Habib_Control
ACCCTCAGTGAGATTA-TEW__02ff09__scNuc_Liver_Habib_Control	3.42287	3.62524	RNA_Hep_PP_PC_1	Hep_40920
ACCCTCATCCGATCGG-TEW__02ff09__scNuc_Liver_Habib_Control	3.63532	-12.3324	RNA_BEC	ACCCTCATCCGATCGG-TEW__02ff09__scNuc_Liver_Habib_Control
ACCCTTGGTAGTTCCA-TEW__02ff09__scNuc_Liver_Habib_Control	13.4221	-4.26692	RNA_MSC	ACCCTTGGTAGTTCCA-TEW__02ff09__scNuc_Liver_Habib_Control
ACCCTTGGTCCACACG-TEW__02ff09__scNuc_Liver_Habib_Control	-6.98312	-4.31245	RNA_Hep_PP_PC_4	Hep_30247
ACCCTTGGTCTTTATC-TEW__02ff09__scNuc_Liver_Habib_Control	12.3463	-0.359355	RNA_LSEC	LSEC_36020
ACCCTTGTCCAATGCA-TEW__02ff09__scNuc_Liver_Habib_Control	-2.39338	-2.34175	RNA_Hep_PP_PC_3	Hep_37615
ACCCTTGTCGAAGCAG-TEW__02ff09__scNuc_Liver_Habib_Control	11.6346	0.159946	RNA_LSEC	LSEC_2406
ACCCTTGTCTCTATGT-TEW__02ff09__scNuc_Liver_Habib_Control	-7.51469	-4.69271	RNA_Hep_PP_PC_5	Hep_8300
ACCGTTCCATTCTCTA-TEW__02ff09__scNuc_Liver_Habib_Control	9.19422	6.74674	RNA_T_cell	ACCGTTCCATTCTCTA-TEW__02ff09__scNuc_Liver_Habib_Control
ACCGTTCTCAGGACGA-TEW__02ff09__scNuc_Liver_Habib_Control	3.1993	2.73664	RNA_Hep_PP_PC_1	Hep_43708
ACCTACCAGGATGTTA-TEW__02ff09__scNuc_Liver_Habib_Control	-1.07221	0.101444	RNA_Hep_PP_PC_2	ACCTACCAGGATGTTA-TEW__02ff09__scNuc_Liver_Habib_Control
ACCTACCCAAATGGAT-TEW__02ff09__scNuc_Liver_Habib_Control	10.5148	0.762893	RNA_LSEC	ACCTACCCAAATGGAT-TEW__02ff09__scNuc_Liver_Habib_Control
ACCTACCCATCCTTCG-TEW__02ff09__scNuc_Liver_Habib_Control	11.476	-0.104453	RNA_LSEC	ACCTACCCATCCTTCG-TEW__02ff09__scNuc_Liver_Habib_Control
ACCTACCGTTGTATGC-TEW__02ff09__scNuc_Liver_Habib_Control	10.9277	-0.0562363	RNA_LSEC	ACCTACCGTTGTATGC-TEW__02ff09__scNuc_Liver_Habib_Control
ACCTACCTCAACTGGT-TEW__02ff09__scNuc_Liver_Habib_Control	-10.1247	-1.48738	RNA_Hep_PP_PC_5	Hep_37316
ACCTACCTCATGTCTT-TEW__02ff09__scNuc_Liver_Habib_Control	1.60286	-0.333435	RNA_Hep_PP_PC_2	Hep_15833
ACCTACCTCGGATACT-TEW__02ff09__scNuc_Liver_Habib_Control	0.888687	-0.271533	RNA_Hep_PP_PC_2	Hep_2800
ACCTGAACATGAGATA-TEW__02ff09__scNuc_Liver_Habib_Control	0.215999	-2.91432	RNA_Hep_PP_PC_2	ACCTGAACATGAGATA-TEW__02ff09__scNuc_Liver_Habib_Control
ACCTGAAGTACAAAGT-TEW__02ff09__scNuc_Liver_Habib_Control	9.64641	1.31153	RNA_LSEC	LSEC_3233
ACCTGAAGTTGGAGAC-TEW__02ff09__scNuc_Liver_Habib_Control	7.76979	-6.61655	RNA_Kupffer	Kupffer_18126
ACCTGAATCCAATCCC-TEW__02ff09__scNuc_Liver_Habib_Control	-1.187	1.23405	RNA_Hep_PP_PC_1	Hep_48652
ACCTGTCAGCACTAGG-TEW__02ff09__scNuc_Liver_Habib_Control	4.39983	11.0781	RNA_HSC	HSC_50807
ACCTGTCAGGACCCAA-TEW__02ff09__scNuc_Liver_Habib_Control	-5.45789	-4.34917	RNA_Hep_PP_PC_4	ACCTGTCAGGACCCAA-TEW__02ff09__scNuc_Liver_Habib_Control
ACCTGTCCATAGAAAC-TEW__02ff09__scNuc_Liver_Habib_Control	12.4349	1.58273	RNA_LSEC	ACCTGTCCATAGAAAC-TEW__02ff09__scNuc_Liver_Habib_Control
ACCTGTCTCAAAGCCT-TEW__02ff09__scNuc_Liver_Habib_Control	7.14473	11.8824	RNA_HSC	ACCTGTCTCAAAGCCT-TEW__02ff09__scNuc_Liver_Habib_Control
ACCTGTCTCACCGGGT-TEW__02ff09__scNuc_Liver_Habib_Control	12.0447	0.143562	RNA_LSEC	LSEC_26516
ACCTGTCTCATCACAG-TEW__02ff09__scNuc_Liver_Habib_Control	0.00689693	-2.03665	RNA_Hep_PP_PC_2	Hep_37985
ACCTGTCTCCTCTCGA-TEW__02ff09__scNuc_Liver_Habib_Control	4.36052	-12.6196	RNA_BEC	ACCTGTCTCCTCTCGA-TEW__02ff09__scNuc_Liver_Habib_Control
ACGATCAAGGACAAGA-TEW__02ff09__scNuc_Liver_Habib_Control	7.09222	-7.51994	RNA_Kupffer	Kupffer_12068
ACGATCAGTACCTAAC-TEW__02ff09__scNuc_Liver_Habib_Control	-10.1345	-1.49829	RNA_Hep_PP_PC_5	Hep_45020
ACGATCAGTCAATGGG-TEW__02ff09__scNuc_Liver_Habib_Control	4.5371	11.7276	RNA_HSC	ACGATCAGTCAATGGG-TEW__02ff09__scNuc_Liver_Habib_Control
ACGATCAGTCTGATCA-TEW__02ff09__scNuc_Liver_Habib_Control	-7.99167	-4.80129	RNA_Hep_PP_PC_5	ACGATCAGTCTGATCA-TEW__02ff09__scNuc_Liver_Habib_Control
ACGATCATCCCATAAG-TEW__02ff09__scNuc_Liver_Habib_Control	-4.77028	-6.40844	RNA_Hep_PP_PC_4	ACGATCATCCCATAAG-TEW__02ff09__scNuc_Liver_Habib_Control
ACGATGTAGACTTGTC-TEW__02ff09__scNuc_Liver_Habib_Control	-5.85764	-6.47234	RNA_Hep_PP_PC_4	Hep_1267
ACGATGTAGGCGCTTC-TEW__02ff09__scNuc_Liver_Habib_Control	8.13631	-8.30997	RNA_Kupffer	Kupffer_1412
ACGATGTCACGCGTGT-TEW__02ff09__scNuc_Liver_Habib_Control	4.52868	11.944	RNA_HSC	ACGATGTCACGCGTGT-TEW__02ff09__scNuc_Liver_Habib_Control
ACGATGTGTCCGGACT-TEW__02ff09__scNuc_Liver_Habib_Control	-0.956804	-3.5047	RNA_Hep_PP_PC_3	Hep_4733
ACGATGTGTTTACCTT-TEW__02ff09__scNuc_Liver_Habib_Control	5.42579	11.116	RNA_HSC	ACGATGTGTTTACCTT-TEW__02ff09__scNuc_Liver_Habib_Control
ACGATGTTCAGCTCTC-TEW__02ff09__scNuc_Liver_Habib_Control	0.0832732	-2.42111	RNA_Hep_PP_PC_2	ACGATGTTCAGCTCTC-TEW__02ff09__scNuc_Liver_Habib_Control
ACGATGTTCCAAGCTA-TEW__02ff09__scNuc_Liver_Habib_Control	11.7052	0.7128	RNA_LSEC	ACGATGTTCCAAGCTA-TEW__02ff09__scNuc_Liver_Habib_Control
ACGCACGAGTAGGCCA-TEW__02ff09__scNuc_Liver_Habib_Control	0.808325	1.22322	RNA_Hep_PP_PC_1	ACGCACGAGTAGGCCA-TEW__02ff09__scNuc_Liver_Habib_Control
ACGCACGAGTTATGGA-TEW__02ff09__scNuc_Liver_Habib_Control	10.6403	0.779431	RNA_LSEC	LSEC_33307
ACGCACGCACCTGATA-TEW__02ff09__scNuc_Liver_Habib_Control	5.68862	-3.23138	RNA_B_cell	ACGCACGCACCTGATA-TEW__02ff09__scNuc_Liver_Habib_Control
ACGCACGCACTATCGA-TEW__02ff09__scNuc_Liver_Habib_Control	10.2071	2.1065	RNA_LSEC	ACGCACGCACTATCGA-TEW__02ff09__scNuc_Liver_Habib_Control
ACGGAAGCACCATTCC-TEW__02ff09__scNuc_Liver_Habib_Control	6.85054	-8.34856	RNA_Kupffer	ACGGAAGCACCATTCC-TEW__02ff09__scNuc_Liver_Habib_Control
ACGGAAGCACCTGCAG-TEW__02ff09__scNuc_Liver_Habib_Control	7.73291	-7.64876	RNA_Kupffer	Kupffer_3140
ACGGAAGGTCGATTTG-TEW__02ff09__scNuc_Liver_Habib_Control	4.84623	12.3917	RNA_HSC	HSC_33538
ACGGAAGTCAACGCTA-TEW__02ff09__scNuc_Liver_Habib_Control	12.4078	0.290657	RNA_LSEC	LSEC_4948
ACGGAAGTCGATACGT-TEW__02ff09__scNuc_Liver_Habib_Control	-4.29333	-6.9336	RNA_Hep_PP_PC_4	ACGGAAGTCGATACGT-TEW__02ff09__scNuc_Liver_Habib_Control
ACGGAAGTCTACGCAA-TEW__02ff09__scNuc_Liver_Habib_Control	-1.66768	1.19797	RNA_Hep_PP_PC_2	Hep_31955
ACGGGTCAGCTTCATG-TEW__02ff09__scNuc_Liver_Habib_Control	-1.78722	-2.70915	RNA_Hep_PP_PC_3	ACGGGTCAGCTTCATG-TEW__02ff09__scNuc_Liver_Habib_Control
ACGGGTCGTGCAACGA-TEW__02ff09__scNuc_Liver_Habib_Control	11.7923	1.57668	RNA_LSEC	LSEC_150
ACGGTCGAGTGACCTT-TEW__02ff09__scNuc_Liver_Habib_Control	-0.14709	3.84315	RNA_Hep_PP_PC_1	Hep_33329
ACGGTCGCAAAGGAGA-TEW__02ff09__scNuc_Liver_Habib_Control	-0.405231	1.65174	RNA_Hep_PP_PC_2	Hep_46552
ACGGTCGCATGGAATA-TEW__02ff09__scNuc_Liver_Habib_Control	4.21817	12.6102	RNA_HSC	ACGGTCGCATGGAATA-TEW__02ff09__scNuc_Liver_Habib_Control
ACGGTCGGTTTCACTT-TEW__02ff09__scNuc_Liver_Habib_Control	-1.26854	-3.07742	RNA_Hep_PP_PC_3	Hep_3090
ACGGTTACACCCTCTA-TEW__02ff09__scNuc_Liver_Habib_Control	4.04497	12.4034	RNA_HSC	ACGGTTACACCCTCTA-TEW__02ff09__scNuc_Liver_Habib_Control
ACGGTTAGTGTCGCTG-TEW__02ff09__scNuc_Liver_Habib_Control	8.16175	-8.36769	RNA_Kupffer	Kupffer_1532
ACGGTTATCAGACCGC-TEW__02ff09__scNuc_Liver_Habib_Control	7.47308	-8.05275	RNA_Kupffer	Kupffer_35438
ACGGTTATCGAGAAAT-TEW__02ff09__scNuc_Liver_Habib_Control	0.94813	3.51399	RNA_Hep_PP_PC_1	ACGGTTATCGAGAAAT-TEW__02ff09__scNuc_Liver_Habib_Control
ACGTAACAGAGAGCCT-TEW__02ff09__scNuc_Liver_Habib_Control	-0.572	4.68751	RNA_Hep_PP_PC_1	Hep_14408
ACGTAACAGCTTACGT-TEW__02ff09__scNuc_Liver_Habib_Control	-5.18866	-4.14725	RNA_Hep_PP_PC_4	Hep_25496
ACGTAACAGTCGGCCT-TEW__02ff09__scNuc_Liver_Habib_Control	9.6195	1.10635	RNA_LSEC	LSEC_2740
ACGTAACAGTTGGAAT-TEW__02ff09__scNuc_Liver_Habib_Control	11.3819	0.061745	RNA_LSEC	ACGTAACAGTTGGAAT-TEW__02ff09__scNuc_Liver_Habib_Control
ACGTAACCAATCGTCA-TEW__02ff09__scNuc_Liver_Habib_Control	-4.66648	-7.32393	RNA_Hep_PP_PC_4	Hep_48
ACGTAACCACGTTGGC-TEW__02ff09__scNuc_Liver_Habib_Control	7.30147	-8.4418	RNA_Kupffer	ACGTAACCACGTTGGC-TEW__02ff09__scNuc_Liver_Habib_Control
ACGTAACCATCCTATT-TEW__02ff09__scNuc_Liver_Habib_Control	8.95114	-7.45879	RNA_Kupffer	Kupffer_50215
ACGTAACGTCAGCGTC-TEW__02ff09__scNuc_Liver_Habib_Control	10.7413	0.510002	RNA_LSEC	LSEC_37219
ACGTAACTCACTGCTC-TEW__02ff09__scNuc_Liver_Habib_Control	11.0285	-0.209447	RNA_LSEC	LSEC_12994
ACGTAACTCCGCGGAT-TEW__02ff09__scNuc_Liver_Habib_Control	3.55286	11.84	RNA_HSC	HSC_7294
ACGTACAAGCCTGAGA-TEW__02ff09__scNuc_Liver_Habib_Control	1.64661	0.763538	RNA_Hep_PP_PC_1	Hep_24439
ACGTACAAGGTCGCCT-TEW__02ff09__scNuc_Liver_Habib_Control	3.02612	4.08141	RNA_Hep_PP_PC_1	ACGTACAAGGTCGCCT-TEW__02ff09__scNuc_Liver_Habib_Control
ACGTACACAAGTGGAC-TEW__02ff09__scNuc_Liver_Habib_Control	4.45582	-12.5419	RNA_BEC	ACGTACACAAGTGGAC-TEW__02ff09__scNuc_Liver_Habib_Control
ACGTACAGTAGGTAGC-TEW__02ff09__scNuc_Liver_Habib_Control	10.4296	1.03971	RNA_LSEC	LSEC_12290
ACGTACATCTGGGTCG-TEW__02ff09__scNuc_Liver_Habib_Control	3.76106	12.577	RNA_HSC	ACGTACATCTGGGTCG-TEW__02ff09__scNuc_Liver_Habib_Control
ACGTAGTAGCGACTGA-TEW__02ff09__scNuc_Liver_Habib_Control	11.3586	0.518054	RNA_LSEC	ACGTAGTAGCGACTGA-TEW__02ff09__scNuc_Liver_Habib_Control
ACGTAGTAGTCAGCGA-TEW__02ff09__scNuc_Liver_Habib_Control	-7.62271	-4.97529	RNA_Hep_PP_PC_4	ACGTAGTAGTCAGCGA-TEW__02ff09__scNuc_Liver_Habib_Control
ACGTAGTGTCTACATG-TEW__02ff09__scNuc_Liver_Habib_Control	-9.49595	-4.18053	RNA_Hep_PP_PC_5	ACGTAGTGTCTACATG-TEW__02ff09__scNuc_Liver_Habib_Control
ACGTAGTTCAGCGCGT-TEW__02ff09__scNuc_Liver_Habib_Control	5.14041	11.5683	RNA_HSC	HSC_46141
ACGTCCTGTCGAACGA-TEW__02ff09__scNuc_Liver_Habib_Control	-1.25241	4.11833	RNA_Hep_PP_PC_1	Hep_29957
ACGTCCTGTCGCTTAA-TEW__02ff09__scNuc_Liver_Habib_Control	1.47595	3.92669	RNA_Hep_PP_PC_1	Hep_40112
ACGTCCTTCAATCGGT-TEW__02ff09__scNuc_Liver_Habib_Control	8.02956	6.8212	RNA_T_cell	ACGTCCTTCAATCGGT-TEW__02ff09__scNuc_Liver_Habib_Control
ACGTCCTTCCTCACCA-TEW__02ff09__scNuc_Liver_Habib_Control	8.10332	-8.06517	RNA_Kupffer	Kupffer_12378
ACGTCCTTCGCGAAGA-TEW__02ff09__scNuc_Liver_Habib_Control	-8.92926	-4.24636	RNA_Hep_PP_PC_5	Hep_17743
ACGTCCTTCGGTGAAG-TEW__02ff09__scNuc_Liver_Habib_Control	8.15132	6.14709	RNA_T_cell	ACGTCCTTCGGTGAAG-TEW__02ff09__scNuc_Liver_Habib_Control
ACGTTCCCAATGTGGG-TEW__02ff09__scNuc_Liver_Habib_Control	-8.08831	-5.44047	RNA_Hep_PP_PC_4	Hep_33376
ACGTTCCCACCAGGTC-TEW__02ff09__scNuc_Liver_Habib_Control	-4.83711	-4.06508	RNA_Hep_PP_PC_4	Hep_21494
ACGTTCCTCAAGAGTA-TEW__02ff09__scNuc_Liver_Habib_Control	-1.1132	0.780731	RNA_Hep_PP_PC_2	Hep_9211
ACGTTCCTCGGTAGGA-TEW__02ff09__scNuc_Liver_Habib_Control	4.04561	-12.4113	RNA_BEC	ACGTTCCTCGGTAGGA-TEW__02ff09__scNuc_Liver_Habib_Control
ACTACGACATCATCTT-TEW__02ff09__scNuc_Liver_Habib_Control	6.50298	-2.00974	RNA_B_cell	ACTACGACATCATCTT-TEW__02ff09__scNuc_Liver_Habib_Control
ACTACGATCACTCCGT-TEW__02ff09__scNuc_Liver_Habib_Control	5.60625	-2.82943	RNA_B_cell	ACTACGATCACTCCGT-TEW__02ff09__scNuc_Liver_Habib_Control
ACTACGATCAGGTAAA-TEW__02ff09__scNuc_Liver_Habib_Control	8.39368	-7.35008	RNA_Kupffer	Kupffer_19603
ACTATCTAGACCACGA-TEW__02ff09__scNuc_Liver_Habib_Control	-10.0043	-0.904525	RNA_Hep_PP_PC_5	ACTATCTAGACCACGA-TEW__02ff09__scNuc_Liver_Habib_Control
ACTATCTAGCCTGTGC-TEW__02ff09__scNuc_Liver_Habib_Control	8.15513	7.10887	RNA_T_cell	ACTATCTAGCCTGTGC-TEW__02ff09__scNuc_Liver_Habib_Control
ACTATCTCACACCGAC-TEW__02ff09__scNuc_Liver_Habib_Control	11.1597	0.300332	RNA_LSEC	LSEC_2333
ACTATCTCACCGCTGA-TEW__02ff09__scNuc_Liver_Habib_Control	10.3707	-6.71608	RNA_Kupffer	ACTATCTCACCGCTGA-TEW__02ff09__scNuc_Liver_Habib_Control
ACTATCTGTCTGTGTA-TEW__02ff09__scNuc_Liver_Habib_Control	-10.3869	-2.67971	RNA_Hep_PP_PC_5	Hep_33375
ACTATCTTCGCCTAGG-TEW__02ff09__scNuc_Liver_Habib_Control	7.87064	-4.08292	RNA_cDC	ACTATCTTCGCCTAGG-TEW__02ff09__scNuc_Liver_Habib_Control
ACTATGGCAGATTCGT-TEW__02ff09__scNuc_Liver_Habib_Control	-2.82065	-2.28007	RNA_Hep_PP_PC_3	ACTATGGCAGATTCGT-TEW__02ff09__scNuc_Liver_Habib_Control
ACTATGGGTCTGCATA-TEW__02ff09__scNuc_Liver_Habib_Control	2.12063	5.1607	RNA_Hep_PP_PC_1	ACTATGGGTCTGCATA-TEW__02ff09__scNuc_Liver_Habib_Control
ACTATGGGTTGTCCCT-TEW__02ff09__scNuc_Liver_Habib_Control	-0.461535	0.217518	RNA_Hep_PP_PC_2	Hep_31614
ACTATGGGTTGTTGTG-TEW__02ff09__scNuc_Liver_Habib_Control	5.67014	-3.16846	RNA_B_cell	ACTATGGGTTGTTGTG-TEW__02ff09__scNuc_Liver_Habib_Control
ACTATGGTCGTTCATT-TEW__02ff09__scNuc_Liver_Habib_Control	-1.91116	-1.13854	RNA_Hep_PP_PC_2	Hep_46647
ACTATGGTCTGGGAGA-TEW__02ff09__scNuc_Liver_Habib_Control	-4.70821	-4.21772	RNA_Hep_PP_PC_4	ACTATGGTCTGGGAGA-TEW__02ff09__scNuc_Liver_Habib_Control
ACTATTCAGGCACCAA-TEW__02ff09__scNuc_Liver_Habib_Control	-5.67263	-5.44339	RNA_Hep_PP_PC_4	ACTATTCAGGCACCAA-TEW__02ff09__scNuc_Liver_Habib_Control
ACTATTCGTCGGTGTC-TEW__02ff09__scNuc_Liver_Habib_Control	-3.78156	-3.95258	RNA_Hep_PP_PC_3	ACTATTCGTCGGTGTC-TEW__02ff09__scNuc_Liver_Habib_Control
ACTATTCTCAACCTTT-TEW__02ff09__scNuc_Liver_Habib_Control	-0.43969	-4.85829	RNA_Hep_PP_PC_3	Hep_39726
ACTATTCTCGTTAGTG-TEW__02ff09__scNuc_Liver_Habib_Control	0.463612	-1.95553	RNA_Hep_PP_PC_2	Hep_33844
ACTCCCAAGCAGCCTC-TEW__02ff09__scNuc_Liver_Habib_Control	2.94366	10.8995	RNA_HSC	HSC_16917
ACTCCCAAGCCGGAAT-TEW__02ff09__scNuc_Liver_Habib_Control	9.65261	0.114854	RNA_LSEC	LSEC_31353
ACTCCCAAGTAAGAGG-TEW__02ff09__scNuc_Liver_Habib_Control	-0.344538	0.81385	RNA_Hep_PP_PC_2	Hep_23304
ACTCCCAGTGCCTTCT-TEW__02ff09__scNuc_Liver_Habib_Control	1.05146	4.39748	RNA_Hep_PP_PC_1	Hep_24256
ACTCCCATCCATTCAT-TEW__02ff09__scNuc_Liver_Habib_Control	6.87603	-8.37924	RNA_Kupffer	ACTCCCATCCATTCAT-TEW__02ff09__scNuc_Liver_Habib_Control
ACTCTCGAGAGCCATG-TEW__02ff09__scNuc_Liver_Habib_Control	3.0726	4.26219	RNA_Hep_PP_PC_1	Hep_9232
ACTCTCGCAGCATACT-TEW__02ff09__scNuc_Liver_Habib_Control	-10.1277	-2.38714	RNA_Hep_PP_PC_5	Hep_47110
ACTCTCGGTACAATAG-TEW__02ff09__scNuc_Liver_Habib_Control	-2.98134	-6.21873	RNA_Hep_PP_PC_3	ACTCTCGGTACAATAG-TEW__02ff09__scNuc_Liver_Habib_Control
ACTCTCGGTACCAGAG-TEW__02ff09__scNuc_Liver_Habib_Control	10.2255	-0.851022	RNA_LSEC	LSEC_15314
ACTCTCGGTACTCCGG-TEW__02ff09__scNuc_Liver_Habib_Control	10.696	0.708744	RNA_LSEC	LSEC_4394
ACTCTCGGTACTTCCC-TEW__02ff09__scNuc_Liver_Habib_Control	-1.86817	-2.2977	RNA_Hep_PP_PC_3	ACTCTCGGTACTTCCC-TEW__02ff09__scNuc_Liver_Habib_Control
ACTCTCGGTCAAATCC-TEW__02ff09__scNuc_Liver_Habib_Control	5.82227	12.5658	RNA_HSC	HSC_35250
ACTCTCGGTCTGGTTA-TEW__02ff09__scNuc_Liver_Habib_Control	9.76598	0.627812	RNA_LSEC	LSEC_35738
ACTCTCGGTGATACAA-TEW__02ff09__scNuc_Liver_Habib_Control	11.2456	-0.625267	RNA_LSEC	LSEC_4364
ACTCTCGGTGGTCCGT-TEW__02ff09__scNuc_Liver_Habib_Control	8.14498	7.42479	RNA_T_cell	ACTCTCGGTGGTCCGT-TEW__02ff09__scNuc_Liver_Habib_Control
ACTCTCGTCTTACACT-TEW__02ff09__scNuc_Liver_Habib_Control	-8.75371	-4.10423	RNA_Hep_PP_PC_5	Hep_17575
ACTGATGAGACTGAGC-TEW__02ff09__scNuc_Liver_Habib_Control	1.44519	1.33905	RNA_Hep_PP_PC_1	ACTGATGAGACTGAGC-TEW__02ff09__scNuc_Liver_Habib_Control
ACTGATGAGGTGCTAG-TEW__02ff09__scNuc_Liver_Habib_Control	-0.130306	0.243684	RNA_Hep_PP_PC_2	Hep_22727
ACTGATGAGTCTTCCC-TEW__02ff09__scNuc_Liver_Habib_Control	-6.34922	-5.3521	RNA_Hep_PP_PC_4	Hep_33078
ACTGCAAAGAGCAGCT-TEW__02ff09__scNuc_Liver_Habib_Control	-0.762355	-3.487	RNA_Hep_PP_PC_3	ACTGCAAAGAGCAGCT-TEW__02ff09__scNuc_Liver_Habib_Control
ACTGCAACAGAACTTC-TEW__02ff09__scNuc_Liver_Habib_Control	9.94128	0.85917	RNA_LSEC	LSEC_32376
ACTGCAACAGGCCTGT-TEW__02ff09__scNuc_Liver_Habib_Control	-9.72928	-3.50361	RNA_Hep_PP_PC_5	Hep_3190
ACTGCAAGTACCACGC-TEW__02ff09__scNuc_Liver_Habib_Control	-7.97731	-3.10688	RNA_Hep_PP_PC_5	ACTGCAAGTACCACGC-TEW__02ff09__scNuc_Liver_Habib_Control
ACTGCAATCAAGATAG-TEW__02ff09__scNuc_Liver_Habib_Control	-4.49879	-5.34323	RNA_Hep_PP_PC_3	ACTGCAATCAAGATAG-TEW__02ff09__scNuc_Liver_Habib_Control
ACTGCAATCCCATAAG-TEW__02ff09__scNuc_Liver_Habib_Control	1.92015	4.41655	RNA_Hep_PP_PC_1	ACTGCAATCCCATAAG-TEW__02ff09__scNuc_Liver_Habib_Control
ACTGTCCAGCGCTGAA-TEW__02ff09__scNuc_Liver_Habib_Control	1.00959	4.65832	RNA_Hep_PP_PC_1	Hep_45713
ACTGTCCCACGGGCTT-TEW__02ff09__scNuc_Liver_Habib_Control	-4.20049	-5.50999	RNA_Hep_PP_PC_4	ACTGTCCCACGGGCTT-TEW__02ff09__scNuc_Liver_Habib_Control
ACTGTCCCAGGTCAAG-TEW__02ff09__scNuc_Liver_Habib_Control	6.31936	-2.08827	RNA_B_cell	ACTGTCCCAGGTCAAG-TEW__02ff09__scNuc_Liver_Habib_Control
ACTGTCCGTAATGCTC-TEW__02ff09__scNuc_Liver_Habib_Control	9.62776	-6.78922	RNA_Kupffer	Kupffer_41823
ACTGTCCGTCTACATG-TEW__02ff09__scNuc_Liver_Habib_Control	2.43659	0.466041	RNA_Hep_PP_PC_1	Hep_14031
ACTGTCCTCCATTGCC-TEW__02ff09__scNuc_Liver_Habib_Control	0.579206	0.984031	RNA_Hep_PP_PC_1	Hep_17183
ACTGTCCTCGGCATAT-TEW__02ff09__scNuc_Liver_Habib_Control	1.69439	5.06659	RNA_Hep_PP_PC_1	ACTGTCCTCGGCATAT-TEW__02ff09__scNuc_Liver_Habib_Control
ACTGTCCTCTGGTGGC-TEW__02ff09__scNuc_Liver_Habib_Control	8.48796	6.4712	RNA_T_cell	ACTGTCCTCTGGTGGC-TEW__02ff09__scNuc_Liver_Habib_Control
ACTGTGACACCGTCTT-TEW__02ff09__scNuc_Liver_Habib_Control	10.8085	1.45159	RNA_LSEC	LSEC_30170
ACTGTGACACTATGTG-TEW__02ff09__scNuc_Liver_Habib_Control	-0.122463	3.57746	RNA_Hep_PP_PC_1	Hep_12466
ACTGTGATCGAAGAAT-TEW__02ff09__scNuc_Liver_Habib_Control	3.49528	-12.2116	RNA_BEC	ACTGTGATCGAAGAAT-TEW__02ff09__scNuc_Liver_Habib_Control
ACTGTGATCGGACCAC-TEW__02ff09__scNuc_Liver_Habib_Control	-7.86433	-5.11018	RNA_Hep_PP_PC_5	Hep_19110
ACTTAGGAGAGTTGTA-TEW__02ff09__scNuc_Liver_Habib_Control	3.66135	2.56915	RNA_Hep_PP_PC_1	ACTTAGGAGAGTTGTA-TEW__02ff09__scNuc_Liver_Habib_Control
ACTTAGGTCTTCACAT-TEW__02ff09__scNuc_Liver_Habib_Control	-1.13518	-2.65412	RNA_Hep_PP_PC_2	ACTTAGGTCTTCACAT-TEW__02ff09__scNuc_Liver_Habib_Control
ACTTATCAGGTAACTA-TEW__02ff09__scNuc_Liver_Habib_Control	-2.06834	-3.13442	RNA_Hep_PP_PC_3	ACTTATCAGGTAACTA-TEW__02ff09__scNuc_Liver_Habib_Control
ACTTATCCAAAGACGC-TEW__02ff09__scNuc_Liver_Habib_Control	-1.5181	1.10906	RNA_Hep_PP_PC_2	Hep_29279
ACTTATCGTGCGGATA-TEW__02ff09__scNuc_Liver_Habib_Control	-0.433263	-0.0416614	RNA_Hep_PP_PC_2	Hep_9241
ACTTATCTCATTGAGC-TEW__02ff09__scNuc_Liver_Habib_Control	-4.92966	-5.44236	RNA_Hep_PP_PC_4	ACTTATCTCATTGAGC-TEW__02ff09__scNuc_Liver_Habib_Control
ACTTATCTCGCCACTT-TEW__02ff09__scNuc_Liver_Habib_Control	-2.1859	-6.18001	RNA_Hep_PP_PC_3	ACTTATCTCGCCACTT-TEW__02ff09__scNuc_Liver_Habib_Control
ACTTATCTCTAGTGAC-TEW__02ff09__scNuc_Liver_Habib_Control	-7.29457	-5.58578	RNA_Hep_PP_PC_4	ACTTATCTCTAGTGAC-TEW__02ff09__scNuc_Liver_Habib_Control
ACTTCCGAGACTGTTC-TEW__02ff09__scNuc_Liver_Habib_Control	13.3717	-3.90293	RNA_MSC	ACTTCCGAGACTGTTC-TEW__02ff09__scNuc_Liver_Habib_Control
ACTTCCGAGGCTCCCA-TEW__02ff09__scNuc_Liver_Habib_Control	2.91973	5.04075	RNA_Hep_PP_PC_1	ACTTCCGAGGCTCCCA-TEW__02ff09__scNuc_Liver_Habib_Control
ACTTCCGCAAGTGTCT-TEW__02ff09__scNuc_Liver_Habib_Control	-0.542857	4.76546	RNA_Hep_PP_PC_1	Hep_25526
ACTTCCGGTACTAAGA-TEW__02ff09__scNuc_Liver_Habib_Control	3.25115	12.5686	RNA_HSC	HSC_5865
ACTTCCGGTCTAGGCC-TEW__02ff09__scNuc_Liver_Habib_Control	5.03151	13.2472	RNA_HSC	ACTTCCGGTCTAGGCC-TEW__02ff09__scNuc_Liver_Habib_Control
ACTTCCGGTCTTGGTA-TEW__02ff09__scNuc_Liver_Habib_Control	-0.759872	-0.993684	RNA_Hep_PP_PC_2	ACTTCCGGTCTTGGTA-TEW__02ff09__scNuc_Liver_Habib_Control
ACTTCGCAGTAAATGC-TEW__02ff09__scNuc_Liver_Habib_Control	10.3854	1.82263	RNA_LSEC	ACTTCGCAGTAAATGC-TEW__02ff09__scNuc_Liver_Habib_Control
ACTTCGCCAACTCCCT-TEW__02ff09__scNuc_Liver_Habib_Control	10.904	2.65272	RNA_LSEC	LSEC_31595
ACTTCGCCACAATGTC-TEW__02ff09__scNuc_Liver_Habib_Control	6.43462	-8.03999	RNA_Kupffer	ACTTCGCCACAATGTC-TEW__02ff09__scNuc_Liver_Habib_Control
ACTTCGCGTAACAGTA-TEW__02ff09__scNuc_Liver_Habib_Control	-1.91327	-0.861178	RNA_Hep_PP_PC_2	Hep_24136
ACTTCGCTCTAACGGT-TEW__02ff09__scNuc_Liver_Habib_Control	-9.80984	-0.600828	RNA_Hep_PP_PC_5	Hep_44752
ACTTTCAAGGGCGAAG-TEW__02ff09__scNuc_Liver_Habib_Control	9.82094	1.40771	RNA_LSEC	LSEC_2763
ACTTTCATCTGACGCG-TEW__02ff09__scNuc_Liver_Habib_Control	4.80283	-12.5986	RNA_BEC	ACTTTCATCTGACGCG-TEW__02ff09__scNuc_Liver_Habib_Control
ACTTTGTAGGCACTCC-TEW__02ff09__scNuc_Liver_Habib_Control	11.3565	-1.84214	RNA_LSEC	LSEC_20751
ACTTTGTCAATAACCC-TEW__02ff09__scNuc_Liver_Habib_Control	-1.94703	-3.02137	RNA_Hep_PP_PC_3	Hep_3767
ACTTTGTCAGAAATTG-TEW__02ff09__scNuc_Liver_Habib_Control	-0.0802373	-3.97725	RNA_Hep_PP_PC_3	Hep_3612
ACTTTGTCAGGTAGTG-TEW__02ff09__scNuc_Liver_Habib_Control	13.3801	-4.04008	RNA_MSC	ACTTTGTCAGGTAGTG-TEW__02ff09__scNuc_Liver_Habib_Control
ACTTTGTGTGACTGAG-TEW__02ff09__scNuc_Liver_Habib_Control	-8.05857	-4.67225	RNA_Hep_PP_PC_5	ACTTTGTGTGACTGAG-TEW__02ff09__scNuc_Liver_Habib_Control
ACTTTGTTCGTTTACT-TEW__02ff09__scNuc_Liver_Habib_Control	6.3137	11.8355	RNA_HSC	HSC_3621
AGAAATGAGGCTTCCG-TEW__02ff09__scNuc_Liver_Habib_Control	13.1998	-3.82352	RNA_MSC	AGAAATGAGGCTTCCG-TEW__02ff09__scNuc_Liver_Habib_Control
AGAAATGGTGATGTAA-TEW__02ff09__scNuc_Liver_Habib_Control	10.8879	1.53729	RNA_LSEC	LSEC_31
AGAAATGTCTAAGCGT-TEW__02ff09__scNuc_Liver_Habib_Control	1.66156	1.0901	RNA_Hep_PP_PC_1	Hep_16982
AGAAATGTCTCGTGGG-TEW__02ff09__scNuc_Liver_Habib_Control	11.3015	0.101426	RNA_LSEC	LSEC_20720
AGAACAAAGAGTACCG-TEW__02ff09__scNuc_Liver_Habib_Control	-1.90317	0.780241	RNA_Hep_PP_PC_2	AGAACAAAGAGTACCG-TEW__02ff09__scNuc_Liver_Habib_Control
AGAACAAAGGGAGATA-TEW__02ff09__scNuc_Liver_Habib_Control	11.0226	-0.557804	RNA_LSEC	LSEC_31859
AGAACAAAGGTCACCC-TEW__02ff09__scNuc_Liver_Habib_Control	9.55829	-7.55574	RNA_Kupffer	AGAACAAAGGTCACCC-TEW__02ff09__scNuc_Liver_Habib_Control
AGAACAACACACCTTC-TEW__02ff09__scNuc_Liver_Habib_Control	10.9972	0.465958	RNA_LSEC	LSEC_651
AGAACAATCATTCTTG-TEW__02ff09__scNuc_Liver_Habib_Control	-4.90508	-5.16993	RNA_Hep_PP_PC_4	Hep_35428
AGAACCTAGAAATTGC-TEW__02ff09__scNuc_Liver_Habib_Control	4.62798	12.1449	RNA_HSC	AGAACCTAGAAATTGC-TEW__02ff09__scNuc_Liver_Habib_Control
AGAACCTCAAGCCTGC-TEW__02ff09__scNuc_Liver_Habib_Control	-2.17755	-3.98281	RNA_Hep_PP_PC_3	AGAACCTCAAGCCTGC-TEW__02ff09__scNuc_Liver_Habib_Control
AGAACCTCACGGTGAA-TEW__02ff09__scNuc_Liver_Habib_Control	-2.12983	-4.33578	RNA_Hep_PP_PC_3	AGAACCTCACGGTGAA-TEW__02ff09__scNuc_Liver_Habib_Control
AGAACCTCAGCTGCCA-TEW__02ff09__scNuc_Liver_Habib_Control	-7.7696	-5.56152	RNA_Hep_PP_PC_4	AGAACCTCAGCTGCCA-TEW__02ff09__scNuc_Liver_Habib_Control
AGAACCTCAGGGTTGA-TEW__02ff09__scNuc_Liver_Habib_Control	-4.63763	-5.69652	RNA_Hep_PP_PC_4	AGAACCTCAGGGTTGA-TEW__02ff09__scNuc_Liver_Habib_Control
AGAACCTTCACTGCTC-TEW__02ff09__scNuc_Liver_Habib_Control	1.56155	4.17805	RNA_Hep_PP_PC_1	AGAACCTTCACTGCTC-TEW__02ff09__scNuc_Liver_Habib_Control
AGAACCTTCTGGGCGT-TEW__02ff09__scNuc_Liver_Habib_Control	11.4152	-0.820233	RNA_LSEC	LSEC_8657
AGAAGCGAGCCTCAAT-TEW__02ff09__scNuc_Liver_Habib_Control	-7.62566	-3.9694	RNA_Hep_PP_PC_5	AGAAGCGAGCCTCAAT-TEW__02ff09__scNuc_Liver_Habib_Control
AGAAGCGAGGGACACT-TEW__02ff09__scNuc_Liver_Habib_Control	-6.83469	-5.91882	RNA_Hep_PP_PC_4	Hep_13382
AGAAGCGCAAAGCACG-TEW__02ff09__scNuc_Liver_Habib_Control	-6.07129	-4.92057	RNA_Hep_PP_PC_4	Hep_25446
AGAAGCGCAAGTCATC-TEW__02ff09__scNuc_Liver_Habib_Control	10.2306	-2.53248	RNA_VEC_LY	AGAAGCGCAAGTCATC-TEW__02ff09__scNuc_Liver_Habib_Control
AGAAGCGCACAAAGCG-TEW__02ff09__scNuc_Liver_Habib_Control	-3.56989	-4.04391	RNA_Hep_PP_PC_3	Hep_6249
AGAAGCGTCCTAGAGT-TEW__02ff09__scNuc_Liver_Habib_Control	12.0837	-0.886229	RNA_LSEC	AGAAGCGTCCTAGAGT-TEW__02ff09__scNuc_Liver_Habib_Control
AGAAGCGTCGACACTA-TEW__02ff09__scNuc_Liver_Habib_Control	-3.74597	-4.42377	RNA_Hep_PP_PC_3	Hep_1270
AGAAGTAAGCTTGTTG-TEW__02ff09__scNuc_Liver_Habib_Control	0.0720912	1.70121	RNA_Hep_PP_PC_1	AGAAGTAAGCTTGTTG-TEW__02ff09__scNuc_Liver_Habib_Control
AGAAGTAGTAGTTAGA-TEW__02ff09__scNuc_Liver_Habib_Control	0.192385	-0.922334	RNA_Hep_PP_PC_2	Hep_48764
AGAAGTAGTGGAAGTC-TEW__02ff09__scNuc_Liver_Habib_Control	9.61635	-6.88477	RNA_Kupffer	Kupffer_45991
AGAAGTATCAGAGTTC-TEW__02ff09__scNuc_Liver_Habib_Control	6.04027	-2.4305	RNA_B_cell	AGAAGTATCAGAGTTC-TEW__02ff09__scNuc_Liver_Habib_Control
AGACAAACAGTAACGG-TEW__02ff09__scNuc_Liver_Habib_Control	11.78	1.70153	RNA_LSEC	LSEC_46412
AGACAAAGTGACCTGC-TEW__02ff09__scNuc_Liver_Habib_Control	10.6397	2.19159	RNA_LSEC	AGACAAAGTGACCTGC-TEW__02ff09__scNuc_Liver_Habib_Control
AGACACTAGACAGCTG-TEW__02ff09__scNuc_Liver_Habib_Control	1.68911	4.5132	RNA_Hep_PP_PC_1	Hep_25949
AGACACTAGCCGAATG-TEW__02ff09__scNuc_Liver_Habib_Control	-7.88449	-3.51285	RNA_Hep_PP_PC_5	AGACACTAGCCGAATG-TEW__02ff09__scNuc_Liver_Habib_Control
AGACACTAGGCTAACG-TEW__02ff09__scNuc_Liver_Habib_Control	11.698	-0.766442	RNA_LSEC	AGACACTAGGCTAACG-TEW__02ff09__scNuc_Liver_Habib_Control
AGACACTCACCTCGTT-TEW__02ff09__scNuc_Liver_Habib_Control	8.79801	-1.59054	RNA_VEC_PC	AGACACTCACCTCGTT-TEW__02ff09__scNuc_Liver_Habib_Control
AGACACTCATTGTACG-TEW__02ff09__scNuc_Liver_Habib_Control	-0.377262	-0.293659	RNA_Hep_PP_PC_2	Hep_42716
AGACAGGAGGGTGGGA-TEW__02ff09__scNuc_Liver_Habib_Control	0.482589	3.7651	RNA_Hep_PP_PC_1	Hep_24316
AGACAGGGTTTAGTCG-TEW__02ff09__scNuc_Liver_Habib_Control	-4.46178	-4.15443	RNA_Hep_PP_PC_3	Hep_30977
AGACCATAGACATAAC-TEW__02ff09__scNuc_Liver_Habib_Control	1.25877	0.957654	RNA_Hep_PP_PC_1	Hep_28088
AGACCATAGATGAACT-TEW__02ff09__scNuc_Liver_Habib_Control	-1.17751	0.792939	RNA_Hep_PP_PC_2	AGACCATAGATGAACT-TEW__02ff09__scNuc_Liver_Habib_Control
AGACCATAGCAATAAC-TEW__02ff09__scNuc_Liver_Habib_Control	0.62775	4.1082	RNA_Hep_PP_PC_1	Hep_6504
AGACCATAGCTCGCAC-TEW__02ff09__scNuc_Liver_Habib_Control	-2.76265	-6.95274	RNA_Hep_PP_PC_3	AGACCATAGCTCGCAC-TEW__02ff09__scNuc_Liver_Habib_Control
AGACCATCAATCCAGT-TEW__02ff09__scNuc_Liver_Habib_Control	3.9739	-12.484	RNA_BEC	AGACCATCAATCCAGT-TEW__02ff09__scNuc_Liver_Habib_Control
AGACCATCAGCGTAGA-TEW__02ff09__scNuc_Liver_Habib_Control	-1.14159	-1.86589	RNA_Hep_PP_PC_2	AGACCATCAGCGTAGA-TEW__02ff09__scNuc_Liver_Habib_Control
AGACCATGTGGAAATT-TEW__02ff09__scNuc_Liver_Habib_Control	11.5719	1.12411	RNA_LSEC	LSEC_32285
AGACCATTCCAGTGTA-TEW__02ff09__scNuc_Liver_Habib_Control	-1.6399	-4.25725	RNA_Hep_PP_PC_3	Hep_19317
AGACCATTCCGCGATG-TEW__02ff09__scNuc_Liver_Habib_Control	11.4335	0.613616	RNA_LSEC	AGACCATTCCGCGATG-TEW__02ff09__scNuc_Liver_Habib_Control
AGACCATTCTAACGCA-TEW__02ff09__scNuc_Liver_Habib_Control	4.71732	-12.6119	RNA_BEC	AGACCATTCTAACGCA-TEW__02ff09__scNuc_Liver_Habib_Control
AGACCCGCAAAGTGTA-TEW__02ff09__scNuc_Liver_Habib_Control	11.9018	0.204168	RNA_LSEC	AGACCCGCAAAGTGTA-TEW__02ff09__scNuc_Liver_Habib_Control
AGACCCGCAATTGCCA-TEW__02ff09__scNuc_Liver_Habib_Control	8.09919	8.15716	RNA_T_cell	AGACCCGCAATTGCCA-TEW__02ff09__scNuc_Liver_Habib_Control
AGACCCGCAGATTCGT-TEW__02ff09__scNuc_Liver_Habib_Control	6.5551	-8.67388	RNA_Kupffer	AGACCCGCAGATTCGT-TEW__02ff09__scNuc_Liver_Habib_Control
AGACCCGTCATCCTGC-TEW__02ff09__scNuc_Liver_Habib_Control	-0.157823	1.0134	RNA_Hep_PP_PC_1	AGACCCGTCATCCTGC-TEW__02ff09__scNuc_Liver_Habib_Control
AGACCCGTCCCAAGTA-TEW__02ff09__scNuc_Liver_Habib_Control	4.60111	-12.4273	RNA_BEC	AGACCCGTCCCAAGTA-TEW__02ff09__scNuc_Liver_Habib_Control
AGACTCACACGCGCAT-TEW__02ff09__scNuc_Liver_Habib_Control	-2.32017	-5.58292	RNA_Hep_PP_PC_3	Hep_16656
AGACTCAGTCCTACGG-TEW__02ff09__scNuc_Liver_Habib_Control	5.24495	11.8802	RNA_HSC	HSC_5371
AGAGAATAGGCCTGAA-TEW__02ff09__scNuc_Liver_Habib_Control	-10.1049	-0.595657	RNA_Hep_PP_PC_5	Hep_18360
AGAGAATAGGCGATAC-TEW__02ff09__scNuc_Liver_Habib_Control	11.5155	-0.580571	RNA_LSEC	LSEC_4142
AGAGAATCAACAGTGG-TEW__02ff09__scNuc_Liver_Habib_Control	-0.667926	3.38647	RNA_Hep_PP_PC_1	AGAGAATCAACAGTGG-TEW__02ff09__scNuc_Liver_Habib_Control
AGAGAATCAGGACTTT-TEW__02ff09__scNuc_Liver_Habib_Control	3.03295	11.3091	RNA_HSC	HSC_2483
AGAGAATGTATGAGGC-TEW__02ff09__scNuc_Liver_Habib_Control	4.64027	12.9512	RNA_HSC	AGAGAATGTATGAGGC-TEW__02ff09__scNuc_Liver_Habib_Control
AGAGAATTCTCCGAAA-TEW__02ff09__scNuc_Liver_Habib_Control	6.30625	12.2855	RNA_HSC	AGAGAATTCTCCGAAA-TEW__02ff09__scNuc_Liver_Habib_Control
AGAGAGCCAAGATCCT-TEW__02ff09__scNuc_Liver_Habib_Control	10.3336	1.36144	RNA_LSEC	AGAGAGCCAAGATCCT-TEW__02ff09__scNuc_Liver_Habib_Control
AGAGAGCCACAAATGA-TEW__02ff09__scNuc_Liver_Habib_Control	7.92522	-6.24374	RNA_Kupffer	Kupffer_16980
AGAGAGCCATAGACTC-TEW__02ff09__scNuc_Liver_Habib_Control	-6.9265	-5.19784	RNA_Hep_PP_PC_4	AGAGAGCCATAGACTC-TEW__02ff09__scNuc_Liver_Habib_Control
AGAGAGCTCGCGTGCA-TEW__02ff09__scNuc_Liver_Habib_Control	-2.63557	-2.74983	RNA_Hep_PP_PC_3	Hep_47809
AGAGAGCTCTTTCAGT-TEW__02ff09__scNuc_Liver_Habib_Control	12.0547	0.407916	RNA_LSEC	AGAGAGCTCTTTCAGT-TEW__02ff09__scNuc_Liver_Habib_Control
AGAGCAGGTCGGTGTC-TEW__02ff09__scNuc_Liver_Habib_Control	-0.0891095	5.12428	RNA_Hep_PP_PC_1	Hep_48618
AGAGCAGTCCGTGTGG-TEW__02ff09__scNuc_Liver_Habib_Control	5.76263	10.6959	RNA_HSC	HSC_36863
AGAGCCCAGAGCAACC-TEW__02ff09__scNuc_Liver_Habib_Control	4.20374	11.8251	RNA_HSC	HSC_656
AGAGCCCCAAATGCGG-TEW__02ff09__scNuc_Liver_Habib_Control	-10.4582	-1.05876	RNA_Hep_PP_PC_5	AGAGCCCCAAATGCGG-TEW__02ff09__scNuc_Liver_Habib_Control
AGAGCCCCAATTAGGA-TEW__02ff09__scNuc_Liver_Habib_Control	3.73974	-12.3936	RNA_BEC	AGAGCCCCAATTAGGA-TEW__02ff09__scNuc_Liver_Habib_Control
AGAGCCCCAGCTATAC-TEW__02ff09__scNuc_Liver_Habib_Control	8.13531	7.55688	RNA_T_cell	AGAGCCCCAGCTATAC-TEW__02ff09__scNuc_Liver_Habib_Control
AGAGCCCTCAATCAGC-TEW__02ff09__scNuc_Liver_Habib_Control	-4.66132	-6.08717	RNA_Hep_PP_PC_4	AGAGCCCTCAATCAGC-TEW__02ff09__scNuc_Liver_Habib_Control
AGAGCCCTCATTCCTA-TEW__02ff09__scNuc_Liver_Habib_Control	4.67845	11.8202	RNA_HSC	HSC_21086
AGATAGAAGCCTATTG-TEW__02ff09__scNuc_Liver_Habib_Control	-0.36772	-1.53254	RNA_Hep_PP_PC_2	Hep_800
AGATAGAAGCTGTACT-TEW__02ff09__scNuc_Liver_Habib_Control	4.27109	11.9384	RNA_HSC	AGATAGAAGCTGTACT-TEW__02ff09__scNuc_Liver_Habib_Control
AGATAGAAGTCACACT-TEW__02ff09__scNuc_Liver_Habib_Control	-0.0699101	4.88504	RNA_Hep_PP_PC_1	AGATAGAAGTCACACT-TEW__02ff09__scNuc_Liver_Habib_Control
AGATAGAAGTTCCTGA-TEW__02ff09__scNuc_Liver_Habib_Control	5.77982	13.0746	RNA_HSC	HSC_34261
AGATAGACACCGTCTT-TEW__02ff09__scNuc_Liver_Habib_Control	2.03319	2.45114	RNA_Hep_PP_PC_1	Hep_20183
AGATAGAGTGGGACAT-TEW__02ff09__scNuc_Liver_Habib_Control	-9.80719	-3.55401	RNA_Hep_PP_PC_5	Hep_17341
AGATAGATCGTTAGTG-TEW__02ff09__scNuc_Liver_Habib_Control	-7.22833	-6.11262	RNA_Hep_PP_PC_4	AGATAGATCGTTAGTG-TEW__02ff09__scNuc_Liver_Habib_Control
AGATCCAGTGCATACT-TEW__02ff09__scNuc_Liver_Habib_Control	-0.839433	-4.98586	RNA_Hep_PP_PC_3	AGATCCAGTGCATACT-TEW__02ff09__scNuc_Liver_Habib_Control
AGATCCATCAGTGTTG-TEW__02ff09__scNuc_Liver_Habib_Control	12.3421	0.230945	RNA_LSEC	LSEC_2909
AGATCCATCGTACCTC-TEW__02ff09__scNuc_Liver_Habib_Control	4.79183	11.6644	RNA_HSC	AGATCCATCGTACCTC-TEW__02ff09__scNuc_Liver_Habib_Control
AGATCCATCTCGGGAC-TEW__02ff09__scNuc_Liver_Habib_Control	9.95921	1.75662	RNA_LSEC	LSEC_47520
AGATCGTAGACAACAT-TEW__02ff09__scNuc_Liver_Habib_Control	-1.89733	2.47007	RNA_Hep_PP_PC_1	Hep_44087
AGATCGTCAATTGTGC-TEW__02ff09__scNuc_Liver_Habib_Control	0.517869	4.10353	RNA_Hep_PP_PC_1	AGATCGTCAATTGTGC-TEW__02ff09__scNuc_Liver_Habib_Control
AGATCGTCATGTGCTA-TEW__02ff09__scNuc_Liver_Habib_Control	11.8264	-0.73032	RNA_LSEC	LSEC_49051
AGATCGTGTCAAACGG-TEW__02ff09__scNuc_Liver_Habib_Control	-6.69085	-3.8948	RNA_Hep_PP_PC_4	AGATCGTGTCAAACGG-TEW__02ff09__scNuc_Liver_Habib_Control
AGATCGTGTCGCTCGA-TEW__02ff09__scNuc_Liver_Habib_Control	11.5474	-0.117385	RNA_LSEC	AGATCGTGTCGCTCGA-TEW__02ff09__scNuc_Liver_Habib_Control
AGATCGTTCATAGCAC-TEW__02ff09__scNuc_Liver_Habib_Control	9.36736	-6.78444	RNA_Kupffer	AGATCGTTCATAGCAC-TEW__02ff09__scNuc_Liver_Habib_Control
AGATCGTTCTACTGCC-TEW__02ff09__scNuc_Liver_Habib_Control	8.12265	7.1204	RNA_T_cell	AGATCGTTCTACTGCC-TEW__02ff09__scNuc_Liver_Habib_Control
AGATCGTTCTTGCAGA-TEW__02ff09__scNuc_Liver_Habib_Control	4.49024	11.423	RNA_HSC	AGATCGTTCTTGCAGA-TEW__02ff09__scNuc_Liver_Habib_Control
AGATGAAAGTACTGTC-TEW__02ff09__scNuc_Liver_Habib_Control	4.18325	10.5803	RNA_HSC	AGATGAAAGTACTGTC-TEW__02ff09__scNuc_Liver_Habib_Control
AGATGAACACATGGTT-TEW__02ff09__scNuc_Liver_Habib_Control	8.49736	-6.73547	RNA_Kupffer	Kupffer_19599
AGATGAAGTCCAAATC-TEW__02ff09__scNuc_Liver_Habib_Control	-1.94524	-3.26773	RNA_Hep_PP_PC_3	AGATGAAGTCCAAATC-TEW__02ff09__scNuc_Liver_Habib_Control
AGATGAAGTTCAAGTC-TEW__02ff09__scNuc_Liver_Habib_Control	-0.581405	1.7886	RNA_Hep_PP_PC_1	Hep_1247
AGATGAATCGCGAAGA-TEW__02ff09__scNuc_Liver_Habib_Control	11.8494	0.00100832	RNA_LSEC	LSEC_42575
AGATGCTCAAAGCTCT-TEW__02ff09__scNuc_Liver_Habib_Control	8.34628	6.51155	RNA_T_cell	AGATGCTCAAAGCTCT-TEW__02ff09__scNuc_Liver_Habib_Control
AGATGCTCATAGAGGC-TEW__02ff09__scNuc_Liver_Habib_Control	0.0329868	-0.646887	RNA_Hep_PP_PC_2	Hep_11439
AGATGCTCATTCATCT-TEW__02ff09__scNuc_Liver_Habib_Control	0.311326	5.27136	RNA_Hep_PP_PC_1	Hep_38765
AGATGCTGTTACCGTA-TEW__02ff09__scNuc_Liver_Habib_Control	4.69669	10.9963	RNA_HSC	AGATGCTGTTACCGTA-TEW__02ff09__scNuc_Liver_Habib_Control
AGATGCTGTTTACACG-TEW__02ff09__scNuc_Liver_Habib_Control	-2.31316	-6.13718	RNA_Hep_PP_PC_3	Hep_44885
AGATGCTTCTTTGGAG-TEW__02ff09__scNuc_Liver_Habib_Control	12.0136	1.00859	RNA_LSEC	LSEC_8851
AGCATCAAGACTAAGT-TEW__02ff09__scNuc_Liver_Habib_Control	-3.12394	-6.71575	RNA_Hep_PP_PC_3	AGCATCAAGACTAAGT-TEW__02ff09__scNuc_Liver_Habib_Control
AGCATCACACCTCGTT-TEW__02ff09__scNuc_Liver_Habib_Control	1.22809	4.95949	RNA_Hep_PP_PC_1	Hep_50016
AGCATCAGTAGGTAGC-TEW__02ff09__scNuc_Liver_Habib_Control	2.23294	5.08557	RNA_Hep_PP_PC_1	AGCATCAGTAGGTAGC-TEW__02ff09__scNuc_Liver_Habib_Control
AGCATCATCAGTAGGG-TEW__02ff09__scNuc_Liver_Habib_Control	-2.9334	-2.67441	RNA_Hep_PP_PC_3	Hep_8584
AGCCAATAGGTCGACA-TEW__02ff09__scNuc_Liver_Habib_Control	8.66218	-6.98008	RNA_Kupffer	Kupffer_4020
AGCCAATAGTATCTGC-TEW__02ff09__scNuc_Liver_Habib_Control	9.33042	-3.09811	RNA_VEC_PP	AGCCAATAGTATCTGC-TEW__02ff09__scNuc_Liver_Habib_Control
AGCCAATCAAATGGAT-TEW__02ff09__scNuc_Liver_Habib_Control	11.9254	0.82464	RNA_LSEC	AGCCAATCAAATGGAT-TEW__02ff09__scNuc_Liver_Habib_Control
AGCCAATGTGGCTACC-TEW__02ff09__scNuc_Liver_Habib_Control	-2.1131	-4.75786	RNA_Hep_PP_PC_3	AGCCAATGTGGCTACC-TEW__02ff09__scNuc_Liver_Habib_Control
AGCCAATTCCGTGTGG-TEW__02ff09__scNuc_Liver_Habib_Control	-6.29277	-5.45951	RNA_Hep_PP_PC_4	AGCCAATTCCGTGTGG-TEW__02ff09__scNuc_Liver_Habib_Control
AGCCAATTCCTGGCTT-TEW__02ff09__scNuc_Liver_Habib_Control	6.05701	-2.44037	RNA_B_cell	AGCCAATTCCTGGCTT-TEW__02ff09__scNuc_Liver_Habib_Control
AGCCACGCAAGCAGGT-TEW__02ff09__scNuc_Liver_Habib_Control	2.88228	3.21275	RNA_Hep_PP_PC_1	AGCCACGCAAGCAGGT-TEW__02ff09__scNuc_Liver_Habib_Control
AGCCACGCACAAGCCC-TEW__02ff09__scNuc_Liver_Habib_Control	10.3743	-6.50268	RNA_Kupffer	AGCCACGCACAAGCCC-TEW__02ff09__scNuc_Liver_Habib_Control
AGCCACGGTATGCTAC-TEW__02ff09__scNuc_Liver_Habib_Control	-4.2098	-4.58418	RNA_Hep_PP_PC_3	AGCCACGGTATGCTAC-TEW__02ff09__scNuc_Liver_Habib_Control
AGCCACGTCGTTCCTG-TEW__02ff09__scNuc_Liver_Habib_Control	-9.88007	-4.00108	RNA_Hep_PP_PC_5	AGCCACGTCGTTCCTG-TEW__02ff09__scNuc_Liver_Habib_Control
AGCCACGTCTCGCTCA-TEW__02ff09__scNuc_Liver_Habib_Control	-2.77003	-5.64769	RNA_Hep_PP_PC_3	Hep_47670
AGCCAGCAGCGTGCCT-TEW__02ff09__scNuc_Liver_Habib_Control	-9.00353	-3.95751	RNA_Hep_PP_PC_5	Hep_11245
AGCCAGCAGCTCCGAC-TEW__02ff09__scNuc_Liver_Habib_Control	8.72424	-2.03427	RNA_VEC_PC	AGCCAGCAGCTCCGAC-TEW__02ff09__scNuc_Liver_Habib_Control
AGCCAGCCAACGATCT-TEW__02ff09__scNuc_Liver_Habib_Control	6.63243	-1.59045	RNA_B_cell	AGCCAGCCAACGATCT-TEW__02ff09__scNuc_Liver_Habib_Control
AGCCAGCCACCAAAGG-TEW__02ff09__scNuc_Liver_Habib_Control	10.1411	-0.84428	RNA_LSEC	LSEC_36705
AGCCAGCTCCACGGGT-TEW__02ff09__scNuc_Liver_Habib_Control	10.0724	-6.68682	RNA_Kupffer	AGCCAGCTCCACGGGT-TEW__02ff09__scNuc_Liver_Habib_Control
AGCCAGCTCGCCGAGT-TEW__02ff09__scNuc_Liver_Habib_Control	-1.86625	-3.69374	RNA_Hep_PP_PC_3	Hep_16489
AGCCAGCTCTCTCGCA-TEW__02ff09__scNuc_Liver_Habib_Control	1.7705	4.69591	RNA_Hep_PP_PC_1	Hep_13821
AGCGATTCAATTGCTG-TEW__02ff09__scNuc_Liver_Habib_Control	4.29484	-12.507	RNA_BEC	AGCGATTCAATTGCTG-TEW__02ff09__scNuc_Liver_Habib_Control
AGCGATTCACTATGTG-TEW__02ff09__scNuc_Liver_Habib_Control	0.270908	3.15119	RNA_Hep_PP_PC_1	Hep_10873
AGCGATTCAGTAGAGC-TEW__02ff09__scNuc_Liver_Habib_Control	8.72026	-7.14146	RNA_Kupffer	AGCGATTCAGTAGAGC-TEW__02ff09__scNuc_Liver_Habib_Control
AGCGATTGTCATCAGT-TEW__02ff09__scNuc_Liver_Habib_Control	4.44796	-12.3245	RNA_BEC	AGCGATTGTCATCAGT-TEW__02ff09__scNuc_Liver_Habib_Control
AGCGATTTCAAACTGC-TEW__02ff09__scNuc_Liver_Habib_Control	11.3681	2.11184	RNA_LSEC	AGCGATTTCAAACTGC-TEW__02ff09__scNuc_Liver_Habib_Control
AGCGATTTCATACGGT-TEW__02ff09__scNuc_Liver_Habib_Control	-5.91724	-6.32587	RNA_Hep_PP_PC_4	Hep_35569
AGCGCCAAGCGATGAC-TEW__02ff09__scNuc_Liver_Habib_Control	-4.13593	-7.18541	RNA_Hep_PP_PC_4	AGCGCCAAGCGATGAC-TEW__02ff09__scNuc_Liver_Habib_Control
AGCGCTGAGAACTGAT-TEW__02ff09__scNuc_Liver_Habib_Control	-4.53954	-5.40897	RNA_Hep_PP_PC_4	Hep_50129
AGCGCTGAGGACGGAG-TEW__02ff09__scNuc_Liver_Habib_Control	10.7193	-0.282187	RNA_LSEC	LSEC_18742
AGCGCTGGTGAGGAAA-TEW__02ff09__scNuc_Liver_Habib_Control	11.9218	1.81323	RNA_LSEC	LSEC_1233
AGCGTATCAACTTCTT-TEW__02ff09__scNuc_Liver_Habib_Control	-1.44424	-2.79807	RNA_Hep_PP_PC_3	Hep_27302
AGCGTATCAAGACAAT-TEW__02ff09__scNuc_Liver_Habib_Control	-2.42522	-6.26245	RNA_Hep_PP_PC_3	Hep_5683
AGCGTATCACATGACT-TEW__02ff09__scNuc_Liver_Habib_Control	0.190398	5.10075	RNA_Hep_PP_PC_1	Hep_10477
AGCGTATCAGCCGGTT-TEW__02ff09__scNuc_Liver_Habib_Control	-0.952828	-3.0308	RNA_Hep_PP_PC_3	Hep_34569
AGCGTATCAGGTTTAC-TEW__02ff09__scNuc_Liver_Habib_Control	11.4696	-0.173674	RNA_LSEC	LSEC_3615
AGCGTATCATAATGCC-TEW__02ff09__scNuc_Liver_Habib_Control	7.99646	-7.53878	RNA_Kupffer	Kupffer_35048
AGCGTATCATCATTGG-TEW__02ff09__scNuc_Liver_Habib_Control	6.21133	-2.23621	RNA_B_cell	AGCGTATCATCATTGG-TEW__02ff09__scNuc_Liver_Habib_Control
AGCGTATGTCCGATCG-TEW__02ff09__scNuc_Liver_Habib_Control	6.27415	11.6515	RNA_HSC	HSC_4535
AGCGTATTCTGTCCCA-TEW__02ff09__scNuc_Liver_Habib_Control	0.642853	2.14916	RNA_Hep_PP_PC_1	Hep_15125
AGCGTCGGTTCTAACG-TEW__02ff09__scNuc_Liver_Habib_Control	1.51687	10.9188	RNA_Fibroblast	AGCGTCGGTTCTAACG-TEW__02ff09__scNuc_Liver_Habib_Control
AGCTACACAAATGATG-TEW__02ff09__scNuc_Liver_Habib_Control	0.648917	-0.736916	RNA_Hep_PP_PC_2	Hep_12154
AGCTCAAGTGGATTTC-TEW__02ff09__scNuc_Liver_Habib_Control	0.114453	5.03082	RNA_Hep_PP_PC_1	Hep_37896
AGCTCAATCAAAGAAC-TEW__02ff09__scNuc_Liver_Habib_Control	10.4572	1.15811	RNA_LSEC	LSEC_35218
AGCTCAATCGTGTTCC-TEW__02ff09__scNuc_Liver_Habib_Control	4.79382	11.3949	RNA_HSC	HSC_48387
AGCTTCCAGAGGCTGT-TEW__02ff09__scNuc_Liver_Habib_Control	3.38725	-12.1506	RNA_BEC	AGCTTCCAGAGGCTGT-TEW__02ff09__scNuc_Liver_Habib_Control
AGCTTCCAGCAATTCC-TEW__02ff09__scNuc_Liver_Habib_Control	0.685379	-0.703872	RNA_Hep_PP_PC_2	AGCTTCCAGCAATTCC-TEW__02ff09__scNuc_Liver_Habib_Control
AGCTTCCCAAGACCGA-TEW__02ff09__scNuc_Liver_Habib_Control	4.08127	-12.4959	RNA_BEC	AGCTTCCCAAGACCGA-TEW__02ff09__scNuc_Liver_Habib_Control
AGCTTCCGTCCGTACG-TEW__02ff09__scNuc_Liver_Habib_Control	0.301716	-1.27104	RNA_Hep_PP_PC_2	Hep_49261
AGCTTCCTCGCAGAGA-TEW__02ff09__scNuc_Liver_Habib_Control	-3.31462	-6.7515	RNA_Hep_PP_PC_3	AGCTTCCTCGCAGAGA-TEW__02ff09__scNuc_Liver_Habib_Control
AGCTTCCTCGTCGATA-TEW__02ff09__scNuc_Liver_Habib_Control	7.97858	-7.2418	RNA_Kupffer	AGCTTCCTCGTCGATA-TEW__02ff09__scNuc_Liver_Habib_Control
AGCTTCCTCTAATTCC-TEW__02ff09__scNuc_Liver_Habib_Control	2.1513	2.68151	RNA_Hep_PP_PC_1	Hep_46450
AGGAAATAGAGCAAGA-TEW__02ff09__scNuc_Liver_Habib_Control	11.7497	0.579918	RNA_LSEC	AGGAAATAGAGCAAGA-TEW__02ff09__scNuc_Liver_Habib_Control
AGGAAATAGAGTCAAT-TEW__02ff09__scNuc_Liver_Habib_Control	10.5204	-0.00268116	RNA_LSEC	LSEC_22914
AGGAAATAGATGAACT-TEW__02ff09__scNuc_Liver_Habib_Control	-0.749063	0.984449	RNA_Hep_PP_PC_2	Hep_42888
AGGAAATAGATTAGTG-TEW__02ff09__scNuc_Liver_Habib_Control	9.85988	-2.54353	RNA_VEC_PP	AGGAAATAGATTAGTG-TEW__02ff09__scNuc_Liver_Habib_Control
AGGAAATAGTCTTCCC-TEW__02ff09__scNuc_Liver_Habib_Control	-0.54055	2.55245	RNA_Hep_PP_PC_1	AGGAAATAGTCTTCCC-TEW__02ff09__scNuc_Liver_Habib_Control
AGGAAATGTTCAGCGC-TEW__02ff09__scNuc_Liver_Habib_Control	-3.07014	-2.17995	RNA_Hep_PP_PC_3	Hep_8797
AGGAAATGTTGCTTGA-TEW__02ff09__scNuc_Liver_Habib_Control	0.41097	-1.19369	RNA_Hep_PP_PC_2	AGGAAATGTTGCTTGA-TEW__02ff09__scNuc_Liver_Habib_Control
AGGAAATTCATTCACT-TEW__02ff09__scNuc_Liver_Habib_Control	3.69246	-12.3959	RNA_BEC	AGGAAATTCATTCACT-TEW__02ff09__scNuc_Liver_Habib_Control
AGGAAATTCTTCCCGA-TEW__02ff09__scNuc_Liver_Habib_Control	-2.03388	-5.05916	RNA_Hep_PP_PC_3	Hep_45171
AGGAATAAGGATAATC-TEW__02ff09__scNuc_Liver_Habib_Control	-8.94383	-2.54479	RNA_Hep_PP_PC_5	Hep_48308
AGGAATAAGTTAACAG-TEW__02ff09__scNuc_Liver_Habib_Control	4.5668	10.9515	RNA_HSC	HSC_20001
AGGAATACATTGACAC-TEW__02ff09__scNuc_Liver_Habib_Control	-9.09248	-4.8897	RNA_Hep_PP_PC_5	AGGAATACATTGACAC-TEW__02ff09__scNuc_Liver_Habib_Control
AGGAATAGTCGAATTC-TEW__02ff09__scNuc_Liver_Habib_Control	11.5121	-1.7331	RNA_LSEC	AGGAATAGTCGAATTC-TEW__02ff09__scNuc_Liver_Habib_Control
AGGAATAGTGCATGTT-TEW__02ff09__scNuc_Liver_Habib_Control	10.511	-6.72678	RNA_Kupffer	AGGAATAGTGCATGTT-TEW__02ff09__scNuc_Liver_Habib_Control
AGGAATATCATTCCTA-TEW__02ff09__scNuc_Liver_Habib_Control	9.36376	-2.93661	RNA_VEC_PP	AGGAATATCATTCCTA-TEW__02ff09__scNuc_Liver_Habib_Control
AGGAATATCATTGCTT-TEW__02ff09__scNuc_Liver_Habib_Control	-5.21804	-5.53188	RNA_Hep_PP_PC_4	Hep_45984
AGGAATATCTGAGGCC-TEW__02ff09__scNuc_Liver_Habib_Control	0.233755	4.62391	RNA_Hep_PP_PC_1	Hep_42465
AGGACGACACCAGCCA-TEW__02ff09__scNuc_Liver_Habib_Control	10.016	1.97669	RNA_LSEC	AGGACGACACCAGCCA-TEW__02ff09__scNuc_Liver_Habib_Control
AGGACGAGTAGCTGAG-TEW__02ff09__scNuc_Liver_Habib_Control	12.1922	0.186071	RNA_LSEC	LSEC_20208
AGGACGAGTTCCAGGC-TEW__02ff09__scNuc_Liver_Habib_Control	-2.2479	-1.96311	RNA_Hep_PP_PC_3	AGGACGAGTTCCAGGC-TEW__02ff09__scNuc_Liver_Habib_Control
AGGACGATCTTGGTCC-TEW__02ff09__scNuc_Liver_Habib_Control	11.2113	0.0528207	RNA_LSEC	AGGACGATCTTGGTCC-TEW__02ff09__scNuc_Liver_Habib_Control
AGGACTTCAATCTAGC-TEW__02ff09__scNuc_Liver_Habib_Control	9.89134	0.726496	RNA_LSEC	AGGACTTCAATCTAGC-TEW__02ff09__scNuc_Liver_Habib_Control
AGGACTTGTCGTGCCA-TEW__02ff09__scNuc_Liver_Habib_Control	10.5846	-0.307839	RNA_LSEC	LSEC_2622
AGGACTTGTCTGTTAG-TEW__02ff09__scNuc_Liver_Habib_Control	0.71778	-0.658569	RNA_Hep_PP_PC_2	AGGACTTGTCTGTTAG-TEW__02ff09__scNuc_Liver_Habib_Control
AGGACTTGTTGCATTG-TEW__02ff09__scNuc_Liver_Habib_Control	-5.27335	-5.31317	RNA_Hep_PP_PC_4	Hep_30654
AGGACTTTCCATCAGA-TEW__02ff09__scNuc_Liver_Habib_Control	5.20248	11.8121	RNA_HSC	HSC_36511
AGGACTTTCTATGCCC-TEW__02ff09__scNuc_Liver_Habib_Control	6.45018	-2.01881	RNA_B_cell	AGGACTTTCTATGCCC-TEW__02ff09__scNuc_Liver_Habib_Control
AGGAGGTGTGTTTCTT-TEW__02ff09__scNuc_Liver_Habib_Control	11.1328	-0.451755	RNA_LSEC	LSEC_2658
AGGAGGTTCCTCGATC-TEW__02ff09__scNuc_Liver_Habib_Control	11.3287	1.58258	RNA_LSEC	LSEC_21650
AGGATAAAGTGGACTG-TEW__02ff09__scNuc_Liver_Habib_Control	7.86673	-7.62282	RNA_Kupffer	Kupffer_34521
AGGATAACAATCAGCT-TEW__02ff09__scNuc_Liver_Habib_Control	9.50933	-1.00681	RNA_LSEC	LSEC_36664
AGGATAACACCTGTCT-TEW__02ff09__scNuc_Liver_Habib_Control	-0.417213	5.35292	RNA_Hep_PP_PC_1	Hep_48582
AGGATAACATGAGGGT-TEW__02ff09__scNuc_Liver_Habib_Control	10.0547	-6.81132	RNA_Kupffer	Kupffer_3189
AGGATAAGTGTTCGAT-TEW__02ff09__scNuc_Liver_Habib_Control	-8.96233	-4.37561	RNA_Hep_PP_PC_5	Hep_30376
AGGATCTAGATGTTGA-TEW__02ff09__scNuc_Liver_Habib_Control	7.99979	-4.96662	RNA_cDC	AGGATCTAGATGTTGA-TEW__02ff09__scNuc_Liver_Habib_Control
AGGATCTAGCGAACTG-TEW__02ff09__scNuc_Liver_Habib_Control	-5.2672	-4.91423	RNA_Hep_PP_PC_4	Hep_8923
AGGATCTAGGGAGTGG-TEW__02ff09__scNuc_Liver_Habib_Control	5.06386	11.4174	RNA_HSC	AGGATCTAGGGAGTGG-TEW__02ff09__scNuc_Liver_Habib_Control
AGGATCTGTCTAGATC-TEW__02ff09__scNuc_Liver_Habib_Control	1.61358	2.34574	RNA_Hep_PP_PC_1	Hep_3752
AGGCATTAGACGCCCT-TEW__02ff09__scNuc_Liver_Habib_Control	9.30734	-6.56221	RNA_Kupffer	Kupffer_9841
AGGCATTAGCACTCGC-TEW__02ff09__scNuc_Liver_Habib_Control	10.1412	-6.73169	RNA_Kupffer	Kupffer_28624
AGGCATTAGCCAGAGT-TEW__02ff09__scNuc_Liver_Habib_Control	4.29571	11.5766	RNA_HSC	AGGCATTAGCCAGAGT-TEW__02ff09__scNuc_Liver_Habib_Control
AGGCATTCAACCACGC-TEW__02ff09__scNuc_Liver_Habib_Control	6.5402	-1.79852	RNA_B_cell	AGGCATTCAACCACGC-TEW__02ff09__scNuc_Liver_Habib_Control
AGGCATTCACAATCTG-TEW__02ff09__scNuc_Liver_Habib_Control	-0.106671	4.27308	RNA_Hep_PP_PC_1	Hep_11938
AGGCATTTCCAATCTT-TEW__02ff09__scNuc_Liver_Habib_Control	9.75317	0.415271	RNA_LSEC	AGGCATTTCCAATCTT-TEW__02ff09__scNuc_Liver_Habib_Control
AGGCCACAGATGACCG-TEW__02ff09__scNuc_Liver_Habib_Control	3.82885	12.6635	RNA_HSC	HSC_14990
AGGCCACCAACCCGCA-TEW__02ff09__scNuc_Liver_Habib_Control	13.7026	-4.66071	RNA_MSC	AGGCCACCAACCCGCA-TEW__02ff09__scNuc_Liver_Habib_Control
AGGCCACGTGTGATGG-TEW__02ff09__scNuc_Liver_Habib_Control	-0.356974	5.47049	RNA_Hep_PP_PC_1	Hep_46228
AGGCCACTCGGACTTA-TEW__02ff09__scNuc_Liver_Habib_Control	-9.84832	-2.32629	RNA_Hep_PP_PC_5	Hep_38412
AGGCTGCAGGCAGTCA-TEW__02ff09__scNuc_Liver_Habib_Control	-2.12489	-3.36327	RNA_Hep_PP_PC_3	Hep_27606
AGGCTGCGTACCGGAA-TEW__02ff09__scNuc_Liver_Habib_Control	4.70247	-12.3582	RNA_BEC	AGGCTGCGTACCGGAA-TEW__02ff09__scNuc_Liver_Habib_Control
AGGGAGTAGCAGCCCT-TEW__02ff09__scNuc_Liver_Habib_Control	11.3569	0.238992	RNA_LSEC	AGGGAGTAGCAGCCCT-TEW__02ff09__scNuc_Liver_Habib_Control
AGGGAGTCACCATAAC-TEW__02ff09__scNuc_Liver_Habib_Control	-1.33211	1.49429	RNA_Hep_PP_PC_2	AGGGAGTCACCATAAC-TEW__02ff09__scNuc_Liver_Habib_Control
AGGGAGTCACCTGTCT-TEW__02ff09__scNuc_Liver_Habib_Control	11.4761	0.470223	RNA_LSEC	LSEC_35345
AGGGAGTCACTTACAG-TEW__02ff09__scNuc_Liver_Habib_Control	2.93099	3.44584	RNA_Hep_PP_PC_1	AGGGAGTCACTTACAG-TEW__02ff09__scNuc_Liver_Habib_Control
AGGGAGTCAGTCTACA-TEW__02ff09__scNuc_Liver_Habib_Control	3.29762	10.5177	RNA_HSC	HSC_3390
AGGGAGTGTGGTAACG-TEW__02ff09__scNuc_Liver_Habib_Control	9.52185	-2.66342	RNA_VEC_PP	AGGGAGTGTGGTAACG-TEW__02ff09__scNuc_Liver_Habib_Control
AGGGCCTAGCCTGTGC-TEW__02ff09__scNuc_Liver_Habib_Control	-2.21089	-4.49772	RNA_Hep_PP_PC_3	Hep_4772
AGGGCCTCACTCTAGA-TEW__02ff09__scNuc_Liver_Habib_Control	-0.194137	2.97822	RNA_Hep_PP_PC_1	Hep_15121
AGGGCCTCAGAAGCGT-TEW__02ff09__scNuc_Liver_Habib_Control	4.58669	11.6311	RNA_HSC	AGGGCCTCAGAAGCGT-TEW__02ff09__scNuc_Liver_Habib_Control
AGGGCCTTCAAACGTC-TEW__02ff09__scNuc_Liver_Habib_Control	2.58466	2.58699	RNA_Hep_PP_PC_1	AGGGCCTTCAAACGTC-TEW__02ff09__scNuc_Liver_Habib_Control
AGGGCCTTCACGTAGT-TEW__02ff09__scNuc_Liver_Habib_Control	-2.78813	-2.52609	RNA_Hep_PP_PC_3	Hep_582
AGGGCCTTCGTTCTAT-TEW__02ff09__scNuc_Liver_Habib_Control	9.46657	-2.62551	RNA_VEC_PP	AGGGCCTTCGTTCTAT-TEW__02ff09__scNuc_Liver_Habib_Control
AGGGCTCAGTGTTCCA-TEW__02ff09__scNuc_Liver_Habib_Control	11.7482	-2.02363	RNA_LSEC	LSEC_11882
AGGGCTCGTCAGGTAG-TEW__02ff09__scNuc_Liver_Habib_Control	-9.25207	-2.79656	RNA_Hep_PP_PC_5	Hep_47134
AGGGCTCGTGTAACGG-TEW__02ff09__scNuc_Liver_Habib_Control	-1.06018	0.0896312	RNA_Hep_PP_PC_2	AGGGCTCGTGTAACGG-TEW__02ff09__scNuc_Liver_Habib_Control
AGGGTCCAGAGTCAAT-TEW__02ff09__scNuc_Liver_Habib_Control	-4.57559	-7.31897	RNA_Hep_PP_PC_4	AGGGTCCAGAGTCAAT-TEW__02ff09__scNuc_Liver_Habib_Control
AGGGTCCAGATCGCCC-TEW__02ff09__scNuc_Liver_Habib_Control	-8.74238	-4.20903	RNA_Hep_PP_PC_5	Hep_16891
AGGGTCCCACTTACAG-TEW__02ff09__scNuc_Liver_Habib_Control	-1.49097	-3.76215	RNA_Hep_PP_PC_3	AGGGTCCCACTTACAG-TEW__02ff09__scNuc_Liver_Habib_Control
AGGGTCCGTTAGAGAT-TEW__02ff09__scNuc_Liver_Habib_Control	-5.13657	-4.10146	RNA_Hep_PP_PC_4	Hep_51243
AGGGTCCTCATTGAGC-TEW__02ff09__scNuc_Liver_Habib_Control	-3.81132	-7.23499	RNA_Hep_PP_PC_4	Hep_38442
AGGGTGACAACGGCCT-TEW__02ff09__scNuc_Liver_Habib_Control	1.40533	0.225472	RNA_Hep_PP_PC_1	AGGGTGACAACGGCCT-TEW__02ff09__scNuc_Liver_Habib_Control
AGGGTGACACTTGTGA-TEW__02ff09__scNuc_Liver_Habib_Control	-2.93507	-4.06043	RNA_Hep_PP_PC_3	Hep_36137
AGGGTGACAGGAAGTC-TEW__02ff09__scNuc_Liver_Habib_Control	-1.70238	-3.08897	RNA_Hep_PP_PC_3	Hep_25067
AGGGTGAGTCAAATCC-TEW__02ff09__scNuc_Liver_Habib_Control	0.421795	-1.93781	RNA_Hep_PP_PC_2	Hep_19164
AGGGTGATCACCCTTG-TEW__02ff09__scNuc_Liver_Habib_Control	2.14727	4.55025	RNA_Hep_PP_PC_1	Hep_45877
AGGGTGATCTAGTACG-TEW__02ff09__scNuc_Liver_Habib_Control	-2.15531	-3.46269	RNA_Hep_PP_PC_3	Hep_49371
AGGGTTTAGCTGGCCT-TEW__02ff09__scNuc_Liver_Habib_Control	10.2341	-6.77917	RNA_Kupffer	Kupffer_13084
AGGGTTTCAAGGTCAG-TEW__02ff09__scNuc_Liver_Habib_Control	1.3891	3.74665	RNA_Hep_PP_PC_1	AGGGTTTCAAGGTCAG-TEW__02ff09__scNuc_Liver_Habib_Control
AGGGTTTCATAGAAAC-TEW__02ff09__scNuc_Liver_Habib_Control	-3.24234	-3.39426	RNA_Hep_PP_PC_3	Hep_7595
AGGGTTTGTCGTGGTC-TEW__02ff09__scNuc_Liver_Habib_Control	-1.83411	-1.75427	RNA_Hep_PP_PC_2	Hep_41666
AGGGTTTGTGACCGTC-TEW__02ff09__scNuc_Liver_Habib_Control	0.532368	4.46475	RNA_Hep_PP_PC_1	Hep_25722
AGGGTTTGTTGACGGA-TEW__02ff09__scNuc_Liver_Habib_Control	5.82032	11.6424	RNA_HSC	HSC_24182
AGGGTTTTCGCTTAAG-TEW__02ff09__scNuc_Liver_Habib_Control	8.12606	-7.74215	RNA_Kupffer	Kupffer_40999
AGGTAGGAGCACCAGA-TEW__02ff09__scNuc_Liver_Habib_Control	4.03819	11.4674	RNA_HSC	AGGTAGGAGCACCAGA-TEW__02ff09__scNuc_Liver_Habib_Control
AGGTAGGCACGTAGAG-TEW__02ff09__scNuc_Liver_Habib_Control	9.38946	-6.70291	RNA_Kupffer	AGGTAGGCACGTAGAG-TEW__02ff09__scNuc_Liver_Habib_Control
AGGTAGGGTCCAACGC-TEW__02ff09__scNuc_Liver_Habib_Control	-0.532727	4.19607	RNA_Hep_PP_PC_1	AGGTAGGGTCCAACGC-TEW__02ff09__scNuc_Liver_Habib_Control
AGGTAGGTCAGGAACG-TEW__02ff09__scNuc_Liver_Habib_Control	-1.2889	-0.089741	RNA_Hep_PP_PC_2	AGGTAGGTCAGGAACG-TEW__02ff09__scNuc_Liver_Habib_Control
AGGTAGGTCATCACAG-TEW__02ff09__scNuc_Liver_Habib_Control	11.1926	0.954988	RNA_LSEC	AGGTAGGTCATCACAG-TEW__02ff09__scNuc_Liver_Habib_Control
AGGTAGGTCATTACGG-TEW__02ff09__scNuc_Liver_Habib_Control	10.7492	0.394172	RNA_LSEC	AGGTAGGTCATTACGG-TEW__02ff09__scNuc_Liver_Habib_Control
AGGTCATCAAGCCTGC-TEW__02ff09__scNuc_Liver_Habib_Control	-2.33982	-3.44756	RNA_Hep_PP_PC_3	Hep_4331
AGGTCATTCGGAACTT-TEW__02ff09__scNuc_Liver_Habib_Control	2.22582	2.73069	RNA_Hep_PP_PC_1	AGGTCATTCGGAACTT-TEW__02ff09__scNuc_Liver_Habib_Control
AGGTCTAGTCTCTCCA-TEW__02ff09__scNuc_Liver_Habib_Control	13.3299	-4.11887	RNA_MSC	AGGTCTAGTCTCTCCA-TEW__02ff09__scNuc_Liver_Habib_Control
AGGTCTAGTTCCGCTT-TEW__02ff09__scNuc_Liver_Habib_Control	-1.21072	-5.56877	RNA_Hep_PP_PC_3	AGGTCTAGTTCCGCTT-TEW__02ff09__scNuc_Liver_Habib_Control
AGGTCTATCTCTATGT-TEW__02ff09__scNuc_Liver_Habib_Control	3.72624	11.7312	RNA_HSC	HSC_1895
AGGTGTTCAAACTAAG-TEW__02ff09__scNuc_Liver_Habib_Control	3.33059	-12.018	RNA_BEC	AGGTGTTCAAACTAAG-TEW__02ff09__scNuc_Liver_Habib_Control
AGGTGTTCATGTGGCC-TEW__02ff09__scNuc_Liver_Habib_Control	8.60009	-7.33189	RNA_Kupffer	Kupffer_30932
AGGTGTTGTAGAAACT-TEW__02ff09__scNuc_Liver_Habib_Control	0.254306	5.62216	RNA_Hep_PP_PC_1	Hep_4204
AGGTGTTGTCAAAGTA-TEW__02ff09__scNuc_Liver_Habib_Control	8.46204	-5.33672	RNA_Kupffer	Kupffer_31522
AGGTGTTGTCGTTATG-TEW__02ff09__scNuc_Liver_Habib_Control	8.76266	-8.54763	RNA_Kupffer	AGGTGTTGTCGTTATG-TEW__02ff09__scNuc_Liver_Habib_Control
AGGTGTTGTGCAACGA-TEW__02ff09__scNuc_Liver_Habib_Control	6.26056	10.9432	RNA_HSC	HSC_14613
AGGTGTTGTTGGACTT-TEW__02ff09__scNuc_Liver_Habib_Control	8.86451	-6.30028	RNA_Kupffer	Kupffer_43811
AGGTGTTTCTCTCGCA-TEW__02ff09__scNuc_Liver_Habib_Control	1.67842	3.23318	RNA_Hep_PP_PC_1	Hep_45257
AGGTTACTCTAGCATG-TEW__02ff09__scNuc_Liver_Habib_Control	9.29754	-8.21645	RNA_Kupffer	Kupffer_31974
AGGTTGTCAGAGTAAT-TEW__02ff09__scNuc_Liver_Habib_Control	10.7069	1.61936	RNA_LSEC	LSEC_22054
AGGTTGTGTCACTGAT-TEW__02ff09__scNuc_Liver_Habib_Control	11.3691	0.176727	RNA_LSEC	LSEC_15548
AGGTTGTGTTAGTTCG-TEW__02ff09__scNuc_Liver_Habib_Control	-10.4658	-3.54488	RNA_Hep_PP_PC_5	AGGTTGTGTTAGTTCG-TEW__02ff09__scNuc_Liver_Habib_Control
AGGTTGTTCATCACTT-TEW__02ff09__scNuc_Liver_Habib_Control	-0.271498	5.48302	RNA_Hep_PP_PC_1	AGGTTGTTCATCACTT-TEW__02ff09__scNuc_Liver_Habib_Control
AGTAACCAGACGCCCT-TEW__02ff09__scNuc_Liver_Habib_Control	-0.125853	2.33587	RNA_Hep_PP_PC_1	Hep_39930
AGTAACCGTCATCCCT-TEW__02ff09__scNuc_Liver_Habib_Control	-1.73367	-3.35091	RNA_Hep_PP_PC_3	AGTAACCGTCATCCCT-TEW__02ff09__scNuc_Liver_Habib_Control
AGTAACCGTTCTCCTG-TEW__02ff09__scNuc_Liver_Habib_Control	-0.581828	3.93374	RNA_Hep_PP_PC_1	Hep_13558
AGTAACCGTTTCAGAC-TEW__02ff09__scNuc_Liver_Habib_Control	2.38569	0.641318	RNA_Hep_PP_PC_1	Hep_12072
AGTACCATCCATCAGA-TEW__02ff09__scNuc_Liver_Habib_Control	-9.58152	-0.953411	RNA_Hep_PP_PC_5	AGTACCATCCATCAGA-TEW__02ff09__scNuc_Liver_Habib_Control
AGTACTGAGAACAAGG-TEW__02ff09__scNuc_Liver_Habib_Control	3.91491	11.6234	RNA_HSC	AGTACTGAGAACAAGG-TEW__02ff09__scNuc_Liver_Habib_Control
AGTACTGAGAGCCGTA-TEW__02ff09__scNuc_Liver_Habib_Control	4.13379	11.2469	RNA_HSC	HSC_26282
AGTACTGAGTGGAATT-TEW__02ff09__scNuc_Liver_Habib_Control	-3.37479	-3.66837	RNA_Hep_PP_PC_3	Hep_48098
AGTACTGGTGCCTGAC-TEW__02ff09__scNuc_Liver_Habib_Control	-1.57194	-1.29406	RNA_Hep_PP_PC_2	Hep_47611
AGTACTGTCACTACTT-TEW__02ff09__scNuc_Liver_Habib_Control	6.35397	11.4768	RNA_HSC	HSC_31744
AGTACTGTCCATCGTC-TEW__02ff09__scNuc_Liver_Habib_Control	-2.02369	-4.63814	RNA_Hep_PP_PC_3	Hep_38566
AGTAGCTCACTGTCCT-TEW__02ff09__scNuc_Liver_Habib_Control	5.81557	-2.80855	RNA_B_cell	AGTAGCTCACTGTCCT-TEW__02ff09__scNuc_Liver_Habib_Control
AGTAGCTCATGCGTGC-TEW__02ff09__scNuc_Liver_Habib_Control	10.2278	-6.61535	RNA_Kupffer	Kupffer_37643
AGTAGCTTCCCGATCT-TEW__02ff09__scNuc_Liver_Habib_Control	-7.51695	-5.49161	RNA_Hep_PP_PC_4	AGTAGCTTCCCGATCT-TEW__02ff09__scNuc_Liver_Habib_Control
AGTAGTCGTGGTTTGT-TEW__02ff09__scNuc_Liver_Habib_Control	10.7289	-0.339223	RNA_LSEC	LSEC_36951
AGTAGTCGTTACCTTT-TEW__02ff09__scNuc_Liver_Habib_Control	12.3494	0.296028	RNA_LSEC	AGTAGTCGTTACCTTT-TEW__02ff09__scNuc_Liver_Habib_Control
AGTAGTCTCGCTACGG-TEW__02ff09__scNuc_Liver_Habib_Control	12.135	-0.883489	RNA_LSEC	LSEC_2418
AGTCAACAGATCCAAA-TEW__02ff09__scNuc_Liver_Habib_Control	12.2275	1.45547	RNA_LSEC	LSEC_14590
AGTCAACCACAGCTTA-TEW__02ff09__scNuc_Liver_Habib_Control	0.414153	-0.386629	RNA_Hep_PP_PC_2	AGTCAACCACAGCTTA-TEW__02ff09__scNuc_Liver_Habib_Control
AGTCAACCATGATAGA-TEW__02ff09__scNuc_Liver_Habib_Control	-0.493405	0.124391	RNA_Hep_PP_PC_2	Hep_26498
AGTCAACGTGGTAATA-TEW__02ff09__scNuc_Liver_Habib_Control	1.0833	-0.785685	RNA_Hep_PP_PC_2	AGTCAACGTGGTAATA-TEW__02ff09__scNuc_Liver_Habib_Control
AGTCAACTCCTTTGAT-TEW__02ff09__scNuc_Liver_Habib_Control	10.8292	0.49478	RNA_LSEC	AGTCAACTCCTTTGAT-TEW__02ff09__scNuc_Liver_Habib_Control
AGTCAACTCGCGAAGA-TEW__02ff09__scNuc_Liver_Habib_Control	2.8535	11.5841	RNA_HSC	HSC_40591
AGTCACAAGTAGGAAG-TEW__02ff09__scNuc_Liver_Habib_Control	8.90546	6.42656	RNA_T_cell	AGTCACAAGTAGGAAG-TEW__02ff09__scNuc_Liver_Habib_Control
AGTCACACATATGGCT-TEW__02ff09__scNuc_Liver_Habib_Control	2.01643	1.80338	RNA_Hep_PP_PC_1	Hep_11511
AGTCACACATGGCACC-TEW__02ff09__scNuc_Liver_Habib_Control	7.65866	-7.75614	RNA_Kupffer	AGTCACACATGGCACC-TEW__02ff09__scNuc_Liver_Habib_Control
AGTCATGAGCTGTCCG-TEW__02ff09__scNuc_Liver_Habib_Control	-3.64784	-6.43028	RNA_Hep_PP_PC_3	AGTCATGAGCTGTCCG-TEW__02ff09__scNuc_Liver_Habib_Control
AGTCATGCAACGGCCT-TEW__02ff09__scNuc_Liver_Habib_Control	-2.41555	-2.83973	RNA_Hep_PP_PC_3	AGTCATGCAACGGCCT-TEW__02ff09__scNuc_Liver_Habib_Control
AGTCTCCAGCTCGGCT-TEW__02ff09__scNuc_Liver_Habib_Control	0.745112	-1.46958	RNA_Hep_PP_PC_2	Hep_36056
AGTCTCCAGGTGATAT-TEW__02ff09__scNuc_Liver_Habib_Control	0.47762	4.82328	RNA_Hep_PP_PC_1	Hep_10817
AGTCTCCCATCCTCAC-TEW__02ff09__scNuc_Liver_Habib_Control	11.5691	0.0212657	RNA_LSEC	AGTCTCCCATCCTCAC-TEW__02ff09__scNuc_Liver_Habib_Control
AGTCTCCGTCTTCAAG-TEW__02ff09__scNuc_Liver_Habib_Control	8.2686	6.29813	RNA_T_cell	AGTCTCCGTCTTCAAG-TEW__02ff09__scNuc_Liver_Habib_Control
AGTCTCCTCATGCCAA-TEW__02ff09__scNuc_Liver_Habib_Control	6.19738	-2.24904	RNA_B_cell	AGTCTCCTCATGCCAA-TEW__02ff09__scNuc_Liver_Habib_Control
AGTCTCCTCTCCGATC-TEW__02ff09__scNuc_Liver_Habib_Control	10.3582	-6.76111	RNA_Kupffer	Kupffer_33819
AGTGACTAGGGAGAAT-TEW__02ff09__scNuc_Liver_Habib_Control	4.28513	11.8119	RNA_HSC	AGTGACTAGGGAGAAT-TEW__02ff09__scNuc_Liver_Habib_Control
AGTGACTTCTGAGAGG-TEW__02ff09__scNuc_Liver_Habib_Control	11.465	-0.635501	RNA_LSEC	LSEC_31846
AGTGCCGAGGACTTCT-TEW__02ff09__scNuc_Liver_Habib_Control	-1.17659	-0.115108	RNA_Hep_PP_PC_2	AGTGCCGAGGACTTCT-TEW__02ff09__scNuc_Liver_Habib_Control
AGTGCCGCAGGTGAGT-TEW__02ff09__scNuc_Liver_Habib_Control	10.6421	2.35552	RNA_LSEC	LSEC_1405
AGTGCCGGTCGCCTAG-TEW__02ff09__scNuc_Liver_Habib_Control	11.1226	1.85367	RNA_LSEC	AGTGCCGGTCGCCTAG-TEW__02ff09__scNuc_Liver_Habib_Control
AGTGCCGTCTAAGCCA-TEW__02ff09__scNuc_Liver_Habib_Control	0.728954	4.54214	RNA_Hep_PP_PC_1	AGTGCCGTCTAAGCCA-TEW__02ff09__scNuc_Liver_Habib_Control
AGTGTTGAGACATACA-TEW__02ff09__scNuc_Liver_Habib_Control	-1.24627	-1.89683	RNA_Hep_PP_PC_2	Hep_2267
AGTGTTGCAATGGCAG-TEW__02ff09__scNuc_Liver_Habib_Control	-0.292652	4.70121	RNA_Hep_PP_PC_1	Hep_6062
AGTGTTGGTCACTCTC-TEW__02ff09__scNuc_Liver_Habib_Control	10.7534	2.69328	RNA_LSEC	LSEC_4123
AGTGTTGTCCAGTGCG-TEW__02ff09__scNuc_Liver_Habib_Control	-1.20027	0.16296	RNA_Hep_PP_PC_2	Hep_32722
AGTGTTGTCCGACGGT-TEW__02ff09__scNuc_Liver_Habib_Control	5.37797	10.9821	RNA_HSC	AGTGTTGTCCGACGGT-TEW__02ff09__scNuc_Liver_Habib_Control
AGTGTTGTCGATCCAA-TEW__02ff09__scNuc_Liver_Habib_Control	10.2336	-2.58485	RNA_VEC_LY	AGTGTTGTCGATCCAA-TEW__02ff09__scNuc_Liver_Habib_Control
AGTTAGCCAAGCAATA-TEW__02ff09__scNuc_Liver_Habib_Control	-0.384326	5.28992	RNA_Hep_PP_PC_1	Hep_15257
AGTTAGCCACACTGGC-TEW__02ff09__scNuc_Liver_Habib_Control	4.40109	12.2667	RNA_HSC	HSC_2021
AGTTAGCCAGAAGTTA-TEW__02ff09__scNuc_Liver_Habib_Control	-3.79859	-4.43127	RNA_Hep_PP_PC_3	Hep_20828
AGTTAGCCAGGCATTT-TEW__02ff09__scNuc_Liver_Habib_Control	2.5604	3.31301	RNA_Hep_PP_PC_1	AGTTAGCCAGGCATTT-TEW__02ff09__scNuc_Liver_Habib_Control
AGTTAGCCATCACGGC-TEW__02ff09__scNuc_Liver_Habib_Control	3.2916	3.5546	RNA_Hep_PP_PC_1	Hep_29917
AGTTAGCGTATGTCAC-TEW__02ff09__scNuc_Liver_Habib_Control	-2.1294	-6.29832	RNA_Hep_PP_PC_3	Hep_14806
AGTTAGCGTCAATGGG-TEW__02ff09__scNuc_Liver_Habib_Control	8.69229	-1.9877	RNA_VEC_PC	AGTTAGCGTCAATGGG-TEW__02ff09__scNuc_Liver_Habib_Control
AGTTAGCGTTCAGGTT-TEW__02ff09__scNuc_Liver_Habib_Control	11.294	-0.852322	RNA_LSEC	LSEC_23023
AGTTAGCTCCACCTGT-TEW__02ff09__scNuc_Liver_Habib_Control	9.32591	-7.18355	RNA_Kupffer	Kupffer_2541
AGTTCCCAGTTGAAGT-TEW__02ff09__scNuc_Liver_Habib_Control	3.88355	10.9686	RNA_HSC	HSC_33428
AGTTCCCCAACTGAAA-TEW__02ff09__scNuc_Liver_Habib_Control	13.6133	-4.50391	RNA_MSC	AGTTCCCCAACTGAAA-TEW__02ff09__scNuc_Liver_Habib_Control
AGTTCCCCACGCTGCA-TEW__02ff09__scNuc_Liver_Habib_Control	-10.2445	-2.73785	RNA_Hep_PP_PC_5	AGTTCCCCACGCTGCA-TEW__02ff09__scNuc_Liver_Habib_Control
AGTTCCCTCGCCGAAC-TEW__02ff09__scNuc_Liver_Habib_Control	-0.0403314	1.51485	RNA_Hep_PP_PC_1	Hep_19011
AGTTCGAAGCCGTTAT-TEW__02ff09__scNuc_Liver_Habib_Control	10.6329	-0.202247	RNA_LSEC	AGTTCGAAGCCGTTAT-TEW__02ff09__scNuc_Liver_Habib_Control
AGTTCGACAATCTAGC-TEW__02ff09__scNuc_Liver_Habib_Control	11.9728	0.936134	RNA_LSEC	LSEC_38030
AGTTCGACAGGTTCGC-TEW__02ff09__scNuc_Liver_Habib_Control	11.0062	1.04482	RNA_LSEC	AGTTCGACAGGTTCGC-TEW__02ff09__scNuc_Liver_Habib_Control
AGTTCGACATCGAGCC-TEW__02ff09__scNuc_Liver_Habib_Control	-0.602529	-4.05512	RNA_Hep_PP_PC_3	Hep_14848
AGTTCGAGTACAACGG-TEW__02ff09__scNuc_Liver_Habib_Control	0.383902	4.76683	RNA_Hep_PP_PC_1	AGTTCGAGTACAACGG-TEW__02ff09__scNuc_Liver_Habib_Control
AGTTCGATCTGAGAGG-TEW__02ff09__scNuc_Liver_Habib_Control	-1.91713	-1.23465	RNA_Hep_PP_PC_2	AGTTCGATCTGAGAGG-TEW__02ff09__scNuc_Liver_Habib_Control
ATACCTTAGGCCTGAA-TEW__02ff09__scNuc_Liver_Habib_Control	10.3706	-0.670451	RNA_LSEC	LSEC_10952
ATACCTTCAACCTATG-TEW__02ff09__scNuc_Liver_Habib_Control	7.94936	7.35359	RNA_T_cell	ATACCTTCAACCTATG-TEW__02ff09__scNuc_Liver_Habib_Control
ATACCTTCAAGTGGAC-TEW__02ff09__scNuc_Liver_Habib_Control	3.09699	-11.7254	RNA_BEC	ATACCTTCAAGTGGAC-TEW__02ff09__scNuc_Liver_Habib_Control
ATACCTTGTAAGGAGA-TEW__02ff09__scNuc_Liver_Habib_Control	3.24454	10.3696	RNA_HSC	HSC_4152
ATACTTCCAATGTTGC-TEW__02ff09__scNuc_Liver_Habib_Control	8.34112	-1.82435	RNA_VEC_PC	ATACTTCCAATGTTGC-TEW__02ff09__scNuc_Liver_Habib_Control
ATACTTCCATATCTCT-TEW__02ff09__scNuc_Liver_Habib_Control	7.61202	-7.82401	RNA_Kupffer	Kupffer_9927
ATACTTCGTCTTACAG-TEW__02ff09__scNuc_Liver_Habib_Control	5.69214	10.7646	RNA_HSC	ATACTTCGTCTTACAG-TEW__02ff09__scNuc_Liver_Habib_Control
ATACTTCGTTAATCGC-TEW__02ff09__scNuc_Liver_Habib_Control	8.05365	-4.72449	RNA_cDC	ATACTTCGTTAATCGC-TEW__02ff09__scNuc_Liver_Habib_Control
ATACTTCTCGACGCTG-TEW__02ff09__scNuc_Liver_Habib_Control	8.37607	-6.58126	RNA_Kupffer	Kupffer_20814
ATACTTCTCTTTCCGG-TEW__02ff09__scNuc_Liver_Habib_Control	1.75114	0.102295	RNA_Hep_PP_PC_2	Hep_40681
ATAGACCGTCCTATAG-TEW__02ff09__scNuc_Liver_Habib_Control	-4.0396	-3.49021	RNA_Hep_PP_PC_3	ATAGACCGTCCTATAG-TEW__02ff09__scNuc_Liver_Habib_Control
ATAGACCGTTATGACC-TEW__02ff09__scNuc_Liver_Habib_Control	8.80043	7.60123	RNA_T_cell	ATAGACCGTTATGACC-TEW__02ff09__scNuc_Liver_Habib_Control
ATAGAGAAGGGTGGGA-TEW__02ff09__scNuc_Liver_Habib_Control	11.258	-1.58065	RNA_LSEC	ATAGAGAAGGGTGGGA-TEW__02ff09__scNuc_Liver_Habib_Control
ATAGAGACACCAATTG-TEW__02ff09__scNuc_Liver_Habib_Control	-9.18913	-0.793447	RNA_Hep_PP_PC_5	Hep_15961
ATAGAGAGTATTGGCT-TEW__02ff09__scNuc_Liver_Habib_Control	-8.25065	-2.94777	RNA_Hep_PP_PC_5	Hep_45609
ATAGAGAGTCGACTTA-TEW__02ff09__scNuc_Liver_Habib_Control	-2.87571	-3.7979	RNA_Hep_PP_PC_3	Hep_51160
ATAGAGAGTCGTTCAA-TEW__02ff09__scNuc_Liver_Habib_Control	3.61435	10.7413	RNA_HSC	HSC_38390
ATAGAGAGTCTAGGTT-TEW__02ff09__scNuc_Liver_Habib_Control	10.7147	-0.980075	RNA_LSEC	ATAGAGAGTCTAGGTT-TEW__02ff09__scNuc_Liver_Habib_Control
ATAGAGATCCTCATAT-TEW__02ff09__scNuc_Liver_Habib_Control	-0.635957	4.95896	RNA_Hep_PP_PC_1	Hep_50818
ATAGAGATCTAGGCAT-TEW__02ff09__scNuc_Liver_Habib_Control	2.05984	2.16426	RNA_Hep_PP_PC_1	Hep_12673
ATAGGCTCACACCTTC-TEW__02ff09__scNuc_Liver_Habib_Control	-2.55503	-7.16947	RNA_Hep_PP_PC_3	ATAGGCTCACACCTTC-TEW__02ff09__scNuc_Liver_Habib_Control
ATAGGCTCAGGCTACC-TEW__02ff09__scNuc_Liver_Habib_Control	1.32351	2.53687	RNA_Hep_PP_PC_1	Hep_23928
ATAGGCTCATGTGGCC-TEW__02ff09__scNuc_Liver_Habib_Control	11.509	1.30437	RNA_LSEC	LSEC_3033
ATAGGCTGTGACTATC-TEW__02ff09__scNuc_Liver_Habib_Control	-0.215936	-0.553502	RNA_Hep_PP_PC_2	Hep_32828
ATAGGCTTCGCCAATA-TEW__02ff09__scNuc_Liver_Habib_Control	-1.28363	-4.25714	RNA_Hep_PP_PC_3	Hep_45814
ATAGGCTTCGTGAGAG-TEW__02ff09__scNuc_Liver_Habib_Control	3.13793	-11.7494	RNA_BEC	ATAGGCTTCGTGAGAG-TEW__02ff09__scNuc_Liver_Habib_Control
ATATCCTAGTCTTCCC-TEW__02ff09__scNuc_Liver_Habib_Control	9.74021	-2.59217	RNA_VEC_PP	ATATCCTAGTCTTCCC-TEW__02ff09__scNuc_Liver_Habib_Control
ATATCCTCAGAACATA-TEW__02ff09__scNuc_Liver_Habib_Control	8.96442	-7.2064	RNA_Kupffer	Kupffer_2563
ATATCCTTCATGCCCT-TEW__02ff09__scNuc_Liver_Habib_Control	10.4505	1.48844	RNA_LSEC	ATATCCTTCATGCCCT-TEW__02ff09__scNuc_Liver_Habib_Control
ATCACAGAGCGGGTAT-TEW__02ff09__scNuc_Liver_Habib_Control	11.8839	-1.89343	RNA_LSEC	LSEC_46983
ATCACAGAGCTTGTTG-TEW__02ff09__scNuc_Liver_Habib_Control	8.48545	6.05227	RNA_T_cell	ATCACAGAGCTTGTTG-TEW__02ff09__scNuc_Liver_Habib_Control
ATCACAGCAAGATGTA-TEW__02ff09__scNuc_Liver_Habib_Control	5.70043	10.6573	RNA_HSC	HSC_39060
ATCACAGCACAATGAA-TEW__02ff09__scNuc_Liver_Habib_Control	-6.90785	-6.24982	RNA_Hep_PP_PC_4	Hep_19218
ATCACAGCAGGGAGAG-TEW__02ff09__scNuc_Liver_Habib_Control	6.71763	12.454	RNA_HSC	HSC_8156
ATCACAGCATCAACCA-TEW__02ff09__scNuc_Liver_Habib_Control	10.2377	1.66635	RNA_LSEC	ATCACAGCATCAACCA-TEW__02ff09__scNuc_Liver_Habib_Control
ATCACAGCATCGGCCA-TEW__02ff09__scNuc_Liver_Habib_Control	6.0272	-2.5734	RNA_B_cell	ATCACAGCATCGGCCA-TEW__02ff09__scNuc_Liver_Habib_Control
ATCACAGGTGGCTGAA-TEW__02ff09__scNuc_Liver_Habib_Control	-1.01165	3.31381	RNA_Hep_PP_PC_1	ATCACAGGTGGCTGAA-TEW__02ff09__scNuc_Liver_Habib_Control
ATCACAGTCAGCAGAG-TEW__02ff09__scNuc_Liver_Habib_Control	10.4104	-6.60824	RNA_Kupffer	Kupffer_37308
ATCACAGTCCACACCT-TEW__02ff09__scNuc_Liver_Habib_Control	10.9431	1.48721	RNA_LSEC	ATCACAGTCCACACCT-TEW__02ff09__scNuc_Liver_Habib_Control
ATCACAGTCCTACCGT-TEW__02ff09__scNuc_Liver_Habib_Control	6.24867	12.4375	RNA_HSC	ATCACAGTCCTACCGT-TEW__02ff09__scNuc_Liver_Habib_Control
ATCACGAAGATTCGAA-TEW__02ff09__scNuc_Liver_Habib_Control	-0.0290325	3.81126	RNA_Hep_PP_PC_1	Hep_16880
ATCACGAAGCTTGTTG-TEW__02ff09__scNuc_Liver_Habib_Control	-1.0353	-4.02049	RNA_Hep_PP_PC_3	Hep_8355
ATCACGAGTGATTGGG-TEW__02ff09__scNuc_Liver_Habib_Control	0.403477	-0.0133266	RNA_Hep_PP_PC_2	ATCACGAGTGATTGGG-TEW__02ff09__scNuc_Liver_Habib_Control
ATCACGAGTGGTATGG-TEW__02ff09__scNuc_Liver_Habib_Control	-2.12965	0.520039	RNA_Hep_PP_PC_2	ATCACGAGTGGTATGG-TEW__02ff09__scNuc_Liver_Habib_Control
ATCACGATCGAACACT-TEW__02ff09__scNuc_Liver_Habib_Control	8.23285	-7.0538	RNA_Kupffer	ATCACGATCGAACACT-TEW__02ff09__scNuc_Liver_Habib_Control
ATCACGATCGAGCACC-TEW__02ff09__scNuc_Liver_Habib_Control	-1.06002	-4.06425	RNA_Hep_PP_PC_3	ATCACGATCGAGCACC-TEW__02ff09__scNuc_Liver_Habib_Control
ATCACGATCGCAGAGA-TEW__02ff09__scNuc_Liver_Habib_Control	-4.25313	-7.26719	RNA_Hep_PP_PC_4	ATCACGATCGCAGAGA-TEW__02ff09__scNuc_Liver_Habib_Control
ATCACTTAGCTAATCC-TEW__02ff09__scNuc_Liver_Habib_Control	-5.56909	-5.3084	RNA_Hep_PP_PC_4	Hep_24679
ATCACTTCAAGGATGC-TEW__02ff09__scNuc_Liver_Habib_Control	10.86	0.51898	RNA_LSEC	LSEC_2594
ATCACTTCAATGCTCA-TEW__02ff09__scNuc_Liver_Habib_Control	10.0199	1.08462	RNA_LSEC	LSEC_32853
ATCACTTCACAAAGTA-TEW__02ff09__scNuc_Liver_Habib_Control	0.457784	-0.468134	RNA_Hep_PP_PC_2	Hep_8555
ATCACTTGTCGCTGCA-TEW__02ff09__scNuc_Liver_Habib_Control	1.36351	11.7422	RNA_Fibroblast	ATCACTTGTCGCTGCA-TEW__02ff09__scNuc_Liver_Habib_Control
ATCAGGTAGTTGCTGT-TEW__02ff09__scNuc_Liver_Habib_Control	-0.216345	0.546932	RNA_Hep_PP_PC_2	Hep_33569
ATCAGGTCACACCGAC-TEW__02ff09__scNuc_Liver_Habib_Control	-1.09362	-3.43613	RNA_Hep_PP_PC_3	Hep_46018
ATCAGGTCACTGCTTC-TEW__02ff09__scNuc_Liver_Habib_Control	-2.33742	-5.72833	RNA_Hep_PP_PC_3	Hep_24482
ATCAGGTCATACCAGT-TEW__02ff09__scNuc_Liver_Habib_Control	2.09098	4.46791	RNA_Hep_PP_PC_1	Hep_42445
ATCAGGTGTAACTGCT-TEW__02ff09__scNuc_Liver_Habib_Control	0.733437	11.8398	RNA_Fibroblast	ATCAGGTGTAACTGCT-TEW__02ff09__scNuc_Liver_Habib_Control
ATCAGGTGTCGAAGCA-TEW__02ff09__scNuc_Liver_Habib_Control	-2.61638	-5.93704	RNA_Hep_PP_PC_3	ATCAGGTGTCGAAGCA-TEW__02ff09__scNuc_Liver_Habib_Control
ATCAGGTTCAAGTAAG-TEW__02ff09__scNuc_Liver_Habib_Control	-10.0236	-3.06177	RNA_Hep_PP_PC_5	Hep_34619
ATCATTCAGAAACTGT-TEW__02ff09__scNuc_Liver_Habib_Control	-0.60423	-3.80399	RNA_Hep_PP_PC_3	Hep_50191
ATCATTCAGAGGCCAT-TEW__02ff09__scNuc_Liver_Habib_Control	3.47518	10.3584	RNA_HSC	HSC_48195
ATCATTCAGTTGAATG-TEW__02ff09__scNuc_Liver_Habib_Control	4.58988	13.075	RNA_HSC	HSC_1306
ATCATTCCAATTGCCA-TEW__02ff09__scNuc_Liver_Habib_Control	3.31099	12.5194	RNA_HSC	HSC_5893
ATCATTCTCGAGAACG-TEW__02ff09__scNuc_Liver_Habib_Control	-0.466062	2.38849	RNA_Hep_PP_PC_1	Hep_6052
ATCCACCAGATTGCGG-TEW__02ff09__scNuc_Liver_Habib_Control	10.2772	-0.622491	RNA_LSEC	ATCCACCAGATTGCGG-TEW__02ff09__scNuc_Liver_Habib_Control
ATCCACCGTCCGGTCA-TEW__02ff09__scNuc_Liver_Habib_Control	0.368493	2.21068	RNA_Hep_PP_PC_1	Hep_30887
ATCCACCGTGCCTATA-TEW__02ff09__scNuc_Liver_Habib_Control	0.1044	-3.67678	RNA_Hep_PP_PC_3	ATCCACCGTGCCTATA-TEW__02ff09__scNuc_Liver_Habib_Control
ATCCACCTCTGCGTCT-TEW__02ff09__scNuc_Liver_Habib_Control	-3.00654	-3.60295	RNA_Hep_PP_PC_3	Hep_6408
ATCCATTAGGTACTGG-TEW__02ff09__scNuc_Liver_Habib_Control	0.548112	0.359943	RNA_Hep_PP_PC_2	Hep_22016
ATCCATTCATTCTTCA-TEW__02ff09__scNuc_Liver_Habib_Control	11.2769	-0.735389	RNA_LSEC	ATCCATTCATTCTTCA-TEW__02ff09__scNuc_Liver_Habib_Control
ATCCATTTCATTACCT-TEW__02ff09__scNuc_Liver_Habib_Control	1.50723	1.66637	RNA_Hep_PP_PC_1	Hep_9667
ATCCCTGAGAGCAGTC-TEW__02ff09__scNuc_Liver_Habib_Control	11.0233	-0.981876	RNA_LSEC	ATCCCTGAGAGCAGTC-TEW__02ff09__scNuc_Liver_Habib_Control
ATCCCTGAGCAGCCTC-TEW__02ff09__scNuc_Liver_Habib_Control	0.467517	2.45304	RNA_Hep_PP_PC_1	Hep_12930
ATCCCTGTCCGTAATG-TEW__02ff09__scNuc_Liver_Habib_Control	13.4785	-4.32592	RNA_MSC	ATCCCTGTCCGTAATG-TEW__02ff09__scNuc_Liver_Habib_Control
ATCCCTGTCGACATTG-TEW__02ff09__scNuc_Liver_Habib_Control	-5.37624	-5.05969	RNA_Hep_PP_PC_4	ATCCCTGTCGACATTG-TEW__02ff09__scNuc_Liver_Habib_Control
ATCCCTGTCTCAGTCC-TEW__02ff09__scNuc_Liver_Habib_Control	9.23503	0.896621	RNA_LSEC	LSEC_3997
ATCCGTCAGACTTAAG-TEW__02ff09__scNuc_Liver_Habib_Control	-0.393661	2.37641	RNA_Hep_PP_PC_1	ATCCGTCAGACTTAAG-TEW__02ff09__scNuc_Liver_Habib_Control
ATCCGTCCAGTCTACA-TEW__02ff09__scNuc_Liver_Habib_Control	6.59371	-8.19851	RNA_Kupffer	ATCCGTCCAGTCTACA-TEW__02ff09__scNuc_Liver_Habib_Control
ATCCGTCGTTACACTG-TEW__02ff09__scNuc_Liver_Habib_Control	-1.53085	2.21827	RNA_Hep_PP_PC_1	ATCCGTCGTTACACTG-TEW__02ff09__scNuc_Liver_Habib_Control
ATCCGTCTCAGAACCT-TEW__02ff09__scNuc_Liver_Habib_Control	-7.72984	-5.55714	RNA_Hep_PP_PC_4	Hep_33414
ATCCGTCTCCTTGGAA-TEW__02ff09__scNuc_Liver_Habib_Control	-1.8879	-6.22583	RNA_Hep_PP_PC_3	Hep_25850
ATCCGTCTCTACCACC-TEW__02ff09__scNuc_Liver_Habib_Control	0.0101399	3.08399	RNA_Hep_PP_PC_1	ATCCGTCTCTACCACC-TEW__02ff09__scNuc_Liver_Habib_Control
ATCCTATAGGATCACG-TEW__02ff09__scNuc_Liver_Habib_Control	-4.48158	-5.03774	RNA_Hep_PP_PC_4	Hep_26847
ATCCTATAGGCTGGAT-TEW__02ff09__scNuc_Liver_Habib_Control	12.2366	-0.0293912	RNA_LSEC	ATCCTATAGGCTGGAT-TEW__02ff09__scNuc_Liver_Habib_Control
ATCCTATCACGACCTG-TEW__02ff09__scNuc_Liver_Habib_Control	1.47858	-1.08952	RNA_Hep_PP_PC_2	ATCCTATCACGACCTG-TEW__02ff09__scNuc_Liver_Habib_Control
ATCCTATGTGGTCTAT-TEW__02ff09__scNuc_Liver_Habib_Control	1.48261	1.19812	RNA_Hep_PP_PC_1	Hep_16693
ATCGATGAGAAACCCG-TEW__02ff09__scNuc_Liver_Habib_Control	1.19879	3.23844	RNA_Hep_PP_PC_1	Hep_42236
ATCGATGCACGTTGGC-TEW__02ff09__scNuc_Liver_Habib_Control	7.47029	-7.97158	RNA_Kupffer	ATCGATGCACGTTGGC-TEW__02ff09__scNuc_Liver_Habib_Control
ATCGATGGTGAATTGA-TEW__02ff09__scNuc_Liver_Habib_Control	0.982344	0.00357695	RNA_Hep_PP_PC_2	Hep_40675
ATCGATGGTTACAGCT-TEW__02ff09__scNuc_Liver_Habib_Control	3.05013	2.84761	RNA_Hep_PP_PC_1	Hep_40916
ATCGCCTAGCGAACTG-TEW__02ff09__scNuc_Liver_Habib_Control	11.2263	0.669365	RNA_LSEC	ATCGCCTAGCGAACTG-TEW__02ff09__scNuc_Liver_Habib_Control
ATCGCCTAGCGATCGA-TEW__02ff09__scNuc_Liver_Habib_Control	11.0423	0.860804	RNA_LSEC	ATCGCCTAGCGATCGA-TEW__02ff09__scNuc_Liver_Habib_Control
ATCGCCTAGCTGACAG-TEW__02ff09__scNuc_Liver_Habib_Control	8.59231	-7.92828	RNA_Kupffer	Kupffer_18145
ATCGCCTAGGATACGC-TEW__02ff09__scNuc_Liver_Habib_Control	-9.71684	-2.67765	RNA_Hep_PP_PC_5	ATCGCCTAGGATACGC-TEW__02ff09__scNuc_Liver_Habib_Control
ATCGCCTCAAATCAAG-TEW__02ff09__scNuc_Liver_Habib_Control	3.69941	12.3327	RNA_HSC	ATCGCCTCAAATCAAG-TEW__02ff09__scNuc_Liver_Habib_Control
ATCGCCTCAGATTCGT-TEW__02ff09__scNuc_Liver_Habib_Control	4.9753	10.7831	RNA_HSC	HSC_3142
ATCGCCTGTTAGGCTT-TEW__02ff09__scNuc_Liver_Habib_Control	2.41256	11.7324	RNA_HSC	HSC_24118
ATCGCCTTCAGCTAGT-TEW__02ff09__scNuc_Liver_Habib_Control	-3.87156	-3.0977	RNA_Hep_PP_PC_3	ATCGCCTTCAGCTAGT-TEW__02ff09__scNuc_Liver_Habib_Control
ATCGGATCAGACACAG-TEW__02ff09__scNuc_Liver_Habib_Control	1.78144	3.36765	RNA_Hep_PP_PC_1	Hep_34722
ATCGGATCAGCCCACA-TEW__02ff09__scNuc_Liver_Habib_Control	6.03691	-2.34019	RNA_B_cell	ATCGGATCAGCCCACA-TEW__02ff09__scNuc_Liver_Habib_Control
ATCGGATGTACGTGTT-TEW__02ff09__scNuc_Liver_Habib_Control	-10.0812	-2.78403	RNA_Hep_PP_PC_5	ATCGGATGTACGTGTT-TEW__02ff09__scNuc_Liver_Habib_Control
ATCGGATGTGGTAATA-TEW__02ff09__scNuc_Liver_Habib_Control	-2.95079	-2.6165	RNA_Hep_PP_PC_3	ATCGGATGTGGTAATA-TEW__02ff09__scNuc_Liver_Habib_Control
ATCGGATTCCAAATGC-TEW__02ff09__scNuc_Liver_Habib_Control	7.5333	-6.9821	RNA_Kupffer	Kupffer_35895
ATCGGCGTCGAAGTGG-TEW__02ff09__scNuc_Liver_Habib_Control	8.36731	6.56335	RNA_T_cell	ATCGGCGTCGAAGTGG-TEW__02ff09__scNuc_Liver_Habib_Control
ATCGTAGAGAAATTGC-TEW__02ff09__scNuc_Liver_Habib_Control	-5.61789	-5.62395	RNA_Hep_PP_PC_4	Hep_40553
ATCGTAGGTACTGTTG-TEW__02ff09__scNuc_Liver_Habib_Control	8.35435	6.30842	RNA_T_cell	ATCGTAGGTACTGTTG-TEW__02ff09__scNuc_Liver_Habib_Control
ATCGTAGTCCGATAGT-TEW__02ff09__scNuc_Liver_Habib_Control	-4.3059	-5.67697	RNA_Hep_PP_PC_4	ATCGTAGTCCGATAGT-TEW__02ff09__scNuc_Liver_Habib_Control
ATCGTCCAGACATAAC-TEW__02ff09__scNuc_Liver_Habib_Control	9.33126	-2.94087	RNA_VEC_PP	ATCGTCCAGACATAAC-TEW__02ff09__scNuc_Liver_Habib_Control
ATCGTCCAGCTGACCC-TEW__02ff09__scNuc_Liver_Habib_Control	-2.62837	-2.79103	RNA_Hep_PP_PC_3	Hep_14286
ATCGTCCCACTGTGAT-TEW__02ff09__scNuc_Liver_Habib_Control	0.037751	-2.23357	RNA_Hep_PP_PC_2	ATCGTCCCACTGTGAT-TEW__02ff09__scNuc_Liver_Habib_Control
ATCGTCCCACTTGTGA-TEW__02ff09__scNuc_Liver_Habib_Control	7.34717	-4.58882	RNA_cDC	ATCGTCCCACTTGTGA-TEW__02ff09__scNuc_Liver_Habib_Control
ATCGTCCGTATTTCCT-TEW__02ff09__scNuc_Liver_Habib_Control	7.42031	-7.97611	RNA_Kupffer	Kupffer_36901
ATCGTCCGTCTGTTAG-TEW__02ff09__scNuc_Liver_Habib_Control	-3.557	-6.59193	RNA_Hep_PP_PC_3	ATCGTCCGTCTGTTAG-TEW__02ff09__scNuc_Liver_Habib_Control
ATCGTCCGTCTTGGTA-TEW__02ff09__scNuc_Liver_Habib_Control	3.88332	10.3632	RNA_HSC	ATCGTCCGTCTTGGTA-TEW__02ff09__scNuc_Liver_Habib_Control
ATCGTCCTCTACCAGA-TEW__02ff09__scNuc_Liver_Habib_Control	11.2196	0.90473	RNA_LSEC	LSEC_1767
ATCGTGAAGACCACGA-TEW__02ff09__scNuc_Liver_Habib_Control	-2.9104	-3.69081	RNA_Hep_PP_PC_3	ATCGTGAAGACCACGA-TEW__02ff09__scNuc_Liver_Habib_Control
ATCGTGACATCCTATT-TEW__02ff09__scNuc_Liver_Habib_Control	8.3029	6.4828	RNA_T_cell	ATCGTGACATCCTATT-TEW__02ff09__scNuc_Liver_Habib_Control
ATCGTGACATCGCTGG-TEW__02ff09__scNuc_Liver_Habib_Control	1.67888	3.75416	RNA_Hep_PP_PC_1	Hep_4517
ATCGTGACATTAGGCT-TEW__02ff09__scNuc_Liver_Habib_Control	-8.23618	-5.02131	RNA_Hep_PP_PC_5	ATCGTGACATTAGGCT-TEW__02ff09__scNuc_Liver_Habib_Control
ATCGTGAGTACAGGTG-TEW__02ff09__scNuc_Liver_Habib_Control	-10.6218	-1.84828	RNA_Hep_PP_PC_5	ATCGTGAGTACAGGTG-TEW__02ff09__scNuc_Liver_Habib_Control
ATCGTGAGTTCGTTCC-TEW__02ff09__scNuc_Liver_Habib_Control	10.8677	0.58505	RNA_LSEC	LSEC_722
ATCGTGATCAAACGTC-TEW__02ff09__scNuc_Liver_Habib_Control	11.7286	0.178193	RNA_LSEC	LSEC_23689
ATCTCTAAGTCTGCAT-TEW__02ff09__scNuc_Liver_Habib_Control	6.06564	-2.41218	RNA_B_cell	ATCTCTAAGTCTGCAT-TEW__02ff09__scNuc_Liver_Habib_Control
ATCTCTAAGTTGGAAT-TEW__02ff09__scNuc_Liver_Habib_Control	-0.749848	2.75779	RNA_Hep_PP_PC_1	Hep_26267
ATCTCTACAGCTACAT-TEW__02ff09__scNuc_Liver_Habib_Control	-2.20523	-0.898933	RNA_Hep_PP_PC_2	Hep_39212
ATCTCTACAGGAATAT-TEW__02ff09__scNuc_Liver_Habib_Control	1.11015	3.32426	RNA_Hep_PP_PC_1	Hep_13036
ATCTCTAGTTAACAGA-TEW__02ff09__scNuc_Liver_Habib_Control	9.58981	-6.34721	RNA_Kupffer	ATCTCTAGTTAACAGA-TEW__02ff09__scNuc_Liver_Habib_Control
ATCTCTATCAGGTGTT-TEW__02ff09__scNuc_Liver_Habib_Control	-1.45615	3.74497	RNA_Hep_PP_PC_1	Hep_23099
ATCTTCACACTGCATA-TEW__02ff09__scNuc_Liver_Habib_Control	-3.43213	-5.4689	RNA_Hep_PP_PC_3	Hep_47192
ATCTTCAGTACTTCCC-TEW__02ff09__scNuc_Liver_Habib_Control	-0.615015	3.91944	RNA_Hep_PP_PC_1	Hep_23574
ATCTTCAGTAGCGCCT-TEW__02ff09__scNuc_Liver_Habib_Control	11.3157	1.29952	RNA_LSEC	LSEC_42734
ATCTTCAGTGTAGGAC-TEW__02ff09__scNuc_Liver_Habib_Control	11.7849	-0.78828	RNA_LSEC	LSEC_1093
ATCTTCATCACTTCTA-TEW__02ff09__scNuc_Liver_Habib_Control	5.64886	12.4408	RNA_HSC	HSC_14801
ATGAAAGAGCCAGACA-TEW__02ff09__scNuc_Liver_Habib_Control	12.0863	-0.554364	RNA_LSEC	ATGAAAGAGCCAGACA-TEW__02ff09__scNuc_Liver_Habib_Control
ATGAAAGCAGAGTCAG-TEW__02ff09__scNuc_Liver_Habib_Control	-6.99992	-4.94414	RNA_Hep_PP_PC_4	Hep_23864
ATGAAAGCAGCATTGT-TEW__02ff09__scNuc_Liver_Habib_Control	8.3252	-1.84581	RNA_VEC_PC	ATGAAAGCAGCATTGT-TEW__02ff09__scNuc_Liver_Habib_Control
ATGAAAGGTCAAAGCG-TEW__02ff09__scNuc_Liver_Habib_Control	10.6812	-0.188946	RNA_LSEC	ATGAAAGGTCAAAGCG-TEW__02ff09__scNuc_Liver_Habib_Control
ATGAAAGGTGGCCACT-TEW__02ff09__scNuc_Liver_Habib_Control	10.4876	0.366981	RNA_LSEC	LSEC_39403
ATGAAAGGTTTCCCAC-TEW__02ff09__scNuc_Liver_Habib_Control	10.3039	-0.266972	RNA_LSEC	ATGAAAGGTTTCCCAC-TEW__02ff09__scNuc_Liver_Habib_Control
ATGACCAAGCGACTGA-TEW__02ff09__scNuc_Liver_Habib_Control	9.49036	-6.95875	RNA_Kupffer	ATGACCAAGCGACTGA-TEW__02ff09__scNuc_Liver_Habib_Control
ATGACCACACTTTATC-TEW__02ff09__scNuc_Liver_Habib_Control	-0.290239	0.599151	RNA_Hep_PP_PC_2	ATGACCACACTTTATC-TEW__02ff09__scNuc_Liver_Habib_Control
ATGACCACAGCATTGT-TEW__02ff09__scNuc_Liver_Habib_Control	-2.10289	-3.58343	RNA_Hep_PP_PC_3	ATGACCACAGCATTGT-TEW__02ff09__scNuc_Liver_Habib_Control
ATGACCACATGTTTGG-TEW__02ff09__scNuc_Liver_Habib_Control	11.4084	-0.471894	RNA_LSEC	ATGACCACATGTTTGG-TEW__02ff09__scNuc_Liver_Habib_Control
ATGACCAGTAACGGTG-TEW__02ff09__scNuc_Liver_Habib_Control	11.736	-0.73734	RNA_LSEC	LSEC_286
ATGACCAGTTGTGGAG-TEW__02ff09__scNuc_Liver_Habib_Control	10.7614	-2.30791	RNA_VEC_LY	ATGACCAGTTGTGGAG-TEW__02ff09__scNuc_Liver_Habib_Control
ATGACCATCATGGCCG-TEW__02ff09__scNuc_Liver_Habib_Control	0.613906	3.92499	RNA_Hep_PP_PC_1	ATGACCATCATGGCCG-TEW__02ff09__scNuc_Liver_Habib_Control
ATGACCATCCGACAGC-TEW__02ff09__scNuc_Liver_Habib_Control	6.16479	11.926	RNA_HSC	ATGACCATCCGACAGC-TEW__02ff09__scNuc_Liver_Habib_Control
ATGACCATCGAACCAT-TEW__02ff09__scNuc_Liver_Habib_Control	-8.21274	-2.69442	RNA_Hep_PP_PC_5	Hep_21095
ATGAGGGAGCATGCGA-TEW__02ff09__scNuc_Liver_Habib_Control	1.27276	4.34558	RNA_Hep_PP_PC_1	ATGAGGGAGCATGCGA-TEW__02ff09__scNuc_Liver_Habib_Control
ATGAGGGAGGAAAGTG-TEW__02ff09__scNuc_Liver_Habib_Control	9.93766	-6.35385	RNA_Kupffer	Kupffer_29721
ATGAGGGGTACCCGCA-TEW__02ff09__scNuc_Liver_Habib_Control	11.4723	0.35593	RNA_LSEC	LSEC_1354
ATGAGGGTCACCCTTG-TEW__02ff09__scNuc_Liver_Habib_Control	11.946	-0.714388	RNA_LSEC	ATGAGGGTCACCCTTG-TEW__02ff09__scNuc_Liver_Habib_Control
ATGAGGGTCCAGTTCC-TEW__02ff09__scNuc_Liver_Habib_Control	5.66867	11.04	RNA_HSC	ATGAGGGTCCAGTTCC-TEW__02ff09__scNuc_Liver_Habib_Control
ATGAGTCAGACAACAT-TEW__02ff09__scNuc_Liver_Habib_Control	5.46028	12.8599	RNA_HSC	ATGAGTCAGACAACAT-TEW__02ff09__scNuc_Liver_Habib_Control
ATGAGTCCAAACCACT-TEW__02ff09__scNuc_Liver_Habib_Control	10.1321	0.856674	RNA_LSEC	LSEC_30405
ATGAGTCCAGACAAGC-TEW__02ff09__scNuc_Liver_Habib_Control	1.32982	4.37437	RNA_Hep_PP_PC_1	Hep_13344
ATGAGTCGTCCGACGT-TEW__02ff09__scNuc_Liver_Habib_Control	5.2312	10.5251	RNA_HSC	ATGAGTCGTCCGACGT-TEW__02ff09__scNuc_Liver_Habib_Control
ATGATCGAGCCAAGCA-TEW__02ff09__scNuc_Liver_Habib_Control	11.3842	0.558225	RNA_LSEC	LSEC_1739
ATGATCGAGTGGATTA-TEW__02ff09__scNuc_Liver_Habib_Control	13.4345	-4.21703	RNA_MSC	ATGATCGAGTGGATTA-TEW__02ff09__scNuc_Liver_Habib_Control
ATGATCGCATTCTCCG-TEW__02ff09__scNuc_Liver_Habib_Control	-6.29997	-7.09263	RNA_Hep_PP_PC_4	Hep_48803
ATGATCGGTGATGGCA-TEW__02ff09__scNuc_Liver_Habib_Control	-4.80115	-3.75322	RNA_Hep_PP_PC_4	ATGATCGGTGATGGCA-TEW__02ff09__scNuc_Liver_Habib_Control
ATGATCGGTTACACTG-TEW__02ff09__scNuc_Liver_Habib_Control	0.757708	1.74475	RNA_Hep_PP_PC_1	Hep_19002
ATGATCGTCTAAGCCA-TEW__02ff09__scNuc_Liver_Habib_Control	-6.22982	-5.79574	RNA_Hep_PP_PC_4	ATGATCGTCTAAGCCA-TEW__02ff09__scNuc_Liver_Habib_Control
ATGCATGAGCTGGTGA-TEW__02ff09__scNuc_Liver_Habib_Control	9.69158	1.05108	RNA_LSEC	LSEC_7672
ATGCATGCAGTGTGCC-TEW__02ff09__scNuc_Liver_Habib_Control	11.9987	0.721903	RNA_LSEC	ATGCATGCAGTGTGCC-TEW__02ff09__scNuc_Liver_Habib_Control
ATGCCTCAGCCATGCC-TEW__02ff09__scNuc_Liver_Habib_Control	11.2558	0.0536294	RNA_LSEC	LSEC_14346
ATGCCTCAGCGTGCCT-TEW__02ff09__scNuc_Liver_Habib_Control	-4.78695	-4.96527	RNA_Hep_PP_PC_4	ATGCCTCAGCGTGCCT-TEW__02ff09__scNuc_Liver_Habib_Control
ATGCCTCAGTACCCTA-TEW__02ff09__scNuc_Liver_Habib_Control	0.990471	3.95248	RNA_Hep_PP_PC_1	ATGCCTCAGTACCCTA-TEW__02ff09__scNuc_Liver_Habib_Control
ATGCCTCCAAGTTCGT-TEW__02ff09__scNuc_Liver_Habib_Control	9.18263	-7.64748	RNA_Kupffer	Kupffer_22120
ATGCCTCCAGACAAGC-TEW__02ff09__scNuc_Liver_Habib_Control	1.41437	3.56846	RNA_Hep_PP_PC_1	ATGCCTCCAGACAAGC-TEW__02ff09__scNuc_Liver_Habib_Control
ATGCCTCCAGTCTGGC-TEW__02ff09__scNuc_Liver_Habib_Control	4.95277	12.3422	RNA_HSC	ATGCCTCCAGTCTGGC-TEW__02ff09__scNuc_Liver_Habib_Control
ATGCGATAGAAATCCA-TEW__02ff09__scNuc_Liver_Habib_Control	9.97676	0.676358	RNA_LSEC	LSEC_34223
ATGCGATAGCATTGTC-TEW__02ff09__scNuc_Liver_Habib_Control	8.22876	5.67515	RNA_T_cell	ATGCGATAGCATTGTC-TEW__02ff09__scNuc_Liver_Habib_Control
ATGCGATCACTAACCA-TEW__02ff09__scNuc_Liver_Habib_Control	4.34651	10.3036	RNA_HSC	HSC_13483
ATGCGATGTGACAGCA-TEW__02ff09__scNuc_Liver_Habib_Control	-2.31187	1.22727	RNA_Hep_PP_PC_2	Hep_18339
ATGCGATGTGACGCCT-TEW__02ff09__scNuc_Liver_Habib_Control	4.48499	10.9705	RNA_HSC	HSC_31812
ATGCGATTCGACGTCG-TEW__02ff09__scNuc_Liver_Habib_Control	-1.102	-2.28951	RNA_Hep_PP_PC_2	ATGCGATTCGACGTCG-TEW__02ff09__scNuc_Liver_Habib_Control
ATGCGATTCTGCGGCA-TEW__02ff09__scNuc_Liver_Habib_Control	-8.6181	-3.88402	RNA_Hep_PP_PC_5	ATGCGATTCTGCGGCA-TEW__02ff09__scNuc_Liver_Habib_Control
ATGGAGGAGTAGACCG-TEW__02ff09__scNuc_Liver_Habib_Control	8.23742	-7.30794	RNA_Kupffer	Kupffer_34828
ATGGAGGCAGCTCCTT-TEW__02ff09__scNuc_Liver_Habib_Control	2.57231	3.34877	RNA_Hep_PP_PC_1	Hep_21541
ATGGAGGCAGGTCCGT-TEW__02ff09__scNuc_Liver_Habib_Control	6.22578	-4.40736	RNA_pDC	ATGGAGGCAGGTCCGT-TEW__02ff09__scNuc_Liver_Habib_Control
ATGGAGGGTAAGTTAG-TEW__02ff09__scNuc_Liver_Habib_Control	-6.18505	-4.99006	RNA_Hep_PP_PC_4	Hep_18061
ATGGAGGTCAACGTGT-TEW__02ff09__scNuc_Liver_Habib_Control	-0.323574	-3.50853	RNA_Hep_PP_PC_2	Hep_34357
ATGGATCCAGATACCT-TEW__02ff09__scNuc_Liver_Habib_Control	0.821482	3.47807	RNA_Hep_PP_PC_1	Hep_7536
ATGGATCGTGGCTTGC-TEW__02ff09__scNuc_Liver_Habib_Control	-0.440428	1.30119	RNA_Hep_PP_PC_1	ATGGATCGTGGCTTGC-TEW__02ff09__scNuc_Liver_Habib_Control
ATGGGAGAGAGATGCC-TEW__02ff09__scNuc_Liver_Habib_Control	4.45245	10.458	RNA_HSC	HSC_19349
ATGGGAGAGCATATGA-TEW__02ff09__scNuc_Liver_Habib_Control	-0.175607	0.926287	RNA_Hep_PP_PC_1	ATGGGAGAGCATATGA-TEW__02ff09__scNuc_Liver_Habib_Control
ATGGGAGAGCGTGAGT-TEW__02ff09__scNuc_Liver_Habib_Control	-3.17225	-4.85007	RNA_Hep_PP_PC_3	ATGGGAGAGCGTGAGT-TEW__02ff09__scNuc_Liver_Habib_Control
ATGGGAGCATAAGCAA-TEW__02ff09__scNuc_Liver_Habib_Control	-5.56137	-4.36197	RNA_Hep_PP_PC_4	Hep_6282
ATGGGAGCATAGGCGA-TEW__02ff09__scNuc_Liver_Habib_Control	-1.32662	-2.17604	RNA_Hep_PP_PC_2	Hep_617
ATGGGAGCATCTCCCA-TEW__02ff09__scNuc_Liver_Habib_Control	10.3484	1.79636	RNA_LSEC	ATGGGAGCATCTCCCA-TEW__02ff09__scNuc_Liver_Habib_Control
ATGGGAGTCTGGTCAA-TEW__02ff09__scNuc_Liver_Habib_Control	-1.32835	-2.52832	RNA_Hep_PP_PC_3	Hep_3101
ATGGGTTAGCGGTAAC-TEW__02ff09__scNuc_Liver_Habib_Control	8.77432	7.1931	RNA_T_cell	ATGGGTTAGCGGTAAC-TEW__02ff09__scNuc_Liver_Habib_Control
ATGGGTTCAGGAATAT-TEW__02ff09__scNuc_Liver_Habib_Control	-6.00199	-6.65675	RNA_Hep_PP_PC_4	Hep_892
ATGGGTTGTACTAAGA-TEW__02ff09__scNuc_Liver_Habib_Control	-6.2846	-4.90454	RNA_Hep_PP_PC_4	Hep_21416
ATGGGTTGTACTCCCT-TEW__02ff09__scNuc_Liver_Habib_Control	4.49052	11.0929	RNA_HSC	HSC_6223
ATGGGTTGTCGAATTC-TEW__02ff09__scNuc_Liver_Habib_Control	-2.02874	0.769656	RNA_Hep_PP_PC_2	Hep_38694
ATGGGTTTCTCTTCAA-TEW__02ff09__scNuc_Liver_Habib_Control	0.581082	4.29087	RNA_Hep_PP_PC_1	ATGGGTTTCTCTTCAA-TEW__02ff09__scNuc_Liver_Habib_Control
ATGGTTGGTTTACTGG-TEW__02ff09__scNuc_Liver_Habib_Control	9.49489	-6.92123	RNA_Kupffer	Kupffer_41674
ATGGTTGTCTTGAGCA-TEW__02ff09__scNuc_Liver_Habib_Control	4.74635	12.2398	RNA_HSC	HSC_5297
ATGTCCCAGTACTGTC-TEW__02ff09__scNuc_Liver_Habib_Control	11.347	0.556339	RNA_LSEC	ATGTCCCAGTACTGTC-TEW__02ff09__scNuc_Liver_Habib_Control
ATGTCCCGTATCGATC-TEW__02ff09__scNuc_Liver_Habib_Control	11.4026	0.0490775	RNA_LSEC	LSEC_1056
ATGTCCCTCACGGTCG-TEW__02ff09__scNuc_Liver_Habib_Control	2.11385	4.50407	RNA_Hep_PP_PC_1	Hep_25630
ATGTCCCTCATGACAC-TEW__02ff09__scNuc_Liver_Habib_Control	6.43356	-8.59245	RNA_Kupffer	ATGTCCCTCATGACAC-TEW__02ff09__scNuc_Liver_Habib_Control
ATGTCTTAGATGTTCC-TEW__02ff09__scNuc_Liver_Habib_Control	9.33727	-7.27058	RNA_Kupffer	Kupffer_30958
ATGTCTTAGCGCCTTG-TEW__02ff09__scNuc_Liver_Habib_Control	-9.51661	-2.70258	RNA_Hep_PP_PC_5	Hep_15345
ATGTCTTAGTCCCTAA-TEW__02ff09__scNuc_Liver_Habib_Control	-4.12364	-5.51817	RNA_Hep_PP_PC_3	Hep_12354
ATGTCTTCAGTAGTGG-TEW__02ff09__scNuc_Liver_Habib_Control	-8.30884	-2.0502	RNA_Hep_PP_PC_5	ATGTCTTCAGTAGTGG-TEW__02ff09__scNuc_Liver_Habib_Control
ATGTCTTGTAGCTGCC-TEW__02ff09__scNuc_Liver_Habib_Control	-2.14656	2.52809	RNA_Hep_PP_PC_1	ATGTCTTGTAGCTGCC-TEW__02ff09__scNuc_Liver_Habib_Control
ATGTCTTGTCATCTAG-TEW__02ff09__scNuc_Liver_Habib_Control	11.5228	-0.066725	RNA_LSEC	LSEC_29919
ATGTCTTGTGGATACG-TEW__02ff09__scNuc_Liver_Habib_Control	5.39668	10.1723	RNA_HSC	HSC_18137
ATGTCTTTCCTACTGC-TEW__02ff09__scNuc_Liver_Habib_Control	1.68342	0.795727	RNA_Hep_PP_PC_1	Hep_10809
ATGTCTTTCCTCGCAT-TEW__02ff09__scNuc_Liver_Habib_Control	10.4187	-6.67339	RNA_Kupffer	Kupffer_172
ATTACCTAGTAGCATA-TEW__02ff09__scNuc_Liver_Habib_Control	11.8042	0.656156	RNA_LSEC	LSEC_40583
ATTACCTCACCCTAAA-TEW__02ff09__scNuc_Liver_Habib_Control	-4.31778	-5.24463	RNA_Hep_PP_PC_4	Hep_11159
ATTACCTCAGCTACTA-TEW__02ff09__scNuc_Liver_Habib_Control	9.09828	-7.44489	RNA_Kupffer	Kupffer_19702
ATTACCTGTTGGACCC-TEW__02ff09__scNuc_Liver_Habib_Control	1.79171	2.74317	RNA_Hep_PP_PC_1	ATTACCTGTTGGACCC-TEW__02ff09__scNuc_Liver_Habib_Control
ATTACCTTCGGAAGGT-TEW__02ff09__scNuc_Liver_Habib_Control	3.44559	-12.1359	RNA_BEC	ATTACCTTCGGAAGGT-TEW__02ff09__scNuc_Liver_Habib_Control
ATTACCTTCTCCACTG-TEW__02ff09__scNuc_Liver_Habib_Control	11.0916	2.4643	RNA_LSEC	LSEC_3836
ATTACTCAGAGCCTGA-TEW__02ff09__scNuc_Liver_Habib_Control	6.42817	11.1948	RNA_HSC	ATTACTCAGAGCCTGA-TEW__02ff09__scNuc_Liver_Habib_Control
ATTACTCCAACACTAC-TEW__02ff09__scNuc_Liver_Habib_Control	-7.22558	-6.35352	RNA_Hep_PP_PC_4	Hep_9556
ATTACTCCACGCGGTT-TEW__02ff09__scNuc_Liver_Habib_Control	-7.84762	-4.46678	RNA_Hep_PP_PC_4	Hep_45852
ATTACTCCACGCTGTG-TEW__02ff09__scNuc_Liver_Habib_Control	13.5362	-4.39696	RNA_MSC	ATTACTCCACGCTGTG-TEW__02ff09__scNuc_Liver_Habib_Control
ATTACTCGTACAGTCT-TEW__02ff09__scNuc_Liver_Habib_Control	-2.86317	-6.93833	RNA_Hep_PP_PC_3	ATTACTCGTACAGTCT-TEW__02ff09__scNuc_Liver_Habib_Control
ATTACTCGTGCCTTCT-TEW__02ff09__scNuc_Liver_Habib_Control	6.23333	-2.20163	RNA_B_cell	ATTACTCGTGCCTTCT-TEW__02ff09__scNuc_Liver_Habib_Control
ATTACTCGTGGATCAG-TEW__02ff09__scNuc_Liver_Habib_Control	3.76235	1.95248	RNA_Hep_PP_PC_1	Hep_10360
ATTACTCTCTGGTTGA-TEW__02ff09__scNuc_Liver_Habib_Control	-1.73578	-4.15877	RNA_Hep_PP_PC_3	Hep_5800
ATTATCCAGGTCGTGA-TEW__02ff09__scNuc_Liver_Habib_Control	-1.81733	-1.04549	RNA_Hep_PP_PC_2	Hep_43938
ATTATCCCAGAGTGTG-TEW__02ff09__scNuc_Liver_Habib_Control	5.56126	-2.87759	RNA_B_cell	ATTATCCCAGAGTGTG-TEW__02ff09__scNuc_Liver_Habib_Control
ATTATCCTCCAAGCCG-TEW__02ff09__scNuc_Liver_Habib_Control	8.11077	7.23323	RNA_T_cell	ATTATCCTCCAAGCCG-TEW__02ff09__scNuc_Liver_Habib_Control
ATTCACTCAAATGGTA-TEW__02ff09__scNuc_Liver_Habib_Control	-0.404196	-2.30391	RNA_Hep_PP_PC_2	ATTCACTCAAATGGTA-TEW__02ff09__scNuc_Liver_Habib_Control
ATTCACTCAGAGCGTA-TEW__02ff09__scNuc_Liver_Habib_Control	6.05099	-2.34767	RNA_B_cell	ATTCACTCAGAGCGTA-TEW__02ff09__scNuc_Liver_Habib_Control
ATTCACTGTCAAATCC-TEW__02ff09__scNuc_Liver_Habib_Control	6.47271	-1.82029	RNA_B_cell	ATTCACTGTCAAATCC-TEW__02ff09__scNuc_Liver_Habib_Control
ATTCACTGTGAACGGT-TEW__02ff09__scNuc_Liver_Habib_Control	1.30376	3.29514	RNA_Hep_PP_PC_1	Hep_39312
ATTCAGGAGAAACCAT-TEW__02ff09__scNuc_Liver_Habib_Control	10.9461	0.957369	RNA_LSEC	ATTCAGGAGAAACCAT-TEW__02ff09__scNuc_Liver_Habib_Control
ATTCAGGCACGATAGG-TEW__02ff09__scNuc_Liver_Habib_Control	4.13755	-12.4454	RNA_BEC	ATTCAGGCACGATAGG-TEW__02ff09__scNuc_Liver_Habib_Control
ATTCAGGCAGACATCT-TEW__02ff09__scNuc_Liver_Habib_Control	10.1741	-6.67573	RNA_Kupffer	Kupffer_16190
ATTCAGGCAGGGATAC-TEW__02ff09__scNuc_Liver_Habib_Control	8.02512	-4.88825	RNA_cDC	ATTCAGGCAGGGATAC-TEW__02ff09__scNuc_Liver_Habib_Control
ATTCAGGTCGTAGGAG-TEW__02ff09__scNuc_Liver_Habib_Control	11.9981	-0.593936	RNA_LSEC	LSEC_4909
ATTCATCAGATGTTCC-TEW__02ff09__scNuc_Liver_Habib_Control	3.35531	3.4934	RNA_Hep_PP_PC_1	Hep_16551
ATTCATCAGGTCTGGA-TEW__02ff09__scNuc_Liver_Habib_Control	-5.2293	-4.41577	RNA_Hep_PP_PC_4	Hep_19644
ATTCATCGTTCGGTTA-TEW__02ff09__scNuc_Liver_Habib_Control	-8.30942	-2.08601	RNA_Hep_PP_PC_5	ATTCATCGTTCGGTTA-TEW__02ff09__scNuc_Liver_Habib_Control
ATTCATCTCACACCGG-TEW__02ff09__scNuc_Liver_Habib_Control	10.0211	-6.82232	RNA_Kupffer	Kupffer_13632
ATTCATCTCGCCTCTA-TEW__02ff09__scNuc_Liver_Habib_Control	11.6642	1.78689	RNA_LSEC	LSEC_16215
ATTCCATAGTGATAAC-TEW__02ff09__scNuc_Liver_Habib_Control	-4.76693	-6.15547	RNA_Hep_PP_PC_4	Hep_16591
ATTCCATCAGGACGAT-TEW__02ff09__scNuc_Liver_Habib_Control	8.37619	6.22348	RNA_T_cell	ATTCCATCAGGACGAT-TEW__02ff09__scNuc_Liver_Habib_Control
ATTCCATTCGAATCCA-TEW__02ff09__scNuc_Liver_Habib_Control	8.5029	7.5159	RNA_T_cell	ATTCCATTCGAATCCA-TEW__02ff09__scNuc_Liver_Habib_Control
ATTCCCGAGGAACTCG-TEW__02ff09__scNuc_Liver_Habib_Control	8.36708	-8.54976	RNA_Kupffer	Kupffer_43817
ATTCCCGCAGGTGACA-TEW__02ff09__scNuc_Liver_Habib_Control	-4.29487	-5.84078	RNA_Hep_PP_PC_4	ATTCCCGCAGGTGACA-TEW__02ff09__scNuc_Liver_Habib_Control
ATTCCCGTCCACGAAT-TEW__02ff09__scNuc_Liver_Habib_Control	-8.99734	-1.91269	RNA_Hep_PP_PC_5	Hep_49436
ATTCCTATCACTCGAA-TEW__02ff09__scNuc_Liver_Habib_Control	-3.39329	-5.95038	RNA_Hep_PP_PC_3	Hep_9908
ATTCCTATCAGCTTCC-TEW__02ff09__scNuc_Liver_Habib_Control	0.36677	3.40094	RNA_Hep_PP_PC_1	Hep_5001
ATTCGTTGTGTGAATA-TEW__02ff09__scNuc_Liver_Habib_Control	8.59995	-7.70616	RNA_Kupffer	Kupffer_32224
ATTCTACAGCTTCTAG-TEW__02ff09__scNuc_Liver_Habib_Control	11.8478	-0.725853	RNA_LSEC	ATTCTACAGCTTCTAG-TEW__02ff09__scNuc_Liver_Habib_Control
ATTCTACGTCATTGCA-TEW__02ff09__scNuc_Liver_Habib_Control	-0.770383	4.02817	RNA_Hep_PP_PC_1	Hep_41526
ATTCTACGTTGTGGCC-TEW__02ff09__scNuc_Liver_Habib_Control	8.15802	-4.74446	RNA_cDC	ATTCTACGTTGTGGCC-TEW__02ff09__scNuc_Liver_Habib_Control
ATTCTACGTTTGCCGG-TEW__02ff09__scNuc_Liver_Habib_Control	2.03161	0.758025	RNA_Hep_PP_PC_1	Hep_47181
ATTCTACTCCTGGTCT-TEW__02ff09__scNuc_Liver_Habib_Control	-0.867757	-5.8189	RNA_Hep_PP_PC_3	ATTCTACTCCTGGTCT-TEW__02ff09__scNuc_Liver_Habib_Control
ATTCTTGGTCTCTCTG-TEW__02ff09__scNuc_Liver_Habib_Control	-7.93929	-3.35601	RNA_Hep_PP_PC_5	ATTCTTGGTCTCTCTG-TEW__02ff09__scNuc_Liver_Habib_Control
ATTCTTGTCAAATGCC-TEW__02ff09__scNuc_Liver_Habib_Control	0.954182	2.88818	RNA_Hep_PP_PC_1	Hep_41249
ATTGGGTGTACATACC-TEW__02ff09__scNuc_Liver_Habib_Control	-0.822751	4.96843	RNA_Hep_PP_PC_1	ATTGGGTGTACATACC-TEW__02ff09__scNuc_Liver_Habib_Control
ATTGGGTGTGGCTCTG-TEW__02ff09__scNuc_Liver_Habib_Control	8.29884	-1.85308	RNA_VEC_PC	ATTGGGTGTGGCTCTG-TEW__02ff09__scNuc_Liver_Habib_Control
ATTGGGTTCGCTTAAG-TEW__02ff09__scNuc_Liver_Habib_Control	0.124618	2.03041	RNA_Hep_PP_PC_1	Hep_13487
ATTGTTCAGCTAGTTC-TEW__02ff09__scNuc_Liver_Habib_Control	-8.07394	-2.1294	RNA_Hep_PP_PC_5	Hep_3839
ATTGTTCCATCAACCA-TEW__02ff09__scNuc_Liver_Habib_Control	-4.58695	-6.63393	RNA_Hep_PP_PC_4	Hep_15394
ATTGTTCGTCGACGCT-TEW__02ff09__scNuc_Liver_Habib_Control	3.34712	3.94713	RNA_Hep_PP_PC_1	ATTGTTCGTCGACGCT-TEW__02ff09__scNuc_Liver_Habib_Control
ATTGTTCGTGACACAG-TEW__02ff09__scNuc_Liver_Habib_Control	-10.1016	-2.8616	RNA_Hep_PP_PC_5	Hep_19928
ATTGTTCGTGCCTACG-TEW__02ff09__scNuc_Liver_Habib_Control	3.94366	11.0929	RNA_HSC	HSC_34432
ATTTACCCAAGCACCC-TEW__02ff09__scNuc_Liver_Habib_Control	-1.13735	-5.94792	RNA_Hep_PP_PC_3	Hep_22870
ATTTACCGTCACTCTC-TEW__02ff09__scNuc_Liver_Habib_Control	8.30467	6.7659	RNA_T_cell	ATTTACCGTCACTCTC-TEW__02ff09__scNuc_Liver_Habib_Control
ATTTACCGTGACTCTA-TEW__02ff09__scNuc_Liver_Habib_Control	8.56608	-8.22012	RNA_Kupffer	ATTTACCGTGACTCTA-TEW__02ff09__scNuc_Liver_Habib_Control
ATTTACCGTGGAACCA-TEW__02ff09__scNuc_Liver_Habib_Control	11.1597	0.547267	RNA_LSEC	LSEC_15325
ATTTACCTCCTACCAC-TEW__02ff09__scNuc_Liver_Habib_Control	7.71989	-7.5813	RNA_Kupffer	Kupffer_705
ATTTCACAGGCAGCTA-TEW__02ff09__scNuc_Liver_Habib_Control	-1.07319	2.76313	RNA_Hep_PP_PC_1	ATTTCACAGGCAGCTA-TEW__02ff09__scNuc_Liver_Habib_Control
ATTTCACCAACTGTGT-TEW__02ff09__scNuc_Liver_Habib_Control	10.9533	-0.284906	RNA_LSEC	LSEC_15482
ATTTCACCACCTTCCA-TEW__02ff09__scNuc_Liver_Habib_Control	-7.55491	-5.77722	RNA_Hep_PP_PC_4	ATTTCACCACCTTCCA-TEW__02ff09__scNuc_Liver_Habib_Control
ATTTCACGTATCGTTG-TEW__02ff09__scNuc_Liver_Habib_Control	-7.95072	-4.65437	RNA_Hep_PP_PC_5	Hep_21831
ATTTCACTCAGAGTTC-TEW__02ff09__scNuc_Liver_Habib_Control	-0.134615	3.59123	RNA_Hep_PP_PC_1	Hep_20621
ATTTCTGAGAATTCAG-TEW__02ff09__scNuc_Liver_Habib_Control	1.19804	11.797	RNA_Fibroblast	ATTTCTGAGAATTCAG-TEW__02ff09__scNuc_Liver_Habib_Control
ATTTCTGAGTTCTCTT-TEW__02ff09__scNuc_Liver_Habib_Control	-8.75454	-4.31636	RNA_Hep_PP_PC_5	ATTTCTGAGTTCTCTT-TEW__02ff09__scNuc_Liver_Habib_Control
ATTTCTGGTCACCGCA-TEW__02ff09__scNuc_Liver_Habib_Control	-9.76158	-0.986211	RNA_Hep_PP_PC_5	Hep_21802
ATTTCTGGTTAACCTG-TEW__02ff09__scNuc_Liver_Habib_Control	6.37346	-2.02125	RNA_B_cell	ATTTCTGGTTAACCTG-TEW__02ff09__scNuc_Liver_Habib_Control
ATTTCTGTCTTTCGAT-TEW__02ff09__scNuc_Liver_Habib_Control	5.11187	10.673	RNA_HSC	HSC_49924
CAAAGAACACGTTCGG-TEW__02ff09__scNuc_Liver_Habib_Control	3.45939	12.0994	RNA_HSC	HSC_3292
CAAAGAACATGTGGCC-TEW__02ff09__scNuc_Liver_Habib_Control	3.3086	-11.9722	RNA_BEC	CAAAGAACATGTGGCC-TEW__02ff09__scNuc_Liver_Habib_Control
CAAAGAATCCTACGAA-TEW__02ff09__scNuc_Liver_Habib_Control	11.3124	2.11787	RNA_LSEC	CAAAGAATCCTACGAA-TEW__02ff09__scNuc_Liver_Habib_Control
CAAAGAATCTGGAGAG-TEW__02ff09__scNuc_Liver_Habib_Control	12.5179	-1.16277	RNA_LSEC	LSEC_15119
CAACAACAGAGCATTA-TEW__02ff09__scNuc_Liver_Habib_Control	-4.73368	-4.21479	RNA_Hep_PP_PC_4	Hep_41579
CAACAACAGGTGCGAT-TEW__02ff09__scNuc_Liver_Habib_Control	9.00595	6.68491	RNA_T_cell	CAACAACAGGTGCGAT-TEW__02ff09__scNuc_Liver_Habib_Control
CAACAACGTCATTGCA-TEW__02ff09__scNuc_Liver_Habib_Control	7.15946	-8.61103	RNA_Kupffer	Kupffer_17367
CAACAACGTGGACCTC-TEW__02ff09__scNuc_Liver_Habib_Control	-2.57209	-0.468354	RNA_Hep_PP_PC_2	Hep_42566
CAACAGTCAAGATGTA-TEW__02ff09__scNuc_Liver_Habib_Control	10.2892	-2.59496	RNA_VEC_LY	CAACAGTCAAGATGTA-TEW__02ff09__scNuc_Liver_Habib_Control
CAACAGTCAGCGCTTG-TEW__02ff09__scNuc_Liver_Habib_Control	-0.656524	2.10315	RNA_Hep_PP_PC_1	Hep_34850
CAACAGTCAGGATCTT-TEW__02ff09__scNuc_Liver_Habib_Control	0.659808	-0.960952	RNA_Hep_PP_PC_2	CAACAGTCAGGATCTT-TEW__02ff09__scNuc_Liver_Habib_Control
CAACAGTGTGTTTACG-TEW__02ff09__scNuc_Liver_Habib_Control	2.02598	11.7722	RNA_HSC	CAACAGTGTGTTTACG-TEW__02ff09__scNuc_Liver_Habib_Control
CAACAGTTCTGTCCCA-TEW__02ff09__scNuc_Liver_Habib_Control	4.9273	12.8463	RNA_HSC	HSC_23930
CAACCAAAGATCCCAT-TEW__02ff09__scNuc_Liver_Habib_Control	-2.34428	0.00828246	RNA_Hep_PP_PC_2	Hep_18866
CAACCAAGTGGTCTGC-TEW__02ff09__scNuc_Liver_Habib_Control	2.21844	2.66454	RNA_Hep_PP_PC_1	Hep_23684
CAACCTCCAATGCTCA-TEW__02ff09__scNuc_Liver_Habib_Control	-0.292838	0.823356	RNA_Hep_PP_PC_2	Hep_36226
CAACCTCCACAAGGTG-TEW__02ff09__scNuc_Liver_Habib_Control	-1.33754	1.86778	RNA_Hep_PP_PC_1	Hep_9499
CAACCTCCACCCAACG-TEW__02ff09__scNuc_Liver_Habib_Control	7.93752	-8.17847	RNA_Kupffer	CAACCTCCACCCAACG-TEW__02ff09__scNuc_Liver_Habib_Control
CAACCTCCAGTGTACT-TEW__02ff09__scNuc_Liver_Habib_Control	6.86882	-8.14203	RNA_Kupffer	CAACCTCCAGTGTACT-TEW__02ff09__scNuc_Liver_Habib_Control
CAACCTCCATCAGCTA-TEW__02ff09__scNuc_Liver_Habib_Control	7.82725	-7.22954	RNA_Kupffer	Kupffer_38171
CAACCTCGTGTTACAC-TEW__02ff09__scNuc_Liver_Habib_Control	11.3061	0.301002	RNA_LSEC	LSEC_1875
CAACCTCGTTAAGACA-TEW__02ff09__scNuc_Liver_Habib_Control	0.780873	4.31368	RNA_Hep_PP_PC_1	Hep_15975
CAACCTCGTTTAGAGA-TEW__02ff09__scNuc_Liver_Habib_Control	-3.2554	-7.0611	RNA_Hep_PP_PC_3	Hep_23011
CAACGATCAAAGGGCT-TEW__02ff09__scNuc_Liver_Habib_Control	11.8747	-0.590852	RNA_LSEC	LSEC_3521
CAACGATCAAGCCTGC-TEW__02ff09__scNuc_Liver_Habib_Control	-1.94635	-2.8575	RNA_Hep_PP_PC_3	CAACGATCAAGCCTGC-TEW__02ff09__scNuc_Liver_Habib_Control
CAACGATCAATGCAAA-TEW__02ff09__scNuc_Liver_Habib_Control	0.0761699	-2.02345	RNA_Hep_PP_PC_2	CAACGATCAATGCAAA-TEW__02ff09__scNuc_Liver_Habib_Control
CAACGATCACCTCTGT-TEW__02ff09__scNuc_Liver_Habib_Control	9.45198	-2.12149	RNA_VEC_PP	CAACGATCACCTCTGT-TEW__02ff09__scNuc_Liver_Habib_Control
CAACGATTCCAACTGA-TEW__02ff09__scNuc_Liver_Habib_Control	2.73676	11.8749	RNA_HSC	HSC_32774
CAACGATTCGTCGATA-TEW__02ff09__scNuc_Liver_Habib_Control	10.1657	-6.64333	RNA_Kupffer	Kupffer_13628
CAACGGCCATCCGAAT-TEW__02ff09__scNuc_Liver_Habib_Control	0.600762	2.82764	RNA_Hep_PP_PC_1	Hep_10575
CAACGGCTCCTCTAGC-TEW__02ff09__scNuc_Liver_Habib_Control	3.02045	3.2521	RNA_Hep_PP_PC_1	CAACGGCTCCTCTAGC-TEW__02ff09__scNuc_Liver_Habib_Control
CAACGGCTCGCAGAGA-TEW__02ff09__scNuc_Liver_Habib_Control	3.49041	12.9521	RNA_HSC	CAACGGCTCGCAGAGA-TEW__02ff09__scNuc_Liver_Habib_Control
CAACGGCTCGGAGTAG-TEW__02ff09__scNuc_Liver_Habib_Control	-1.6833	-4.55542	RNA_Hep_PP_PC_3	CAACGGCTCGGAGTAG-TEW__02ff09__scNuc_Liver_Habib_Control
CAACGGCTCTAGACAC-TEW__02ff09__scNuc_Liver_Habib_Control	9.54407	-0.488222	RNA_LSEC	CAACGGCTCTAGACAC-TEW__02ff09__scNuc_Liver_Habib_Control
CAAGACTCAAAGCGTG-TEW__02ff09__scNuc_Liver_Habib_Control	-3.32934	-4.24066	RNA_Hep_PP_PC_3	Hep_10686
CAAGACTCAGTCTGGC-TEW__02ff09__scNuc_Liver_Habib_Control	-8.43655	-3.07941	RNA_Hep_PP_PC_5	Hep_10225
CAAGACTTCCGTGTAA-TEW__02ff09__scNuc_Liver_Habib_Control	-9.81715	-1.56218	RNA_Hep_PP_PC_5	Hep_552
CAAGAGGAGGATGCGT-TEW__02ff09__scNuc_Liver_Habib_Control	-2.49204	-0.381279	RNA_Hep_PP_PC_2	CAAGAGGAGGATGCGT-TEW__02ff09__scNuc_Liver_Habib_Control
CAAGAGGCACGCACCA-TEW__02ff09__scNuc_Liver_Habib_Control	8.08519	-7.91935	RNA_Kupffer	Kupffer_33618
CAAGAGGCAGCTGTAT-TEW__02ff09__scNuc_Liver_Habib_Control	10.7377	0.57336	RNA_LSEC	LSEC_1448
CAAGAGGTCCCGAATA-TEW__02ff09__scNuc_Liver_Habib_Control	2.34436	5.05619	RNA_Hep_PP_PC_1	CAAGAGGTCCCGAATA-TEW__02ff09__scNuc_Liver_Habib_Control
CAAGCTAAGGACCCAA-TEW__02ff09__scNuc_Liver_Habib_Control	9.27075	-0.380897	RNA_LSEC	LSEC_31490
CAAGGGAAGAGAACCC-TEW__02ff09__scNuc_Liver_Habib_Control	-4.24969	-5.03184	RNA_Hep_PP_PC_3	Hep_46342
CAAGGGAAGCAATTCC-TEW__02ff09__scNuc_Liver_Habib_Control	2.31007	1.52797	RNA_Hep_PP_PC_1	CAAGGGAAGCAATTCC-TEW__02ff09__scNuc_Liver_Habib_Control
CAAGGGAAGGCTAAAT-TEW__02ff09__scNuc_Liver_Habib_Control	-1.52107	-2.14647	RNA_Hep_PP_PC_2	CAAGGGAAGGCTAAAT-TEW__02ff09__scNuc_Liver_Habib_Control
CAAGGGACATCCGATA-TEW__02ff09__scNuc_Liver_Habib_Control	-5.42354	-4.56204	RNA_Hep_PP_PC_4	Hep_25751
CAAGGGAGTAAGCAAT-TEW__02ff09__scNuc_Liver_Habib_Control	-1.35618	-5.4669	RNA_Hep_PP_PC_3	CAAGGGAGTAAGCAAT-TEW__02ff09__scNuc_Liver_Habib_Control
CAAGGGAGTATTCCTT-TEW__02ff09__scNuc_Liver_Habib_Control	10.7844	0.166359	RNA_LSEC	CAAGGGAGTATTCCTT-TEW__02ff09__scNuc_Liver_Habib_Control
CAAGGGATCCATGATG-TEW__02ff09__scNuc_Liver_Habib_Control	13.1581	-3.6727	RNA_MSC	CAAGGGATCCATGATG-TEW__02ff09__scNuc_Liver_Habib_Control
CAAGGGATCGGAGCAA-TEW__02ff09__scNuc_Liver_Habib_Control	-0.00353724	5.1846	RNA_Hep_PP_PC_1	CAAGGGATCGGAGCAA-TEW__02ff09__scNuc_Liver_Habib_Control
CAATACGAGACAGTCG-TEW__02ff09__scNuc_Liver_Habib_Control	-10.8676	-3.60258	RNA_Hep_PP_PC_5	Hep_48654
CAATCGAAGCTGCCAC-TEW__02ff09__scNuc_Liver_Habib_Control	8.68596	-6.95978	RNA_Kupffer	CAATCGAAGCTGCCAC-TEW__02ff09__scNuc_Liver_Habib_Control
CAATCGAGTCGGTGAA-TEW__02ff09__scNuc_Liver_Habib_Control	-3.01049	-4.71181	RNA_Hep_PP_PC_3	Hep_17540
CAATCGAGTGCTCGTG-TEW__02ff09__scNuc_Liver_Habib_Control	0.372109	0.221384	RNA_Hep_PP_PC_2	Hep_9717
CAATGACAGCGCATCC-TEW__02ff09__scNuc_Liver_Habib_Control	-2.75409	-6.56588	RNA_Hep_PP_PC_3	Hep_16256
CAATGACAGGACTATA-TEW__02ff09__scNuc_Liver_Habib_Control	3.52321	11.8997	RNA_HSC	CAATGACAGGACTATA-TEW__02ff09__scNuc_Liver_Habib_Control
CAATGACAGTCGCTAT-TEW__02ff09__scNuc_Liver_Habib_Control	11.7706	-0.251979	RNA_LSEC	CAATGACAGTCGCTAT-TEW__02ff09__scNuc_Liver_Habib_Control
CAATGACTCCACGTCT-TEW__02ff09__scNuc_Liver_Habib_Control	10.9266	2.59937	RNA_LSEC	CAATGACTCCACGTCT-TEW__02ff09__scNuc_Liver_Habib_Control
CAATGACTCTGCCTCA-TEW__02ff09__scNuc_Liver_Habib_Control	10.1933	-6.68974	RNA_Kupffer	Kupffer_1415
CAATTTCAGCCGTTAT-TEW__02ff09__scNuc_Liver_Habib_Control	0.805113	1.12132	RNA_Hep_PP_PC_1	Hep_19216
CAATTTCAGTACAACA-TEW__02ff09__scNuc_Liver_Habib_Control	3.71461	11.543	RNA_HSC	CAATTTCAGTACAACA-TEW__02ff09__scNuc_Liver_Habib_Control
CACAACACACCGCTAG-TEW__02ff09__scNuc_Liver_Habib_Control	-0.473837	1.26493	RNA_Hep_PP_PC_1	CACAACACACCGCTAG-TEW__02ff09__scNuc_Liver_Habib_Control
CACAACATCAAGTGGG-TEW__02ff09__scNuc_Liver_Habib_Control	9.67651	-2.61197	RNA_VEC_PP	CACAACATCAAGTGGG-TEW__02ff09__scNuc_Liver_Habib_Control
CACAACATCGTTATCT-TEW__02ff09__scNuc_Liver_Habib_Control	6.50472	-8.0619	RNA_Kupffer	Kupffer_39154
CACACAAAGAAATTGC-TEW__02ff09__scNuc_Liver_Habib_Control	-2.15733	2.59479	RNA_Hep_PP_PC_1	Hep_12222
CACACAACAACAAGAT-TEW__02ff09__scNuc_Liver_Habib_Control	-4.96237	-4.53355	RNA_Hep_PP_PC_4	CACACAACAACAAGAT-TEW__02ff09__scNuc_Liver_Habib_Control
CACACAACAACCGTGC-TEW__02ff09__scNuc_Liver_Habib_Control	7.84257	-8.61986	RNA_Kupffer	CACACAACAACCGTGC-TEW__02ff09__scNuc_Liver_Habib_Control
CACACAACAGTAGAGC-TEW__02ff09__scNuc_Liver_Habib_Control	7.01062	11.6317	RNA_HSC	CACACAACAGTAGAGC-TEW__02ff09__scNuc_Liver_Habib_Control
CACACAAGTCAGCGTC-TEW__02ff09__scNuc_Liver_Habib_Control	12.1147	1.26342	RNA_LSEC	LSEC_26918
CACACAAGTGCAACGA-TEW__02ff09__scNuc_Liver_Habib_Control	11.0728	2.21688	RNA_LSEC	CACACAAGTGCAACGA-TEW__02ff09__scNuc_Liver_Habib_Control
CACACAATCTCGGCTT-TEW__02ff09__scNuc_Liver_Habib_Control	7.19198	-4.64794	RNA_cDC	CACACAATCTCGGCTT-TEW__02ff09__scNuc_Liver_Habib_Control
CACAGATAGTGCGACA-TEW__02ff09__scNuc_Liver_Habib_Control	-9.04817	-4.40468	RNA_Hep_PP_PC_5	Hep_19559
CACAGATCAAGTGACG-TEW__02ff09__scNuc_Liver_Habib_Control	4.65295	-12.3993	RNA_BEC	CACAGATCAAGTGACG-TEW__02ff09__scNuc_Liver_Habib_Control
CACAGATCAGGTCAGA-TEW__02ff09__scNuc_Liver_Habib_Control	8.48093	-7.78137	RNA_Kupffer	Kupffer_19075
CACAGATGTCGATTTG-TEW__02ff09__scNuc_Liver_Habib_Control	4.34766	11.0898	RNA_HSC	CACAGATGTCGATTTG-TEW__02ff09__scNuc_Liver_Habib_Control
CACAGATGTTGTATGC-TEW__02ff09__scNuc_Liver_Habib_Control	-3.37473	-6.09038	RNA_Hep_PP_PC_3	CACAGATGTTGTATGC-TEW__02ff09__scNuc_Liver_Habib_Control
CACAGATTCAAGCTGT-TEW__02ff09__scNuc_Liver_Habib_Control	-2.87324	-4.33938	RNA_Hep_PP_PC_3	CACAGATTCAAGCTGT-TEW__02ff09__scNuc_Liver_Habib_Control
CACAGATTCACCTTAT-TEW__02ff09__scNuc_Liver_Habib_Control	0.933019	5.0808	RNA_Hep_PP_PC_1	Hep_37475
CACAGGCAGGCGACAT-TEW__02ff09__scNuc_Liver_Habib_Control	0.856999	1.12503	RNA_Hep_PP_PC_1	Hep_38529
CACAGGCAGGTTCACT-TEW__02ff09__scNuc_Liver_Habib_Control	10.7789	0.607363	RNA_LSEC	CACAGGCAGGTTCACT-TEW__02ff09__scNuc_Liver_Habib_Control
CACAGGCCAAAGAGTT-TEW__02ff09__scNuc_Liver_Habib_Control	-0.521563	1.94698	RNA_Hep_PP_PC_1	Hep_31657
CACAGGCCATCTGCGG-TEW__02ff09__scNuc_Liver_Habib_Control	-2.14515	-4.17772	RNA_Hep_PP_PC_3	Hep_15946
CACAGGCCATGGCCCA-TEW__02ff09__scNuc_Liver_Habib_Control	-9.27251	-2.4626	RNA_Hep_PP_PC_5	Hep_25808
CACAGGCGTACCGGCT-TEW__02ff09__scNuc_Liver_Habib_Control	-4.18827	-7.29871	RNA_Hep_PP_PC_4	CACAGGCGTACCGGCT-TEW__02ff09__scNuc_Liver_Habib_Control
CACAGGCGTCCTTTGC-TEW__02ff09__scNuc_Liver_Habib_Control	-3.94561	-5.02517	RNA_Hep_PP_PC_3	Hep_29747
CACAGGCGTCTCACAA-TEW__02ff09__scNuc_Liver_Habib_Control	11.8986	1.02357	RNA_LSEC	CACAGGCGTCTCACAA-TEW__02ff09__scNuc_Liver_Habib_Control
CACAGGCTCAACCCGG-TEW__02ff09__scNuc_Liver_Habib_Control	5.42801	11.4981	RNA_HSC	CACAGGCTCAACCCGG-TEW__02ff09__scNuc_Liver_Habib_Control
CACAGGCTCAATCCGA-TEW__02ff09__scNuc_Liver_Habib_Control	-0.694656	1.91281	RNA_Hep_PP_PC_1	CACAGGCTCAATCCGA-TEW__02ff09__scNuc_Liver_Habib_Control
CACAGGCTCACCTTGC-TEW__02ff09__scNuc_Liver_Habib_Control	-0.273748	3.45665	RNA_Hep_PP_PC_1	Hep_32251
CACAGGCTCCACAGCG-TEW__02ff09__scNuc_Liver_Habib_Control	4.81085	11.171	RNA_HSC	CACAGGCTCCACAGCG-TEW__02ff09__scNuc_Liver_Habib_Control
CACAGGCTCGGCCTTT-TEW__02ff09__scNuc_Liver_Habib_Control	2.53688	4.68737	RNA_Hep_PP_PC_1	CACAGGCTCGGCCTTT-TEW__02ff09__scNuc_Liver_Habib_Control
CACATGAAGCCTATCA-TEW__02ff09__scNuc_Liver_Habib_Control	-2.97522	-5.21489	RNA_Hep_PP_PC_3	Hep_20915
CACATGAGTTGTACGT-TEW__02ff09__scNuc_Liver_Habib_Control	0.78065	1.39736	RNA_Hep_PP_PC_1	Hep_23658
CACCAAAAGCTGGCCT-TEW__02ff09__scNuc_Liver_Habib_Control	-7.60891	-6.07396	RNA_Hep_PP_PC_4	CACCAAAAGCTGGCCT-TEW__02ff09__scNuc_Liver_Habib_Control
CACCAAAAGGATCATA-TEW__02ff09__scNuc_Liver_Habib_Control	-7.29425	-5.60859	RNA_Hep_PP_PC_4	Hep_34220
CACCAAACAGTAGAAT-TEW__02ff09__scNuc_Liver_Habib_Control	-0.458442	4.25311	RNA_Hep_PP_PC_1	Hep_36388
CACCAAAGTAACGCGA-TEW__02ff09__scNuc_Liver_Habib_Control	8.26543	6.43249	RNA_T_cell	CACCAAAGTAACGCGA-TEW__02ff09__scNuc_Liver_Habib_Control
CACCAAATCGCATTGA-TEW__02ff09__scNuc_Liver_Habib_Control	10.1523	2.10194	RNA_LSEC	LSEC_12860
CACCGTTAGGTTACCT-TEW__02ff09__scNuc_Liver_Habib_Control	-1.8804	-2.34582	RNA_Hep_PP_PC_3	Hep_12119
CACCGTTCAGGTGACA-TEW__02ff09__scNuc_Liver_Habib_Control	-0.200357	4.09545	RNA_Hep_PP_PC_1	Hep_25522
CACCGTTCATGAAGGC-TEW__02ff09__scNuc_Liver_Habib_Control	8.52101	-8.19899	RNA_Kupffer	Kupffer_10689
CACCGTTTCGCCGATG-TEW__02ff09__scNuc_Liver_Habib_Control	5.92904	10.9987	RNA_HSC	HSC_45459
CACCGTTTCTCCTGTG-TEW__02ff09__scNuc_Liver_Habib_Control	-3.99262	-5.63232	RNA_Hep_PP_PC_4	CACCGTTTCTCCTGTG-TEW__02ff09__scNuc_Liver_Habib_Control
CACGAATAGAGTCTTC-TEW__02ff09__scNuc_Liver_Habib_Control	12.031	0.352556	RNA_LSEC	LSEC_5911
CACGAATAGAGTGAAG-TEW__02ff09__scNuc_Liver_Habib_Control	5.58375	11.5654	RNA_HSC	HSC_36973
CACGAATCAGTAGAGC-TEW__02ff09__scNuc_Liver_Habib_Control	12.5889	0.72211	RNA_LSEC	CACGAATCAGTAGAGC-TEW__02ff09__scNuc_Liver_Habib_Control
CACGAATGTAGTAAGT-TEW__02ff09__scNuc_Liver_Habib_Control	10.4771	0.919958	RNA_LSEC	CACGAATGTAGTAAGT-TEW__02ff09__scNuc_Liver_Habib_Control
CACGAATGTGAGCGAT-TEW__02ff09__scNuc_Liver_Habib_Control	-7.07997	-5.89213	RNA_Hep_PP_PC_4	Hep_34390
CACGAATTCGCCAATA-TEW__02ff09__scNuc_Liver_Habib_Control	0.534057	0.867519	RNA_Hep_PP_PC_2	Hep_9661
CACGAATTCTCATGGA-TEW__02ff09__scNuc_Liver_Habib_Control	-2.72714	-1.23514	RNA_Hep_PP_PC_2	Hep_50796
CACGAATTCTCGACGG-TEW__02ff09__scNuc_Liver_Habib_Control	-0.582578	0.757179	RNA_Hep_PP_PC_2	Hep_36641
CACGGGTTCAAACGTC-TEW__02ff09__scNuc_Liver_Habib_Control	-0.591119	-2.63934	RNA_Hep_PP_PC_2	Hep_7052
CACGGGTTCTCACGAA-TEW__02ff09__scNuc_Liver_Habib_Control	10.7566	1.16111	RNA_LSEC	LSEC_44913
CACGTGGCAGCAATTC-TEW__02ff09__scNuc_Liver_Habib_Control	-4.04437	-6.06389	RNA_Hep_PP_PC_3	Hep_22761
CACGTGGGTGCGAGTA-TEW__02ff09__scNuc_Liver_Habib_Control	0.895921	0.71287	RNA_Hep_PP_PC_1	Hep_24162
CACGTGGGTGCGGCTT-TEW__02ff09__scNuc_Liver_Habib_Control	-0.36528	3.2319	RNA_Hep_PP_PC_1	Hep_47399
CACGTGGTCTCCCAAC-TEW__02ff09__scNuc_Liver_Habib_Control	-9.6594	-3.822	RNA_Hep_PP_PC_5	Hep_15571
CACGTTCAGAAACTAC-TEW__02ff09__scNuc_Liver_Habib_Control	8.44753	6.50643	RNA_T_cell	CACGTTCAGAAACTAC-TEW__02ff09__scNuc_Liver_Habib_Control
CACGTTCAGGATGTTA-TEW__02ff09__scNuc_Liver_Habib_Control	8.32254	5.99873	RNA_T_cell	CACGTTCAGGATGTTA-TEW__02ff09__scNuc_Liver_Habib_Control
CACGTTCAGTTTGAGA-TEW__02ff09__scNuc_Liver_Habib_Control	3.31168	12.1016	RNA_HSC	HSC_16394
CACGTTCCAAAGCACG-TEW__02ff09__scNuc_Liver_Habib_Control	1.01781	2.10694	RNA_Hep_PP_PC_1	Hep_48754
CACGTTCCACTGGAAG-TEW__02ff09__scNuc_Liver_Habib_Control	-7.39474	-5.36658	RNA_Hep_PP_PC_4	CACGTTCCACTGGAAG-TEW__02ff09__scNuc_Liver_Habib_Control
CACGTTCCATGACTCA-TEW__02ff09__scNuc_Liver_Habib_Control	-1.06109	1.57044	RNA_Hep_PP_PC_2	Hep_41439
CACTAAGCAAGCTACT-TEW__02ff09__scNuc_Liver_Habib_Control	12.1792	0.555342	RNA_LSEC	LSEC_10430
CACTAAGCATGGAATA-TEW__02ff09__scNuc_Liver_Habib_Control	12.3325	0.761068	RNA_LSEC	LSEC_39285
CACTAAGGTCAGCGTC-TEW__02ff09__scNuc_Liver_Habib_Control	6.31977	11.6299	RNA_HSC	HSC_18516
CACTAAGGTCGTCTCT-TEW__02ff09__scNuc_Liver_Habib_Control	9.51901	-2.48563	RNA_VEC_PP	CACTAAGGTCGTCTCT-TEW__02ff09__scNuc_Liver_Habib_Control
CACTAAGGTTGTTGCA-TEW__02ff09__scNuc_Liver_Habib_Control	-7.85653	-4.32645	RNA_Hep_PP_PC_5	Hep_31850
CACTGAAAGCGCCTCA-TEW__02ff09__scNuc_Liver_Habib_Control	10.5966	0.908803	RNA_LSEC	LSEC_6959
CACTGAAAGTTCATGC-TEW__02ff09__scNuc_Liver_Habib_Control	-0.00991201	4.75019	RNA_Hep_PP_PC_1	Hep_15431
CACTGAACATCCTATT-TEW__02ff09__scNuc_Liver_Habib_Control	6.19906	11.649	RNA_HSC	HSC_23607
CACTGAAGTCTGTCAA-TEW__02ff09__scNuc_Liver_Habib_Control	6.21285	-2.28262	RNA_B_cell	CACTGAAGTCTGTCAA-TEW__02ff09__scNuc_Liver_Habib_Control
CACTGAAGTGGGTATG-TEW__02ff09__scNuc_Liver_Habib_Control	-3.59655	-3.14719	RNA_Hep_PP_PC_3	Hep_8926
CACTGAATCAAAGAAC-TEW__02ff09__scNuc_Liver_Habib_Control	-2.89356	-2.45199	RNA_Hep_PP_PC_3	CACTGAATCAAAGAAC-TEW__02ff09__scNuc_Liver_Habib_Control
CACTGGGAGAACAAGG-TEW__02ff09__scNuc_Liver_Habib_Control	-5.6905	-4.8732	RNA_Hep_PP_PC_4	Hep_33043
CACTGGGAGCTGACTT-TEW__02ff09__scNuc_Liver_Habib_Control	-7.7895	-5.01375	RNA_Hep_PP_PC_5	Hep_45977
CACTGGGAGTCATTGC-TEW__02ff09__scNuc_Liver_Habib_Control	-5.02906	-5.60176	RNA_Hep_PP_PC_4	CACTGGGAGTCATTGC-TEW__02ff09__scNuc_Liver_Habib_Control
CACTGGGCACACGGTC-TEW__02ff09__scNuc_Liver_Habib_Control	3.45544	2.74611	RNA_Hep_PP_PC_1	Hep_48323
CACTGGGTCCGTACGG-TEW__02ff09__scNuc_Liver_Habib_Control	-0.839906	2.30096	RNA_Hep_PP_PC_1	CACTGGGTCCGTACGG-TEW__02ff09__scNuc_Liver_Habib_Control
CACTGTCAGCGACCCT-TEW__02ff09__scNuc_Liver_Habib_Control	3.25981	3.66613	RNA_Hep_PP_PC_1	Hep_48920
CACTGTCCACAGAGCA-TEW__02ff09__scNuc_Liver_Habib_Control	12.0088	0.375399	RNA_LSEC	LSEC_5656
CACTGTCCACGTCTCT-TEW__02ff09__scNuc_Liver_Habib_Control	10.8865	2.17669	RNA_LSEC	LSEC_39078
CACTGTCGTAACCAGG-TEW__02ff09__scNuc_Liver_Habib_Control	-1.27265	2.46983	RNA_Hep_PP_PC_1	Hep_15937
CACTTCGAGAAACTCA-TEW__02ff09__scNuc_Liver_Habib_Control	8.3507	-1.76387	RNA_VEC_PC	CACTTCGAGAAACTCA-TEW__02ff09__scNuc_Liver_Habib_Control
CACTTCGAGGCAGTCA-TEW__02ff09__scNuc_Liver_Habib_Control	-4.85695	-5.28818	RNA_Hep_PP_PC_4	CACTTCGAGGCAGTCA-TEW__02ff09__scNuc_Liver_Habib_Control
CACTTCGCAAACCATC-TEW__02ff09__scNuc_Liver_Habib_Control	-2.94512	-6.39608	RNA_Hep_PP_PC_3	CACTTCGCAAACCATC-TEW__02ff09__scNuc_Liver_Habib_Control
CACTTCGCAGTTAAAG-TEW__02ff09__scNuc_Liver_Habib_Control	-7.22513	-6.15989	RNA_Hep_PP_PC_4	Hep_33973
CACTTCGGTCCGAAGA-TEW__02ff09__scNuc_Liver_Habib_Control	-6.07225	-6.95378	RNA_Hep_PP_PC_4	Hep_8786
CACTTCGGTTCAAAGA-TEW__02ff09__scNuc_Liver_Habib_Control	8.15913	6.19561	RNA_T_cell	CACTTCGGTTCAAAGA-TEW__02ff09__scNuc_Liver_Habib_Control
CACTTCGGTTGTAAAG-TEW__02ff09__scNuc_Liver_Habib_Control	-6.72914	-5.96272	RNA_Hep_PP_PC_4	Hep_22565
CACTTCGTCATTCACT-TEW__02ff09__scNuc_Liver_Habib_Control	2.26037	1.95489	RNA_Hep_PP_PC_1	CACTTCGTCATTCACT-TEW__02ff09__scNuc_Liver_Habib_Control
CACTTCGTCTTAGTTC-TEW__02ff09__scNuc_Liver_Habib_Control	11.1066	0.649173	RNA_LSEC	CACTTCGTCTTAGTTC-TEW__02ff09__scNuc_Liver_Habib_Control
CAGAGCCCATTGAAAG-TEW__02ff09__scNuc_Liver_Habib_Control	10.0514	1.3795	RNA_LSEC	LSEC_1430
CAGAGCCTCAATGTCG-TEW__02ff09__scNuc_Liver_Habib_Control	11.9444	-1.04077	RNA_LSEC	CAGAGCCTCAATGTCG-TEW__02ff09__scNuc_Liver_Habib_Control
CAGATACAGGTGCATG-TEW__02ff09__scNuc_Liver_Habib_Control	2.70603	2.14076	RNA_Hep_PP_PC_1	Hep_30971
CAGATACAGTTGCCTA-TEW__02ff09__scNuc_Liver_Habib_Control	-3.35493	-4.63948	RNA_Hep_PP_PC_3	CAGATACAGTTGCCTA-TEW__02ff09__scNuc_Liver_Habib_Control
CAGATACCACACACGC-TEW__02ff09__scNuc_Liver_Habib_Control	11.4976	-1.14596	RNA_LSEC	LSEC_45053
CAGATACCAGGACTAG-TEW__02ff09__scNuc_Liver_Habib_Control	-2.00303	-2.86586	RNA_Hep_PP_PC_3	CAGATACCAGGACTAG-TEW__02ff09__scNuc_Liver_Habib_Control
CAGATACCAGGTTACT-TEW__02ff09__scNuc_Liver_Habib_Control	7.90949	-4.23188	RNA_cDC	CAGATACCAGGTTACT-TEW__02ff09__scNuc_Liver_Habib_Control
CAGATACGTGTGGACA-TEW__02ff09__scNuc_Liver_Habib_Control	-1.37912	-1.32846	RNA_Hep_PP_PC_2	CAGATACGTGTGGACA-TEW__02ff09__scNuc_Liver_Habib_Control
CAGATACGTTCGTTCC-TEW__02ff09__scNuc_Liver_Habib_Control	8.1058	8.07693	RNA_T_cell	CAGATACGTTCGTTCC-TEW__02ff09__scNuc_Liver_Habib_Control
CAGATACGTTCTTCAT-TEW__02ff09__scNuc_Liver_Habib_Control	-8.84629	-3.81061	RNA_Hep_PP_PC_5	CAGATACGTTCTTCAT-TEW__02ff09__scNuc_Liver_Habib_Control
CAGATACGTTTATGCG-TEW__02ff09__scNuc_Liver_Habib_Control	13.4309	-4.059	RNA_MSC	CAGATACGTTTATGCG-TEW__02ff09__scNuc_Liver_Habib_Control
CAGATCACATAAGATG-TEW__02ff09__scNuc_Liver_Habib_Control	9.49924	-0.348037	RNA_LSEC	CAGATCACATAAGATG-TEW__02ff09__scNuc_Liver_Habib_Control
CAGATCAGTGATACCT-TEW__02ff09__scNuc_Liver_Habib_Control	7.99865	-7.56863	RNA_Kupffer	Kupffer_21101
CAGATCAGTTGTATGC-TEW__02ff09__scNuc_Liver_Habib_Control	-4.48829	-5.07701	RNA_Hep_PP_PC_4	Hep_17910
CAGATCATCACCACAA-TEW__02ff09__scNuc_Liver_Habib_Control	12.0942	1.69464	RNA_LSEC	CAGATCATCACCACAA-TEW__02ff09__scNuc_Liver_Habib_Control
CAGATCATCCAATCTT-TEW__02ff09__scNuc_Liver_Habib_Control	-0.237955	-1.22782	RNA_Hep_PP_PC_2	Hep_22520
CAGATCATCGCAATGT-TEW__02ff09__scNuc_Liver_Habib_Control	-9.74562	-2.53569	RNA_Hep_PP_PC_5	Hep_49441
CAGATTGAGCTTCGTA-TEW__02ff09__scNuc_Liver_Habib_Control	-5.13711	-4.20252	RNA_Hep_PP_PC_4	CAGATTGAGCTTCGTA-TEW__02ff09__scNuc_Liver_Habib_Control
CAGCAATAGAAACACT-TEW__02ff09__scNuc_Liver_Habib_Control	-0.906023	-0.89944	RNA_Hep_PP_PC_2	Hep_23593
CAGCAATAGGCTATCT-TEW__02ff09__scNuc_Liver_Habib_Control	9.27105	-2.46512	RNA_VEC_PP	CAGCAATAGGCTATCT-TEW__02ff09__scNuc_Liver_Habib_Control
CAGCAATCATGATAGA-TEW__02ff09__scNuc_Liver_Habib_Control	7.39861	-8.38269	RNA_Kupffer	Kupffer_14903
CAGCAATGTAGGTACG-TEW__02ff09__scNuc_Liver_Habib_Control	4.43121	10.3223	RNA_HSC	CAGCAATGTAGGTACG-TEW__02ff09__scNuc_Liver_Habib_Control
CAGCAATGTGACAGCA-TEW__02ff09__scNuc_Liver_Habib_Control	3.07497	2.99543	RNA_Hep_PP_PC_1	Hep_9271
CAGCAATGTTGGCCTG-TEW__02ff09__scNuc_Liver_Habib_Control	4.44024	-12.6055	RNA_BEC	CAGCAATGTTGGCCTG-TEW__02ff09__scNuc_Liver_Habib_Control
CAGCAATTCAACCTCC-TEW__02ff09__scNuc_Liver_Habib_Control	2.203	0.338524	RNA_Hep_PP_PC_1	Hep_4604
CAGCAATTCAGGACAG-TEW__02ff09__scNuc_Liver_Habib_Control	-7.52526	-5.30999	RNA_Hep_PP_PC_4	Hep_29665
CAGCACGCAGCGAACA-TEW__02ff09__scNuc_Liver_Habib_Control	11.0429	0.289728	RNA_LSEC	LSEC_38144
CAGCACGGTAGAGTTA-TEW__02ff09__scNuc_Liver_Habib_Control	6.51267	10.8213	RNA_HSC	HSC_1787
CAGCAGCAGTGGCGAT-TEW__02ff09__scNuc_Liver_Habib_Control	1.42271	0.849048	RNA_Hep_PP_PC_1	CAGCAGCAGTGGCGAT-TEW__02ff09__scNuc_Liver_Habib_Control
CAGCAGCAGTTACGTC-TEW__02ff09__scNuc_Liver_Habib_Control	1.505	2.16671	RNA_Hep_PP_PC_1	Hep_31830
CAGCAGCGTCAACCTA-TEW__02ff09__scNuc_Liver_Habib_Control	1.91529	0.845027	RNA_Hep_PP_PC_1	CAGCAGCGTCAACCTA-TEW__02ff09__scNuc_Liver_Habib_Control
CAGCCAGCAGAATCGG-TEW__02ff09__scNuc_Liver_Habib_Control	2.83631	10.6315	RNA_HSC	HSC_15056
CAGCCAGGTCAACCTA-TEW__02ff09__scNuc_Liver_Habib_Control	10.4797	0.020384	RNA_LSEC	LSEC_43801
CAGCCAGGTTAAGGAT-TEW__02ff09__scNuc_Liver_Habib_Control	-6.01919	-4.91062	RNA_Hep_PP_PC_4	CAGCCAGGTTAAGGAT-TEW__02ff09__scNuc_Liver_Habib_Control
CAGCCAGTCTCACTCG-TEW__02ff09__scNuc_Liver_Habib_Control	-2.36447	-2.39001	RNA_Hep_PP_PC_3	Hep_28738
CAGCGTGAGAAACTAC-TEW__02ff09__scNuc_Liver_Habib_Control	0.0117991	3.81945	RNA_Hep_PP_PC_1	Hep_20277
CAGCGTGAGTAGGGTC-TEW__02ff09__scNuc_Liver_Habib_Control	-0.908011	-0.108909	RNA_Hep_PP_PC_2	Hep_38921
CAGCGTGAGTCTTCCC-TEW__02ff09__scNuc_Liver_Habib_Control	-1.92043	-2.30374	RNA_Hep_PP_PC_2	CAGCGTGAGTCTTCCC-TEW__02ff09__scNuc_Liver_Habib_Control
CAGCGTGCAGCGGTCT-TEW__02ff09__scNuc_Liver_Habib_Control	9.82259	1.33576	RNA_LSEC	LSEC_48507
CAGCGTGTCAGTGTGT-TEW__02ff09__scNuc_Liver_Habib_Control	6.19969	-4.41773	RNA_pDC	CAGCGTGTCAGTGTGT-TEW__02ff09__scNuc_Liver_Habib_Control
CAGGCCAAGAGTACCG-TEW__02ff09__scNuc_Liver_Habib_Control	12.1058	-0.488428	RNA_LSEC	LSEC_2278
CAGGCCAAGCCTTTCC-TEW__02ff09__scNuc_Liver_Habib_Control	-7.67946	-4.3005	RNA_Hep_PP_PC_5	Hep_23718
CAGGCCAAGGGCTTCC-TEW__02ff09__scNuc_Liver_Habib_Control	4.86504	10.9614	RNA_HSC	HSC_14807
CAGGCCACAACAAAGT-TEW__02ff09__scNuc_Liver_Habib_Control	1.0796	-1.21387	RNA_Hep_PP_PC_2	Hep_47099
CAGGCCACAAGCTCTA-TEW__02ff09__scNuc_Liver_Habib_Control	10.4529	2.05623	RNA_LSEC	CAGGCCACAAGCTCTA-TEW__02ff09__scNuc_Liver_Habib_Control
CAGGCCACAATGGCAG-TEW__02ff09__scNuc_Liver_Habib_Control	-0.13627	3.53089	RNA_Hep_PP_PC_1	Hep_48950
CAGGCCACACAGCCTG-TEW__02ff09__scNuc_Liver_Habib_Control	10.3366	2.32516	RNA_LSEC	LSEC_17881
CAGGCCAGTAGGTCAG-TEW__02ff09__scNuc_Liver_Habib_Control	-1.76011	-3.65273	RNA_Hep_PP_PC_3	Hep_7729
CAGGCCAGTTCGGCTG-TEW__02ff09__scNuc_Liver_Habib_Control	0.720161	-0.00424573	RNA_Hep_PP_PC_2	CAGGCCAGTTCGGCTG-TEW__02ff09__scNuc_Liver_Habib_Control
CAGGCCAGTTCTCTAT-TEW__02ff09__scNuc_Liver_Habib_Control	0.236185	-1.97693	RNA_Hep_PP_PC_2	Hep_43510
CAGGGCTGTGAAAGTT-TEW__02ff09__scNuc_Liver_Habib_Control	3.54249	-12.091	RNA_BEC	CAGGGCTGTGAAAGTT-TEW__02ff09__scNuc_Liver_Habib_Control
CAGGGCTGTTGTAGCT-TEW__02ff09__scNuc_Liver_Habib_Control	-8.28491	-2.86264	RNA_Hep_PP_PC_5	CAGGGCTGTTGTAGCT-TEW__02ff09__scNuc_Liver_Habib_Control
CAGGGCTTCAGAGCGA-TEW__02ff09__scNuc_Liver_Habib_Control	11.1341	-0.66861	RNA_LSEC	LSEC_41046
CAGGGCTTCATTACTC-TEW__02ff09__scNuc_Liver_Habib_Control	-4.85725	-6.0992	RNA_Hep_PP_PC_4	CAGGGCTTCATTACTC-TEW__02ff09__scNuc_Liver_Habib_Control
CAGGTATAGTCATGGG-TEW__02ff09__scNuc_Liver_Habib_Control	11.3142	-0.93832	RNA_LSEC	LSEC_35420
CAGGTATCACATGTTG-TEW__02ff09__scNuc_Liver_Habib_Control	8.41977	-1.86305	RNA_VEC_PC	CAGGTATCACATGTTG-TEW__02ff09__scNuc_Liver_Habib_Control
CAGGTATCAGAGCGTA-TEW__02ff09__scNuc_Liver_Habib_Control	-1.66962	-0.705161	RNA_Hep_PP_PC_2	CAGGTATCAGAGCGTA-TEW__02ff09__scNuc_Liver_Habib_Control
CAGGTATCATAGAAAC-TEW__02ff09__scNuc_Liver_Habib_Control	-3.4119	-3.28966	RNA_Hep_PP_PC_3	Hep_35577
CAGGTATGTCAGGAGT-TEW__02ff09__scNuc_Liver_Habib_Control	1.60577	4.1386	RNA_Hep_PP_PC_1	Hep_47319
CAGTGCGAGCGAGGAG-TEW__02ff09__scNuc_Liver_Habib_Control	4.18511	-12.8172	RNA_BEC	CAGTGCGAGCGAGGAG-TEW__02ff09__scNuc_Liver_Habib_Control
CAGTGCGAGGACCCAA-TEW__02ff09__scNuc_Liver_Habib_Control	2.79562	3.10151	RNA_Hep_PP_PC_1	Hep_27743
CAGTGCGAGGCAGTCA-TEW__02ff09__scNuc_Liver_Habib_Control	10.6093	-6.41199	RNA_Kupffer	Kupffer_13639
CAGTGCGCAACACGTT-TEW__02ff09__scNuc_Liver_Habib_Control	11.0422	-0.486673	RNA_LSEC	LSEC_3804
CAGTGCGCACACGCCA-TEW__02ff09__scNuc_Liver_Habib_Control	6.38276	12.0666	RNA_HSC	CAGTGCGCACACGCCA-TEW__02ff09__scNuc_Liver_Habib_Control
CAGTGCGCACGTCATA-TEW__02ff09__scNuc_Liver_Habib_Control	0.911049	4.97851	RNA_Hep_PP_PC_1	CAGTGCGCACGTCATA-TEW__02ff09__scNuc_Liver_Habib_Control
CAGTGCGGTGTCGATT-TEW__02ff09__scNuc_Liver_Habib_Control	-0.242892	3.54051	RNA_Hep_PP_PC_1	Hep_4406
CAGTGCGGTTTCCATT-TEW__02ff09__scNuc_Liver_Habib_Control	-4.37661	-6.97917	RNA_Hep_PP_PC_4	CAGTGCGGTTTCCATT-TEW__02ff09__scNuc_Liver_Habib_Control
CAGTGCGTCACTGGTA-TEW__02ff09__scNuc_Liver_Habib_Control	-1.62599	-1.45395	RNA_Hep_PP_PC_2	Hep_41839
CAGTGCGTCATCGGGC-TEW__02ff09__scNuc_Liver_Habib_Control	11.406	-0.896833	RNA_LSEC	CAGTGCGTCATCGGGC-TEW__02ff09__scNuc_Liver_Habib_Control
CAGTTAGAGACTTCAC-TEW__02ff09__scNuc_Liver_Habib_Control	3.84127	12.2174	RNA_HSC	HSC_31517
CAGTTAGAGCGAGAAA-TEW__02ff09__scNuc_Liver_Habib_Control	1.22504	3.7183	RNA_Hep_PP_PC_1	Hep_10295
CAGTTAGGTACTGAGG-TEW__02ff09__scNuc_Liver_Habib_Control	-3.00596	-1.55872	RNA_Hep_PP_PC_2	CAGTTAGGTACTGAGG-TEW__02ff09__scNuc_Liver_Habib_Control
CAGTTAGTCGCTCTAC-TEW__02ff09__scNuc_Liver_Habib_Control	-7.20967	-5.91127	RNA_Hep_PP_PC_4	Hep_46066
CAGTTAGTCGTAGGGA-TEW__02ff09__scNuc_Liver_Habib_Control	-8.37989	-3.46069	RNA_Hep_PP_PC_5	CAGTTAGTCGTAGGGA-TEW__02ff09__scNuc_Liver_Habib_Control
CAGTTCCGTCCAAGAG-TEW__02ff09__scNuc_Liver_Habib_Control	8.20251	-7.44806	RNA_Kupffer	Kupffer_18557
CAGTTCCGTGGCTTGC-TEW__02ff09__scNuc_Liver_Habib_Control	10.6098	1.02277	RNA_LSEC	LSEC_181
CAGTTCCTCGCCAATA-TEW__02ff09__scNuc_Liver_Habib_Control	10.4655	2.17657	RNA_LSEC	CAGTTCCTCGCCAATA-TEW__02ff09__scNuc_Liver_Habib_Control
CATAAGCAGCTTCTAG-TEW__02ff09__scNuc_Liver_Habib_Control	11.2037	0.127786	RNA_LSEC	LSEC_957
CATAAGCCACAAAGCG-TEW__02ff09__scNuc_Liver_Habib_Control	-2.00325	-1.81892	RNA_Hep_PP_PC_2	CATAAGCCACAAAGCG-TEW__02ff09__scNuc_Liver_Habib_Control
CATAAGCCACAAAGTA-TEW__02ff09__scNuc_Liver_Habib_Control	4.96399	11.3113	RNA_HSC	HSC_13841
CATAAGCCAGTGTATC-TEW__02ff09__scNuc_Liver_Habib_Control	3.74922	10.328	RNA_HSC	HSC_48768
CATAAGCGTCTTACAG-TEW__02ff09__scNuc_Liver_Habib_Control	3.4202	10.5714	RNA_HSC	CATAAGCGTCTTACAG-TEW__02ff09__scNuc_Liver_Habib_Control
CATAAGCTCCAACTGA-TEW__02ff09__scNuc_Liver_Habib_Control	2.38182	2.76034	RNA_Hep_PP_PC_1	CATAAGCTCCAACTGA-TEW__02ff09__scNuc_Liver_Habib_Control
CATACAGAGGCTCAAG-TEW__02ff09__scNuc_Liver_Habib_Control	-2.14839	-2.33224	RNA_Hep_PP_PC_2	CATACAGAGGCTCAAG-TEW__02ff09__scNuc_Liver_Habib_Control
CATACAGGTGAACCGA-TEW__02ff09__scNuc_Liver_Habib_Control	8.04841	-7.29965	RNA_Kupffer	Kupffer_39512
CATACAGTCTAGCATG-TEW__02ff09__scNuc_Liver_Habib_Control	-4.78579	-6.16161	RNA_Hep_PP_PC_4	CATACAGTCTAGCATG-TEW__02ff09__scNuc_Liver_Habib_Control
CATACCCAGACTACCT-TEW__02ff09__scNuc_Liver_Habib_Control	4.40244	12.3292	RNA_HSC	HSC_18587
CATACCCCAGTTGAAA-TEW__02ff09__scNuc_Liver_Habib_Control	9.58933	-7.65494	RNA_Kupffer	CATACCCCAGTTGAAA-TEW__02ff09__scNuc_Liver_Habib_Control
CATACCCGTATGACAA-TEW__02ff09__scNuc_Liver_Habib_Control	-2.07568	-0.33695	RNA_Hep_PP_PC_2	CATACCCGTATGACAA-TEW__02ff09__scNuc_Liver_Habib_Control
CATACTTCAAAGGATT-TEW__02ff09__scNuc_Liver_Habib_Control	6.41493	-2.01869	RNA_B_cell	CATACTTCAAAGGATT-TEW__02ff09__scNuc_Liver_Habib_Control
CATACTTCACATACGT-TEW__02ff09__scNuc_Liver_Habib_Control	-9.02819	-2.23696	RNA_Hep_PP_PC_5	Hep_26301
CATACTTCAGCGTGCT-TEW__02ff09__scNuc_Liver_Habib_Control	-1.60161	-4.32572	RNA_Hep_PP_PC_3	CATACTTCAGCGTGCT-TEW__02ff09__scNuc_Liver_Habib_Control
CATACTTCAGCTATAC-TEW__02ff09__scNuc_Liver_Habib_Control	-8.15449	-4.14712	RNA_Hep_PP_PC_5	CATACTTCAGCTATAC-TEW__02ff09__scNuc_Liver_Habib_Control
CATACTTGTAGCGCCT-TEW__02ff09__scNuc_Liver_Habib_Control	0.338312	4.67295	RNA_Hep_PP_PC_1	Hep_28529
CATACTTGTAGGTAGC-TEW__02ff09__scNuc_Liver_Habib_Control	11.6281	0.656701	RNA_LSEC	LSEC_2839
CATACTTGTAGGTTTC-TEW__02ff09__scNuc_Liver_Habib_Control	9.15126	-7.59571	RNA_Kupffer	CATACTTGTAGGTTTC-TEW__02ff09__scNuc_Liver_Habib_Control
CATACTTTCTCAGTCC-TEW__02ff09__scNuc_Liver_Habib_Control	-7.69175	-5.79655	RNA_Hep_PP_PC_4	Hep_5430
CATACTTTCTTTCTAG-TEW__02ff09__scNuc_Liver_Habib_Control	-1.35886	-4.45644	RNA_Hep_PP_PC_3	Hep_24545
CATAGACAGCATCCCG-TEW__02ff09__scNuc_Liver_Habib_Control	11.2862	-2.06569	RNA_LSEC	LSEC_33751
CATAGACGTCACCCTT-TEW__02ff09__scNuc_Liver_Habib_Control	11.9001	0.328782	RNA_LSEC	LSEC_22697
CATAGACTCATAGCAC-TEW__02ff09__scNuc_Liver_Habib_Control	0.240692	-1.02142	RNA_Hep_PP_PC_2	CATAGACTCATAGCAC-TEW__02ff09__scNuc_Liver_Habib_Control
CATCAAGAGAGCTTTC-TEW__02ff09__scNuc_Liver_Habib_Control	9.88487	0.406599	RNA_LSEC	CATCAAGAGAGCTTTC-TEW__02ff09__scNuc_Liver_Habib_Control
CATCAAGAGCCTGTGC-TEW__02ff09__scNuc_Liver_Habib_Control	10.7458	-0.712935	RNA_LSEC	CATCAAGAGCCTGTGC-TEW__02ff09__scNuc_Liver_Habib_Control
CATCAAGAGTCTGGAG-TEW__02ff09__scNuc_Liver_Habib_Control	11.1348	-0.218446	RNA_LSEC	CATCAAGAGTCTGGAG-TEW__02ff09__scNuc_Liver_Habib_Control
CATCAAGCAACTACGT-TEW__02ff09__scNuc_Liver_Habib_Control	8.89535	-6.99711	RNA_Kupffer	Kupffer_12685
CATCAAGCAATCGCAT-TEW__02ff09__scNuc_Liver_Habib_Control	3.06833	4.29477	RNA_Hep_PP_PC_1	CATCAAGCAATCGCAT-TEW__02ff09__scNuc_Liver_Habib_Control
CATCAAGCATCGCCTT-TEW__02ff09__scNuc_Liver_Habib_Control	-2.1508	-3.97186	RNA_Hep_PP_PC_3	Hep_11185
CATCAAGGTACCTTCC-TEW__02ff09__scNuc_Liver_Habib_Control	8.8388	-8.85564	RNA_Kupffer	CATCAAGGTACCTTCC-TEW__02ff09__scNuc_Liver_Habib_Control
CATCAAGGTCTCCTGT-TEW__02ff09__scNuc_Liver_Habib_Control	10.055	0.188399	RNA_LSEC	LSEC_18611
CATCAAGGTGCATGAG-TEW__02ff09__scNuc_Liver_Habib_Control	12.0794	0.695975	RNA_LSEC	LSEC_30734
CATCAAGGTTGCTGAT-TEW__02ff09__scNuc_Liver_Habib_Control	-1.51037	-2.88513	RNA_Hep_PP_PC_3	CATCAAGGTTGCTGAT-TEW__02ff09__scNuc_Liver_Habib_Control
CATCAAGTCATTCGGA-TEW__02ff09__scNuc_Liver_Habib_Control	-2.63233	-3.31942	RNA_Hep_PP_PC_3	CATCAAGTCATTCGGA-TEW__02ff09__scNuc_Liver_Habib_Control
CATCCACAGCCGTAAG-TEW__02ff09__scNuc_Liver_Habib_Control	-2.27126	-6.29434	RNA_Hep_PP_PC_3	CATCCACAGCCGTAAG-TEW__02ff09__scNuc_Liver_Habib_Control
CATCCACCAATAACGA-TEW__02ff09__scNuc_Liver_Habib_Control	-2.11498	-5.74732	RNA_Hep_PP_PC_3	CATCCACCAATAACGA-TEW__02ff09__scNuc_Liver_Habib_Control
CATCCACCACAGCCTG-TEW__02ff09__scNuc_Liver_Habib_Control	3.62781	12.964	RNA_HSC	HSC_11139
CATCCACGTCACGTGC-TEW__02ff09__scNuc_Liver_Habib_Control	-1.69178	-4.8812	RNA_Hep_PP_PC_3	CATCCACGTCACGTGC-TEW__02ff09__scNuc_Liver_Habib_Control
CATCCACTCGAATCCA-TEW__02ff09__scNuc_Liver_Habib_Control	8.2469	7.94133	RNA_T_cell	CATCCACTCGAATCCA-TEW__02ff09__scNuc_Liver_Habib_Control
CATCCACTCTGCGAGC-TEW__02ff09__scNuc_Liver_Habib_Control	-1.04133	1.95229	RNA_Hep_PP_PC_1	Hep_12428
CATCCCAAGCCTCATA-TEW__02ff09__scNuc_Liver_Habib_Control	-4.3452	-5.20529	RNA_Hep_PP_PC_4	Hep_11892
CATCCCAAGGGAGGTG-TEW__02ff09__scNuc_Liver_Habib_Control	11.4567	-0.101355	RNA_LSEC	LSEC_7620
CATCCCACAATCGCAT-TEW__02ff09__scNuc_Liver_Habib_Control	9.92042	1.46629	RNA_LSEC	CATCCCACAATCGCAT-TEW__02ff09__scNuc_Liver_Habib_Control
CATCCCACACGATTCA-TEW__02ff09__scNuc_Liver_Habib_Control	10.5672	2.50354	RNA_LSEC	LSEC_33058
CATCCCACAGCACCCA-TEW__02ff09__scNuc_Liver_Habib_Control	-4.96638	-5.03852	RNA_Hep_PP_PC_4	CATCCCACAGCACCCA-TEW__02ff09__scNuc_Liver_Habib_Control
CATCCCACATCGTGGC-TEW__02ff09__scNuc_Liver_Habib_Control	11.6959	-0.353911	RNA_LSEC	LSEC_968
CATCCCAGTGGCTAGA-TEW__02ff09__scNuc_Liver_Habib_Control	1.50144	0.276453	RNA_Hep_PP_PC_2	Hep_4468
CATCCCAGTGTCCCTT-TEW__02ff09__scNuc_Liver_Habib_Control	-2.6734	-2.92355	RNA_Hep_PP_PC_3	CATCCCAGTGTCCCTT-TEW__02ff09__scNuc_Liver_Habib_Control
CATCCCAGTTTAGACC-TEW__02ff09__scNuc_Liver_Habib_Control	-0.313752	1.59787	RNA_Hep_PP_PC_1	CATCCCAGTTTAGACC-TEW__02ff09__scNuc_Liver_Habib_Control
CATCCGTAGAAGAGCA-TEW__02ff09__scNuc_Liver_Habib_Control	11.057	0.257186	RNA_LSEC	CATCCGTAGAAGAGCA-TEW__02ff09__scNuc_Liver_Habib_Control
CATCCGTAGTCTGCGC-TEW__02ff09__scNuc_Liver_Habib_Control	0.137165	5.35148	RNA_Hep_PP_PC_1	Hep_33010
CATCCGTCAAGACGAC-TEW__02ff09__scNuc_Liver_Habib_Control	1.40509	0.714231	RNA_Hep_PP_PC_1	Hep_34484
CATCCGTCAAGACTGG-TEW__02ff09__scNuc_Liver_Habib_Control	13.6471	-4.56633	RNA_MSC	CATCCGTCAAGACTGG-TEW__02ff09__scNuc_Liver_Habib_Control
CATCCGTCAGCGTTTA-TEW__02ff09__scNuc_Liver_Habib_Control	10.1477	-2.61284	RNA_VEC_LY	CATCCGTCAGCGTTTA-TEW__02ff09__scNuc_Liver_Habib_Control
CATCCGTCATACACCA-TEW__02ff09__scNuc_Liver_Habib_Control	6.02011	11.5147	RNA_HSC	HSC_17906
CATCCGTCATTCCTCG-TEW__02ff09__scNuc_Liver_Habib_Control	3.5408	-12.0576	RNA_BEC	CATCCGTCATTCCTCG-TEW__02ff09__scNuc_Liver_Habib_Control
CATCCGTGTATGAGCG-TEW__02ff09__scNuc_Liver_Habib_Control	-0.917956	5.23837	RNA_Hep_PP_PC_1	Hep_39838
CATCCGTTCGCTTAAG-TEW__02ff09__scNuc_Liver_Habib_Control	8.42211	5.87842	RNA_T_cell	CATCCGTTCGCTTAAG-TEW__02ff09__scNuc_Liver_Habib_Control
CATCCGTTCTGGCCAG-TEW__02ff09__scNuc_Liver_Habib_Control	10.4313	-6.74705	RNA_Kupffer	Kupffer_1242
CATCGCTAGGTCGTCC-TEW__02ff09__scNuc_Liver_Habib_Control	0.61631	1.57985	RNA_Hep_PP_PC_1	CATCGCTAGGTCGTCC-TEW__02ff09__scNuc_Liver_Habib_Control
CATCGCTCATCTCGTC-TEW__02ff09__scNuc_Liver_Habib_Control	4.55585	11.4065	RNA_HSC	CATCGCTCATCTCGTC-TEW__02ff09__scNuc_Liver_Habib_Control
CATCGCTGTAGATCGG-TEW__02ff09__scNuc_Liver_Habib_Control	10.1348	-2.29279	RNA_VEC_LY	CATCGCTGTAGATCGG-TEW__02ff09__scNuc_Liver_Habib_Control
CATCGCTGTTGTATGC-TEW__02ff09__scNuc_Liver_Habib_Control	0.247191	-0.454354	RNA_Hep_PP_PC_2	Hep_13676
CATCGCTTCGAGCCAC-TEW__02ff09__scNuc_Liver_Habib_Control	-9.41429	-0.368981	RNA_Hep_PP_PC_5	Hep_38737
CATCGTCAGCACCCAC-TEW__02ff09__scNuc_Liver_Habib_Control	11.1615	-1.21367	RNA_LSEC	CATCGTCAGCACCCAC-TEW__02ff09__scNuc_Liver_Habib_Control
CATCGTCCAAACGGCA-TEW__02ff09__scNuc_Liver_Habib_Control	-3.46161	-6.52751	RNA_Hep_PP_PC_3	CATCGTCCAAACGGCA-TEW__02ff09__scNuc_Liver_Habib_Control
CATCGTCCAAAGGTTA-TEW__02ff09__scNuc_Liver_Habib_Control	-5.09671	-6.52423	RNA_Hep_PP_PC_4	Hep_8314
CATCGTCCATGAGAAT-TEW__02ff09__scNuc_Liver_Habib_Control	0.287787	-2.21725	RNA_Hep_PP_PC_2	CATCGTCCATGAGAAT-TEW__02ff09__scNuc_Liver_Habib_Control
CATCGTCTCACATCAG-TEW__02ff09__scNuc_Liver_Habib_Control	-10.3447	-0.811419	RNA_Hep_PP_PC_5	CATCGTCTCACATCAG-TEW__02ff09__scNuc_Liver_Habib_Control
CATCGTCTCACTGGTA-TEW__02ff09__scNuc_Liver_Habib_Control	11.8342	-0.918045	RNA_LSEC	LSEC_42906
CATCGTCTCGTTAGAC-TEW__02ff09__scNuc_Liver_Habib_Control	10.6569	-0.419043	RNA_LSEC	LSEC_15670
CATGAGTCAAACGTGG-TEW__02ff09__scNuc_Liver_Habib_Control	-2.35337	-3.14029	RNA_Hep_PP_PC_3	CATGAGTCAAACGTGG-TEW__02ff09__scNuc_Liver_Habib_Control
CATGAGTCAACAAGAT-TEW__02ff09__scNuc_Liver_Habib_Control	9.55607	-0.143415	RNA_LSEC	LSEC_44122
CATGAGTCAGAGATTA-TEW__02ff09__scNuc_Liver_Habib_Control	4.44801	11.2397	RNA_HSC	CATGAGTCAGAGATTA-TEW__02ff09__scNuc_Liver_Habib_Control
CATGAGTCATTCATCT-TEW__02ff09__scNuc_Liver_Habib_Control	1.5455	-0.42855	RNA_Hep_PP_PC_2	Hep_42934
CATGAGTGTTAGGCTT-TEW__02ff09__scNuc_Liver_Habib_Control	3.64103	11.4542	RNA_HSC	CATGAGTGTTAGGCTT-TEW__02ff09__scNuc_Liver_Habib_Control
CATGAGTTCCGTATGA-TEW__02ff09__scNuc_Liver_Habib_Control	0.0859345	3.7295	RNA_Hep_PP_PC_1	Hep_6111
CATGCAACAAGCGCAA-TEW__02ff09__scNuc_Liver_Habib_Control	10.8264	1.26194	RNA_LSEC	LSEC_43134
CATGCAAGTGAACGGT-TEW__02ff09__scNuc_Liver_Habib_Control	5.50943	11.6836	RNA_HSC	HSC_3592
CATGCAATCACCGCTT-TEW__02ff09__scNuc_Liver_Habib_Control	2.91585	1.86074	RNA_Hep_PP_PC_1	Hep_23083
CATGCAATCATACGAC-TEW__02ff09__scNuc_Liver_Habib_Control	-2.32873	-2.83016	RNA_Hep_PP_PC_3	CATGCAATCATACGAC-TEW__02ff09__scNuc_Liver_Habib_Control
CATGCAATCCATCGTC-TEW__02ff09__scNuc_Liver_Habib_Control	0.033745	4.92943	RNA_Hep_PP_PC_1	Hep_4995
CATGCCTCAAGCCATT-TEW__02ff09__scNuc_Liver_Habib_Control	10.5518	1.55331	RNA_LSEC	LSEC_24184
CATGCGGAGCTTCGTA-TEW__02ff09__scNuc_Liver_Habib_Control	-1.35895	-4.2158	RNA_Hep_PP_PC_3	Hep_45339
CATGCGGGTCGTGGTC-TEW__02ff09__scNuc_Liver_Habib_Control	1.61394	0.566662	RNA_Hep_PP_PC_1	CATGCGGGTCGTGGTC-TEW__02ff09__scNuc_Liver_Habib_Control
CATGCGGGTCTCTCTG-TEW__02ff09__scNuc_Liver_Habib_Control	8.75396	6.85325	RNA_T_cell	CATGCGGGTCTCTCTG-TEW__02ff09__scNuc_Liver_Habib_Control
CATGCGGGTGAATGAT-TEW__02ff09__scNuc_Liver_Habib_Control	9.47945	0.146517	RNA_LSEC	CATGCGGGTGAATGAT-TEW__02ff09__scNuc_Liver_Habib_Control
CATGCTCCAAGCTCTA-TEW__02ff09__scNuc_Liver_Habib_Control	11.3875	0.904845	RNA_LSEC	CATGCTCCAAGCTCTA-TEW__02ff09__scNuc_Liver_Habib_Control
CATGCTCCACCAACAT-TEW__02ff09__scNuc_Liver_Habib_Control	1.76512	4.81913	RNA_Hep_PP_PC_1	CATGCTCCACCAACAT-TEW__02ff09__scNuc_Liver_Habib_Control
CATGCTCCATCCGAAT-TEW__02ff09__scNuc_Liver_Habib_Control	-5.63031	-6.39097	RNA_Hep_PP_PC_4	Hep_7272
CATGCTCGTACTGGGA-TEW__02ff09__scNuc_Liver_Habib_Control	-2.75529	-6.02544	RNA_Hep_PP_PC_3	Hep_51154
CATGCTCGTCCTACGG-TEW__02ff09__scNuc_Liver_Habib_Control	-4.97893	-4.81388	RNA_Hep_PP_PC_4	Hep_7503
CATGCTCTCATGCCCT-TEW__02ff09__scNuc_Liver_Habib_Control	0.81721	4.26091	RNA_Hep_PP_PC_1	Hep_20179
CATGGATCAGAATTCC-TEW__02ff09__scNuc_Liver_Habib_Control	-3.20001	-2.49663	RNA_Hep_PP_PC_3	Hep_18735
CATGGTACAAGAGGTC-TEW__02ff09__scNuc_Liver_Habib_Control	9.31127	-6.82564	RNA_Kupffer	CATGGTACAAGAGGTC-TEW__02ff09__scNuc_Liver_Habib_Control
CATGGTAGTATTCCTT-TEW__02ff09__scNuc_Liver_Habib_Control	3.92057	-12.6065	RNA_BEC	CATGGTAGTATTCCTT-TEW__02ff09__scNuc_Liver_Habib_Control
CATGGTAGTCGCACGT-TEW__02ff09__scNuc_Liver_Habib_Control	7.72963	-4.89461	RNA_cDC	CATGGTAGTCGCACGT-TEW__02ff09__scNuc_Liver_Habib_Control
CATGGTAGTCTCACAA-TEW__02ff09__scNuc_Liver_Habib_Control	-1.5639	1.87731	RNA_Hep_PP_PC_1	Hep_11679
CATGGTAGTGCCTATA-TEW__02ff09__scNuc_Liver_Habib_Control	-2.78798	-2.39763	RNA_Hep_PP_PC_3	CATGGTAGTGCCTATA-TEW__02ff09__scNuc_Liver_Habib_Control
CATGGTATCATCAGTG-TEW__02ff09__scNuc_Liver_Habib_Control	0.260151	-1.97365	RNA_Hep_PP_PC_2	CATGGTATCATCAGTG-TEW__02ff09__scNuc_Liver_Habib_Control
CATGGTATCGTCGATA-TEW__02ff09__scNuc_Liver_Habib_Control	-0.521727	0.139361	RNA_Hep_PP_PC_2	CATGGTATCGTCGATA-TEW__02ff09__scNuc_Liver_Habib_Control
CATTCATAGGTCGTGA-TEW__02ff09__scNuc_Liver_Habib_Control	10.9692	-0.354655	RNA_LSEC	LSEC_4195
CATTCATAGTAAGGGA-TEW__02ff09__scNuc_Liver_Habib_Control	10.731	1.231	RNA_LSEC	CATTCATAGTAAGGGA-TEW__02ff09__scNuc_Liver_Habib_Control
CATTCATCATACTGTG-TEW__02ff09__scNuc_Liver_Habib_Control	13.4856	-4.3401	RNA_MSC	CATTCATCATACTGTG-TEW__02ff09__scNuc_Liver_Habib_Control
CATTCATTCTCTAAGG-TEW__02ff09__scNuc_Liver_Habib_Control	-2.13472	-3.28162	RNA_Hep_PP_PC_3	Hep_21381
CATTCCGAGCGAGTAC-TEW__02ff09__scNuc_Liver_Habib_Control	4.12686	11.1225	RNA_HSC	CATTCCGAGCGAGTAC-TEW__02ff09__scNuc_Liver_Habib_Control
CATTCCGGTTGCCGCA-TEW__02ff09__scNuc_Liver_Habib_Control	0.597776	4.77213	RNA_Hep_PP_PC_1	Hep_45484
CATTCCGTCACGGTCG-TEW__02ff09__scNuc_Liver_Habib_Control	8.92853	-7.58422	RNA_Kupffer	CATTCCGTCACGGTCG-TEW__02ff09__scNuc_Liver_Habib_Control
CATTCCGTCTATCGCC-TEW__02ff09__scNuc_Liver_Habib_Control	-1.42198	1.81244	RNA_Hep_PP_PC_1	CATTCCGTCTATCGCC-TEW__02ff09__scNuc_Liver_Habib_Control
CATTCCGTCTCGTGGG-TEW__02ff09__scNuc_Liver_Habib_Control	-0.328567	-4.25256	RNA_Hep_PP_PC_3	Hep_10311
CATTGAGCACGCCACA-TEW__02ff09__scNuc_Liver_Habib_Control	11.0545	0.58919	RNA_LSEC	CATTGAGCACGCCACA-TEW__02ff09__scNuc_Liver_Habib_Control
CATTGAGGTAGTTAGA-TEW__02ff09__scNuc_Liver_Habib_Control	8.25802	-7.05394	RNA_Kupffer	CATTGAGGTAGTTAGA-TEW__02ff09__scNuc_Liver_Habib_Control
CATTGAGGTATCCTTT-TEW__02ff09__scNuc_Liver_Habib_Control	8.20962	7.31347	RNA_T_cell	CATTGAGGTATCCTTT-TEW__02ff09__scNuc_Liver_Habib_Control
CATTGAGGTCGCACGT-TEW__02ff09__scNuc_Liver_Habib_Control	7.69291	-6.77121	RNA_Kupffer	Kupffer_39480
CATTGAGTCTAGACAC-TEW__02ff09__scNuc_Liver_Habib_Control	0.669635	4.8114	RNA_Hep_PP_PC_1	Hep_15268
CATTGCCTCTGAATCG-TEW__02ff09__scNuc_Liver_Habib_Control	7.01162	-7.57187	RNA_Kupffer	Kupffer_43372
CATTGCCTCTGGCCAG-TEW__02ff09__scNuc_Liver_Habib_Control	8.69359	7.62811	RNA_T_cell	CATTGCCTCTGGCCAG-TEW__02ff09__scNuc_Liver_Habib_Control
CATTGTTTCTTACCAT-TEW__02ff09__scNuc_Liver_Habib_Control	4.79344	13.2015	RNA_HSC	CATTGTTTCTTACCAT-TEW__02ff09__scNuc_Liver_Habib_Control
CATTTCAAGAACTGAT-TEW__02ff09__scNuc_Liver_Habib_Control	12.2501	0.00279649	RNA_LSEC	LSEC_19185
CATTTCAAGTAGCAAT-TEW__02ff09__scNuc_Liver_Habib_Control	11.3235	-0.45408	RNA_LSEC	CATTTCAAGTAGCAAT-TEW__02ff09__scNuc_Liver_Habib_Control
CATTTCACAGGCTTGC-TEW__02ff09__scNuc_Liver_Habib_Control	11.3888	-0.16836	RNA_LSEC	LSEC_24831
CATTTCAGTAACGGTG-TEW__02ff09__scNuc_Liver_Habib_Control	0.792927	2.59254	RNA_Hep_PP_PC_1	CATTTCAGTAACGGTG-TEW__02ff09__scNuc_Liver_Habib_Control
CATTTCAGTCTGATAC-TEW__02ff09__scNuc_Liver_Habib_Control	-7.76441	-5.51497	RNA_Hep_PP_PC_4	Hep_12459
CATTTCAGTTAGCGGA-TEW__02ff09__scNuc_Liver_Habib_Control	10.5757	0.835994	RNA_LSEC	CATTTCAGTTAGCGGA-TEW__02ff09__scNuc_Liver_Habib_Control
CCAAGCGCAGGCGATA-TEW__02ff09__scNuc_Liver_Habib_Control	0.864301	-1.5922	RNA_Hep_PP_PC_2	Hep_35064
CCAAGCGTCTAACACG-TEW__02ff09__scNuc_Liver_Habib_Control	9.07049	6.8336	RNA_T_cell	CCAAGCGTCTAACACG-TEW__02ff09__scNuc_Liver_Habib_Control
CCAATGAGTAGCGATG-TEW__02ff09__scNuc_Liver_Habib_Control	7.29122	-7.57381	RNA_Kupffer	Kupffer_23356
CCAATGAGTCTGTGCG-TEW__02ff09__scNuc_Liver_Habib_Control	6.88226	11.5573	RNA_HSC	HSC_46669
CCAATGAGTTCTCACC-TEW__02ff09__scNuc_Liver_Habib_Control	-4.15026	-5.51973	RNA_Hep_PP_PC_4	CCAATGAGTTCTCACC-TEW__02ff09__scNuc_Liver_Habib_Control
CCAATGATCTGTTGGA-TEW__02ff09__scNuc_Liver_Habib_Control	9.95907	0.919842	RNA_LSEC	CCAATGATCTGTTGGA-TEW__02ff09__scNuc_Liver_Habib_Control
CCAATTTAGGTCATCT-TEW__02ff09__scNuc_Liver_Habib_Control	-4.43931	-6.01483	RNA_Hep_PP_PC_4	Hep_18704
CCAATTTCAATCACGT-TEW__02ff09__scNuc_Liver_Habib_Control	13.4003	-4.20012	RNA_MSC	CCAATTTCAATCACGT-TEW__02ff09__scNuc_Liver_Habib_Control
CCAATTTGTCGCACAC-TEW__02ff09__scNuc_Liver_Habib_Control	1.65365	4.5273	RNA_Hep_PP_PC_1	Hep_34181
CCAATTTTCTCATGGA-TEW__02ff09__scNuc_Liver_Habib_Control	2.77541	1.71621	RNA_Hep_PP_PC_1	CCAATTTTCTCATGGA-TEW__02ff09__scNuc_Liver_Habib_Control
CCACAAACATATACCG-TEW__02ff09__scNuc_Liver_Habib_Control	2.8051	1.65206	RNA_Hep_PP_PC_1	CCACAAACATATACCG-TEW__02ff09__scNuc_Liver_Habib_Control
CCACAAAGTCTGTCAA-TEW__02ff09__scNuc_Liver_Habib_Control	0.756792	3.80578	RNA_Hep_PP_PC_1	Hep_36160
CCACAAATCCCATACC-TEW__02ff09__scNuc_Liver_Habib_Control	0.0194691	-1.91956	RNA_Hep_PP_PC_2	Hep_44361
CCACACTCAGACCATT-TEW__02ff09__scNuc_Liver_Habib_Control	0.613334	-1.49536	RNA_Hep_PP_PC_2	Hep_19049
CCACACTGTGGAGAAA-TEW__02ff09__scNuc_Liver_Habib_Control	2.68341	4.86413	RNA_Hep_PP_PC_1	CCACACTGTGGAGAAA-TEW__02ff09__scNuc_Liver_Habib_Control
CCACCATAGACCAACG-TEW__02ff09__scNuc_Liver_Habib_Control	-0.50622	4.73937	RNA_Hep_PP_PC_1	CCACCATAGACCAACG-TEW__02ff09__scNuc_Liver_Habib_Control
CCACCATCATCGGCCA-TEW__02ff09__scNuc_Liver_Habib_Control	-2.17438	1.19242	RNA_Hep_PP_PC_2	Hep_8612
CCACCATGTAACCCTA-TEW__02ff09__scNuc_Liver_Habib_Control	-1.65612	-1.51101	RNA_Hep_PP_PC_2	Hep_19789
CCACCATGTGCCGTTG-TEW__02ff09__scNuc_Liver_Habib_Control	7.81301	-7.25828	RNA_Kupffer	Kupffer_34203
CCACCATGTGGTTTAC-TEW__02ff09__scNuc_Liver_Habib_Control	3.57657	10.9953	RNA_HSC	CCACCATGTGGTTTAC-TEW__02ff09__scNuc_Liver_Habib_Control
CCACCATGTTTACGAC-TEW__02ff09__scNuc_Liver_Habib_Control	10.722	2.06689	RNA_LSEC	CCACCATGTTTACGAC-TEW__02ff09__scNuc_Liver_Habib_Control
CCACGAGAGACTTCCA-TEW__02ff09__scNuc_Liver_Habib_Control	-0.13593	2.53928	RNA_Hep_PP_PC_1	Hep_40593
CCACGAGAGGTGCCAA-TEW__02ff09__scNuc_Liver_Habib_Control	5.02788	11.4156	RNA_HSC	HSC_13554
CCACGAGAGTCGCTAT-TEW__02ff09__scNuc_Liver_Habib_Control	8.71768	-6.81793	RNA_Kupffer	CCACGAGAGTCGCTAT-TEW__02ff09__scNuc_Liver_Habib_Control
CCACGAGCATGCCGGT-TEW__02ff09__scNuc_Liver_Habib_Control	10.4689	0.291715	RNA_LSEC	LSEC_12488
CCACGAGGTAGCTAAA-TEW__02ff09__scNuc_Liver_Habib_Control	6.67348	-1.64936	RNA_B_cell	CCACGAGGTAGCTAAA-TEW__02ff09__scNuc_Liver_Habib_Control
CCACGAGGTGGAGAAA-TEW__02ff09__scNuc_Liver_Habib_Control	1.40738	11.4591	RNA_Fibroblast	CCACGAGGTGGAGAAA-TEW__02ff09__scNuc_Liver_Habib_Control
CCACGAGTCGAGTGAG-TEW__02ff09__scNuc_Liver_Habib_Control	-2.46065	0.791503	RNA_Hep_PP_PC_2	Hep_31276
CCACGAGTCGATCCAA-TEW__02ff09__scNuc_Liver_Habib_Control	10.6663	1.76778	RNA_LSEC	LSEC_4354
CCACGAGTCTTACGTT-TEW__02ff09__scNuc_Liver_Habib_Control	4.71377	12.8243	RNA_HSC	HSC_2976
CCACGTTGTACCCACG-TEW__02ff09__scNuc_Liver_Habib_Control	11.7417	-1.26928	RNA_LSEC	CCACGTTGTACCCACG-TEW__02ff09__scNuc_Liver_Habib_Control
CCACGTTGTATAATGG-TEW__02ff09__scNuc_Liver_Habib_Control	-2.54972	-7.07693	RNA_Hep_PP_PC_3	Hep_41551
CCACGTTGTCCTGGGT-TEW__02ff09__scNuc_Liver_Habib_Control	-2.34006	-6.90865	RNA_Hep_PP_PC_3	Hep_23561
CCACGTTTCCCTTGGT-TEW__02ff09__scNuc_Liver_Habib_Control	2.46122	2.90375	RNA_Hep_PP_PC_1	CCACGTTTCCCTTGGT-TEW__02ff09__scNuc_Liver_Habib_Control
CCACTTGCACTTCCTG-TEW__02ff09__scNuc_Liver_Habib_Control	1.39852	3.80753	RNA_Hep_PP_PC_1	CCACTTGCACTTCCTG-TEW__02ff09__scNuc_Liver_Habib_Control
CCACTTGGTCTGCCTT-TEW__02ff09__scNuc_Liver_Habib_Control	6.69358	11.9463	RNA_HSC	HSC_3070
CCACTTGTCCGCGGAT-TEW__02ff09__scNuc_Liver_Habib_Control	7.00807	-7.56837	RNA_Kupffer	CCACTTGTCCGCGGAT-TEW__02ff09__scNuc_Liver_Habib_Control
CCACTTGTCGAAATCC-TEW__02ff09__scNuc_Liver_Habib_Control	4.53504	-12.4565	RNA_BEC	CCACTTGTCGAAATCC-TEW__02ff09__scNuc_Liver_Habib_Control
CCACTTGTCTTGGATG-TEW__02ff09__scNuc_Liver_Habib_Control	8.40896	-1.72802	RNA_VEC_PC	CCACTTGTCTTGGATG-TEW__02ff09__scNuc_Liver_Habib_Control
CCATAAGAGGTCACCC-TEW__02ff09__scNuc_Liver_Habib_Control	-5.62329	-4.58832	RNA_Hep_PP_PC_4	CCATAAGAGGTCACCC-TEW__02ff09__scNuc_Liver_Habib_Control
CCATAAGAGTTACGAA-TEW__02ff09__scNuc_Liver_Habib_Control	0.596128	0.130026	RNA_Hep_PP_PC_2	CCATAAGAGTTACGAA-TEW__02ff09__scNuc_Liver_Habib_Control
CCATAAGGTAGGTGCA-TEW__02ff09__scNuc_Liver_Habib_Control	10.585	-2.35189	RNA_VEC_LY	CCATAAGGTAGGTGCA-TEW__02ff09__scNuc_Liver_Habib_Control
CCATAAGGTCCATACA-TEW__02ff09__scNuc_Liver_Habib_Control	8.90897	6.93702	RNA_T_cell	CCATAAGGTCCATACA-TEW__02ff09__scNuc_Liver_Habib_Control
CCATAAGTCGCGCCAA-TEW__02ff09__scNuc_Liver_Habib_Control	8.26837	-1.69514	RNA_VEC_PC	CCATAAGTCGCGCCAA-TEW__02ff09__scNuc_Liver_Habib_Control
CCATAAGTCTACTCAT-TEW__02ff09__scNuc_Liver_Habib_Control	-7.98172	-5.61498	RNA_Hep_PP_PC_4	Hep_1557
CCATCACCACACCTAA-TEW__02ff09__scNuc_Liver_Habib_Control	5.82779	10.8909	RNA_HSC	CCATCACCACACCTAA-TEW__02ff09__scNuc_Liver_Habib_Control
CCATCACGTCACTTAG-TEW__02ff09__scNuc_Liver_Habib_Control	3.42796	1.56157	RNA_Hep_PP_PC_1	Hep_26526
CCATCACGTTACGTAC-TEW__02ff09__scNuc_Liver_Habib_Control	9.50635	-1.70308	RNA_LSEC	LSEC_30907
CCATCACTCTACCAGA-TEW__02ff09__scNuc_Liver_Habib_Control	9.68343	1.3946	RNA_LSEC	LSEC_6699
CCCAACTCACTTCATT-TEW__02ff09__scNuc_Liver_Habib_Control	6.89303	-8.44615	RNA_Kupffer	Kupffer_22783
CCCAACTGTATCTCTT-TEW__02ff09__scNuc_Liver_Habib_Control	1.6076	2.37083	RNA_Hep_PP_PC_1	CCCAACTGTATCTCTT-TEW__02ff09__scNuc_Liver_Habib_Control
CCCAACTTCAGTAGGG-TEW__02ff09__scNuc_Liver_Habib_Control	8.12816	6.93913	RNA_T_cell	CCCAACTTCAGTAGGG-TEW__02ff09__scNuc_Liver_Habib_Control
CCCATTGAGTAGACCG-TEW__02ff09__scNuc_Liver_Habib_Control	7.62777	-8.40767	RNA_Kupffer	Kupffer_36021
CCCATTGAGTAGCTCT-TEW__02ff09__scNuc_Liver_Habib_Control	-5.26611	-4.15727	RNA_Hep_PP_PC_4	CCCATTGAGTAGCTCT-TEW__02ff09__scNuc_Liver_Habib_Control
CCCATTGAGTTACGGG-TEW__02ff09__scNuc_Liver_Habib_Control	4.27207	11.42	RNA_HSC	HSC_26248
CCCATTGCATCAACCA-TEW__02ff09__scNuc_Liver_Habib_Control	9.22317	0.529031	RNA_LSEC	CCCATTGCATCAACCA-TEW__02ff09__scNuc_Liver_Habib_Control
CCCATTGGTACAGCGA-TEW__02ff09__scNuc_Liver_Habib_Control	4.36126	10.6398	RNA_HSC	HSC_1764
CCCATTGTCAGTGGGA-TEW__02ff09__scNuc_Liver_Habib_Control	-4.59744	-4.48275	RNA_Hep_PP_PC_4	CCCATTGTCAGTGGGA-TEW__02ff09__scNuc_Liver_Habib_Control
CCCGAAGAGACTTCGT-TEW__02ff09__scNuc_Liver_Habib_Control	-4.92302	-4.06798	RNA_Hep_PP_PC_4	Hep_21241
CCCGAAGAGCTCACTA-TEW__02ff09__scNuc_Liver_Habib_Control	-1.93905	0.133687	RNA_Hep_PP_PC_2	Hep_35017
CCCGAAGCAAGAGTTA-TEW__02ff09__scNuc_Liver_Habib_Control	12.1083	-1.10845	RNA_LSEC	LSEC_32769
CCCGAAGCACGTGAGA-TEW__02ff09__scNuc_Liver_Habib_Control	8.42863	-7.11623	RNA_Kupffer	Kupffer_18042
CCCGAAGGTCAATGGG-TEW__02ff09__scNuc_Liver_Habib_Control	-0.940938	4.34248	RNA_Hep_PP_PC_1	Hep_22865
CCCGAAGTCATGGGAG-TEW__02ff09__scNuc_Liver_Habib_Control	1.54066	-0.566044	RNA_Hep_PP_PC_2	Hep_25636
CCCGAAGTCTCAACCC-TEW__02ff09__scNuc_Liver_Habib_Control	-1.03928	-3.74057	RNA_Hep_PP_PC_3	CCCGAAGTCTCAACCC-TEW__02ff09__scNuc_Liver_Habib_Control
CCCGGAACACTTGTGA-TEW__02ff09__scNuc_Liver_Habib_Control	10.9437	1.56355	RNA_LSEC	CCCGGAACACTTGTGA-TEW__02ff09__scNuc_Liver_Habib_Control
CCCGGAATCCAAGGGA-TEW__02ff09__scNuc_Liver_Habib_Control	-0.377446	-1.33133	RNA_Hep_PP_PC_2	Hep_1830
CCCTAACGTTTACCTT-TEW__02ff09__scNuc_Liver_Habib_Control	7.40551	-8.5832	RNA_Kupffer	Kupffer_6486
CCCTAACTCTATCCAT-TEW__02ff09__scNuc_Liver_Habib_Control	-3.35554	-4.87429	RNA_Hep_PP_PC_3	CCCTAACTCTATCCAT-TEW__02ff09__scNuc_Liver_Habib_Control
CCCTAACTCTCCCAAC-TEW__02ff09__scNuc_Liver_Habib_Control	12.3077	1.57133	RNA_LSEC	CCCTAACTCTCCCAAC-TEW__02ff09__scNuc_Liver_Habib_Control
CCCTCAAAGCACACCC-TEW__02ff09__scNuc_Liver_Habib_Control	-6.17962	-6.73353	RNA_Hep_PP_PC_4	Hep_9663
CCCTCAAAGTGTGTTC-TEW__02ff09__scNuc_Liver_Habib_Control	10.2486	1.12731	RNA_LSEC	LSEC_16681
CCCTCAACAAGTGATA-TEW__02ff09__scNuc_Liver_Habib_Control	5.67435	12.2402	RNA_HSC	HSC_41276
CCCTCAACAGCCTACG-TEW__02ff09__scNuc_Liver_Habib_Control	0.706192	2.18391	RNA_Hep_PP_PC_1	Hep_16307
CCCTCAAGTGGTTTGT-TEW__02ff09__scNuc_Liver_Habib_Control	-0.841754	-2.0884	RNA_Hep_PP_PC_2	Hep_45761
CCCTCAATCACGGACC-TEW__02ff09__scNuc_Liver_Habib_Control	2.22373	4.13656	RNA_Hep_PP_PC_1	Hep_35386
CCCTCAATCACTTTGT-TEW__02ff09__scNuc_Liver_Habib_Control	-0.168974	-2.47846	RNA_Hep_PP_PC_2	Hep_45901
CCCTCTCAGCGCTGAA-TEW__02ff09__scNuc_Liver_Habib_Control	9.78437	1.5872	RNA_LSEC	CCCTCTCAGCGCTGAA-TEW__02ff09__scNuc_Liver_Habib_Control
CCCTCTCAGGTTATAG-TEW__02ff09__scNuc_Liver_Habib_Control	-9.98247	-3.0326	RNA_Hep_PP_PC_5	Hep_45665
CCCTCTCAGTGAGGCT-TEW__02ff09__scNuc_Liver_Habib_Control	12.2795	1.81591	RNA_LSEC	LSEC_19573
CCCTCTCCAAGAGGCT-TEW__02ff09__scNuc_Liver_Habib_Control	-10.3018	-2.24825	RNA_Hep_PP_PC_5	Hep_19338
CCCTCTCGTATCCCTC-TEW__02ff09__scNuc_Liver_Habib_Control	5.11623	-12.5762	RNA_BEC	CCCTCTCGTATCCCTC-TEW__02ff09__scNuc_Liver_Habib_Control
CCCTCTCTCATCGTAG-TEW__02ff09__scNuc_Liver_Habib_Control	-10.2316	-2.49009	RNA_Hep_PP_PC_5	Hep_8986
CCCTCTCTCGTCAACA-TEW__02ff09__scNuc_Liver_Habib_Control	7.89756	-8.39902	RNA_Kupffer	Kupffer_44929
CCCTCTCTCTAGGCCG-TEW__02ff09__scNuc_Liver_Habib_Control	10.9728	1.16354	RNA_LSEC	LSEC_8845
CCCTGATCAAGAAATC-TEW__02ff09__scNuc_Liver_Habib_Control	5.93038	-4.69608	RNA_pDC	CCCTGATCAAGAAATC-TEW__02ff09__scNuc_Liver_Habib_Control
CCCTGATCACACCTTC-TEW__02ff09__scNuc_Liver_Habib_Control	-1.7992	-6.55255	RNA_Hep_PP_PC_3	CCCTGATCACACCTTC-TEW__02ff09__scNuc_Liver_Habib_Control
CCCTGATCACGTGAGA-TEW__02ff09__scNuc_Liver_Habib_Control	-0.177276	-2.01867	RNA_Hep_PP_PC_2	Hep_19220
CCCTGATGTAAGCTCT-TEW__02ff09__scNuc_Liver_Habib_Control	7.54201	-7.61035	RNA_Kupffer	CCCTGATGTAAGCTCT-TEW__02ff09__scNuc_Liver_Habib_Control
CCCTGATGTTCGGTTA-TEW__02ff09__scNuc_Liver_Habib_Control	-6.49361	-6.56094	RNA_Hep_PP_PC_4	CCCTGATGTTCGGTTA-TEW__02ff09__scNuc_Liver_Habib_Control
CCCTGATTCGTTCATT-TEW__02ff09__scNuc_Liver_Habib_Control	-9.15507	-2.96746	RNA_Hep_PP_PC_5	CCCTGATTCGTTCATT-TEW__02ff09__scNuc_Liver_Habib_Control
CCCTTAGGTCCACTCT-TEW__02ff09__scNuc_Liver_Habib_Control	3.39128	3.80777	RNA_Hep_PP_PC_1	CCCTTAGGTCCACTCT-TEW__02ff09__scNuc_Liver_Habib_Control
CCGAACGGTCCCGCAA-TEW__02ff09__scNuc_Liver_Habib_Control	8.23501	7.37549	RNA_T_cell	CCGAACGGTCCCGCAA-TEW__02ff09__scNuc_Liver_Habib_Control
CCGAACGGTGGTATGG-TEW__02ff09__scNuc_Liver_Habib_Control	-2.50711	-2.42364	RNA_Hep_PP_PC_3	Hep_37624
CCGAACGTCCTACCGT-TEW__02ff09__scNuc_Liver_Habib_Control	-0.83719	4.95873	RNA_Hep_PP_PC_1	CCGAACGTCCTACCGT-TEW__02ff09__scNuc_Liver_Habib_Control
CCGAACGTCTTCGACC-TEW__02ff09__scNuc_Liver_Habib_Control	8.22306	-7.16658	RNA_Kupffer	Kupffer_136
CCGATCTAGCTGCCAC-TEW__02ff09__scNuc_Liver_Habib_Control	8.58078	6.04769	RNA_T_cell	CCGATCTAGCTGCCAC-TEW__02ff09__scNuc_Liver_Habib_Control
CCGATCTAGTGACCTT-TEW__02ff09__scNuc_Liver_Habib_Control	10.5751	0.873022	RNA_LSEC	LSEC_33340
CCGATCTCAGCACAAG-TEW__02ff09__scNuc_Liver_Habib_Control	7.33494	-8.28826	RNA_Kupffer	CCGATCTCAGCACAAG-TEW__02ff09__scNuc_Liver_Habib_Control
CCGATCTTCTATCCAT-TEW__02ff09__scNuc_Liver_Habib_Control	-9.54083	-4.2009	RNA_Hep_PP_PC_5	Hep_21949
CCGATCTTCTGAATCG-TEW__02ff09__scNuc_Liver_Habib_Control	8.2514	7.13822	RNA_T_cell	CCGATCTTCTGAATCG-TEW__02ff09__scNuc_Liver_Habib_Control
CCGATGGAGTGCTAGG-TEW__02ff09__scNuc_Liver_Habib_Control	9.28321	-7.31455	RNA_Kupffer	CCGATGGAGTGCTAGG-TEW__02ff09__scNuc_Liver_Habib_Control
CCGATGGCAGCACACC-TEW__02ff09__scNuc_Liver_Habib_Control	3.67546	12.4189	RNA_HSC	CCGATGGCAGCACACC-TEW__02ff09__scNuc_Liver_Habib_Control
CCGATGGCAGGTAGTG-TEW__02ff09__scNuc_Liver_Habib_Control	4.39465	11.5178	RNA_HSC	CCGATGGCAGGTAGTG-TEW__02ff09__scNuc_Liver_Habib_Control
CCGATGGCATGATAGA-TEW__02ff09__scNuc_Liver_Habib_Control	-1.86233	-1.99563	RNA_Hep_PP_PC_2	CCGATGGCATGATAGA-TEW__02ff09__scNuc_Liver_Habib_Control
CCGATGGCATGGTACT-TEW__02ff09__scNuc_Liver_Habib_Control	11.4857	1.66343	RNA_LSEC	LSEC_19643
CCGATGGGTACGTTCA-TEW__02ff09__scNuc_Liver_Habib_Control	-0.347315	3.63017	RNA_Hep_PP_PC_1	Hep_21040
CCGATGGGTGGATCAG-TEW__02ff09__scNuc_Liver_Habib_Control	0.27478	4.6421	RNA_Hep_PP_PC_1	Hep_50380
CCGATGGGTGTGAGCA-TEW__02ff09__scNuc_Liver_Habib_Control	-0.990341	-2.54622	RNA_Hep_PP_PC_2	Hep_32662
CCGCAAGAGCAGGCAT-TEW__02ff09__scNuc_Liver_Habib_Control	2.97672	10.6974	RNA_HSC	CCGCAAGAGCAGGCAT-TEW__02ff09__scNuc_Liver_Habib_Control
CCGCAAGAGTCGCGAA-TEW__02ff09__scNuc_Liver_Habib_Control	-4.57187	-4.27533	RNA_Hep_PP_PC_3	CCGCAAGAGTCGCGAA-TEW__02ff09__scNuc_Liver_Habib_Control
CCGCAAGCACCAGCCA-TEW__02ff09__scNuc_Liver_Habib_Control	2.53698	2.73771	RNA_Hep_PP_PC_1	Hep_6641
CCGCAAGCAGCGGATA-TEW__02ff09__scNuc_Liver_Habib_Control	6.51311	-8.02299	RNA_Kupffer	CCGCAAGCAGCGGATA-TEW__02ff09__scNuc_Liver_Habib_Control
CCGGACAGTTCCAAAC-TEW__02ff09__scNuc_Liver_Habib_Control	-4.95984	-6.52757	RNA_Hep_PP_PC_4	Hep_17785
CCGGACAGTTTCGTAG-TEW__02ff09__scNuc_Liver_Habib_Control	10.5773	-2.26582	RNA_VEC_LY	CCGGACAGTTTCGTAG-TEW__02ff09__scNuc_Liver_Habib_Control
CCGGGTAAGCCAAGGT-TEW__02ff09__scNuc_Liver_Habib_Control	0.71261	2.34627	RNA_Hep_PP_PC_1	CCGGGTAAGCCAAGGT-TEW__02ff09__scNuc_Liver_Habib_Control
CCGGGTAGTCTGTGCG-TEW__02ff09__scNuc_Liver_Habib_Control	-7.26419	-4.79124	RNA_Hep_PP_PC_4	Hep_47721
CCGGGTAGTTCCCAAA-TEW__02ff09__scNuc_Liver_Habib_Control	-5.98286	-5.07308	RNA_Hep_PP_PC_4	CCGGGTAGTTCCCAAA-TEW__02ff09__scNuc_Liver_Habib_Control
CCGGGTATCGGACTGC-TEW__02ff09__scNuc_Liver_Habib_Control	-1.80898	-2.30807	RNA_Hep_PP_PC_3	Hep_36070
CCGGTAGAGAGAGGTA-TEW__02ff09__scNuc_Liver_Habib_Control	4.17057	11.6692	RNA_HSC	HSC_1103
CCGGTAGAGTGAACAT-TEW__02ff09__scNuc_Liver_Habib_Control	-1.32255	-4.32691	RNA_Hep_PP_PC_3	Hep_32391
CCGGTAGAGTGAGTTA-TEW__02ff09__scNuc_Liver_Habib_Control	5.57106	11.1356	RNA_HSC	CCGGTAGAGTGAGTTA-TEW__02ff09__scNuc_Liver_Habib_Control
CCGGTAGGTTATAGAG-TEW__02ff09__scNuc_Liver_Habib_Control	-1.96825	-2.47431	RNA_Hep_PP_PC_3	Hep_27844
CCGGTAGTCGCGAAGA-TEW__02ff09__scNuc_Liver_Habib_Control	-1.7575	-5.93098	RNA_Hep_PP_PC_3	CCGGTAGTCGCGAAGA-TEW__02ff09__scNuc_Liver_Habib_Control
CCGGTGACAACGGCTC-TEW__02ff09__scNuc_Liver_Habib_Control	-0.995423	-2.78917	RNA_Hep_PP_PC_2	Hep_22569
CCGGTGACATAATCGC-TEW__02ff09__scNuc_Liver_Habib_Control	-1.66776	-5.29994	RNA_Hep_PP_PC_3	CCGGTGACATAATCGC-TEW__02ff09__scNuc_Liver_Habib_Control
CCGGTGAGTAGTTAGA-TEW__02ff09__scNuc_Liver_Habib_Control	11.6232	-0.18176	RNA_LSEC	LSEC_3533
CCGGTGAGTTATGTCG-TEW__02ff09__scNuc_Liver_Habib_Control	-0.797427	5.20511	RNA_Hep_PP_PC_1	Hep_43762
CCGGTGAGTTGGCTAT-TEW__02ff09__scNuc_Liver_Habib_Control	-2.4864	-0.967232	RNA_Hep_PP_PC_2	CCGGTGAGTTGGCTAT-TEW__02ff09__scNuc_Liver_Habib_Control
CCGGTGAGTTGTCATG-TEW__02ff09__scNuc_Liver_Habib_Control	8.53007	-7.93344	RNA_Kupffer	CCGGTGAGTTGTCATG-TEW__02ff09__scNuc_Liver_Habib_Control
CCGGTGATCCATGAGT-TEW__02ff09__scNuc_Liver_Habib_Control	-0.112959	5.4304	RNA_Hep_PP_PC_1	CCGGTGATCCATGAGT-TEW__02ff09__scNuc_Liver_Habib_Control
CCGGTGATCCGTAGTA-TEW__02ff09__scNuc_Liver_Habib_Control	4.92599	-12.5887	RNA_BEC	CCGGTGATCCGTAGTA-TEW__02ff09__scNuc_Liver_Habib_Control
CCGGTGATCCTCACTG-TEW__02ff09__scNuc_Liver_Habib_Control	9.56681	-2.66114	RNA_VEC_PP	CCGGTGATCCTCACTG-TEW__02ff09__scNuc_Liver_Habib_Control
CCGGTGATCGGTCTGG-TEW__02ff09__scNuc_Liver_Habib_Control	7.32538	-8.19453	RNA_Kupffer	Kupffer_16648
CCGTAGGAGAAACCAT-TEW__02ff09__scNuc_Liver_Habib_Control	-1.65732	-0.134302	RNA_Hep_PP_PC_2	CCGTAGGAGAAACCAT-TEW__02ff09__scNuc_Liver_Habib_Control
CCGTAGGAGTCTTGGT-TEW__02ff09__scNuc_Liver_Habib_Control	-6.88195	-4.27325	RNA_Hep_PP_PC_4	Hep_24865
CCGTAGGAGTGCACTT-TEW__02ff09__scNuc_Liver_Habib_Control	-4.37296	-4.73351	RNA_Hep_PP_PC_3	Hep_43524
CCGTAGGCAGGAAGTC-TEW__02ff09__scNuc_Liver_Habib_Control	10.5683	0.110205	RNA_LSEC	LSEC_33475
CCGTAGGGTCGTGGAA-TEW__02ff09__scNuc_Liver_Habib_Control	10.7242	0.20698	RNA_LSEC	CCGTAGGGTCGTGGAA-TEW__02ff09__scNuc_Liver_Habib_Control
CCGTGAGAGGTTACCT-TEW__02ff09__scNuc_Liver_Habib_Control	7.28094	-8.1622	RNA_Kupffer	Kupffer_34603
CCGTGAGTCTAGCCTC-TEW__02ff09__scNuc_Liver_Habib_Control	-8.24047	-4.81216	RNA_Hep_PP_PC_5	Hep_5830
CCGTGAGTCTTTGCTA-TEW__02ff09__scNuc_Liver_Habib_Control	-0.0770716	0.319005	RNA_Hep_PP_PC_2	CCGTGAGTCTTTGCTA-TEW__02ff09__scNuc_Liver_Habib_Control
CCGTTCAAGTATGACA-TEW__02ff09__scNuc_Liver_Habib_Control	-10.9808	-3.56628	RNA_Hep_PP_PC_5	Hep_20979
CCGTTCACAAGTCCAT-TEW__02ff09__scNuc_Liver_Habib_Control	-0.42249	-4.54929	RNA_Hep_PP_PC_3	Hep_10450
CCGTTCAGTCGTGGAA-TEW__02ff09__scNuc_Liver_Habib_Control	-9.23309	-3.81378	RNA_Hep_PP_PC_5	CCGTTCAGTCGTGGAA-TEW__02ff09__scNuc_Liver_Habib_Control
CCGTTCATCATACAGC-TEW__02ff09__scNuc_Liver_Habib_Control	4.22155	12.5065	RNA_HSC	CCGTTCATCATACAGC-TEW__02ff09__scNuc_Liver_Habib_Control
CCTAACCCAAACACGG-TEW__02ff09__scNuc_Liver_Habib_Control	-6.55191	-6.08823	RNA_Hep_PP_PC_4	Hep_11692
CCTAACCCAAGTAGTA-TEW__02ff09__scNuc_Liver_Habib_Control	-3.7585	-7.02874	RNA_Hep_PP_PC_4	Hep_33994
CCTAACCCATCATCCC-TEW__02ff09__scNuc_Liver_Habib_Control	1.08367	1.68352	RNA_Hep_PP_PC_1	Hep_10911
CCTAACCGTACGGGAT-TEW__02ff09__scNuc_Liver_Habib_Control	-9.79733	-2.53829	RNA_Hep_PP_PC_5	CCTAACCGTACGGGAT-TEW__02ff09__scNuc_Liver_Habib_Control
CCTAACCTCGTTCCTG-TEW__02ff09__scNuc_Liver_Habib_Control	-1.59461	-5.06763	RNA_Hep_PP_PC_3	CCTAACCTCGTTCCTG-TEW__02ff09__scNuc_Liver_Habib_Control
CCTAAGAAGCATTTGC-TEW__02ff09__scNuc_Liver_Habib_Control	8.06644	6.47496	RNA_T_cell	CCTAAGAAGCATTTGC-TEW__02ff09__scNuc_Liver_Habib_Control
CCTAAGAAGGCTGGAT-TEW__02ff09__scNuc_Liver_Habib_Control	2.91416	11.3341	RNA_HSC	CCTAAGAAGGCTGGAT-TEW__02ff09__scNuc_Liver_Habib_Control
CCTAAGAGTGGCCCAT-TEW__02ff09__scNuc_Liver_Habib_Control	-0.8324	2.28096	RNA_Hep_PP_PC_1	CCTAAGAGTGGCCCAT-TEW__02ff09__scNuc_Liver_Habib_Control
CCTAAGAGTTGCTGAT-TEW__02ff09__scNuc_Liver_Habib_Control	11.645	-2.0082	RNA_LSEC	CCTAAGAGTTGCTGAT-TEW__02ff09__scNuc_Liver_Habib_Control
CCTACGTCAGAACTTC-TEW__02ff09__scNuc_Liver_Habib_Control	-1.21457	-3.59688	RNA_Hep_PP_PC_3	CCTACGTCAGAACTTC-TEW__02ff09__scNuc_Liver_Habib_Control
CCTACGTCAGGCCTGT-TEW__02ff09__scNuc_Liver_Habib_Control	1.62929	-0.172028	RNA_Hep_PP_PC_2	CCTACGTCAGGCCTGT-TEW__02ff09__scNuc_Liver_Habib_Control
CCTACGTTCAAGTCTG-TEW__02ff09__scNuc_Liver_Habib_Control	1.72883	2.98275	RNA_Hep_PP_PC_1	Hep_35315
CCTACGTTCCTGGGTG-TEW__02ff09__scNuc_Liver_Habib_Control	12.1957	-0.413544	RNA_LSEC	CCTACGTTCCTGGGTG-TEW__02ff09__scNuc_Liver_Habib_Control
CCTACGTTCCTTCACG-TEW__02ff09__scNuc_Liver_Habib_Control	10.7056	2.22949	RNA_LSEC	LSEC_16678
CCTACGTTCTGCACCT-TEW__02ff09__scNuc_Liver_Habib_Control	-1.02557	2.90565	RNA_Hep_PP_PC_1	Hep_19031
CCTATCGAGGAAGTGA-TEW__02ff09__scNuc_Liver_Habib_Control	11.2963	0.578355	RNA_LSEC	LSEC_15128
CCTATCGCACAAGCTT-TEW__02ff09__scNuc_Liver_Habib_Control	11.8908	1.40279	RNA_LSEC	LSEC_9527
CCTCAACCAAGTCCAT-TEW__02ff09__scNuc_Liver_Habib_Control	-8.81859	-2.58021	RNA_Hep_PP_PC_5	CCTCAACCAAGTCCAT-TEW__02ff09__scNuc_Liver_Habib_Control
CCTCAACCATGACTAC-TEW__02ff09__scNuc_Liver_Habib_Control	2.12479	2.53893	RNA_Hep_PP_PC_1	CCTCAACCATGACTAC-TEW__02ff09__scNuc_Liver_Habib_Control
CCTCAACGTATGCTAC-TEW__02ff09__scNuc_Liver_Habib_Control	9.76277	-0.315962	RNA_LSEC	CCTCAACGTATGCTAC-TEW__02ff09__scNuc_Liver_Habib_Control
CCTCAACGTCGAGCTC-TEW__02ff09__scNuc_Liver_Habib_Control	1.33174	5.22079	RNA_Hep_PP_PC_1	Hep_45019
CCTCAACGTGATACTC-TEW__02ff09__scNuc_Liver_Habib_Control	5.19794	11.1748	RNA_HSC	CCTCAACGTGATACTC-TEW__02ff09__scNuc_Liver_Habib_Control
CCTCAACGTTCTCCTG-TEW__02ff09__scNuc_Liver_Habib_Control	-1.24626	0.573102	RNA_Hep_PP_PC_2	Hep_34982
CCTCAACTCCCTATTA-TEW__02ff09__scNuc_Liver_Habib_Control	3.6266	10.8075	RNA_HSC	CCTCAACTCCCTATTA-TEW__02ff09__scNuc_Liver_Habib_Control
CCTCACAAGAGAGTGA-TEW__02ff09__scNuc_Liver_Habib_Control	0.192821	5.73045	RNA_Hep_PP_PC_1	CCTCACAAGAGAGTGA-TEW__02ff09__scNuc_Liver_Habib_Control
CCTCACAAGGGTTAAT-TEW__02ff09__scNuc_Liver_Habib_Control	-4.0412	-6.17956	RNA_Hep_PP_PC_4	Hep_22052
CCTCACAAGGTAGATT-TEW__02ff09__scNuc_Liver_Habib_Control	9.64977	-6.93547	RNA_Kupffer	Kupffer_34593
CCTCACAAGTGCCTCG-TEW__02ff09__scNuc_Liver_Habib_Control	9.74739	-6.69359	RNA_Kupffer	CCTCACAAGTGCCTCG-TEW__02ff09__scNuc_Liver_Habib_Control
CCTCACACAAATGATG-TEW__02ff09__scNuc_Liver_Habib_Control	8.54894	-1.98689	RNA_VEC_PC	CCTCACACAAATGATG-TEW__02ff09__scNuc_Liver_Habib_Control
CCTCACACAAGCAGGT-TEW__02ff09__scNuc_Liver_Habib_Control	-1.12582	-5.69236	RNA_Hep_PP_PC_3	Hep_46059
CCTCACACACGATTCA-TEW__02ff09__scNuc_Liver_Habib_Control	10.8952	1.90885	RNA_LSEC	CCTCACACACGATTCA-TEW__02ff09__scNuc_Liver_Habib_Control
CCTCACATCGCTAAAC-TEW__02ff09__scNuc_Liver_Habib_Control	1.94854	2.45698	RNA_Hep_PP_PC_1	CCTCACATCGCTAAAC-TEW__02ff09__scNuc_Liver_Habib_Control
CCTCAGTAGCCACCGT-TEW__02ff09__scNuc_Liver_Habib_Control	10.6884	2.23166	RNA_LSEC	CCTCAGTAGCCACCGT-TEW__02ff09__scNuc_Liver_Habib_Control
CCTCAGTCAGGATCTT-TEW__02ff09__scNuc_Liver_Habib_Control	9.09326	6.70762	RNA_T_cell	CCTCAGTCAGGATCTT-TEW__02ff09__scNuc_Liver_Habib_Control
CCTCAGTGTATGAGAT-TEW__02ff09__scNuc_Liver_Habib_Control	-0.474287	1.97504	RNA_Hep_PP_PC_1	CCTCAGTGTATGAGAT-TEW__02ff09__scNuc_Liver_Habib_Control
CCTCAGTGTGCCGTTG-TEW__02ff09__scNuc_Liver_Habib_Control	-1.22871	2.92061	RNA_Hep_PP_PC_1	Hep_19788
CCTCAGTGTGCTCTTC-TEW__02ff09__scNuc_Liver_Habib_Control	0.0742516	-2.58788	RNA_Hep_PP_PC_2	CCTCAGTGTGCTCTTC-TEW__02ff09__scNuc_Liver_Habib_Control
CCTCAGTGTTACACAC-TEW__02ff09__scNuc_Liver_Habib_Control	4.60361	12.8708	RNA_HSC	HSC_50437
CCTCATGCAACATCGT-TEW__02ff09__scNuc_Liver_Habib_Control	-2.56995	-4.23469	RNA_Hep_PP_PC_3	CCTCATGCAACATCGT-TEW__02ff09__scNuc_Liver_Habib_Control
CCTCATGCAATTGAGA-TEW__02ff09__scNuc_Liver_Habib_Control	3.2308	11.4573	RNA_HSC	HSC_34146
CCTCATGCACTGATTG-TEW__02ff09__scNuc_Liver_Habib_Control	2.91302	11.7391	RNA_HSC	HSC_13766
CCTCATGCATTGCTTT-TEW__02ff09__scNuc_Liver_Habib_Control	-8.5588	-3.39855	RNA_Hep_PP_PC_5	CCTCATGCATTGCTTT-TEW__02ff09__scNuc_Liver_Habib_Control
CCTCATGGTAGGTTTC-TEW__02ff09__scNuc_Liver_Habib_Control	2.74718	1.95175	RNA_Hep_PP_PC_1	CCTCATGGTAGGTTTC-TEW__02ff09__scNuc_Liver_Habib_Control
CCTCCAAAGCTGTCCG-TEW__02ff09__scNuc_Liver_Habib_Control	5.51539	-3.28588	RNA_B_cell	CCTCCAAAGCTGTCCG-TEW__02ff09__scNuc_Liver_Habib_Control
CCTCCAAGTAGGCAGT-TEW__02ff09__scNuc_Liver_Habib_Control	-2.67408	-5.30683	RNA_Hep_PP_PC_3	Hep_5156
CCTCCAATCAACCGAT-TEW__02ff09__scNuc_Liver_Habib_Control	2.82859	11.752	RNA_HSC	HSC_31161
CCTCCAATCCACTAGA-TEW__02ff09__scNuc_Liver_Habib_Control	-0.563913	4.70939	RNA_Hep_PP_PC_1	Hep_43130
CCTCCAATCCGTATAG-TEW__02ff09__scNuc_Liver_Habib_Control	-0.47961	-3.41308	RNA_Hep_PP_PC_3	Hep_18520
CCTCCTCAGCATCCTA-TEW__02ff09__scNuc_Liver_Habib_Control	11.042	2.45215	RNA_LSEC	CCTCCTCAGCATCCTA-TEW__02ff09__scNuc_Liver_Habib_Control
CCTCCTCCACACCGCA-TEW__02ff09__scNuc_Liver_Habib_Control	-6.42439	-5.09153	RNA_Hep_PP_PC_4	CCTCCTCCACACCGCA-TEW__02ff09__scNuc_Liver_Habib_Control
CCTCCTCCACGTTCGG-TEW__02ff09__scNuc_Liver_Habib_Control	3.49172	3.85641	RNA_Hep_PP_PC_1	CCTCCTCCACGTTCGG-TEW__02ff09__scNuc_Liver_Habib_Control
CCTCCTCTCTGCCCTA-TEW__02ff09__scNuc_Liver_Habib_Control	1.9973	3.8769	RNA_Hep_PP_PC_1	Hep_9415
CCTCTAGCACAACCGC-TEW__02ff09__scNuc_Liver_Habib_Control	0.699923	-2.3514	RNA_Hep_PP_PC_2	Hep_46664
CCTCTAGCAGCTTTGA-TEW__02ff09__scNuc_Liver_Habib_Control	0.634202	-0.441295	RNA_Hep_PP_PC_2	CCTCTAGCAGCTTTGA-TEW__02ff09__scNuc_Liver_Habib_Control
CCTCTAGGTCCATAGT-TEW__02ff09__scNuc_Liver_Habib_Control	3.41758	1.93464	RNA_Hep_PP_PC_1	CCTCTAGGTCCATAGT-TEW__02ff09__scNuc_Liver_Habib_Control
CCTCTAGGTGACAGGT-TEW__02ff09__scNuc_Liver_Habib_Control	11.6538	-1.4992	RNA_LSEC	LSEC_12247
CCTCTAGGTTCTGAGT-TEW__02ff09__scNuc_Liver_Habib_Control	11.4754	0.10429	RNA_LSEC	CCTCTAGGTTCTGAGT-TEW__02ff09__scNuc_Liver_Habib_Control
CCTCTAGTCACCGGTG-TEW__02ff09__scNuc_Liver_Habib_Control	0.754332	-1.5761	RNA_Hep_PP_PC_2	CCTCTAGTCACCGGTG-TEW__02ff09__scNuc_Liver_Habib_Control
CCTCTAGTCGAGAACG-TEW__02ff09__scNuc_Liver_Habib_Control	-2.9755	-6.68862	RNA_Hep_PP_PC_3	Hep_10914
CCTCTCCGTATCAGCT-TEW__02ff09__scNuc_Liver_Habib_Control	-4.4977	-7.40992	RNA_Hep_PP_PC_4	CCTCTCCGTATCAGCT-TEW__02ff09__scNuc_Liver_Habib_Control
CCTCTCCGTTATAGAG-TEW__02ff09__scNuc_Liver_Habib_Control	-7.09819	-5.97817	RNA_Hep_PP_PC_4	Hep_13833
CCTCTCCTCATGCCCT-TEW__02ff09__scNuc_Liver_Habib_Control	-2.23183	-6.47023	RNA_Hep_PP_PC_3	Hep_8588
CCTGCATAGGCTGAAC-TEW__02ff09__scNuc_Liver_Habib_Control	-0.398477	3.85775	RNA_Hep_PP_PC_1	Hep_38795
CCTGCATAGGTTGTTC-TEW__02ff09__scNuc_Liver_Habib_Control	10.9259	1.65806	RNA_LSEC	LSEC_9685
CCTGCATCAATCGCGC-TEW__02ff09__scNuc_Liver_Habib_Control	-1.19194	-1.95116	RNA_Hep_PP_PC_2	Hep_2963
CCTGCATGTAGACTGG-TEW__02ff09__scNuc_Liver_Habib_Control	8.19786	6.57485	RNA_T_cell	CCTGCATGTAGACTGG-TEW__02ff09__scNuc_Liver_Habib_Control
CCTGCATGTGACGCCT-TEW__02ff09__scNuc_Liver_Habib_Control	2.50808	2.77316	RNA_Hep_PP_PC_1	Hep_30103
CCTGCATTCATTCTTG-TEW__02ff09__scNuc_Liver_Habib_Control	10.7124	2.61516	RNA_LSEC	CCTGCATTCATTCTTG-TEW__02ff09__scNuc_Liver_Habib_Control
CCTGCATTCGCAGTCG-TEW__02ff09__scNuc_Liver_Habib_Control	1.31045	11.2529	RNA_Fibroblast	CCTGCATTCGCAGTCG-TEW__02ff09__scNuc_Liver_Habib_Control
CCTGTTGAGCTATCCA-TEW__02ff09__scNuc_Liver_Habib_Control	-7.5884	-4.70284	RNA_Hep_PP_PC_5	CCTGTTGAGCTATCCA-TEW__02ff09__scNuc_Liver_Habib_Control
CCTGTTGAGGTAATCA-TEW__02ff09__scNuc_Liver_Habib_Control	9.80552	-6.95533	RNA_Kupffer	Kupffer_25016
CCTGTTGAGTATAACG-TEW__02ff09__scNuc_Liver_Habib_Control	0.0679935	4.38196	RNA_Hep_PP_PC_1	Hep_48444
CCTGTTGCAATTGCCA-TEW__02ff09__scNuc_Liver_Habib_Control	9.74065	1.29428	RNA_LSEC	CCTGTTGCAATTGCCA-TEW__02ff09__scNuc_Liver_Habib_Control
CCTGTTGCACGCTATA-TEW__02ff09__scNuc_Liver_Habib_Control	10.8901	0.170005	RNA_LSEC	LSEC_39439
CCTGTTGGTCGATGCC-TEW__02ff09__scNuc_Liver_Habib_Control	9.95014	1.63572	RNA_LSEC	LSEC_34848
CCTGTTGGTCTTCAAG-TEW__02ff09__scNuc_Liver_Habib_Control	9.10909	6.68585	RNA_T_cell	CCTGTTGGTCTTCAAG-TEW__02ff09__scNuc_Liver_Habib_Control
CCTGTTGGTGTGGTCC-TEW__02ff09__scNuc_Liver_Habib_Control	9.3663	-2.52491	RNA_VEC_PP	CCTGTTGGTGTGGTCC-TEW__02ff09__scNuc_Liver_Habib_Control
CCTGTTGGTTAGGCTT-TEW__02ff09__scNuc_Liver_Habib_Control	0.801765	1.73745	RNA_Hep_PP_PC_1	Hep_46537
CCTTCAGGTAGAAACT-TEW__02ff09__scNuc_Liver_Habib_Control	8.11864	6.5463	RNA_T_cell	CCTTCAGGTAGAAACT-TEW__02ff09__scNuc_Liver_Habib_Control
CCTTCAGGTCGCTCGA-TEW__02ff09__scNuc_Liver_Habib_Control	-3.41317	-6.44632	RNA_Hep_PP_PC_3	Hep_50888
CCTTCAGGTTCGCGTG-TEW__02ff09__scNuc_Liver_Habib_Control	-2.68946	-0.905524	RNA_Hep_PP_PC_2	Hep_29702
CCTTCAGTCGGAATGG-TEW__02ff09__scNuc_Liver_Habib_Control	-0.753004	4.68612	RNA_Hep_PP_PC_1	Hep_49789
CCTTCAGTCGGCCTTT-TEW__02ff09__scNuc_Liver_Habib_Control	-2.36844	0.626164	RNA_Hep_PP_PC_2	Hep_48999
CCTTGTGCAATGGCCC-TEW__02ff09__scNuc_Liver_Habib_Control	10.8365	0.152971	RNA_LSEC	LSEC_49721
CCTTGTGGTGCTCCGA-TEW__02ff09__scNuc_Liver_Habib_Control	-0.2161	2.10717	RNA_Hep_PP_PC_1	CCTTGTGGTGCTCCGA-TEW__02ff09__scNuc_Liver_Habib_Control
CCTTGTGTCTGCCTCA-TEW__02ff09__scNuc_Liver_Habib_Control	-4.2944	-4.00645	RNA_Hep_PP_PC_3	CCTTGTGTCTGCCTCA-TEW__02ff09__scNuc_Liver_Habib_Control
CCTTTGGAGCACAAAT-TEW__02ff09__scNuc_Liver_Habib_Control	-0.862377	1.18546	RNA_Hep_PP_PC_2	CCTTTGGAGCACAAAT-TEW__02ff09__scNuc_Liver_Habib_Control
CCTTTGGAGCACACCC-TEW__02ff09__scNuc_Liver_Habib_Control	0.124193	-3.37267	RNA_Hep_PP_PC_3	Hep_24889
CCTTTGGAGCGCCATC-TEW__02ff09__scNuc_Liver_Habib_Control	3.47651	11.2526	RNA_HSC	HSC_14883
CCTTTGGCATGAAAGT-TEW__02ff09__scNuc_Liver_Habib_Control	0.750916	4.10664	RNA_Hep_PP_PC_1	CCTTTGGCATGAAAGT-TEW__02ff09__scNuc_Liver_Habib_Control
CCTTTGGGTGGAACAC-TEW__02ff09__scNuc_Liver_Habib_Control	-0.0964661	-1.32671	RNA_Hep_PP_PC_2	Hep_7981
CCTTTGGTCATTTGGG-TEW__02ff09__scNuc_Liver_Habib_Control	10.8436	0.777079	RNA_LSEC	LSEC_9016
CCTTTGGTCCCAGCGA-TEW__02ff09__scNuc_Liver_Habib_Control	-4.17585	-5.62621	RNA_Hep_PP_PC_4	Hep_9396
CGAAGGAAGTAGGGTC-TEW__02ff09__scNuc_Liver_Habib_Control	4.16261	10.2907	RNA_HSC	HSC_31681
CGAAGGACAAGAATAC-TEW__02ff09__scNuc_Liver_Habib_Control	11.7888	0.810439	RNA_LSEC	LSEC_22043
CGAAGGACAATGTTGC-TEW__02ff09__scNuc_Liver_Habib_Control	-0.770245	-0.211604	RNA_Hep_PP_PC_2	Hep_34288
CGAAGGATCAAGTCGT-TEW__02ff09__scNuc_Liver_Habib_Control	-9.50851	-1.83286	RNA_Hep_PP_PC_5	Hep_42775
CGAAGGATCCACGAAT-TEW__02ff09__scNuc_Liver_Habib_Control	-2.18738	-5.86794	RNA_Hep_PP_PC_3	CGAAGGATCCACGAAT-TEW__02ff09__scNuc_Liver_Habib_Control
CGAAGTTAGGGAGGAC-TEW__02ff09__scNuc_Liver_Habib_Control	6.16239	11.7516	RNA_HSC	CGAAGTTAGGGAGGAC-TEW__02ff09__scNuc_Liver_Habib_Control
CGAAGTTAGTGACCTT-TEW__02ff09__scNuc_Liver_Habib_Control	11.4512	1.41794	RNA_LSEC	CGAAGTTAGTGACCTT-TEW__02ff09__scNuc_Liver_Habib_Control
CGAAGTTCACTCAAGT-TEW__02ff09__scNuc_Liver_Habib_Control	0.11862	0.920549	RNA_Hep_PP_PC_2	Hep_6276
CGAAGTTCACTTGTCC-TEW__02ff09__scNuc_Liver_Habib_Control	-5.97472	-4.66878	RNA_Hep_PP_PC_4	CGAAGTTCACTTGTCC-TEW__02ff09__scNuc_Liver_Habib_Control
CGAAGTTCAGTGCCTG-TEW__02ff09__scNuc_Liver_Habib_Control	0.954488	-1.2658	RNA_Hep_PP_PC_2	CGAAGTTCAGTGCCTG-TEW__02ff09__scNuc_Liver_Habib_Control
CGAAGTTGTCGAGTGA-TEW__02ff09__scNuc_Liver_Habib_Control	4.01293	10.0786	RNA_HSC	HSC_4971
CGAAGTTGTGAGACCA-TEW__02ff09__scNuc_Liver_Habib_Control	10.9522	2.39756	RNA_LSEC	CGAAGTTGTGAGACCA-TEW__02ff09__scNuc_Liver_Habib_Control
CGAAGTTTCAACACCA-TEW__02ff09__scNuc_Liver_Habib_Control	-1.74643	-1.61137	RNA_Hep_PP_PC_2	Hep_15947
CGAATTGAGGGCCAAT-TEW__02ff09__scNuc_Liver_Habib_Control	6.56523	-1.70179	RNA_B_cell	CGAATTGAGGGCCAAT-TEW__02ff09__scNuc_Liver_Habib_Control
CGAATTGCAGGTATGG-TEW__02ff09__scNuc_Liver_Habib_Control	6.25868	-4.41085	RNA_pDC	CGAATTGCAGGTATGG-TEW__02ff09__scNuc_Liver_Habib_Control
CGAATTGGTATACCTG-TEW__02ff09__scNuc_Liver_Habib_Control	11.446	1.69863	RNA_LSEC	LSEC_37396
CGAATTGGTTTGCAGT-TEW__02ff09__scNuc_Liver_Habib_Control	-1.43045	-4.19239	RNA_Hep_PP_PC_3	Hep_21000
CGAATTGGTTTGTTGG-TEW__02ff09__scNuc_Liver_Habib_Control	-1.70424	1.95822	RNA_Hep_PP_PC_1	Hep_45547
CGAATTGTCGCTACGG-TEW__02ff09__scNuc_Liver_Habib_Control	5.83847	12.0016	RNA_HSC	HSC_15127
CGAATTGTCGGACTGC-TEW__02ff09__scNuc_Liver_Habib_Control	1.44952	2.5815	RNA_Hep_PP_PC_1	Hep_21734
CGACAGCAGTTGCCCG-TEW__02ff09__scNuc_Liver_Habib_Control	1.89898	4.6597	RNA_Hep_PP_PC_1	Hep_13813
CGACAGCGTAGACGGT-TEW__02ff09__scNuc_Liver_Habib_Control	8.26805	6.67461	RNA_T_cell	CGACAGCGTAGACGGT-TEW__02ff09__scNuc_Liver_Habib_Control
CGACAGCGTCTGTAAC-TEW__02ff09__scNuc_Liver_Habib_Control	6.38862	10.7425	RNA_HSC	CGACAGCGTCTGTAAC-TEW__02ff09__scNuc_Liver_Habib_Control
CGACAGCGTGTCTCCT-TEW__02ff09__scNuc_Liver_Habib_Control	9.97965	-6.8647	RNA_Kupffer	CGACAGCGTGTCTCCT-TEW__02ff09__scNuc_Liver_Habib_Control
CGACAGCTCATTGAGC-TEW__02ff09__scNuc_Liver_Habib_Control	-2.17214	2.99696	RNA_Hep_PP_PC_1	Hep_2060
CGACAGCTCGGCCTTT-TEW__02ff09__scNuc_Liver_Habib_Control	10.4998	1.09745	RNA_LSEC	CGACAGCTCGGCCTTT-TEW__02ff09__scNuc_Liver_Habib_Control
CGAGAAGCAAGATGGC-TEW__02ff09__scNuc_Liver_Habib_Control	11.0885	-0.0911142	RNA_LSEC	CGAGAAGCAAGATGGC-TEW__02ff09__scNuc_Liver_Habib_Control
CGAGAAGCAGGCTCTG-TEW__02ff09__scNuc_Liver_Habib_Control	13.4606	-4.304	RNA_MSC	CGAGAAGCAGGCTCTG-TEW__02ff09__scNuc_Liver_Habib_Control
CGAGAAGGTGCGTCGT-TEW__02ff09__scNuc_Liver_Habib_Control	-1.17352	1.08086	RNA_Hep_PP_PC_2	Hep_32079
CGAGAAGTCCACGTCT-TEW__02ff09__scNuc_Liver_Habib_Control	9.64569	-2.82125	RNA_VEC_PP	CGAGAAGTCCACGTCT-TEW__02ff09__scNuc_Liver_Habib_Control
CGAGGAACAGTAGATA-TEW__02ff09__scNuc_Liver_Habib_Control	8.28957	-7.0505	RNA_Kupffer	CGAGGAACAGTAGATA-TEW__02ff09__scNuc_Liver_Habib_Control
CGAGGAAGTTGAGGAC-TEW__02ff09__scNuc_Liver_Habib_Control	-2.07309	-1.19178	RNA_Hep_PP_PC_2	Hep_25203
CGAGGAATCGAACACT-TEW__02ff09__scNuc_Liver_Habib_Control	0.426698	2.20231	RNA_Hep_PP_PC_1	Hep_46098
CGAGGCTAGATGATTG-TEW__02ff09__scNuc_Liver_Habib_Control	-1.81742	0.121515	RNA_Hep_PP_PC_2	Hep_6676
CGAGGCTCACACCTAA-TEW__02ff09__scNuc_Liver_Habib_Control	-2.84766	-6.4075	RNA_Hep_PP_PC_3	Hep_6189
CGAGGCTCACCACATA-TEW__02ff09__scNuc_Liver_Habib_Control	10.6005	1.89138	RNA_LSEC	LSEC_36055
CGAGGCTGTATCGCGC-TEW__02ff09__scNuc_Liver_Habib_Control	-1.97392	-1.63745	RNA_Hep_PP_PC_2	Hep_33186
CGAGGCTTCTGCGGGT-TEW__02ff09__scNuc_Liver_Habib_Control	-9.49786	-3.01004	RNA_Hep_PP_PC_5	Hep_39995
CGAGTGCAGAGCCGAT-TEW__02ff09__scNuc_Liver_Habib_Control	9.80006	1.36777	RNA_LSEC	CGAGTGCAGAGCCGAT-TEW__02ff09__scNuc_Liver_Habib_Control
CGAGTGCAGCTGAGTG-TEW__02ff09__scNuc_Liver_Habib_Control	9.62217	0.0355122	RNA_LSEC	CGAGTGCAGCTGAGTG-TEW__02ff09__scNuc_Liver_Habib_Control
CGAGTGCCAAACTAGA-TEW__02ff09__scNuc_Liver_Habib_Control	12.1545	1.45255	RNA_LSEC	CGAGTGCCAAACTAGA-TEW__02ff09__scNuc_Liver_Habib_Control
CGAGTGCCAACGTAAA-TEW__02ff09__scNuc_Liver_Habib_Control	12.1587	-1.14736	RNA_LSEC	CGAGTGCCAACGTAAA-TEW__02ff09__scNuc_Liver_Habib_Control
CGAGTGCCAGTCGAGA-TEW__02ff09__scNuc_Liver_Habib_Control	-5.97038	-4.73289	RNA_Hep_PP_PC_4	CGAGTGCCAGTCGAGA-TEW__02ff09__scNuc_Liver_Habib_Control
CGAGTGCTCACATACG-TEW__02ff09__scNuc_Liver_Habib_Control	8.55804	-8.06483	RNA_Kupffer	CGAGTGCTCACATACG-TEW__02ff09__scNuc_Liver_Habib_Control
CGAGTGCTCCAACCAA-TEW__02ff09__scNuc_Liver_Habib_Control	12.2248	0.864918	RNA_LSEC	LSEC_41169
CGAGTTAAGGCTTTCA-TEW__02ff09__scNuc_Liver_Habib_Control	11.5996	1.02315	RNA_LSEC	CGAGTTAAGGCTTTCA-TEW__02ff09__scNuc_Liver_Habib_Control
CGAGTTACACAGAGCA-TEW__02ff09__scNuc_Liver_Habib_Control	0.510294	2.746	RNA_Hep_PP_PC_1	Hep_33105
CGAGTTACATTAGGCT-TEW__02ff09__scNuc_Liver_Habib_Control	3.93778	12.547	RNA_HSC	CGAGTTACATTAGGCT-TEW__02ff09__scNuc_Liver_Habib_Control
CGAGTTAGTAGACAAT-TEW__02ff09__scNuc_Liver_Habib_Control	9.85249	-0.388691	RNA_LSEC	LSEC_32591
CGAGTTAGTTTCCCAC-TEW__02ff09__scNuc_Liver_Habib_Control	-1.10966	4.13014	RNA_Hep_PP_PC_1	Hep_137
CGAGTTATCGAGAGAC-TEW__02ff09__scNuc_Liver_Habib_Control	-3.78185	-5.63826	RNA_Hep_PP_PC_3	CGAGTTATCGAGAGAC-TEW__02ff09__scNuc_Liver_Habib_Control
CGAGTTATCGCACTCT-TEW__02ff09__scNuc_Liver_Habib_Control	-8.30801	-4.68796	RNA_Hep_PP_PC_5	CGAGTTATCGCACTCT-TEW__02ff09__scNuc_Liver_Habib_Control
CGAGTTATCTTCCACG-TEW__02ff09__scNuc_Liver_Habib_Control	10.6733	1.42839	RNA_LSEC	CGAGTTATCTTCCACG-TEW__02ff09__scNuc_Liver_Habib_Control
CGATCGGAGCTACTAC-TEW__02ff09__scNuc_Liver_Habib_Control	-2.56443	-0.438972	RNA_Hep_PP_PC_2	Hep_8770
CGATCGGAGTCTGTAC-TEW__02ff09__scNuc_Liver_Habib_Control	12.199	-0.729895	RNA_LSEC	CGATCGGAGTCTGTAC-TEW__02ff09__scNuc_Liver_Habib_Control
CGATCGGCAGTTTCGA-TEW__02ff09__scNuc_Liver_Habib_Control	3.79761	10.517	RNA_HSC	HSC_32793
CGATCGGTCAACTTTC-TEW__02ff09__scNuc_Liver_Habib_Control	1.31727	2.07344	RNA_Hep_PP_PC_1	Hep_17753
CGATCGGTCCGTCACT-TEW__02ff09__scNuc_Liver_Habib_Control	10.3162	1.12054	RNA_LSEC	CGATCGGTCCGTCACT-TEW__02ff09__scNuc_Liver_Habib_Control
CGATGCGAGAAAGCGA-TEW__02ff09__scNuc_Liver_Habib_Control	3.31464	11.8821	RNA_HSC	HSC_30430
CGATGCGAGAATTCAG-TEW__02ff09__scNuc_Liver_Habib_Control	10.6617	0.388411	RNA_LSEC	CGATGCGAGAATTCAG-TEW__02ff09__scNuc_Liver_Habib_Control
CGATGCGCAAGTCGTT-TEW__02ff09__scNuc_Liver_Habib_Control	-0.424452	-1.26597	RNA_Hep_PP_PC_2	Hep_2690
CGATGCGCATGAGGGT-TEW__02ff09__scNuc_Liver_Habib_Control	-0.510458	1.08988	RNA_Hep_PP_PC_1	Hep_32684
CGATGCGCATGCAGGA-TEW__02ff09__scNuc_Liver_Habib_Control	4.39219	12.1897	RNA_HSC	HSC_16401
CGATGCGGTAGGCAGT-TEW__02ff09__scNuc_Liver_Habib_Control	10.0119	0.205097	RNA_LSEC	LSEC_9814
CGATGCGGTCTGTGAT-TEW__02ff09__scNuc_Liver_Habib_Control	12.3197	0.703021	RNA_LSEC	LSEC_22646
CGATGCGGTTTACCTT-TEW__02ff09__scNuc_Liver_Habib_Control	8.36913	7.65453	RNA_T_cell	CGATGCGGTTTACCTT-TEW__02ff09__scNuc_Liver_Habib_Control
CGATGGCCACCGCTGA-TEW__02ff09__scNuc_Liver_Habib_Control	6.47486	-8.64363	RNA_Kupffer	Kupffer_21208
CGATGGCCATCTAGAC-TEW__02ff09__scNuc_Liver_Habib_Control	2.33187	4.06609	RNA_Hep_PP_PC_1	Hep_3782
CGCAGGTCAACAAGAT-TEW__02ff09__scNuc_Liver_Habib_Control	10.5951	-0.322177	RNA_LSEC	CGCAGGTCAACAAGAT-TEW__02ff09__scNuc_Liver_Habib_Control
CGCAGGTCACCTGCTT-TEW__02ff09__scNuc_Liver_Habib_Control	1.58653	-0.777208	RNA_Hep_PP_PC_2	Hep_49997
CGCAGGTCAGAACGCA-TEW__02ff09__scNuc_Liver_Habib_Control	10.2746	-6.6897	RNA_Kupffer	Kupffer_14884
CGCAGGTGTACGAAAT-TEW__02ff09__scNuc_Liver_Habib_Control	-2.13017	-2.8721	RNA_Hep_PP_PC_3	Hep_5597
CGCAGGTGTGCCTACG-TEW__02ff09__scNuc_Liver_Habib_Control	11.3223	2.31642	RNA_LSEC	CGCAGGTGTGCCTACG-TEW__02ff09__scNuc_Liver_Habib_Control
CGCAGGTTCAAGAGGC-TEW__02ff09__scNuc_Liver_Habib_Control	-8.33346	-4.92577	RNA_Hep_PP_PC_5	Hep_11874
CGCAGGTTCAAGCTGT-TEW__02ff09__scNuc_Liver_Habib_Control	3.43218	11.8271	RNA_HSC	HSC_3060
CGCATAAGTAAGTTAG-TEW__02ff09__scNuc_Liver_Habib_Control	-7.68531	-5.71803	RNA_Hep_PP_PC_4	CGCATAAGTAAGTTAG-TEW__02ff09__scNuc_Liver_Habib_Control
CGCATAAGTTACGCCG-TEW__02ff09__scNuc_Liver_Habib_Control	2.59662	2.81087	RNA_Hep_PP_PC_1	Hep_9849
CGCATAAGTTCCGCAG-TEW__02ff09__scNuc_Liver_Habib_Control	10.4035	1.60832	RNA_LSEC	CGCATAAGTTCCGCAG-TEW__02ff09__scNuc_Liver_Habib_Control
CGCATAATCAAGTCTG-TEW__02ff09__scNuc_Liver_Habib_Control	7.69003	-6.84195	RNA_Kupffer	CGCATAATCAAGTCTG-TEW__02ff09__scNuc_Liver_Habib_Control
CGCATAATCCAATCCC-TEW__02ff09__scNuc_Liver_Habib_Control	6.66928	12.0421	RNA_HSC	HSC_49353
CGCATGGAGTCGAAGC-TEW__02ff09__scNuc_Liver_Habib_Control	4.03043	11.7622	RNA_HSC	HSC_30774
CGCATGGCAATTCGTG-TEW__02ff09__scNuc_Liver_Habib_Control	-4.32656	-4.40891	RNA_Hep_PP_PC_3	CGCATGGCAATTCGTG-TEW__02ff09__scNuc_Liver_Habib_Control
CGCATGGCATGCCGGT-TEW__02ff09__scNuc_Liver_Habib_Control	10.3441	2.50217	RNA_LSEC	LSEC_34888
CGCCAGAGTGTAACGG-TEW__02ff09__scNuc_Liver_Habib_Control	0.716402	2.96821	RNA_Hep_PP_PC_1	CGCCAGAGTGTAACGG-TEW__02ff09__scNuc_Liver_Habib_Control
CGCCAGATCTTCTGGC-TEW__02ff09__scNuc_Liver_Habib_Control	0.387721	-0.397297	RNA_Hep_PP_PC_2	CGCCAGATCTTCTGGC-TEW__02ff09__scNuc_Liver_Habib_Control
CGCCATTGTGGATCGA-TEW__02ff09__scNuc_Liver_Habib_Control	4.55254	-12.3982	RNA_BEC	CGCCATTGTGGATCGA-TEW__02ff09__scNuc_Liver_Habib_Control
CGCCATTGTTAGAGTA-TEW__02ff09__scNuc_Liver_Habib_Control	11.6616	-1.7913	RNA_LSEC	LSEC_4396
CGCCATTTCACCGCTT-TEW__02ff09__scNuc_Liver_Habib_Control	2.2488	4.55785	RNA_Hep_PP_PC_1	Hep_24016
CGCCATTTCCCATAAG-TEW__02ff09__scNuc_Liver_Habib_Control	7.33349	-7.48681	RNA_Kupffer	CGCCATTTCCCATAAG-TEW__02ff09__scNuc_Liver_Habib_Control
CGCCATTTCGAAACAA-TEW__02ff09__scNuc_Liver_Habib_Control	0.3478	-0.20759	RNA_Hep_PP_PC_2	Hep_24175
CGCCATTTCTAAGGAA-TEW__02ff09__scNuc_Liver_Habib_Control	8.70663	-6.40394	RNA_Kupffer	Kupffer_31995
CGCCATTTCTCGTGAA-TEW__02ff09__scNuc_Liver_Habib_Control	9.3288	1.05357	RNA_LSEC	CGCCATTTCTCGTGAA-TEW__02ff09__scNuc_Liver_Habib_Control
CGCCATTTCTTGAGCA-TEW__02ff09__scNuc_Liver_Habib_Control	11.2947	1.07274	RNA_LSEC	LSEC_35690
CGCGTGAAGCACTTTG-TEW__02ff09__scNuc_Liver_Habib_Control	12.1498	0.532086	RNA_LSEC	LSEC_6166
CGCGTGAAGCGTTACT-TEW__02ff09__scNuc_Liver_Habib_Control	-0.111463	2.79499	RNA_Hep_PP_PC_1	Hep_48831
CGCGTGAAGTGATTCC-TEW__02ff09__scNuc_Liver_Habib_Control	-0.98488	0.486781	RNA_Hep_PP_PC_2	CGCGTGAAGTGATTCC-TEW__02ff09__scNuc_Liver_Habib_Control
CGCGTGAGTATCACGT-TEW__02ff09__scNuc_Liver_Habib_Control	9.34393	-7.36733	RNA_Kupffer	Kupffer_21318
CGCGTGATCATCAGTG-TEW__02ff09__scNuc_Liver_Habib_Control	0.270063	2.86206	RNA_Hep_PP_PC_1	Hep_23577
CGCGTGATCTCGGTAA-TEW__02ff09__scNuc_Liver_Habib_Control	8.35358	6.1471	RNA_T_cell	CGCGTGATCTCGGTAA-TEW__02ff09__scNuc_Liver_Habib_Control
CGGAACCAGGCCACCT-TEW__02ff09__scNuc_Liver_Habib_Control	10.7422	1.88587	RNA_LSEC	LSEC_17653
CGGAACCAGTGGATAT-TEW__02ff09__scNuc_Liver_Habib_Control	4.28571	11.9071	RNA_HSC	HSC_13744
CGGAACCCAAGGTTGG-TEW__02ff09__scNuc_Liver_Habib_Control	2.75827	3.95977	RNA_Hep_PP_PC_1	CGGAACCCAAGGTTGG-TEW__02ff09__scNuc_Liver_Habib_Control
CGGAACCGTGACATCT-TEW__02ff09__scNuc_Liver_Habib_Control	3.5081	10.3663	RNA_HSC	CGGAACCGTGACATCT-TEW__02ff09__scNuc_Liver_Habib_Control
CGGAACCTCAACTTTC-TEW__02ff09__scNuc_Liver_Habib_Control	-1.43187	-3.52007	RNA_Hep_PP_PC_3	CGGAACCTCAACTTTC-TEW__02ff09__scNuc_Liver_Habib_Control
CGGAACCTCACAGTGT-TEW__02ff09__scNuc_Liver_Habib_Control	10.6433	-0.573602	RNA_LSEC	CGGAACCTCACAGTGT-TEW__02ff09__scNuc_Liver_Habib_Control
CGGAATTGTCCGGTCA-TEW__02ff09__scNuc_Liver_Habib_Control	-9.57585	-2.26184	RNA_Hep_PP_PC_5	CGGAATTGTCCGGTCA-TEW__02ff09__scNuc_Liver_Habib_Control
CGGAATTTCCTTTAGT-TEW__02ff09__scNuc_Liver_Habib_Control	11.2954	2.28432	RNA_LSEC	CGGAATTTCCTTTAGT-TEW__02ff09__scNuc_Liver_Habib_Control
CGGAATTTCTACGCAA-TEW__02ff09__scNuc_Liver_Habib_Control	0.135418	5.38558	RNA_Hep_PP_PC_1	CGGAATTTCTACGCAA-TEW__02ff09__scNuc_Liver_Habib_Control
CGGACACAGAGTCGAC-TEW__02ff09__scNuc_Liver_Habib_Control	11.5818	0.246607	RNA_LSEC	LSEC_32227
CGGACACAGATAGTCA-TEW__02ff09__scNuc_Liver_Habib_Control	-1.60771	-2.99094	RNA_Hep_PP_PC_3	Hep_41351
CGGACACAGCTAATCC-TEW__02ff09__scNuc_Liver_Habib_Control	-2.57275	-6.66467	RNA_Hep_PP_PC_3	Hep_14454
CGGACACAGGTTCTAC-TEW__02ff09__scNuc_Liver_Habib_Control	11.1646	-0.359964	RNA_LSEC	LSEC_22297
CGGACACCAACTCCAA-TEW__02ff09__scNuc_Liver_Habib_Control	9.97822	1.75856	RNA_LSEC	CGGACACCAACTCCAA-TEW__02ff09__scNuc_Liver_Habib_Control
CGGACACCAGCCATTA-TEW__02ff09__scNuc_Liver_Habib_Control	11.5999	0.187175	RNA_LSEC	LSEC_4914
CGGACACCATCACAGT-TEW__02ff09__scNuc_Liver_Habib_Control	-1.76343	-2.32662	RNA_Hep_PP_PC_3	CGGACACCATCACAGT-TEW__02ff09__scNuc_Liver_Habib_Control
CGGACACGTTTATGCG-TEW__02ff09__scNuc_Liver_Habib_Control	7.50688	-7.04422	RNA_Kupffer	Kupffer_15484
CGGACACTCCCATACC-TEW__02ff09__scNuc_Liver_Habib_Control	12.285	1.81391	RNA_LSEC	LSEC_30237
CGGAGAAAGACGGATC-TEW__02ff09__scNuc_Liver_Habib_Control	9.11729	-5.76574	RNA_Kupffer	Kupffer_2934
CGGAGAAAGTCCCTAA-TEW__02ff09__scNuc_Liver_Habib_Control	5.99949	11.1492	RNA_HSC	HSC_16715
CGGAGAAGTAGTTACC-TEW__02ff09__scNuc_Liver_Habib_Control	-4.81197	-4.99642	RNA_Hep_PP_PC_4	Hep_50893
CGGAGAAGTTACCCTC-TEW__02ff09__scNuc_Liver_Habib_Control	-4.06324	-5.63841	RNA_Hep_PP_PC_3	Hep_29624
CGGAGAATCCGTGTAA-TEW__02ff09__scNuc_Liver_Habib_Control	9.75765	-1.76135	RNA_LSEC	LSEC_3220
CGGCAGTAGACACACG-TEW__02ff09__scNuc_Liver_Habib_Control	8.79378	-6.8442	RNA_Kupffer	CGGCAGTAGACACACG-TEW__02ff09__scNuc_Liver_Habib_Control
CGGCAGTTCAATCGGT-TEW__02ff09__scNuc_Liver_Habib_Control	7.87696	-4.35604	RNA_cDC	CGGCAGTTCAATCGGT-TEW__02ff09__scNuc_Liver_Habib_Control
CGGCAGTTCGATACTG-TEW__02ff09__scNuc_Liver_Habib_Control	5.30489	10.8236	RNA_HSC	CGGCAGTTCGATACTG-TEW__02ff09__scNuc_Liver_Habib_Control
CGGCAGTTCGTACACA-TEW__02ff09__scNuc_Liver_Habib_Control	-0.836207	4.5713	RNA_Hep_PP_PC_1	Hep_26272
CGGGACTAGGACGCAT-TEW__02ff09__scNuc_Liver_Habib_Control	5.99041	11.3742	RNA_HSC	CGGGACTAGGACGCAT-TEW__02ff09__scNuc_Liver_Habib_Control
CGGGACTCAACAAGTA-TEW__02ff09__scNuc_Liver_Habib_Control	3.02289	10.3125	RNA_HSC	HSC_31648
CGGGACTGTATACAGA-TEW__02ff09__scNuc_Liver_Habib_Control	3.409	11.3949	RNA_HSC	CGGGACTGTATACAGA-TEW__02ff09__scNuc_Liver_Habib_Control
CGGGACTGTGTCCGTG-TEW__02ff09__scNuc_Liver_Habib_Control	8.86672	-7.67458	RNA_Kupffer	Kupffer_9905
CGGGACTTCCGGTTCT-TEW__02ff09__scNuc_Liver_Habib_Control	-2.16433	1.68622	RNA_Hep_PP_PC_1	CGGGACTTCCGGTTCT-TEW__02ff09__scNuc_Liver_Habib_Control
CGGGCATCAAACGGCA-TEW__02ff09__scNuc_Liver_Habib_Control	9.39241	-6.76241	RNA_Kupffer	Kupffer_30187
CGGGCATCAACCGATT-TEW__02ff09__scNuc_Liver_Habib_Control	6.89101	-7.50107	RNA_Kupffer	CGGGCATCAACCGATT-TEW__02ff09__scNuc_Liver_Habib_Control
CGGGCATCATGTCTAG-TEW__02ff09__scNuc_Liver_Habib_Control	0.414294	0.382236	RNA_Hep_PP_PC_2	Hep_20853
CGGGCATGTATCGATC-TEW__02ff09__scNuc_Liver_Habib_Control	-8.5893	-4.02205	RNA_Hep_PP_PC_5	Hep_27439
CGGGTCACATGTGCCG-TEW__02ff09__scNuc_Liver_Habib_Control	0.453054	-2.96627	RNA_Hep_PP_PC_2	Hep_43415
CGGGTCATCAAGTTGC-TEW__02ff09__scNuc_Liver_Habib_Control	5.93157	11.2034	RNA_HSC	HSC_30351
CGGGTGTAGCACTAGG-TEW__02ff09__scNuc_Liver_Habib_Control	-1.38132	-2.05898	RNA_Hep_PP_PC_2	CGGGTGTAGCACTAGG-TEW__02ff09__scNuc_Liver_Habib_Control
CGGGTGTAGCGCTGCT-TEW__02ff09__scNuc_Liver_Habib_Control	-2.76533	-2.82186	RNA_Hep_PP_PC_3	CGGGTGTAGCGCTGCT-TEW__02ff09__scNuc_Liver_Habib_Control
CGGGTGTGTACTGAGG-TEW__02ff09__scNuc_Liver_Habib_Control	-1.9878	-2.8615	RNA_Hep_PP_PC_3	CGGGTGTGTACTGAGG-TEW__02ff09__scNuc_Liver_Habib_Control
CGGGTGTGTCATCTAG-TEW__02ff09__scNuc_Liver_Habib_Control	11.8899	-1.66504	RNA_LSEC	CGGGTGTGTCATCTAG-TEW__02ff09__scNuc_Liver_Habib_Control
CGGGTGTTCCGTGTCT-TEW__02ff09__scNuc_Liver_Habib_Control	1.18016	11.4577	RNA_Fibroblast	CGGGTGTTCCGTGTCT-TEW__02ff09__scNuc_Liver_Habib_Control
CGGTCAGGTATGCGGA-TEW__02ff09__scNuc_Liver_Habib_Control	0.365938	0.273869	RNA_Hep_PP_PC_2	CGGTCAGGTATGCGGA-TEW__02ff09__scNuc_Liver_Habib_Control
CGGTCAGGTCTCCCTA-TEW__02ff09__scNuc_Liver_Habib_Control	-0.0224009	-0.23803	RNA_Hep_PP_PC_2	CGGTCAGGTCTCCCTA-TEW__02ff09__scNuc_Liver_Habib_Control
CGGTCAGTCCGGACTG-TEW__02ff09__scNuc_Liver_Habib_Control	0.0127313	4.08599	RNA_Hep_PP_PC_1	CGGTCAGTCCGGACTG-TEW__02ff09__scNuc_Liver_Habib_Control
CGGTCAGTCGTTGCCT-TEW__02ff09__scNuc_Liver_Habib_Control	-2.32922	-3.29148	RNA_Hep_PP_PC_3	CGGTCAGTCGTTGCCT-TEW__02ff09__scNuc_Liver_Habib_Control
CGTAAGTCAAATAAGC-TEW__02ff09__scNuc_Liver_Habib_Control	-3.12013	-3.57025	RNA_Hep_PP_PC_3	Hep_43200
CGTAAGTGTGCCGTAC-TEW__02ff09__scNuc_Liver_Habib_Control	8.32807	-7.48366	RNA_Kupffer	Kupffer_36946
CGTAAGTTCCTCATAT-TEW__02ff09__scNuc_Liver_Habib_Control	-1.5107	-0.313444	RNA_Hep_PP_PC_2	Hep_3712
CGTAAGTTCTGAGAGG-TEW__02ff09__scNuc_Liver_Habib_Control	5.9539	-3.58763	RNA_B_cell	CGTAAGTTCTGAGAGG-TEW__02ff09__scNuc_Liver_Habib_Control
CGTAAGTTCTTCCACG-TEW__02ff09__scNuc_Liver_Habib_Control	10.017	0.267298	RNA_LSEC	LSEC_13235
CGTAATGAGTGGTTCT-TEW__02ff09__scNuc_Liver_Habib_Control	4.76332	10.5015	RNA_HSC	CGTAATGAGTGGTTCT-TEW__02ff09__scNuc_Liver_Habib_Control
CGTAATGCAAAGCGTG-TEW__02ff09__scNuc_Liver_Habib_Control	-8.0799	-3.93796	RNA_Hep_PP_PC_5	Hep_32941
CGTAATGCACAATGCT-TEW__02ff09__scNuc_Liver_Habib_Control	-0.531172	-3.63	RNA_Hep_PP_PC_3	Hep_11267
CGTAATGCACGTAGAG-TEW__02ff09__scNuc_Liver_Habib_Control	1.44154	2.78785	RNA_Hep_PP_PC_1	Hep_21060
CGTAATGCACTAGTAC-TEW__02ff09__scNuc_Liver_Habib_Control	-5.28319	-7.50521	RNA_Hep_PP_PC_4	CGTAATGCACTAGTAC-TEW__02ff09__scNuc_Liver_Habib_Control
CGTAATGGTGCGACAA-TEW__02ff09__scNuc_Liver_Habib_Control	-7.14719	-5.17699	RNA_Hep_PP_PC_4	CGTAATGGTGCGACAA-TEW__02ff09__scNuc_Liver_Habib_Control
CGTAATGGTGCTCCGA-TEW__02ff09__scNuc_Liver_Habib_Control	9.10942	6.79475	RNA_T_cell	CGTAATGGTGCTCCGA-TEW__02ff09__scNuc_Liver_Habib_Control
CGTAATGTCAACTCTT-TEW__02ff09__scNuc_Liver_Habib_Control	8.31844	7.76398	RNA_T_cell	CGTAATGTCAACTCTT-TEW__02ff09__scNuc_Liver_Habib_Control
CGTAGTAAGACCGCCT-TEW__02ff09__scNuc_Liver_Habib_Control	3.20136	11.775	RNA_HSC	CGTAGTAAGACCGCCT-TEW__02ff09__scNuc_Liver_Habib_Control
CGTAGTAAGGGTAGCT-TEW__02ff09__scNuc_Liver_Habib_Control	13.4621	-4.25229	RNA_MSC	CGTAGTAAGGGTAGCT-TEW__02ff09__scNuc_Liver_Habib_Control
CGTAGTAGTCTAGTGT-TEW__02ff09__scNuc_Liver_Habib_Control	9.12159	-7.30197	RNA_Kupffer	CGTAGTAGTCTAGTGT-TEW__02ff09__scNuc_Liver_Habib_Control
CGTAGTAGTGATGTAA-TEW__02ff09__scNuc_Liver_Habib_Control	8.21351	6.5609	RNA_T_cell	CGTAGTAGTGATGTAA-TEW__02ff09__scNuc_Liver_Habib_Control
CGTAGTATCAGCGCGT-TEW__02ff09__scNuc_Liver_Habib_Control	5.0433	11.849	RNA_HSC	HSC_40148
CGTCAAACAACCGCTG-TEW__02ff09__scNuc_Liver_Habib_Control	11.1284	0.854558	RNA_LSEC	CGTCAAACAACCGCTG-TEW__02ff09__scNuc_Liver_Habib_Control
CGTCAAAGTATTTCCT-TEW__02ff09__scNuc_Liver_Habib_Control	-0.866532	3.38964	RNA_Hep_PP_PC_1	Hep_15352
CGTCAAAGTTTCCCAC-TEW__02ff09__scNuc_Liver_Habib_Control	12.5115	1.14558	RNA_LSEC	CGTCAAAGTTTCCCAC-TEW__02ff09__scNuc_Liver_Habib_Control
CGTCAAATCATAAGGA-TEW__02ff09__scNuc_Liver_Habib_Control	4.02104	10.5876	RNA_HSC	CGTCAAATCATAAGGA-TEW__02ff09__scNuc_Liver_Habib_Control
CGTCAAATCTAGTTCT-TEW__02ff09__scNuc_Liver_Habib_Control	-2.10264	0.18851	RNA_Hep_PP_PC_2	CGTCAAATCTAGTTCT-TEW__02ff09__scNuc_Liver_Habib_Control
CGTCAAATCTTGAGCA-TEW__02ff09__scNuc_Liver_Habib_Control	11.354	0.688265	RNA_LSEC	LSEC_14476
CGTCCATAGAGTCGAC-TEW__02ff09__scNuc_Liver_Habib_Control	8.80539	-7.28723	RNA_Kupffer	Kupffer_32498
CGTCCATAGCTCCGAC-TEW__02ff09__scNuc_Liver_Habib_Control	1.33145	0.243592	RNA_Hep_PP_PC_2	Hep_44842
CGTCCATTCGCATTAG-TEW__02ff09__scNuc_Liver_Habib_Control	1.71119	3.08044	RNA_Hep_PP_PC_1	Hep_35628
CGTGAATAGGGACACT-TEW__02ff09__scNuc_Liver_Habib_Control	-2.0055	0.106936	RNA_Hep_PP_PC_2	Hep_19366
CGTGAATCAGGCATGA-TEW__02ff09__scNuc_Liver_Habib_Control	8.69473	-8.13047	RNA_Kupffer	CGTGAATCAGGCATGA-TEW__02ff09__scNuc_Liver_Habib_Control
CGTGAATGTACGATTC-TEW__02ff09__scNuc_Liver_Habib_Control	2.99686	10.5811	RNA_HSC	CGTGAATGTACGATTC-TEW__02ff09__scNuc_Liver_Habib_Control
CGTGAATGTTTAGAGA-TEW__02ff09__scNuc_Liver_Habib_Control	5.15111	10.9587	RNA_HSC	HSC_7193
CGTGATACAAACCATC-TEW__02ff09__scNuc_Liver_Habib_Control	-0.287384	-2.64659	RNA_Hep_PP_PC_2	CGTGATACAAACCATC-TEW__02ff09__scNuc_Liver_Habib_Control
CGTGATATCACGGGAA-TEW__02ff09__scNuc_Liver_Habib_Control	9.51756	-2.69547	RNA_VEC_PP	CGTGATATCACGGGAA-TEW__02ff09__scNuc_Liver_Habib_Control
CGTGATATCAGACCCG-TEW__02ff09__scNuc_Liver_Habib_Control	-4.01223	-7.13239	RNA_Hep_PP_PC_4	Hep_47661
CGTGATATCCACAAGT-TEW__02ff09__scNuc_Liver_Habib_Control	0.408785	-1.42767	RNA_Hep_PP_PC_2	CGTGATATCCACAAGT-TEW__02ff09__scNuc_Liver_Habib_Control
CGTGCTTAGAACGCGT-TEW__02ff09__scNuc_Liver_Habib_Control	12.3655	0.255626	RNA_LSEC	LSEC_41503
CGTGCTTAGAATCCCT-TEW__02ff09__scNuc_Liver_Habib_Control	-5.57575	-4.14435	RNA_Hep_PP_PC_4	CGTGCTTAGAATCCCT-TEW__02ff09__scNuc_Liver_Habib_Control
CGTGCTTAGACGCTCC-TEW__02ff09__scNuc_Liver_Habib_Control	1.69639	1.63474	RNA_Hep_PP_PC_1	Hep_13621
CGTGCTTAGCTACTGT-TEW__02ff09__scNuc_Liver_Habib_Control	7.76769	-7.35448	RNA_Kupffer	Kupffer_35328
CGTGCTTCACATGAAA-TEW__02ff09__scNuc_Liver_Habib_Control	8.15397	6.01458	RNA_T_cell	CGTGCTTCACATGAAA-TEW__02ff09__scNuc_Liver_Habib_Control
CGTGCTTCAGCTCATA-TEW__02ff09__scNuc_Liver_Habib_Control	-0.554798	-2.50871	RNA_Hep_PP_PC_2	Hep_50000
CGTGCTTCATAGTCAC-TEW__02ff09__scNuc_Liver_Habib_Control	11.2544	-0.610782	RNA_LSEC	LSEC_8983
CGTGCTTGTGGAACAC-TEW__02ff09__scNuc_Liver_Habib_Control	1.74926	5.27303	RNA_Hep_PP_PC_1	CGTGCTTGTGGAACAC-TEW__02ff09__scNuc_Liver_Habib_Control
CGTGCTTGTTGGTAGG-TEW__02ff09__scNuc_Liver_Habib_Control	-1.81084	1.5163	RNA_Hep_PP_PC_1	CGTGCTTGTTGGTAGG-TEW__02ff09__scNuc_Liver_Habib_Control
CGTGCTTGTTTGCAGT-TEW__02ff09__scNuc_Liver_Habib_Control	-0.817991	-5.06701	RNA_Hep_PP_PC_3	CGTGCTTGTTTGCAGT-TEW__02ff09__scNuc_Liver_Habib_Control
CGTGCTTTCAAGTCGT-TEW__02ff09__scNuc_Liver_Habib_Control	-1.51242	-4.24214	RNA_Hep_PP_PC_3	Hep_31814
CGTGCTTTCCCTTTGG-TEW__02ff09__scNuc_Liver_Habib_Control	10.3372	-0.765544	RNA_LSEC	LSEC_30445
CGTGCTTTCGGCATCG-TEW__02ff09__scNuc_Liver_Habib_Control	3.43149	10.5724	RNA_HSC	HSC_38663
CGTGCTTTCTCGACCT-TEW__02ff09__scNuc_Liver_Habib_Control	0.903547	4.90473	RNA_Hep_PP_PC_1	CGTGCTTTCTCGACCT-TEW__02ff09__scNuc_Liver_Habib_Control
CGTGTCTAGAGATTCA-TEW__02ff09__scNuc_Liver_Habib_Control	-5.1711	-3.82082	RNA_Hep_PP_PC_4	Hep_23951
CGTGTCTAGAGCCATG-TEW__02ff09__scNuc_Liver_Habib_Control	-5.50614	-4.24716	RNA_Hep_PP_PC_4	Hep_5268
CGTGTCTCAAGCCCAC-TEW__02ff09__scNuc_Liver_Habib_Control	0.0526509	5.03345	RNA_Hep_PP_PC_1	Hep_11884
CGTGTCTCACAGTATC-TEW__02ff09__scNuc_Liver_Habib_Control	-10.7197	-1.6632	RNA_Hep_PP_PC_5	Hep_19879
CGTGTCTGTTGGGTTT-TEW__02ff09__scNuc_Liver_Habib_Control	10.343	-6.64991	RNA_Kupffer	CGTGTCTGTTGGGTTT-TEW__02ff09__scNuc_Liver_Habib_Control
CGTTAGAAGAACTCCT-TEW__02ff09__scNuc_Liver_Habib_Control	8.05287	-5.04676	RNA_cDC	CGTTAGAAGAACTCCT-TEW__02ff09__scNuc_Liver_Habib_Control
CGTTAGAAGGGCTTCC-TEW__02ff09__scNuc_Liver_Habib_Control	3.49033	-12.2633	RNA_BEC	CGTTAGAAGGGCTTCC-TEW__02ff09__scNuc_Liver_Habib_Control
CGTTAGAAGTCAATCC-TEW__02ff09__scNuc_Liver_Habib_Control	9.78684	0.660195	RNA_LSEC	LSEC_15675
CGTTAGACACCCATAA-TEW__02ff09__scNuc_Liver_Habib_Control	-0.886332	4.70873	RNA_Hep_PP_PC_1	Hep_18184
CGTTAGATCACCTGTC-TEW__02ff09__scNuc_Liver_Habib_Control	8.66797	-1.85109	RNA_VEC_PC	CGTTAGATCACCTGTC-TEW__02ff09__scNuc_Liver_Habib_Control
CGTTCTGAGGGACAGG-TEW__02ff09__scNuc_Liver_Habib_Control	10.4894	-6.5089	RNA_Kupffer	Kupffer_43999
CGTTCTGCAAGAGCTG-TEW__02ff09__scNuc_Liver_Habib_Control	5.90803	11.2183	RNA_HSC	HSC_9769
CGTTCTGGTTAGAAAC-TEW__02ff09__scNuc_Liver_Habib_Control	-2.20977	2.18541	RNA_Hep_PP_PC_1	CGTTCTGGTTAGAAAC-TEW__02ff09__scNuc_Liver_Habib_Control
CGTTCTGGTTTACCTT-TEW__02ff09__scNuc_Liver_Habib_Control	8.55717	-7.69916	RNA_Kupffer	Kupffer_27129
CGTTCTGTCAGACCTA-TEW__02ff09__scNuc_Liver_Habib_Control	-1.86935	0.195134	RNA_Hep_PP_PC_2	CGTTCTGTCAGACCTA-TEW__02ff09__scNuc_Liver_Habib_Control
CGTTCTGTCTCTGACC-TEW__02ff09__scNuc_Liver_Habib_Control	3.53964	2.67508	RNA_Hep_PP_PC_1	Hep_51053
CGTTGGGAGCAAGGAA-TEW__02ff09__scNuc_Liver_Habib_Control	11.9284	0.237867	RNA_LSEC	LSEC_15897
CGTTGGGAGGTGCGAT-TEW__02ff09__scNuc_Liver_Habib_Control	10.1492	-2.206	RNA_VEC_LY	CGTTGGGAGGTGCGAT-TEW__02ff09__scNuc_Liver_Habib_Control
CGTTGGGCACACACTA-TEW__02ff09__scNuc_Liver_Habib_Control	-5.482	-3.94982	RNA_Hep_PP_PC_4	Hep_32043
CGTTGGGTCGTTCAGA-TEW__02ff09__scNuc_Liver_Habib_Control	11.1672	-0.601837	RNA_LSEC	LSEC_30952
CTAACCCAGAAGCCAC-TEW__02ff09__scNuc_Liver_Habib_Control	-3.44477	-6.55146	RNA_Hep_PP_PC_3	CTAACCCAGAAGCCAC-TEW__02ff09__scNuc_Liver_Habib_Control
CTAACCCCAAGGTCGA-TEW__02ff09__scNuc_Liver_Habib_Control	0.364523	3.91881	RNA_Hep_PP_PC_1	CTAACCCCAAGGTCGA-TEW__02ff09__scNuc_Liver_Habib_Control
CTAACCCCACGCCAGT-TEW__02ff09__scNuc_Liver_Habib_Control	9.18202	-2.74452	RNA_VEC_PP	CTAACCCCACGCCAGT-TEW__02ff09__scNuc_Liver_Habib_Control
CTAACCCCAGTTCCAA-TEW__02ff09__scNuc_Liver_Habib_Control	-2.53936	-3.29057	RNA_Hep_PP_PC_3	CTAACCCCAGTTCCAA-TEW__02ff09__scNuc_Liver_Habib_Control
CTAACCCTCAAACCTG-TEW__02ff09__scNuc_Liver_Habib_Control	1.55932	2.37866	RNA_Hep_PP_PC_1	CTAACCCTCAAACCTG-TEW__02ff09__scNuc_Liver_Habib_Control
CTAACCCTCAATGTCG-TEW__02ff09__scNuc_Liver_Habib_Control	0.12415	2.72009	RNA_Hep_PP_PC_1	Hep_30471
CTAACCCTCGCATTAG-TEW__02ff09__scNuc_Liver_Habib_Control	8.4232	7.39897	RNA_T_cell	CTAACCCTCGCATTAG-TEW__02ff09__scNuc_Liver_Habib_Control
CTAACTTCAACAGTGG-TEW__02ff09__scNuc_Liver_Habib_Control	4.36262	10.8148	RNA_HSC	CTAACTTCAACAGTGG-TEW__02ff09__scNuc_Liver_Habib_Control
CTAACTTCACTGCATA-TEW__02ff09__scNuc_Liver_Habib_Control	4.67104	11.1606	RNA_HSC	HSC_37547
CTAACTTCAGATACTC-TEW__02ff09__scNuc_Liver_Habib_Control	-2.10271	2.21776	RNA_Hep_PP_PC_1	Hep_38406
CTAACTTGTTCCTAGA-TEW__02ff09__scNuc_Liver_Habib_Control	11.0924	2.1112	RNA_LSEC	CTAACTTGTTCCTAGA-TEW__02ff09__scNuc_Liver_Habib_Control
CTAACTTGTTTGTGGT-TEW__02ff09__scNuc_Liver_Habib_Control	1.21577	1.18966	RNA_Hep_PP_PC_1	Hep_17902
CTAACTTTCTTTCAGT-TEW__02ff09__scNuc_Liver_Habib_Control	10.9373	1.57701	RNA_LSEC	LSEC_35622
CTAAGTGAGCGCGTTC-TEW__02ff09__scNuc_Liver_Habib_Control	-10.173	-3.91681	RNA_Hep_PP_PC_5	Hep_1352
CTAAGTGCATCATCCC-TEW__02ff09__scNuc_Liver_Habib_Control	5.10719	-12.5827	RNA_BEC	CTAAGTGCATCATCCC-TEW__02ff09__scNuc_Liver_Habib_Control
CTAAGTGGTCCCACGA-TEW__02ff09__scNuc_Liver_Habib_Control	-2.64079	-0.359196	RNA_Hep_PP_PC_2	Hep_24633
[truncated: 49,251 more rows]

## Sheet: Figure 1d
Topic	CTTTATGGTTAAGCGC.1.TEW__ebb273__Mouse_5_Multiome_NST	CAGCTCAAGCACAGCC.1.TEW__043783__Mouse_4_Multiome_10x	CCGCACACAACAGGTG.1.TEW__ebb273__Mouse_5_Multiome_NST	CCGCCAACACTAAATC.1.TEW__ebb273__Mouse_5_Multiome_NST	CAACTAGGTATTCGCT.1.TEW__ebb273__Mouse_5_Multiome_NST	AGTTTGATCACAGCCA.1.TEW__ebb273__Mouse_5_Multiome_NST	CCTAGTTGTAACCTAG.1.TEW__ebb273__Mouse_5_Multiome_NST	CTGTTTAGTTGAGCCG.1.TEW__043783__Mouse_4_Multiome_10x	ATGGTTATCGCAACAT.1.TEW__043783__Mouse_4_Multiome_10x	TATTAGCCATAATCAC.1.TEW__ebb273__Mouse_5_Multiome_NST	GCGGAACCACTTGTTC.1.TEW__ebb273__Mouse_5_Multiome_NST	TTACCTGTCATTAGTG.1.TEW__043783__Mouse_4_Multiome_10x	TAACCTAAGTCGCAAT.1.TEW__ebb273__Mouse_5_Multiome_NST	AAGACCAAGACACTTA.1.TEW__ebb273__Mouse_5_Multiome_NST	ATGCCTGAGACACTTA.1.TEW__043783__Mouse_4_Multiome_10x	CTTTAGTTCCTTGAGG.1.TEW__ebb273__Mouse_5_Multiome_NST	TTGCAATCACACTAAT.1.TEW__043783__Mouse_4_Multiome_10x	TCTACCTCACAACCTA.1.TEW__043783__Mouse_4_Multiome_10x	GGCCGTTAGGCGTAAA.1.TEW__ebb273__Mouse_5_Multiome_NST	GACTTAGGTTAACAGT.1.TEW__ebb273__Mouse_5_Multiome_NST	CTAATGTCATAATCAC.1.TEW__043783__Mouse_4_Multiome_10x	TGGGCCTAGACAGGCG.1.TEW__ebb273__Mouse_5_Multiome_NST	CTACAACAGAGAGGCT.1.TEW__ebb273__Mouse_5_Multiome_NST	ACTTATCTCTCCTCAA.1.TEW__ebb273__Mouse_5_Multiome_NST	GTGCGCAGTCATCCTG.1.TEW__ebb273__Mouse_5_Multiome_NST	ATTCAACCACAATACT.1.TEW__043783__Mouse_4_Multiome_10x	TGAGGGAGTGTGCAAC.1.TEW__ebb273__Mouse_5_Multiome_NST	CGTTATTTCCCTCAGT.1.TEW__043783__Mouse_4_Multiome_10x	AATTTCCTCGGTCAGC.1.TEW__ebb273__Mouse_5_Multiome_NST	ACCAAGTTCGTACCGA.1.TEW__043783__Mouse_4_Multiome_10x	GAAGGAACATCCTGAA.1.TEW__043783__Mouse_4_Multiome_10x	AGTAAGTAGCGATACT.1.TEW__ebb273__Mouse_5_Multiome_NST	CCATTGTGTCAACAAT.1.TEW__043783__Mouse_4_Multiome_10x	CCTATATTCGGCCAGT.1.TEW__ebb273__Mouse_5_Multiome_NST	CCATATTTCCTGGTCT.1.TEW__043783__Mouse_4_Multiome_10x	AGGTTAACAGTCTAGC.1.TEW__ebb273__Mouse_5_Multiome_NST	ATCCTCATCACAGCGC.1.TEW__043783__Mouse_4_Multiome_10x	GTGTCCAAGGTATTGC.1.TEW__ebb273__Mouse_5_Multiome_NST	TTAGCGGTCTCACATT.1.TEW__ebb273__Mouse_5_Multiome_NST	AGGTTTGGTTTGTGGA.1.TEW__ebb273__Mouse_5_Multiome_NST	CTAATAGTCATGCTCC.1.TEW__043783__Mouse_4_Multiome_10x	CCACATTGTCACAGCG.1.TEW__ebb273__Mouse_5_Multiome_NST	GGAATCTTCCTCCCTC.1.TEW__043783__Mouse_4_Multiome_10x	TAGCGGACAGTTAAAG.1.TEW__ebb273__Mouse_5_Multiome_NST	TTGCAACAGGGCTTAT.1.TEW__043783__Mouse_4_Multiome_10x	TCCGCCATCTCGCCTG.1.TEW__ebb273__Mouse_5_Multiome_NST	TGTGTTAAGCGCCTAA.1.TEW__043783__Mouse_4_Multiome_10x	GGTAACCGTATTGTGG.1.TEW__ebb273__Mouse_5_Multiome_NST	GTGCTCAAGTGAGGGT.1.TEW__ebb273__Mouse_5_Multiome_NST
Hep_General (43)	0.0298631	0.0262444	0.000298159	0.0544752	0.0918408	0.0377464	0.0218962	0.0303052	0.0043273	0.0475211	0.0355707	0.0162192	0.0599569	0.00544101	0.00140987	0.0137786	0.0434438	0.0182551	0.0193857	0.0244321	0.0144673	0.0173503	0.00745371	0.0310163	0.0147885	0.0261238	0.0366793	0.0158333	0.0223667	0.0244105	0.0282469	0.00869963	0.0144048	0.0048827	0.0136625	0.0326753	0.0426723	0.00440218	0.042976	0.00863742	0.0422531	0.0537706	0.0290638	0.0100737	0.00315027	0.0028761	0.00866119	0.0402772	0.0601352
Hep_PP (66)	0.102949	0.0485533	0.0713759	0.078342	0.0835453	0.0861317	0.02143	0.058064	0.0720898	0.00513053	0.0559873	0.0500115	0.00391023	0.0615493	0.0374605	0.0627105	0.057397	0.0638561	0.0256131	0.0658539	0.0312981	0.0780203	0.000414095	0.0652168	0.0227906	0.0261737	0.0291755	0.0697885	0.0539011	0.0507481	0.0281894	0.0407301	0.027044	0.085399	0.0173346	0.0658409	0.00678431	0.0236679	0.0738283	0.0343897	0.0528251	0.0545388	0.0597643	0.0286028	0.0423593	0.0365171	0.0429286	0.0805767	0.0735471
Hep_PC (60)	0.009773	0.00391008	0.00366073	0.00126929	0.000397639	9.61936e-05	0.00226679	0.00492823	0.000248916	0.00483944	0.00842976	0.0017481	0.00242062	0.00100576	0.0020406	0.0025488	0.000108501	0.00552795	0.000771995	0.000480685	0.00379587	0.000520229	0.00571451	0.000499152	0.00058749	0.0251088	0.0020859	0.0327628	0.00226768	0.00258446	0.00125261	0.00171356	0.000364324	0.00476184	0.0129035	0.00182401	0.00835748	0.00249787	0.00858901	0.000770679	0.0100529	0.00137553	0.00064476	9.09181e-05	0.0141762	0.000683664	0.00123988	0.00171345	0.00252302
Hep_PC (58)	0.000423161	0.00168298	0.00154049	0.00010404	0.000617026	0.000865742	0.00149512	0.000125868	9.57368e-05	0.000473028	0.00219271	0.00227385	0.00539984	0.000741956	0.00154591	0.000328063	0.000108501	0.00126721	0.000223021	0.000745891	0.000931064	0.0013076	0.0017392	0.0031154	0.00058749	0.000615656	0.000785599	0.00450641	0.0056789	0.00306251	0.00575739	0.00276807	0.00170952	0.000120859	0.000266686	0.00119639	0.000491617	0.00467422	0.0051162	0.000305363	0.00243968	0.000518056	0.00342219	0.000818263	0.0124148	0.000495067	0.00339619	0.000111263	0.00434415
Kupffer (38)	0.000423161	0.000164502	8.28219e-05	0.00310039	0.000287945	0.00117356	0.000208995	0.000822985	0.000402095	0.000181934	0.000243635	0.000696612	0.000931007	0.00179718	0.000358651	0.000126178	0.000108501	0.00170797	8.57772e-05	8.28768e-05	0.000358101	0.000407747	0.000414095	0.00132533	0.00058749	0.00128123	0.000352165	0.00548077	9.69095e-05	0.000194208	0.00162034	0.000659063	0.00126112	0.000120859	0.00240017	0.000411874	0.000491617	0.000321507	0.000403094	0.000421692	0.004516	0.00080388	0.00104154	0.00125467	0.00306559	0.000117873	0.000377355	0.000289284	0.000398372
Immune_cell (11)	0.000584365	0.000670661	8.28219e-05	0.00243453	0.000178252	0.00440567	0.000208995	0.000280783	9.57368e-05	0.00105522	0.0018029	6.57181e-05	0.000931007	8.24395e-05	0.000952281	0.000328063	0.00358053	0.00185489	0.00365411	0.00300014	0.00895253	0.00108264	0.00372685	8.60607e-05	0.00285642	0.000615656	0.00165247	0.00158333	0.00366318	0.00222592	0.00520579	0.00171356	0.00148532	0.000894357	0.00125137	0.000882586	0.00206479	0.000717209	0.00139533	0.00193397	0.00382389	0.000660968	0.00183509	9.09181e-05	8.46847e-05	0.00388981	8.98464e-05	0.000289284	0.000550133
B_cell (81)	0.000267259	0.00290109	0.000352211	0.0011083	7.21667e-05	0.000870805	0.000599062	0.000283331	0.000100776	0.000191509	0.000256458	0.00080522	0.00246962	0.00180152	0.000262967	0.000738474	0.000287813	0.00127204	0.000913753	0.000352444	0.0026688	0.000636411	0.000435889	0.000228287	0.000106623	0.00048692	0.000576011	0.00258974	0.000257065	7.86267e-05	0.00217498	0.000693751	0.00283789	0.00012722	0.00174911	0.000260131	0.00209066	0.000723717	0.000163196	0.000192861	0.000921595	0.000236933	0.000657812	0.000241172	8.91418e-05	0.00295303	0.00181963	0.00100722	9.98426e-05
T_cell (82)	0.000750872	0.000572759	8.71809e-05	0.000275979	0.000620634	0.00210208	0.00047045	0.00524061	0.000100776	0.000191509	0.00259535	0.000174326	0.00544884	0.000218682	0.000164029	0.000738474	0.00132942	0.00185973	0.00187446	0.000352444	0.00209584	0.00108634	0.00374865	0.00201835	0.000106623	8.75755e-05	0.00187631	0.000641026	0.00149751	0.000317652	0.000520155	0.000693751	0.000371699	0.00302784	0.0050314	0.00120156	0.000517491	0.000130165	0.00090737	0.00170514	0.000644752	9.4021e-05	0.00383202	0.000386641	8.91418e-05	0.00106706	0.00110085	0.000651182	9.98426e-05
LSEC (71)	0.000261957	6.32699e-05	0.000877912	0.00110282	0.000836412	0.000250103	0.00110928	0.000280783	9.57368e-05	0.000764122	0.000243635	0.00353563	0.00242062	0.000346246	0.0066907	0.000529948	0.00427494	0.000385671	0.000634752	0.000613288	0.000358101	7.03012e-05	0.000414095	0.000499152	0.00155989	0.00168057	0.000785599	0.00353205	0.000872186	0.00150885	0.000517131	0.00276807	0.00103692	0.00166785	0.000102571	0.000568778	0.0012782	0.00111291	0.000403094	0.000305363	0.000224935	8.932e-05	0.000247985	9.09181e-05	0.00442054	0.00124945	0.000664863	0.00189147	0.000246611
VEC (21)	0.000100753	0.000366965	0.00233558	0.000436967	0.000287945	0.00240484	0.00432458	0.00121027	9.57368e-05	0.000473028	0.000243635	0.00122236	0.00242062	0.000346246	0.0033268	0.000529948	0.00184452	0.00170797	0.000497508	0.00605001	0.000358101	0.000295265	0.0030643	0.00104994	0.00107369	0.00114811	0.000135448	0.000608974	0.00040702	0.00270397	0.00116067	0.000659063	0.00126112	0.000120859	0.00125137	9.80651e-05	0.00285138	0.00091506	0.00114727	0.000421692	0.00133231	0.00209009	0.00619962	0.000381856	0.00022018	0.00256963	0.000521109	0.00278158	0.000398372
HSC (32)	0.000261957	0.000468197	8.28219e-05	0.00010404	0.000287945	9.61936e-05	0.000980668	0.00144264	0.00132117	0.00134631	0.00063345	0.00427168	0.00539984	8.24395e-05	0.000457589	0.0011356	0.000108501	0.000238749	8.57772e-05	0.00193932	0.00150403	7.03012e-05	0.000414095	0.000499152	0.000101291	0.000881885	0.000135448	0.00255769	0.00040702	0.000313721	0.00456225	0.000659063	0.000140125	0.000314233	0.000266686	0.0015102	0.000491617	0.000123657	0.000155036	7.27056e-05	0.000640199	0.000232232	0.000247985	0.000672794	8.46847e-05	0.000117873	0.00440247	0.000111263	0.000398372
Fibroblast (27)	0.000100753	0.00765566	0.000215337	0.00010404	0.000507332	9.61936e-05	0.000466219	0.000280783	9.57368e-05	0.000181934	0.00414179	0.000381165	0.00986868	0.000214343	0.000358651	0.000328063	0.000802907	0.000679516	0.000634752	0.000745891	0.00837957	0.000970157	0.00107665	0.00201382	0.000101291	0.000881885	0.000135448	0.00353205	9.69095e-05	0.0038991	0.00253969	0.000659063	0.00148532	0.000700982	0.000102571	0.000254969	0.00442455	0.000123657	0.000403094	0.000887008	0.000501778	0.000660968	0.000247985	0.000527325	8.46847e-05	0.00030647	0.00310869	0.000289284	0.000398372
BEC (42)	0.0020352	0.00229037	0.0086963	0.00010404	0.00138488	0.0248757	0.0013665	0.000280783	0.000248916	0.000764122	0.0111585	0.0138402	0.00242062	0.00192908	0.00154591	0.00476953	0.0464601	0.00905409	8.57772e-05	0.000745891	0.000358101	0.000407747	0.0116775	0.00215152	0.000425424	0.0105993	0.00165247	0.0103526	0.000562075	0.016687	0.00355097	0.00487707	0.00507251	0.000120859	0.0537679	9.80651e-05	0.0115038	0.00348712	0.00462008	0.000538021	0.00631548	0.000946792	0.00858027	0.000381856	0.0152602	0.00219244	0.00353995	0.00313762	0.00176422
MSC+BEC (64)	0.000261957	0.00411254	0.00101043	0.00160221	0.000617026	0.000404013	0.00110928	0.00237213	0.000402095	0.000181934	0.00063345	0.000276016	0.00242062	8.24395e-05	0.00362361	0.00133749	0.00201812	0.000973361	0.00598725	0.0011437	0.00608772	0.00142008	0.000414095	0.000636849	0.000101291	0.00434287	0.00251933	0.00645513	0.00040702	7.46954e-05	0.000792935	0.00171356	0.00215792	0.00418172	0.00125137	9.80651e-05	0.00442455	0.000123657	0.000155036	7.27056e-05	0.000363356	0.00266173	0.00858027	0.00169108	0.00916289	0.000117873	0.0111589	0.000111263	9.48505e-05
MSC (33)	0.00445326	0.0116037	0.00101043	0.000936358	0.000287945	0.0033283	0.000723443	0.0184058	0.0134223	0.0019285	0.000243635	6.57181e-05	0.000931007	0.00166528	0.0141111	0.0025488	0.0105246	0.0190448	0.00461482	8.28768e-05	0.00608772	0.00187001	0.000414095	0.000361455	0.00139782	0.0237776	0.00316948	0.0152244	0.000562075	0.0148943	0.00833156	0.00171356	0.00260632	0.000894357	0.00305663	0.000411874	0.0476868	0.000321507	0.000155036	0.000305363	0.0393982	8.932e-05	0.0407191	0.000236387	0.00848541	0.000683664	0.0141778	0.00117939	0.000550133
[truncated: 5,000 more columns]

## Sheet: Figure 1f
Pseudotime	Gene	Expression
1	Sds	3.42206
1	Hal	3.45184
1	Gls2	2.23367
1	Cps1	4.42383
1	Glul	0
1	Lgr5	0
1	Cyp2e1	0
1	Axin2	0
2	Sds	2.14499
2	Hal	2.622
2	Gls2	2.2107
2	Cps1	3.71431
2	Glul	0.457518
2	Lgr5	0
2	Cyp2e1	0
2	Axin2	0
3	Sds	3.07954
3	Hal	3.01148
3	Gls2	2.39939
3	Cps1	3.25968
3	Glul	0
3	Lgr5	0
3	Cyp2e1	0.539682
3	Axin2	0
4	Sds	3.41072
4	Hal	2.69104
4	Gls2	2.73077
4	Cps1	3.44943
4	Glul	0
4	Lgr5	0
4	Cyp2e1	0.468561
4	Axin2	0
5	Sds	2.90993
5	Hal	2.84901
5	Gls2	2.26983
5	Cps1	3.44592
5	Glul	1.15355
5	Lgr5	0
5	Cyp2e1	1.15355
5	Axin2	0
6	Sds	2.01643
6	Hal	1.77217
6	Gls2	0
6	Cps1	5.09857
6	Glul	0
6	Lgr5	0
6	Cyp2e1	0.966173
6	Axin2	0
7	Sds	0.700119
7	Hal	2.57778
7	Gls2	1.62057
7	Cps1	3.59703
7	Glul	0
7	Lgr5	0
7	Cyp2e1	0.700119
7	Axin2	0
8	Sds	3.27208
8	Hal	2.87182
8	Gls2	2.41112
8	Cps1	3.76202
8	Glul	0
8	Lgr5	0
8	Cyp2e1	0.895878
8	Axin2	0
9	Sds	1.85237
9	Hal	2.84052
9	Gls2	2.46384
9	Cps1	3.78417
9	Glul	0
9	Lgr5	0
9	Cyp2e1	0
9	Axin2	0
10	Sds	1.9947
10	Hal	2.41234
10	Gls2	1.9947
10	Cps1	4.24248
10	Glul	0
10	Lgr5	0
10	Cyp2e1	0.819781
10	Axin2	0
11	Sds	2.31172
11	Hal	2.39798
11	Gls2	2.31172
11	Cps1	3.49107
11	Glul	0
11	Lgr5	0
11	Cyp2e1	1.534
11	Axin2	0
12	Sds	3.81957
12	Hal	2.87465
12	Gls2	2.23641
12	Cps1	3.7565
12	Glul	0
12	Lgr5	0
12	Cyp2e1	0
12	Axin2	0
13	Sds	2.98955
13	Hal	1.74383
13	Gls2	1.42218
13	Cps1	2.81724
13	Glul	0.945099
13	Lgr5	0
13	Cyp2e1	0
13	Axin2	0
14	Sds	2.3013
14	Hal	3.33083
14	Gls2	1.92303
14	Cps1	4.01408
14	Glul	0
14	Lgr5	0
14	Cyp2e1	0.641177
14	Axin2	0
15	Sds	2.49093
15	Hal	2.49093
15	Gls2	1.99158
15	Cps1	4.27916
15	Glul	0
15	Lgr5	0
15	Cyp2e1	0
15	Axin2	0
16	Sds	2.14587
16	Hal	1.39123
16	Gls2	2.23049
16	Cps1	3.46426
16	Glul	0
16	Lgr5	0
16	Cyp2e1	0
16	Axin2	0
17	Sds	3.05538
17	Hal	1.55734
17	Gls2	1.70391
17	Cps1	5.20573
17	Glul	0
17	Lgr5	0
17	Cyp2e1	0
17	Axin2	0
18	Sds	2.99532
18	Hal	2.55489
18	Gls2	2.09457
18	Cps1	3.50988
18	Glul	0
18	Lgr5	0
18	Cyp2e1	1.21609
18	Axin2	0
19	Sds	2.85032
19	Hal	2.85032
19	Gls2	1.624
19	Cps1	3.90962
19	Glul	0
19	Lgr5	0
19	Cyp2e1	2.21339
19	Axin2	0
20	Sds	3.21193
20	Hal	0
20	Gls2	2.12003
20	Cps1	3.5261
20	Glul	0
20	Lgr5	0
20	Cyp2e1	0
20	Axin2	0
21	Sds	1.67387
21	Hal	3.29571
21	Gls2	1.67387
21	Cps1	4.07363
21	Glul	0
21	Lgr5	0
21	Cyp2e1	0
21	Axin2	0
22	Sds	3.10296
22	Hal	2.57647
22	Gls2	3.00759
22	Cps1	3.14743
22	Glul	0
22	Lgr5	0
22	Cyp2e1	1.10695
22	Axin2	0
23	Sds	2.93839
23	Hal	3.13956
23	Gls2	2.75551
23	Cps1	3.71306
23	Glul	0
23	Lgr5	0
23	Cyp2e1	0.718853
23	Axin2	0
24	Sds	2.73396
24	Hal	1.52571
24	Gls2	2.73396
24	Cps1	3.11753
24	Glul	2.10375
24	Lgr5	0
24	Cyp2e1	1.52571
24	Axin2	0
25	Sds	2.89155
25	Hal	2.89155
25	Gls2	1.65924
25	Cps1	0
25	Glul	0
25	Lgr5	0
25	Cyp2e1	0
25	Axin2	0
26	Sds	1.94522
26	Hal	2.94368
26	Gls2	0.915811
26	Cps1	3.38362
26	Glul	0
26	Lgr5	0
26	Cyp2e1	0
26	Axin2	0
27	Sds	2.97533
27	Hal	2.97533
27	Gls2	2.33195
27	Cps1	4.3226
27	Glul	0
27	Lgr5	0
27	Cyp2e1	0
27	Axin2	0
28	Sds	2.66135
28	Hal	1.69351
28	Gls2	2.66135
28	Cps1	4.21328
28	Glul	0
28	Lgr5	0
28	Cyp2e1	0
28	Axin2	0
29	Sds	2.75148
29	Hal	2.60791
29	Gls2	1.64678
29	Cps1	3.75893
29	Glul	0
29	Lgr5	0
29	Cyp2e1	0
29	Axin2	0
30	Sds	1.06101
30	Hal	1.56414
30	Gls2	2.14677
30	Cps1	3.16427
30	Glul	0
30	Lgr5	0
30	Cyp2e1	1.06101
30	Axin2	0
31	Sds	1.29802
31	Hal	3.36562
31	Gls2	1.29802
31	Cps1	4.53089
31	Glul	0
31	Lgr5	0
31	Cyp2e1	0
31	Axin2	0
32	Sds	3.18121
32	Hal	2.93731
32	Gls2	2.55801
32	Cps1	3.68155
32	Glul	0.911785
32	Lgr5	0
32	Cyp2e1	1.17345
32	Axin2	0
33	Sds	2.63492
33	Hal	3.56989
33	Gls2	2.63492
33	Cps1	2.90451
33	Glul	0
33	Lgr5	0
33	Cyp2e1	0
33	Axin2	0
34	Sds	2.99696
34	Hal	3.44254
34	Gls2	2.2667
34	Cps1	3.66482
34	Glul	0
34	Lgr5	0
34	Cyp2e1	1.27934
34	Axin2	0
35	Sds	2.65942
35	Hal	3.20369
35	Gls2	1.69182
35	Cps1	3.55416
35	Glul	0
35	Lgr5	0
35	Cyp2e1	0
35	Axin2	0
36	Sds	3.03407
36	Hal	2.35611
36	Gls2	2.41876
36	Cps1	3.8583
36	Glul	0
36	Lgr5	0
36	Cyp2e1	0
36	Axin2	0
37	Sds	2.86409
37	Hal	3.2819
37	Gls2	2.53156
37	Cps1	3.70572
37	Glul	0
37	Lgr5	0
37	Cyp2e1	0.602484
37	Axin2	0
38	Sds	3.3127
38	Hal	0.938608
38	Gls2	1.97764
38	Cps1	3.79728
38	Glul	0
38	Lgr5	0
38	Cyp2e1	0
38	Axin2	0
39	Sds	2.93373
39	Hal	1.17084
39	Gls2	1.6955
39	Cps1	3.23757
39	Glul	0
39	Lgr5	0
39	Cyp2e1	0
39	Axin2	0
40	Sds	2.06125
40	Hal	1.48792
40	Gls2	2.68863
40	Cps1	3.58728
40	Glul	0.618947
40	Lgr5	0
40	Cyp2e1	1.27282
40	Axin2	0
41	Sds	1.18452
41	Hal	2.78052
41	Gls2	2.23217
41	Cps1	3.5564
41	Glul	0.563251
41	Lgr5	0
41	Cyp2e1	0
41	Axin2	0
42	Sds	1.24796
42	Hal	2.39178
42	Gls2	2.39178
42	Cps1	4.60846
42	Glul	0
42	Lgr5	0
42	Cyp2e1	0
42	Axin2	0
43	Sds	2.95828
43	Hal	4.02168
43	Gls2	2.68775
43	Cps1	4.8935
43	Glul	0
43	Lgr5	0
43	Cyp2e1	0
43	Axin2	0
44	Sds	1.81634
44	Hal	3.01111
44	Gls2	2.30372
44	Cps1	3.77235
44	Glul	0
44	Lgr5	0
44	Cyp2e1	0
44	Axin2	0
45	Sds	2.06043
45	Hal	2.4225
45	Gls2	2.5639
45	Cps1	3.14675
45	Glul	0
45	Lgr5	0
45	Cyp2e1	0
45	Axin2	0
46	Sds	0.622407
46	Hal	2.35114
46	Gls2	2.26531
46	Cps1	2.43018
46	Glul	0
46	Lgr5	0
46	Cyp2e1	0.622407
46	Axin2	0
47	Sds	2.10596
47	Hal	3.75764
47	Gls2	2.73631
47	Cps1	3.0541
47	Glul	0
47	Lgr5	0
47	Cyp2e1	1.67316
47	Axin2	0
48	Sds	3.28637
48	Hal	2.77373
48	Gls2	2.70441
48	Cps1	4.0007
48	Glul	0
48	Lgr5	0
48	Cyp2e1	0
48	Axin2	0
49	Sds	1.53708
49	Hal	3.4081
49	Gls2	0
49	Cps1	3.13139
49	Glul	0
49	Lgr5	0
49	Cyp2e1	0
49	Axin2	0
50	Sds	3.56846
50	Hal	1.70385
50	Gls2	2.77156
50	Cps1	4.1578
50	Glul	0
50	Lgr5	0
50	Cyp2e1	0
50	Axin2	0
51	Sds	0
51	Hal	2.81434
51	Gls2	2.10263
51	Cps1	3.96311
51	Glul	0
51	Lgr5	0
51	Cyp2e1	0
51	Axin2	0
52	Sds	2.79215
52	Hal	1.64425
52	Gls2	2.07466
52	Cps1	2.87404
52	Glul	0
52	Lgr5	0
52	Cyp2e1	0.872284
52	Axin2	0
53	Sds	2.55158
53	Hal	2.93071
53	Gls2	2.28955
53	Cps1	2.93071
53	Glul	1.37544
53	Lgr5	0
53	Cyp2e1	2.28955
53	Axin2	0
54	Sds	2.27311
54	Hal	3.49453
54	Gls2	2.53471
54	Cps1	4.00202
54	Glul	0
54	Lgr5	0
54	Cyp2e1	0
54	Axin2	0
55	Sds	3.14366
55	Hal	2.77809
55	Gls2	2.83179
55	Cps1	3.79526
55	Glul	0.635278
55	Lgr5	0
55	Cyp2e1	0
55	Axin2	0
56	Sds	2.42971
56	Hal	2.06733
56	Gls2	2.42971
56	Cps1	3.35392
56	Glul	0
56	Lgr5	0
56	Cyp2e1	1.49332
56	Axin2	0
57	Sds	3.73376
57	Hal	4.11174
57	Gls2	2.10491
57	Cps1	3.5788
57	Glul	0
57	Lgr5	0
57	Cyp2e1	1.75859
57	Axin2	0
58	Sds	1.95975
58	Hal	1.62236
58	Gls2	0
58	Cps1	3.31137
58	Glul	0
58	Lgr5	0
58	Cyp2e1	0
58	Axin2	0
59	Sds	3.18894
59	Hal	2.9149
59	Gls2	1.91922
59	Cps1	2.9149
59	Glul	0
59	Lgr5	0
59	Cyp2e1	0
59	Axin2	0
60	Sds	2.70992
60	Hal	3.73962
60	Gls2	2.8351
60	Cps1	4.45633
60	Glul	0
60	Lgr5	0
60	Cyp2e1	1.09995
60	Axin2	0
61	Sds	2.56809
61	Hal	2.67732
61	Gls2	2.44546
61	Cps1	4.72187
61	Glul	0
61	Lgr5	0
61	Cyp2e1	0
61	Axin2	0
62	Sds	3.08685
62	Hal	2.29863
62	Gls2	2.5609
62	Cps1	4.15456
62	Glul	0
62	Lgr5	0
62	Cyp2e1	1.94215
62	Axin2	0
63	Sds	3.03865
63	Hal	2.30608
63	Gls2	2.21174
63	Cps1	3.49876
63	Glul	0.372772
63	Lgr5	0
63	Cyp2e1	0.372772
63	Axin2	0
64	Sds	2.05063
64	Hal	2.41226
64	Gls2	2.41226
64	Cps1	3.20699
64	Glul	0
64	Lgr5	0
64	Cyp2e1	0
64	Axin2	0
65	Sds	2.92881
65	Hal	3.24989
65	Gls2	2.45301
65	Cps1	3.73104
65	Glul	0
65	Lgr5	0
65	Cyp2e1	2.08966
65	Axin2	0
66	Sds	2.44048
66	Hal	0
66	Gls2	2.07765
66	Cps1	3.47926
66	Glul	1.50248
66	Lgr5	0
66	Cyp2e1	1.50248
66	Axin2	0
67	Sds	2.96014
67	Hal	3.50387
67	Gls2	2.27363
67	Cps1	3.57958
67	Glul	0.626719
67	Lgr5	0
67	Cyp2e1	1.00902
67	Axin2	0
68	Sds	1.85441
68	Hal	3.50639
68	Gls2	2.46605
68	Cps1	1.85441
68	Glul	0
68	Lgr5	0
68	Cyp2e1	0
68	Axin2	0
69	Sds	2.28293
69	Hal	2.28293
69	Gls2	1.36994
69	Cps1	3.31113
69	Glul	0
69	Lgr5	0
69	Cyp2e1	0
69	Axin2	0
70	Sds	2.56921
70	Hal	2.56921
70	Gls2	1.38975
70	Cps1	3.83315
70	Glul	0
70	Lgr5	0
70	Cyp2e1	1.94986
70	Axin2	0
71	Sds	3.27277
71	Hal	1.65455
71	Gls2	2.16977
71	Cps1	3.7519
71	Glul	0.879726
71	Lgr5	0
71	Cyp2e1	0.533635
71	Axin2	0
72	Sds	2.89936
72	Hal	3.48015
72	Gls2	2.52105
72	Cps1	2.52105
72	Glul	0
72	Lgr5	0
72	Cyp2e1	0
72	Axin2	0
73	Sds	2.06673
73	Hal	2.42908
73	Gls2	2.63444
73	Cps1	3.43987
73	Glul	0
73	Lgr5	0
73	Cyp2e1	1.00237
73	Axin2	0
74	Sds	1.94107
74	Hal	2.03197
74	Gls2	2.60972
74	Cps1	3.80114
74	Glul	0
74	Lgr5	0.508569
74	Cyp2e1	0
74	Axin2	0
75	Sds	3.163
75	Hal	2.77847
75	Gls2	2.1456
75	Cps1	3.163
75	Glul	2.51129
75	Lgr5	0
75	Cyp2e1	2.51129
75	Axin2	0
76	Sds	2.95267
76	Hal	1.53286
76	Gls2	1.99538
76	Cps1	4.75615
76	Glul	0
76	Lgr5	0
76	Cyp2e1	0
76	Axin2	0
77	Sds	1.47759
77	Hal	2.24664
77	Gls2	1.80395
77	Cps1	4.20404
77	Glul	0
77	Lgr5	0
77	Cyp2e1	0
77	Axin2	0
78	Sds	2.77447
78	Hal	0
78	Gls2	2.03862
78	Cps1	4.47552
78	Glul	0
78	Lgr5	0
78	Cyp2e1	0
78	Axin2	0
79	Sds	2.6218
79	Hal	3.10313
79	Gls2	2.35806
79	Cps1	2.83031
79	Glul	0
79	Lgr5	0
79	Cyp2e1	0.724344
79	Axin2	0
80	Sds	2.223
80	Hal	3.34814
80	Gls2	2.223
80	Cps1	3.92019
80	Glul	0
80	Lgr5	0
80	Cyp2e1	0
80	Axin2	0
81	Sds	3.23495
81	Hal	3.34835
81	Gls2	2.31766
81	Cps1	3.54261
81	Glul	0
81	Lgr5	0
81	Cyp2e1	0
81	Axin2	0
82	Sds	3.52625
82	Hal	2.94089
82	Gls2	2.77655
82	Cps1	4.05469
82	Glul	0.540758
82	Lgr5	0
82	Cyp2e1	0.88979
82	Axin2	0
83	Sds	1.36068
83	Hal	3.8982
83	Gls2	2.80096
83	Cps1	4.29689
83	Glul	0.676142
83	Lgr5	0
83	Cyp2e1	0.676142
83	Axin2	0
84	Sds	2.17974
84	Hal	3.19998
84	Gls2	2.58974
84	Cps1	3.3284
84	Glul	0
84	Lgr5	0
84	Cyp2e1	1.17593
84	Axin2	0
85	Sds	2.64479
85	Hal	3.0878
85	Gls2	2.25153
85	Cps1	3.69489
85	Glul	0.50321
85	Lgr5	0
85	Cyp2e1	1.28539
85	Axin2	0
86	Sds	3.64018
86	Hal	3.14671
86	Gls2	2.32969
86	Cps1	4.43643
86	Glul	0
86	Lgr5	0
86	Cyp2e1	1.33036
86	Axin2	0
87	Sds	2.3218
87	Hal	2.15891
87	Gls2	2.15891
87	Cps1	3.29767
87	Glul	0
87	Lgr5	0
87	Cyp2e1	0
87	Axin2	0
88	Sds	2.89052
88	Hal	1.76779
88	Gls2	2.37172
88	Cps1	3.48359
88	Glul	0
88	Lgr5	0
88	Cyp2e1	0
88	Axin2	0
89	Sds	1.57666
89	Hal	2.16074
89	Gls2	2.52703
89	Cps1	3.51541
89	Glul	0
89	Lgr5	0
89	Cyp2e1	0
89	Axin2	0
90	Sds	2.27441
90	Hal	2.64499
90	Gls2	1.67917
90	Cps1	4.12803
90	Glul	0
90	Lgr5	0
90	Cyp2e1	2.27441
90	Axin2	0
91	Sds	2.26314
91	Hal	2.56944
91	Gls2	2.56944
91	Cps1	4.11566
91	Glul	1.00161
91	Lgr5	0
91	Cyp2e1	1.00161
91	Axin2	0
92	Sds	3.23249
92	Hal	3.23249
92	Gls2	2.3737
92	Cps1	3.90571
92	Glul	0
92	Lgr5	0
92	Cyp2e1	0
92	Axin2	0
93	Sds	3.19931
93	Hal	1.92846
93	Gls2	1.92846
93	Cps1	2.92513
93	Glul	0
93	Lgr5	0
93	Cyp2e1	1.92846
93	Axin2	0
94	Sds	3.1653
94	Hal	3.28302
94	Gls2	2.1854
94	Cps1	3.12277
94	Glul	0
94	Lgr5	0
94	Cyp2e1	0
94	Axin2	0
95	Sds	1.80437
95	Hal	2.93207
95	Gls2	0
95	Cps1	4.57931
95	Glul	1.26358
95	Lgr5	0
95	Cyp2e1	1.80437
95	Axin2	0
96	Sds	2.43146
96	Hal	3.7943
96	Gls2	2.53943
96	Cps1	3.99221
96	Glul	0
96	Lgr5	0
96	Cyp2e1	0
96	Axin2	0
97	Sds	2.7807
97	Hal	2.7807
97	Gls2	2.33321
97	Cps1	4.30843
97	Glul	0
97	Lgr5	0
97	Cyp2e1	1.2023
97	Axin2	0
98	Sds	2.64246
98	Hal	2.53957
98	Gls2	2.48386
98	Cps1	4.21378
98	Glul	0.522785
98	Lgr5	0
98	Cyp2e1	0
98	Axin2	0
99	Sds	1.51635
99	Hal	3.14511
99	Gls2	2.29141
99	Cps1	3.28757
99	Glul	0
99	Lgr5	0
99	Cyp2e1	0.635989
99	Axin2	0
100	Sds	2.8866
100	Hal	2.5293
100	Gls2	2.32589
100	Cps1	3.85394
100	Glul	0
100	Lgr5	0
100	Cyp2e1	0.931885
100	Axin2	0
101	Sds	1.3561
101	Hal	2.90614
101	Gls2	2.52765
101	Cps1	3.91157
101	Glul	0
101	Lgr5	0
101	Cyp2e1	1.3561
101	Axin2	0
102	Sds	2.82044
102	Hal	1.66861
102	Gls2	0
102	Cps1	3.48334
102	Glul	0
102	Lgr5	0
102	Cyp2e1	0
102	Axin2	0
103	Sds	2.52774
103	Hal	3.18015
103	Gls2	1.57727
103	Cps1	3.32834
103	Glul	0
103	Lgr5	0
103	Cyp2e1	1.57727
103	Axin2	0
104	Sds	3.13376
104	Hal	2.84878
104	Gls2	2.58022
104	Cps1	4.03082
104	Glul	0.59517
104	Lgr5	0
104	Cyp2e1	0.96572
104	Axin2	0
105	Sds	2.59176
105	Hal	1.97083
105	Gls2	3.24675
105	Cps1	3.46208
105	Glul	0
105	Lgr5	0
105	Cyp2e1	0
105	Axin2	0
106	Sds	2.05004
106	Hal	3.20634
106	Gls2	2.67665
106	Cps1	2.88594
106	Glul	0
106	Lgr5	0
106	Cyp2e1	2.05004
106	Axin2	0
107	Sds	2.47579
107	Hal	2.55577
107	Gls2	2.76326
107	Cps1	4.3722
107	Glul	0
107	Lgr5	0
107	Cyp2e1	0.688184
107	Axin2	0
108	Sds	3.05828
108	Hal	2.04945
108	Gls2	1.47746
108	Cps1	3.94598
108	Glul	0
108	Lgr5	0
108	Cyp2e1	0
108	Axin2	0
109	Sds	1.80777
109	Hal	1.2665
109	Gls2	2.41535
109	Cps1	3.45256
109	Glul	0
109	Lgr5	0
109	Cyp2e1	0
109	Axin2	0
110	Sds	1.89891
110	Hal	0
110	Gls2	0
110	Cps1	5.03904
110	Glul	0
110	Lgr5	0
110	Cyp2e1	0
110	Axin2	0
111	Sds	2.04974
111	Hal	2.67634
111	Gls2	2.04974
111	Cps1	4.22915
111	Glul	0
111	Lgr5	0
111	Cyp2e1	0
111	Axin2	0
112	Sds	2.22637
112	Hal	2.73863
112	Gls2	2.5952
112	Cps1	3.52826
112	Glul	0
112	Lgr5	0
112	Cyp2e1	1.12055
112	Axin2	0
113	Sds	2.74532
113	Hal	1.29445
113	Gls2	1.84023
113	Cps1	2.55882
113	Glul	1.29445
113	Lgr5	0
113	Cyp2e1	1.29445
113	Axin2	0
114	Sds	1.99996
114	Hal	2.19566
114	Gls2	1.43375
114	Cps1	4.58933
114	Glul	0
114	Lgr5	0
114	Cyp2e1	0
114	Axin2	0
115	Sds	2.75624
115	Hal	1.93097
115	Gls2	3.0744
115	Cps1	3.50943
115	Glul	0
115	Lgr5	0
115	Cyp2e1	0
115	Axin2	0
116	Sds	2.66119
116	Hal	2.53759
116	Gls2	2.66119
116	Cps1	3.04309
116	Glul	0
116	Lgr5	0
116	Cyp2e1	0
116	Axin2	0
117	Sds	2.36784
117	Hal	3.40196
117	Gls2	2.84047
117	Cps1	3.45427
117	Glul	0
117	Lgr5	0
117	Cyp2e1	0
117	Axin2	0
118	Sds	1.71416
118	Hal	3.06731
118	Gls2	2.15021
118	Cps1	4.52222
118	Glul	0
118	Lgr5	0
118	Cyp2e1	0.564557
118	Axin2	0
119	Sds	2.36448
119	Hal	2.10765
119	Gls2	2.36448
119	Cps1	2.88298
119	Glul	0
119	Lgr5	0
119	Cyp2e1	1.22661
119	Axin2	0
120	Sds	2.5429
120	Hal	2.9218
120	Gls2	2.9218
120	Cps1	3.98386
120	Glul	0
120	Lgr5	0
120	Cyp2e1	0
120	Axin2	0
121	Sds	2.63785
121	Hal	2.69102
121	Gls2	2.78958
121	Cps1	3.29458
121	Glul	0
121	Lgr5	0
121	Cyp2e1	0
121	Axin2	0
122	Sds	3.39982
122	Hal	3.31933
122	Gls2	2.2092
122	Cps1	2.911
122	Glul	0
122	Lgr5	0
122	Cyp2e1	0.769342
122	Axin2	0
123	Sds	1.76414
123	Hal	3.05934
123	Gls2	2.05042
123	Cps1	3.91865
123	Glul	0.676665
123	Lgr5	0
123	Cyp2e1	1.07657
123	Axin2	0
124	Sds	2.95077
124	Hal	3.54537
124	Gls2	1.27778
124	Cps1	3.61742
124	Glul	0
124	Lgr5	0
124	Cyp2e1	0
124	Axin2	0
125	Sds	1.80183
125	Hal	0
125	Gls2	0
125	Cps1	4.03721
125	Glul	0
125	Lgr5	0
125	Cyp2e1	0
125	Axin2	0
126	Sds	2.59234
126	Hal	3.14629
126	Gls2	0.804731
126	Cps1	3.9918
126	Glul	0
126	Lgr5	0
126	Cyp2e1	0
126	Axin2	0
127	Sds	0
127	Hal	3.30831
127	Gls2	0.90149
127	Cps1	3.36045
127	Glul	0
127	Lgr5	0
127	Cyp2e1	0
127	Axin2	0
128	Sds	3.04031
128	Hal	2.09327
128	Gls2	1.34666
128	Cps1	3.47476
128	Glul	0
128	Lgr5	0
128	Cyp2e1	0
128	Axin2	0
129	Sds	1.74208
129	Hal	1.92956
129	Gls2	1.92956
129	Cps1	3.59234
129	Glul	0
129	Lgr5	0
129	Cyp2e1	0
129	Axin2	0
130	Sds	1.77015
130	Hal	2.69484
130	Gls2	2.84718
130	Cps1	3.74737
130	Glul	0
130	Lgr5	0
130	Cyp2e1	0.594405
130	Axin2	0
131	Sds	0
131	Hal	1.35974
131	Gls2	2.53217
131	Cps1	4.07591
131	Glul	0
131	Lgr5	0
131	Cyp2e1	0
131	Axin2	0
132	Sds	2.89276
132	Hal	2.62338
132	Gls2	0
132	Cps1	4.35277
132	Glul	0
132	Lgr5	0
132	Cyp2e1	0
132	Axin2	0
133	Sds	2.78379
133	Hal	2.9945
133	Gls2	1.56759
133	Cps1	2.78379
133	Glul	1.56759
133	Lgr5	0
133	Cyp2e1	2.5165
133	Axin2	0
134	Sds	2.57286
134	Hal	3.20007
134	Gls2	2.52018
134	Cps1	3.67191
134	Glul	0
134	Lgr5	0
134	Cyp2e1	0.514262
134	Axin2	0
135	Sds	0.995543
135	Hal	3.92157
135	Gls2	2.41923
135	Cps1	3.50908
135	Glul	0
135	Lgr5	0
135	Cyp2e1	0
135	Axin2	0
136	Sds	3.48423
136	Hal	2.21833
136	Gls2	1.20614
136	Cps1	2.78585
136	Glul	0
136	Lgr5	0
136	Cyp2e1	0
136	Axin2	0
137	Sds	2.73975
137	Hal	3.3228
137	Gls2	2.77509
137	Cps1	4.38327
137	Glul	0
137	Lgr5	0
137	Cyp2e1	0.442787
137	Axin2	0
138	Sds	1.72104
138	Hal	0
138	Gls2	3.17603
138	Cps1	3.35137
138	Glul	1.72104
138	Lgr5	0
138	Cyp2e1	2.83709
138	Axin2	0
139	Sds	2.87742
139	Hal	3.10644
139	Gls2	0.926
139	Cps1	3.96707
139	Glul	0
139	Lgr5	0
139	Cyp2e1	0
139	Axin2	0
140	Sds	2.95887
140	Hal	1.92401
140	Gls2	2.48205
140	Cps1	3.70072
140	Glul	0
140	Lgr5	0
140	Cyp2e1	0
140	Axin2	0
141	Sds	2.14228
141	Hal	2.14228
141	Gls2	0
141	Cps1	3.43641
141	Glul	0
141	Lgr5	0
141	Cyp2e1	0
141	Axin2	0
142	Sds	1.49935
142	Hal	2.76689
142	Gls2	2.29711
142	Cps1	4.36975
142	Glul	0
142	Lgr5	0
142	Cyp2e1	0.912646
142	Axin2	0
143	Sds	1.75156
143	Hal	2.72725
143	Gls2	2.46114
143	Cps1	3.05614
143	Glul	0
143	Lgr5	0
143	Cyp2e1	0.784313
143	Axin2	0
144	Sds	1.35325
144	Hal	1.57415
144	Gls2	2.04078
144	Cps1	3.86862
144	Glul	0
144	Lgr5	0
144	Cyp2e1	0.671241
144	Axin2	0
145	Sds	1.59269
145	Hal	2.81348
145	Gls2	2.5456
145	Cps1	1.59269
145	Glul	0
145	Lgr5	0
145	Cyp2e1	2.81348
145	Axin2	0
146	Sds	2.87886
146	Hal	2.24038
146	Gls2	2.58126
146	Cps1	4.17626
146	Glul	0
146	Lgr5	0
146	Cyp2e1	0
146	Axin2	0
147	Sds	2.671
147	Hal	2.78107
147	Gls2	2.4792
147	Cps1	3.32894
147	Glul	0
147	Lgr5	0
147	Cyp2e1	0
147	Axin2	0
148	Sds	1.50072
148	Hal	3.16345
148	Gls2	1.00886
148	Cps1	3.42171
148	Glul	0
148	Lgr5	0
148	Cyp2e1	0
148	Axin2	0
149	Sds	2.40306
149	Hal	2.99556
149	Gls2	2.29652
149	Cps1	4.54061
149	Glul	0
149	Lgr5	0
149	Cyp2e1	1.47071
149	Axin2	0
150	Sds	2.26662
150	Hal	3.57198
150	Gls2	0
150	Cps1	3.29362
150	Glul	0
150	Lgr5	0
150	Cyp2e1	2.90655
150	Axin2	0
151	Sds	0
151	Hal	0
151	Gls2	1.80437
151	Cps1	3.72832
151	Glul	0
151	Lgr5	0
151	Cyp2e1	0
151	Axin2	0
152	Sds	2.23601
152	Hal	3.17717
152	Gls2	1.98334
152	Cps1	2.87424
152	Glul	1.12784
152	Lgr5	0
152	Cyp2e1	1.98334
152	Axin2	0
153	Sds	2.68578
153	Hal	3.20321
153	Gls2	2.27201
153	Cps1	3.38717
153	Glul	0
153	Lgr5	0
153	Cyp2e1	0.80768
153	Axin2	0
154	Sds	2.86253
154	Hal	2.22493
154	Gls2	2.02845
154	Cps1	2.81424
154	Glul	0
154	Lgr5	0
154	Cyp2e1	0
154	Axin2	0
155	Sds	3.12956
155	Hal	0.647624
155	Gls2	1.86655
155	Cps1	4.21217
155	Glul	0
155	Lgr5	0
155	Cyp2e1	0
155	Axin2	0
156	Sds	2.45368
156	Hal	0.92375
156	Gls2	1.84301
156	Cps1	3.87287
156	Glul	0
156	Lgr5	0
156	Cyp2e1	0.56495
156	Axin2	0
157	Sds	2.90836
157	Hal	3.57385
157	Gls2	1.78347
157	Cps1	4.17986
157	Glul	0
157	Lgr5	0
157	Cyp2e1	0
157	Axin2	0
158	Sds	2.55228
158	Hal	3.05828
158	Gls2	1.8038
158	Cps1	3.44796
158	Glul	0
158	Lgr5	0
158	Cyp2e1	2.24649
158	Axin2	0
159	Sds	1.75413
159	Hal	2.46397
159	Gls2	2.46397
159	Cps1	4.18218
159	Glul	0
159	Lgr5	0
159	Cyp2e1	1.22059
159	Axin2	0
160	Sds	2.89489
160	Hal	2.74991
160	Gls2	2.6687
160	Cps1	2.6687
160	Glul	0
160	Lgr5	0
160	Cyp2e1	0.797556
160	Axin2	0
161	Sds	1.85897
161	Hal	0
161	Gls2	1.85897
161	Cps1	3.6615
161	Glul	0
161	Lgr5	0
161	Cyp2e1	0
161	Axin2	0
162	Sds	1.61361
162	Hal	0.85028
162	Gls2	2.4615
162	Cps1	3.54118
162	Glul	0.85028
162	Lgr5	0
162	Cyp2e1	0
162	Axin2	0
163	Sds	3.18763
163	Hal	3.45838
163	Gls2	2.45734
163	Cps1	4.43682
163	Glul	0
163	Lgr5	0
163	Cyp2e1	0.813473
163	Axin2	0
164	Sds	2.67874
164	Hal	2.58098
164	Gls2	1.86046
164	Cps1	3.42903
164	Glul	0
164	Lgr5	0
164	Cyp2e1	1.62334
164	Axin2	0
165	Sds	2.01498
165	Hal	1.67404
165	Gls2	2.26876
165	Cps1	4.04896
165	Glul	1.67404
165	Lgr5	0
165	Cyp2e1	2.63913
165	Axin2	0
166	Sds	2.39115
166	Hal	2.22697
166	Gls2	2.79975
166	Cps1	3.31308
166	Glul	0
166	Lgr5	0
166	Cyp2e1	0.43919
166	Axin2	0
167	Sds	1.42999
167	Hal	2.99932
167	Gls2	2.61846
167	Cps1	2.61846
167	Glul	0
167	Lgr5	0
167	Cyp2e1	0
167	Axin2	0
168	Sds	2.19279
168	Hal	1.09529
168	Gls2	1.09529
168	Cps1	4.41391
168	Glul	0
168	Lgr5	0
168	Cyp2e1	0
168	Axin2	0
169	Sds	2.26334
169	Hal	3.01475
169	Gls2	2.63352
169	Cps1	4.24737
169	Glul	0
169	Lgr5	0
169	Cyp2e1	1.1486
169	Axin2	0
170	Sds	2.16184
170	Hal	3.29376
170	Gls2	2.60207
170	Cps1	3.45785
170	Glul	0
170	Lgr5	0
170	Cyp2e1	0.673399
170	Axin2	0
171	Sds	3.4844
171	Hal	2.77564
171	Gls2	3.09415
171	Cps1	2.77564
171	Glul	0
171	Lgr5	0
171	Cyp2e1	0.918245
171	Axin2	0
172	Sds	2.80526
172	Hal	2.80526
172	Gls2	1.879
172	Cps1	5.10709
172	Glul	0
172	Lgr5	0
172	Cyp2e1	0.746397
172	Axin2	0
173	Sds	1.77042
173	Hal	2.37459
173	Gls2	1.2345
173	Cps1	3.62567
173	Glul	0
173	Lgr5	0
173	Cyp2e1	2.11745
173	Axin2	0
174	Sds	2.54279
174	Hal	2.98286
174	Gls2	1.20687
174	Cps1	3.81809
174	Glul	0
174	Lgr5	0
174	Cyp2e1	0
174	Axin2	0
175	Sds	1.98913
175	Hal	2.9921
175	Gls2	2.9921
175	Cps1	3.94106
175	Glul	0
175	Lgr5	0
175	Cyp2e1	0
175	Axin2	0
176	Sds	2.25672
176	Hal	3.28298
176	Gls2	2.04371
176	Cps1	3.72123
176	Glul	0
176	Lgr5	0
176	Cyp2e1	0
176	Axin2	0
177	Sds	1.89449
177	Hal	2.10289
177	Gls2	1.72669
177	Cps1	4.57508
177	Glul	0.414463
177	Lgr5	0
177	Cyp2e1	0.414463
177	Axin2	0
178	Sds	1.69659
178	Hal	2.40012
178	Gls2	2.03901
178	Cps1	4.51328
178	Glul	0
178	Lgr5	0
178	Cyp2e1	0.748503
178	Axin2	0
179	Sds	2.43793
179	Hal	1.50032
179	Gls2	2.07521
179	Cps1	3.47655
179	Glul	0
179	Lgr5	0
179	Cyp2e1	1.50032
179	Axin2	0
180	Sds	1.75759
180	Hal	2.10385
180	Gls2	2.94414
180	Cps1	3.61061
180	Glul	0.788283
180	Lgr5	0
180	Cyp2e1	0
180	Axin2	0
181	Sds	2.96367
181	Hal	2.60201
181	Gls2	2.84285
181	Cps1	3.2287
181	Glul	0.550866
181	Lgr5	0
181	Cyp2e1	0
181	Axin2	0
182	Sds	2.1977
182	Hal	2.66308
182	Gls2	1.84628
182	Cps1	3.41276
182	Glul	0
182	Lgr5	0
182	Cyp2e1	1.29967
182	Axin2	0
183	Sds	3.49702
183	Hal	0.971499
183	Gls2	2.02388
183	Cps1	3.36427
183	Glul	0
183	Lgr5	0
183	Cyp2e1	0.599359
183	Axin2	0
184	Sds	3.15034
184	Hal	1.62187
184	Gls2	2.41201
184	Cps1	3.67869
184	Glul	0
184	Lgr5	0
184	Cyp2e1	1.10899
184	Axin2	0
185	Sds	2.62417
185	Hal	1.34623
185	Gls2	2.72226
185	Cps1	3.47421
185	Glul	0.884372
185	Lgr5	0
185	Cyp2e1	1.66097
185	Axin2	0
186	Sds	3.14809
186	Hal	3.60186
186	Gls2	0
186	Cps1	3.14809
186	Glul	0
186	Lgr5	0
186	Cyp2e1	0
186	Axin2	0
187	Sds	2.25653
187	Hal	2.42125
187	Gls2	2.25653
187	Cps1	3.56104
187	Glul	0
187	Lgr5	0
187	Cyp2e1	0
187	Axin2	0
188	Sds	0
188	Hal	3.06816
188	Gls2	2.42047
188	Cps1	3.60764
188	Glul	0
188	Lgr5	0
188	Cyp2e1	1.81247
188	Axin2	0
189	Sds	3.90001
189	Hal	1.76478
189	Gls2	1.76478
189	Cps1	2.74218
189	Glul	0
189	Lgr5	0
189	Cyp2e1	2.36842
189	Axin2	0
190	Sds	2.90805
190	Hal	2.67221
190	Gls2	1.07314
190	Cps1	3.3302
190	Glul	0
190	Lgr5	0
190	Cyp2e1	1.07314
190	Axin2	0
191	Sds	2.02044
191	Hal	2.02044
191	Gls2	2.47677
191	Cps1	3.74787
191	Glul	0
191	Lgr5	0
191	Cyp2e1	2.02044
191	Axin2	0
192	Sds	0
192	Hal	3.67042
192	Gls2	0
192	Cps1	4.25364
192	Glul	0
192	Lgr5	0
192	Cyp2e1	0
192	Axin2	0
193	Sds	2.5327
193	Hal	2.16619
193	Gls2	1.58155
193	Cps1	4.30929
193	Glul	0
193	Lgr5	0
193	Cyp2e1	0
193	Axin2	0
194	Sds	1.03762
194	Hal	2.98732
194	Gls2	2.57642
194	Cps1	4.38928
194	Glul	0.474678
194	Lgr5	0.474678
194	Cyp2e1	0.474678
194	Axin2	0
195	Sds	2.36441
195	Hal	2.20072
195	Gls2	0.95793
195	Cps1	4.55354
195	Glul	0
195	Lgr5	0
195	Cyp2e1	0
195	Axin2	0
196	Sds	2.67466
196	Hal	2.30308
196	Gls2	1.7052
196	Cps1	3.92251
196	Glul	0
196	Lgr5	0
196	Cyp2e1	0
196	Axin2	0
197	Sds	2.50541
197	Hal	2.13996
197	Gls2	2.50541
197	Cps1	2.77247
197	Glul	0
197	Lgr5	0
197	Cyp2e1	0
197	Axin2	0
198	Sds	2.49431
198	Hal	1.32929
198	Gls2	1.6424
198	Cps1	3.91832
198	Glul	0.870949
198	Lgr5	0
198	Cyp2e1	0.52744
198	Axin2	0
199	Sds	1.70635
199	Hal	2.56675
199	Gls2	2.08115
199	Cps1	4.46207
199	Glul	0
199	Lgr5	0
199	Cyp2e1	0.917462
199	Axin2	0
200	Sds	0
200	Hal	2.94368
200	Gls2	3.48047
200	Cps1	4.69056
200	Glul	0
200	Lgr5	0
200	Cyp2e1	0
200	Axin2	0
201	Sds	2.266
201	Hal	2.86885
201	Gls2	2.266
201	Cps1	3.88889
201	Glul	0
201	Lgr5	0
201	Cyp2e1	0
201	Axin2	0
202	Sds	3.38018
202	Hal	2.42645
202	Gls2	1.27526
202	Cps1	4.14173
202	Glul	0
202	Lgr5	0
202	Cyp2e1	0.828475
202	Axin2	0
203	Sds	2.62226
203	Hal	2.74667
203	Gls2	2.31442
203	Cps1	3.62371
203	Glul	0
203	Lgr5	0
203	Cyp2e1	0
203	Axin2	0
204	Sds	3.36262
204	Hal	1.50032
204	Gls2	2.07521
204	Cps1	4.30603
204	Glul	0
204	Lgr5	0
204	Cyp2e1	0
204	Axin2	0
205	Sds	1.93123
205	Hal	3.20242
205	Gls2	1.37346
205	Cps1	3.9905
205	Glul	0
205	Lgr5	0
205	Cyp2e1	0
205	Axin2	0
206	Sds	2.11693
206	Hal	1.94266
206	Gls2	2.39445
206	Cps1	3.64263
206	Glul	0
206	Lgr5	0
206	Cyp2e1	0
206	Axin2	0
207	Sds	2.8647
207	Hal	2.30497
207	Gls2	2.44477
207	Cps1	3.48381
207	Glul	0
207	Lgr5	0
207	Cyp2e1	1.38829
207	Axin2	0
208	Sds	1.56571
208	Hal	2.34806
208	Gls2	2.51432
208	Cps1	4.98883
208	Glul	0
208	Lgr5	0
208	Cyp2e1	0.666044
208	Axin2	0
209	Sds	1.52346
209	Hal	2.56189
209	Gls2	1.94307
209	Cps1	3.95946
209	Glul	0
209	Lgr5	0
209	Cyp2e1	2.10122
209	Axin2	0
210	Sds	2.32693
210	Hal	1.7269
210	Gls2	0
210	Cps1	4.18548
210	Glul	0
210	Lgr5	0
210	Cyp2e1	0
210	Axin2	0
211	Sds	1.92176
211	Hal	3.03649
211	Gls2	2.07938
211	Cps1	4.31073
211	Glul	0.773154
211	Lgr5	0.773154
211	Cyp2e1	1.50403
211	Axin2	0
212	Sds	3.03296
212	Hal	2.48298
212	Gls2	2.48298
212	Cps1	3.85234
212	Glul	0
212	Lgr5	0
212	Cyp2e1	1.68469
212	Axin2	0
213	Sds	1.44889
213	Hal	3.02288
213	Gls2	2.64145
213	Cps1	3.29832
213	Glul	0
213	Lgr5	0
213	Cyp2e1	0
213	Axin2	0
214	Sds	2.24057
214	Hal	2.7079
214	Gls2	2.24057
214	Cps1	3.93948
214	Glul	0
214	Lgr5	0
214	Cyp2e1	0
214	Axin2	0
215	Sds	3.02555
215	Hal	2.92895
215	Gls2	2.40865
215	Cps1	3.9556
215	Glul	0
215	Lgr5	0
215	Cyp2e1	1.06378
215	Axin2	0
216	Sds	3.48448
216	Hal	2.61317
216	Gls2	1.99076
216	Cps1	4.25607
216	Glul	0
216	Lgr5	0
216	Cyp2e1	0
216	Axin2	0
217	Sds	1.56739
217	Hal	2.40853
217	Gls2	2.51627
217	Cps1	4.10167
217	Glul	0
217	Lgr5	0
217	Cyp2e1	0.817443
217	Axin2	0
218	Sds	2.39457
218	Hal	2.86823
218	Gls2	3.18834
218	Cps1	3.43045
218	Glul	0
218	Lgr5	0
218	Cyp2e1	0
218	Axin2	0
219	Sds	2.33086
219	Hal	1.0499
219	Gls2	1.0499
219	Cps1	5.1994
219	Glul	0
219	Lgr5	0
219	Cyp2e1	0
219	Axin2	0
220	Sds	3.13697
220	Hal	2.41319
220	Gls2	2.55446
220	Cps1	3.68846
220	Glul	0
220	Lgr5	0
220	Cyp2e1	0.991367
220	Axin2	0
221	Sds	1.54748
221	Hal	2.75991
221	Gls2	2.97031
221	Cps1	3.8154
221	Glul	0
221	Lgr5	0
221	Cyp2e1	0
221	Axin2	0
222	Sds	0
222	Hal	2.32787
222	Gls2	2.32787
222	Cps1	4.4066
222	Glul	0
222	Lgr5	0
222	Cyp2e1	0
222	Axin2	0
223	Sds	2.49531
223	Hal	2.32935
223	Gls2	2.32935
223	Cps1	3.42322
223	Glul	0
223	Lgr5	0
223	Cyp2e1	1.54937
223	Axin2	0
224	Sds	0
224	Hal	3.68664
224	Gls2	3.10117
224	Cps1	3.49152
224	Glul	0
224	Lgr5	0
224	Cyp2e1	1.51234
224	Axin2	0
225	Sds	2.33237
225	Hal	2.33237
225	Gls2	1.41118
225	Cps1	4.19141
225	Glul	1.41118
225	Lgr5	0
225	Cyp2e1	0
225	Axin2	0
226	Sds	3.28028
226	Hal	1.40364
226	Gls2	2.85494
226	Cps1	3.78373
226	Glul	0
226	Lgr5	0
226	Cyp2e1	1.40364
226	Axin2	0
227	Sds	2.78963
227	Hal	2.41442
227	Gls2	1.80692
227	Cps1	4.20755
227	Glul	0
227	Lgr5	0
227	Cyp2e1	0
227	Axin2	0
228	Sds	2.61987
228	Hal	0.821276
228	Gls2	2.15645
228	Cps1	3.66873
228	Glul	0
228	Lgr5	0
228	Cyp2e1	0
228	Axin2	0
229	Sds	0.838072
229	Hal	2.59995
229	Gls2	2.49743
229	Cps1	4.87927
229	Glul	0
229	Lgr5	0
229	Cyp2e1	0
229	Axin2	0
230	Sds	2.95373
230	Hal	1.76598
230	Gls2	0.793819
230	Cps1	3.82511
230	Glul	0
230	Lgr5	0
230	Cyp2e1	0.793819
230	Axin2	0
231	Sds	0
231	Hal	2.35149
231	Gls2	1.7493
231	Cps1	3.53381
231	Glul	0
231	Lgr5	0
231	Cyp2e1	0
231	Axin2	0
232	Sds	1.89361
232	Hal	2.50852
232	Gls2	2.50852
232	Cps1	3.70139
232	Glul	0
232	Lgr5	0
232	Cyp2e1	0
232	Axin2	0
233	Sds	2.5082
233	Hal	2.17602
233	Gls2	1.00643
233	Cps1	3.62306
233	Glul	0
233	Lgr5	0
233	Cyp2e1	0
233	Axin2	0
234	Sds	2.29141
234	Hal	2.70593
234	Gls2	1.26404
234	Cps1	2.78736
234	Glul	0
234	Lgr5	0
234	Cyp2e1	0.81971
234	Axin2	0
235	Sds	3.19306
235	Hal	0.900232
235	Gls2	1.68279
235	Cps1	4.72476
235	Glul	0
235	Lgr5	0
235	Cyp2e1	0.900232
235	Axin2	0
236	Sds	1.54211
236	Hal	1.54211
236	Gls2	2.32103
236	Cps1	3.13752
236	Glul	0
236	Lgr5	0
236	Cyp2e1	1.54211
236	Axin2	0
237	Sds	2.58512
237	Hal	2.21666
237	Gls2	1.11322
237	Cps1	3.99172
237	Glul	0
237	Lgr5	0
237	Cyp2e1	0
237	Axin2	0
238	Sds	0
238	Hal	0
238	Gls2	0.969209
238	Cps1	4.51055
238	Glul	0
238	Lgr5	0
238	Cyp2e1	0
238	Axin2	0
239	Sds	0
239	Hal	2.9833
239	Gls2	0
239	Cps1	3.7657
239	Glul	0
239	Lgr5	0
239	Cyp2e1	0
239	Axin2	0
240	Sds	2.47001
240	Hal	2.21013
240	Gls2	2.21013
240	Cps1	4.0573
240	Glul	1.30985
240	Lgr5	0
240	Cyp2e1	1.30985
240	Axin2	0
241	Sds	2.53591
241	Hal	3.3369
241	Gls2	0
241	Cps1	2.8036
241	Glul	0
241	Lgr5	0
241	Cyp2e1	0
241	Axin2	0
242	Sds	1.90716
242	Hal	0
242	Gls2	2.52316
242	Cps1	4.24574
242	Glul	0
242	Lgr5	0
242	Cyp2e1	0
242	Axin2	0
243	Sds	2.76552
243	Hal	2.25203
243	Gls2	0
243	Cps1	3.61509
243	Glul	0
243	Lgr5	0
243	Cyp2e1	0
243	Axin2	0
244	Sds	1.7972
244	Hal	1.7972
244	Gls2	2.40383
244	Cps1	3.58986
244	Glul	0
244	Lgr5	0
244	Cyp2e1	0
244	Axin2	0
245	Sds	3.04516
245	Hal	2.66321
245	Gls2	2.03746
245	Cps1	3.99579
245	Glul	0
245	Lgr5	0
245	Cyp2e1	0
245	Axin2	0
246	Sds	2.44929
246	Hal	1.83897
246	Gls2	2.28409
246	Cps1	4.3183
246	Glul	0
246	Lgr5	0
246	Cyp2e1	0
246	Axin2	0
247	Sds	0
247	Hal	2.52134
247	Gls2	1.12524
247	Cps1	3.62211
247	Glul	0
247	Lgr5	0
247	Cyp2e1	0.713182
247	Axin2	0
248	Sds	1.73956
248	Hal	3.28921
248	Gls2	0
248	Cps1	4.39213
248	Glul	0
248	Lgr5	0
248	Cyp2e1	0
248	Axin2	0
249	Sds	2.79533
249	Hal	2.16149
249	Gls2	2.32443
249	Cps1	3.85236
249	Glul	0
249	Lgr5	0
249	Cyp2e1	0
249	Axin2	0
250	Sds	2.64607
250	Hal	2.91586
250	Gls2	2.11348
250	Cps1	3.32951
250	Glul	0
250	Lgr5	0
250	Cyp2e1	0.546789
[truncated: 180,265 more rows]
