# Supplementary material for: Single-cell spatial multi-omics and deep learning dissect enhancer-driven gene regulatory networks in liver zonation
Source: Nat Cell Biol. 2024 Jan 5;26(1):153–67. doi: 10.1038/s41556-023-01316-4 (PMC10791584; doi:10.1038/s41556-023-01316-4)
Supplement: Supplementary file 6 — Statistical source data. [file 41556_2023_1316_MOESM6_ESM.xlsx]

## Sheet: Figure 2a
TF	Cell_type	Motif	Expression
Tcf7l2	PC-Int	6.68734	0.0533407
Ppara	General	10	0.947151
Hnf1a	General	8.24825	0.972037
Hnf4a	PC-Int	7.52839	0.944494
Tcf7l1	PC-Int	6.68734	-1.37863
Rxra	PC-Int	6.10441	0.92331
Ppara	PC-Int	6.10441	1.09426
Nfib	PC	5.86942	0.122611
Nfia	PC	5.86942	0.747147
Tbx3	PP	8	-0.830747
Cebpa	PC-Int	5.81992	0.25
Rxra	PC	5.33136	1.31984
Ppara	PC	5.33136	1.15128
Nfib	General	5.2926	0.288348
Nfia	General	5.2926	1.16913
Foxa1	PC-Int	5.19689	0.916129
Cebpa	General	5.19031	-0.324089
Foxa1	General	5.02876	0.755047
Cebpa	PP	5.01871	0.241218
Hnf4a	PP	4.86818	1.17227
Foxa1	PC	4.74694	0.953304
Rxra	PP	4.73944	0.372223
Ppara	PP	4.6706	0.765998
Onecut1	PP	4.65385	1.3939
Onecut1	PC-Int	4.59269	0.918215
Hnf4a	PC	4.45923	0.807125
Foxa1	PP	4.33924	0.573224
Nfia	PC-Int	4.1148	0.937885
Hnf1a	PP	4.09233	1.00537
Onecut1	General	4.0129	1.18514
Nfib	PC-Int	3.39029	0.215376
Tcf7l2	PP	3.18499	0.620704
Tcf7l1	PP	3	0.536768
Tcf7l1	General	3	0.0241373
Tcf7l2	General	3	0.355312
Tbx3	PC	3	1.92042
Tbx3	PC-Int	3	1.32826
Tbx3	General	3	0.798651
Onecut1	PC	3	0.476015
Cebpa	PC	3	0.25
Nfib	PP	3	0.358311
Nfia	PP	3	1.38197
Hnf1a	PC	3	0.751607
Hnf1a	PC-Int	3	0.93853
Tcf7l2	PC	10	-0.146103
Tcf7l1	PC	10	-2.18204
Hnf4a	General	10	1.06179
Rxra	General	10	0.664876

## Sheet: Figure 2b
Regulon	Cell_type	Expression	RSS
Cebpa_+	Hep_PP_PC_1	0.285242	0.841755
Cebpa_+	Hep_PP_PC_2	0.518619	0.91259
Cebpa_+	Hep_PP_PC_3	-0.3578	0.982592
Cebpa_+	Hep_PP_PC_4	-0.83498	1
Cebpa_+	Hep_PP_PC_5	-1.22307	0.83146
Cebpa_+	Kupffer	0.315787	0.024075
Cebpa_+	DC	0.884271	0.071927
Cebpa_+	B_cell	0.982965	0.249918
Cebpa_+	T_cell	0.923705	0.218527
Cebpa_+	LSEC	0.807692	0.052027
Cebpa_+	VEC	-0.00755	0.125389
Cebpa_+	HSC	-1.51088	0
Cebpa_+	Fibroblast	0.000275	0.067064
Cebpa_+	MSC	-2.03298	0.143882
Cebpa_+	BEC	1.2487	0.240517
Hnf1a_+	Hep_PP_PC_1	0.937455	0.840589
Hnf1a_+	Hep_PP_PC_2	0.966608	0.899619
Hnf1a_+	Hep_PP_PC_3	0.995114	0.979659
Hnf1a_+	Hep_PP_PC_4	0.808287	1
Hnf1a_+	Hep_PP_PC_5	0.684121	0.827243
Hnf1a_+	Kupffer	-1.2728	0.017608
Hnf1a_+	DC	0.607574	0.052405
Hnf1a_+	B_cell	0.821878	0.18823
Hnf1a_+	T_cell	0.100142	0.161961
Hnf1a_+	LSEC	-1.58701	0.029576
Hnf1a_+	VEC	-0.53715	0.087119
Hnf1a_+	HSC	-1.87761	0
Hnf1a_+	Fibroblast	-0.99735	0.062152
Hnf1a_+	MSC	0.252262	0.123726
Hnf1a_+	BEC	0.098474	0.198446
Foxa1_+	Hep_PP_PC_1	0.564319	0.813241
Foxa1_+	Hep_PP_PC_2	0.567841	0.877216
Foxa1_+	Hep_PP_PC_3	0.862721	0.967436
Foxa1_+	Hep_PP_PC_4	0.997305	1
Foxa1_+	Hep_PP_PC_5	0.965411	0.839857
Foxa1_+	Kupffer	-1.86884	0.012274
Foxa1_+	DC	-0.77309	0.048441
Foxa1_+	B_cell	0.763619	0.179707
Foxa1_+	T_cell	0.438281	0.151978
Foxa1_+	LSEC	-1.10533	0.024478
Foxa1_+	VEC	-0.25163	0.079335
Foxa1_+	HSC	-1.80567	0
Foxa1_+	Fibroblast	1.08542	0.053368
Foxa1_+	MSC	-0.2528	0.121988
Foxa1_+	BEC	-0.18755	0.193456
Hnf4a_+	Hep_PP_PC_1	1.19514	0.882457
Hnf4a_+	Hep_PP_PC_2	1.09536	0.921122
Hnf4a_+	Hep_PP_PC_3	1.02218	0.996593
Hnf4a_+	Hep_PP_PC_4	0.872969	1
Hnf4a_+	Hep_PP_PC_5	0.791204	0.847365
Hnf4a_+	Kupffer	-1.7215	0.040489
Hnf4a_+	DC	-0.18196	0.088125
Hnf4a_+	B_cell	0.255919	0.198755
Hnf4a_+	T_cell	0.380139	0.190707
Hnf4a_+	LSEC	-1.09963	0.032903
Hnf4a_+	VEC	-0.00326	0.086121
Hnf4a_+	HSC	-1.96959	0
Hnf4a_+	Fibroblast	-0.37202	0.044698
Hnf4a_+	MSC	-0.61736	0.134907
Hnf4a_+	BEC	0.352401	0.240968
Onecut1_+	Hep_PP_PC_1	1.43313	0.888389
Onecut1_+	Hep_PP_PC_2	1.22277	0.938554
Onecut1_+	Hep_PP_PC_3	1.07004	1
Onecut1_+	Hep_PP_PC_4	0.813618	0.997611
Onecut1_+	Hep_PP_PC_5	0.444401	0.814361
Onecut1_+	Kupffer	-0.98772	0.027704
Onecut1_+	DC	-0.90369	0.059733
Onecut1_+	B_cell	-0.22952	0.198886
Onecut1_+	T_cell	-0.17638	0.179565
Onecut1_+	LSEC	-1.06098	0.034694
Onecut1_+	VEC	-0.64916	0.092624
Onecut1_+	HSC	-1.24073	0
Onecut1_+	Fibroblast	-0.69284	0.056359
Onecut1_+	MSC	-0.64974	0.122357
Onecut1_+	BEC	1.60679	0.228395
Onecut2_+	Hep_PP_PC_1	0.677169	0.759641
Onecut2_+	Hep_PP_PC_2	0.80301	0.837645
Onecut2_+	Hep_PP_PC_3	0.910694	0.956241
Onecut2_+	Hep_PP_PC_4	0.943751	1
Onecut2_+	Hep_PP_PC_5	0.867593	0.873106
Onecut2_+	Kupffer	-1.80836	0.040604
Onecut2_+	DC	-0.17447	0.077414
Onecut2_+	B_cell	0.432417	0.190012
Onecut2_+	T_cell	0.068397	0.178776
Onecut2_+	LSEC	-1.34192	0.022885
Onecut2_+	VEC	-0.07377	0.077268
Onecut2_+	HSC	-1.81931	0
Onecut2_+	Fibroblast	-0.23166	0.037584
Onecut2_+	MSC	-0.48796	0.118663
Onecut2_+	BEC	1.23441	0.225859
Ppara_+	Hep_PP_PC_1	0.704559	0.772554
Ppara_+	Hep_PP_PC_2	0.853342	0.842743
Ppara_+	Hep_PP_PC_3	1.03658	0.956948
Ppara_+	Hep_PP_PC_4	1.14067	1
Ppara_+	Hep_PP_PC_5	1.15332	0.893777
Ppara_+	Kupffer	-1.86958	0.031706
Ppara_+	DC	-0.24726	0.078437
Ppara_+	B_cell	0.588043	0.193859
Ppara_+	T_cell	0.317864	0.18217
Ppara_+	LSEC	-1.71151	0.03384
Ppara_+	VEC	-0.06793	0.088492
Ppara_+	HSC	-1.3683	0
Ppara_+	Fibroblast	0.110435	0.042455
Ppara_+	MSC	-0.46687	0.118403
Ppara_+	BEC	-0.17338	0.215249
Clock_+	Hep_PP_PC_1	1.14125	0.853239
Clock_+	Hep_PP_PC_2	1.04697	0.922951
Clock_+	Hep_PP_PC_3	1.12812	0.992453
Clock_+	Hep_PP_PC_4	1.36449	1
Clock_+	Hep_PP_PC_5	1.23995	0.832972
Clock_+	Kupffer	-0.43809	0.024932
Clock_+	DC	-1.53284	0.086938
Clock_+	B_cell	0.137093	0.232652
Clock_+	T_cell	-0.99965	0.224027
Clock_+	LSEC	-0.09414	0.033008
Clock_+	VEC	-0.53813	0.097286
Clock_+	HSC	-0.66183	0
Clock_+	Fibroblast	-0.07159	0.05445
Clock_+	MSC	-0.10373	0.136002
Clock_+	BEC	-1.61786	0.258525
Mlxipl_+	Hep_PP_PC_1	0.753959	0.804387
Mlxipl_+	Hep_PP_PC_2	0.995389	0.907876
Mlxipl_+	Hep_PP_PC_3	1.0431	0.995416
Mlxipl_+	Hep_PP_PC_4	0.988727	1
Mlxipl_+	Hep_PP_PC_5	0.944434	0.843216
Mlxipl_+	Kupffer	-1.65901	0.010539
Mlxipl_+	DC	0.010138	0.068603
Mlxipl_+	B_cell	0.567731	0.230962
Mlxipl_+	T_cell	0.410818	0.212174
Mlxipl_+	LSEC	-1.58717	0.046348
Mlxipl_+	VEC	0.01574	0.111841
Mlxipl_+	HSC	-1.8664	0
Mlxipl_+	Fibroblast	0.000322	0.053809
Mlxipl_+	MSC	-0.46061	0.11586
Mlxipl_+	BEC	-0.15718	0.223178
Rfx3_+	Hep_PP_PC_1	0.573519	0.950713
Rfx3_+	Hep_PP_PC_2	0.330888	0.96952
Rfx3_+	Hep_PP_PC_3	0.027082	1
Rfx3_+	Hep_PP_PC_4	-0.28052	0.913797
Rfx3_+	Hep_PP_PC_5	-0.35872	0.70901
Rfx3_+	Kupffer	-2.5	0.001306
Rfx3_+	DC	1.06135	0.066634
Rfx3_+	B_cell	0.902274	0.247748
Rfx3_+	T_cell	0.715391	0.216742
Rfx3_+	LSEC	-0.99388	0.088926
Rfx3_+	VEC	-0.88231	0.104741
Rfx3_+	HSC	0.520626	0
Rfx3_+	Fibroblast	0.507349	0.063213
Rfx3_+	MSC	0.27396	0.075416
Rfx3_+	BEC	0.483536	0.160559
Agmat_+	Hep_PP_PC_1	0.765812	0.86106
Agmat_+	Hep_PP_PC_2	1.13369	0.964691
Agmat_+	Hep_PP_PC_3	1.17684	1
Agmat_+	Hep_PP_PC_4	0.951326	0.970668
Agmat_+	Hep_PP_PC_5	0.506347	0.794579
Agmat_+	Kupffer	-1.94551	0.038268
Agmat_+	DC	0.05757	0.085955
Agmat_+	B_cell	0.357279	0.264686
Agmat_+	T_cell	0.505722	0.262561
Agmat_+	LSEC	-1.39318	0.063524
Agmat_+	VEC	-0.03035	0.140773
Agmat_+	HSC	-1.85429	0
Agmat_+	Fibroblast	-0.1669	0.065556
Agmat_+	MSC	-0.03138	0.151264
Agmat_+	BEC	-0.03298	0.210179
Hhex_+	Hep_PP_PC_1	0.80539	0.903807
Hhex_+	Hep_PP_PC_2	1.22647	1
Hhex_+	Hep_PP_PC_3	1.04418	0.969724
Hhex_+	Hep_PP_PC_4	0.612642	0.903763
Hhex_+	Hep_PP_PC_5	0.197928	0.723219
Hhex_+	Kupffer	-0.97196	0.048942
Hhex_+	DC	-0.09301	0.115366
Hhex_+	B_cell	0.60202	0.302961
Hhex_+	T_cell	0.381064	0.280473
Hhex_+	LSEC	-0.48005	0.058311
Hhex_+	VEC	0.2062	0.157941
Hhex_+	HSC	-1.89819	0
Hhex_+	Fibroblast	-2.00362	0.100929
Hhex_+	MSC	-0.49346	0.136842
Hhex_+	BEC	0.864397	0.36986
Nr1i2_+	Hep_PP_PC_1	1.27977	1
Nr1i2_+	Hep_PP_PC_2	0.989501	0.953032
Nr1i2_+	Hep_PP_PC_3	0.923522	0.963798
Nr1i2_+	Hep_PP_PC_4	0.884539	0.914512
Nr1i2_+	Hep_PP_PC_5	0.900186	0.746821
Nr1i2_+	Kupffer	-1.73619	0.017036
Nr1i2_+	DC	-0.44439	0.062631
Nr1i2_+	B_cell	0.407112	0.173693
Nr1i2_+	T_cell	0.304798	0.163184
Nr1i2_+	LSEC	-1.24776	0.017462
Nr1i2_+	VEC	-0.10723	0.074236
Nr1i2_+	HSC	-1.96017	0
Nr1i2_+	Fibroblast	-0.21012	0.051961
Nr1i2_+	MSC	-0.06926	0.114405
Nr1i2_+	BEC	0.085691	0.242541
Rxra_+	Hep_PP_PC_1	0.478625	0.678159
Rxra_+	Hep_PP_PC_2	0.212141	0.742197
Rxra_+	Hep_PP_PC_3	0.684201	0.896359
Rxra_+	Hep_PP_PC_4	1.1107	1
Rxra_+	Hep_PP_PC_5	1.39949	0.960385
Rxra_+	Kupffer	1.60028	0.04523
Rxra_+	DC	-2.01598	0.07916
Rxra_+	B_cell	-0.34712	0.219867
Rxra_+	T_cell	0.245499	0.207461
Rxra_+	LSEC	-0.85922	0.06626
Rxra_+	VEC	-0.61137	0.121456
Rxra_+	HSC	0.341314	0
Rxra_+	Fibroblast	-0.58059	0.054217
Rxra_+	MSC	-0.42919	0.149389
Rxra_+	BEC	-1.22878	0.255361
Nfia_+	Hep_PP_PC_1	1.4187	0.918965
Nfia_+	Hep_PP_PC_2	1.07547	0.929424
Nfia_+	Hep_PP_PC_3	1.00487	1
Nfia_+	Hep_PP_PC_4	0.742341	0.984163
Nfia_+	Hep_PP_PC_5	0.662393	0.822341
Nfia_+	Kupffer	-2.08449	0.042763
Nfia_+	DC	-1.4729	0.081053
Nfia_+	B_cell	-0.4128	0.152578
Nfia_+	T_cell	-0.73706	0.159923
Nfia_+	LSEC	-0.98932	0.013792
Nfia_+	VEC	-0.3192	0.050073
Nfia_+	HSC	0.423212	0
Nfia_+	Fibroblast	0.424672	0.025622
Nfia_+	MSC	0.384941	0.115666
Nfia_+	BEC	-0.12083	0.222541
Nfib_+	Hep_PP_PC_1	0.374563	0.895763
Nfib_+	Hep_PP_PC_2	0.270287	0.939211
Nfib_+	Hep_PP_PC_3	0.238865	1
Nfib_+	Hep_PP_PC_4	0.172605	0.990734
Nfib_+	Hep_PP_PC_5	0.089095	0.824575
Nfib_+	Kupffer	-2.5	0.05434
Nfib_+	DC	-1.04526	0.096474
Nfib_+	B_cell	-0.34847	0.214625
Nfib_+	T_cell	-0.43322	0.209846
Nfib_+	LSEC	0.024107	0.032418
Nfib_+	VEC	0.679707	0.08478
Nfib_+	HSC	1.04736	0
Nfib_+	Fibroblast	0.665574	0.035888
Nfib_+	MSC	0.293176	0.131687
Nfib_+	BEC	1.00379	0.263583
Egr1_+	Hep_PP_PC_1	0.612031	1
Egr1_+	Hep_PP_PC_2	0.502389	0.879816
Egr1_+	Hep_PP_PC_3	-0.48728	0.79441
Egr1_+	Hep_PP_PC_4	-1.25984	0.722988
Egr1_+	Hep_PP_PC_5	-0.61985	0.618048
Egr1_+	Kupffer	-0.17349	0.028029
Egr1_+	DC	-0.45337	0.059338
Egr1_+	B_cell	-0.84515	0.213111
Egr1_+	T_cell	0.572026	0.237147
Egr1_+	LSEC	0.416702	0.085668
Egr1_+	VEC	1.10722	0.152608
Egr1_+	HSC	-0.08	0
Egr1_+	Fibroblast	1.93406	0.081839
Egr1_+	MSC	-2.0251	0.149565
Egr1_+	BEC	0.799669	0.212768
Esr1_+	Hep_PP_PC_1	1.58401	1
Esr1_+	Hep_PP_PC_2	0.755752	0.985125
Esr1_+	Hep_PP_PC_3	-0.07026	0.962448
Esr1_+	Hep_PP_PC_4	-0.49951	0.897415
Esr1_+	Hep_PP_PC_5	-0.63817	0.655947
Esr1_+	Kupffer	-1.66377	0
Esr1_+	DC	-0.74609	0.035798
Esr1_+	B_cell	-0.08342	0.186961
Esr1_+	T_cell	0.065756	0.168549
Esr1_+	LSEC	-1.39646	0.007068
Esr1_+	VEC	-0.00545	0.073075
Esr1_+	HSC	1.66312	0.004957
Esr1_+	Fibroblast	0.999548	0.053311
Esr1_+	MSC	0.794056	0.123641
Esr1_+	BEC	-0.75912	0.258505
Id2_+	Hep_PP_PC_1	0.634069	0.948172
Id2_+	Hep_PP_PC_2	0.480318	1
Id2_+	Hep_PP_PC_3	0.083943	0.94496
Id2_+	Hep_PP_PC_4	-0.60359	0.848215
Id2_+	Hep_PP_PC_5	-1.05784	0.668406
Id2_+	Kupffer	-1.12022	0.046482
Id2_+	DC	0.764608	0.109107
Id2_+	B_cell	0.045114	0.361067
Id2_+	T_cell	1.84129	0.328341
Id2_+	LSEC	-0.40218	0.083637
Id2_+	VEC	0.47539	0.190618
Id2_+	HSC	-2.01511	0
Id2_+	Fibroblast	0.306134	0.095277
Id2_+	MSC	-0.70122	0.163727
Id2_+	BEC	1.2693	0.284094
Foxq1_+	Hep_PP_PC_1	1.88573	1
Foxq1_+	Hep_PP_PC_2	1.6034	0.987494
Foxq1_+	Hep_PP_PC_3	0.577424	0.889278
Foxq1_+	Hep_PP_PC_4	-0.6615	0.775184
Foxq1_+	Hep_PP_PC_5	-1.0536	0.558454
Foxq1_+	Kupffer	-0.98714	0.00745
Foxq1_+	DC	0.492186	0.059762
Foxq1_+	B_cell	0.841573	0.228471
Foxq1_+	T_cell	0.702606	0.200487
Foxq1_+	LSEC	-0.67517	0.031763
Foxq1_+	VEC	-1.07565	0.114041
Foxq1_+	HSC	-1.01572	0
Foxq1_+	Fibroblast	-0.48161	0.075249
Foxq1_+	MSC	0.509123	0.150913
Foxq1_+	BEC	-0.66166	0.299347
Sox9_+	Hep_PP_PC_1	0.996921	1
Sox9_+	Hep_PP_PC_2	0.701157	0.895074
Sox9_+	Hep_PP_PC_3	0.277619	0.70218
Sox9_+	Hep_PP_PC_4	-0.41739	0.579339
Sox9_+	Hep_PP_PC_5	-1.13725	0.51019
Sox9_+	Kupffer	-0.7996	0.378348
Sox9_+	DC	0.011263	0.209671
Sox9_+	B_cell	-0.47116	0.343266
Sox9_+	T_cell	-0.13015	0.344648
Sox9_+	LSEC	-0.46231	0.11943
Sox9_+	VEC	-0.32298	0.19842
Sox9_+	HSC	-0.4546	0
Sox9_+	Fibroblast	-0.09922	0.131394
Sox9_+	MSC	-0.70278	0.229579
Sox9_+	BEC	2.5	0.441665
Ppargc1a_+	Hep_PP_PC_1	1.42527	1
Ppargc1a_+	Hep_PP_PC_2	0.968214	0.838421
Ppargc1a_+	Hep_PP_PC_3	0.338658	0.667906
Ppargc1a_+	Hep_PP_PC_4	0.08139	0.520818
Ppargc1a_+	Hep_PP_PC_5	0.490088	0.351153
Ppargc1a_+	Kupffer	-1.84062	0.010139
Ppargc1a_+	DC	-0.02231	0.037148
Ppargc1a_+	B_cell	0.391548	0.156189
Ppargc1a_+	T_cell	0.316975	0.130151
Ppargc1a_+	LSEC	-1.25203	0.010303
Ppargc1a_+	VEC	0.041978	0.0621
Ppargc1a_+	HSC	-1.90557	0
Ppargc1a_+	Fibroblast	0.360726	0.069572
Ppargc1a_+	MSC	-0.56704	0.117524
Ppargc1a_+	BEC	1.17273	0.270341
Tbx3_-	Hep_PP_PC_1	-1.67191	1
Tbx3_-	Hep_PP_PC_2	0.061162	0.875544
Tbx3_-	Hep_PP_PC_3	0.92318	0.693106
Tbx3_-	Hep_PP_PC_4	1.39627	0.537747
Tbx3_-	Hep_PP_PC_5	1.95782	0.306276
Tbx3_-	Kupffer	-1.11023	0.013335
Tbx3_-	DC	-0.47594	0.037162
Tbx3_-	B_cell	0.951654	0.166775
Tbx3_-	T_cell	0.494754	0.161273
Tbx3_-	LSEC	-0.66196	0.018321
Tbx3_-	VEC	0.266574	0.06677
Tbx3_-	HSC	-0.985	0
Tbx3_-	Fibroblast	-0.23901	0.05433
Tbx3_-	MSC	-0.51807	0.089911
Tbx3_-	BEC	-0.38929	0.147164
Esrra_+	Hep_PP_PC_1	1.36411	1
Esrra_+	Hep_PP_PC_2	0.962789	0.856785
Esrra_+	Hep_PP_PC_3	0.489869	0.606176
Esrra_+	Hep_PP_PC_4	0.377196	0.437904
Esrra_+	Hep_PP_PC_5	-0.03603	0.369983
Esrra_+	Kupffer	1.21408	0.111556
Esrra_+	DC	0.728555	0.155348
Esrra_+	B_cell	0.251682	0.286815
Esrra_+	T_cell	0.847943	0.294117
Esrra_+	LSEC	-0.86346	0.059688
Esrra_+	VEC	-0.81631	0.142328
Esrra_+	HSC	-1.94459	0
Esrra_+	Fibroblast	-1.4952	0.054015
Esrra_+	MSC	-0.66016	0.185776
Esrra_+	BEC	-0.42046	0.342868
Ahr_+	Hep_PP_PC_1	-1.07041	0.620951
Ahr_+	Hep_PP_PC_2	0.147503	0.736224
Ahr_+	Hep_PP_PC_3	0.948436	0.90612
Ahr_+	Hep_PP_PC_4	1.31346	1
Ahr_+	Hep_PP_PC_5	1.6974	0.919053
Ahr_+	Kupffer	-1.84658	0.042381
Ahr_+	DC	0.216991	0.064247
Ahr_+	B_cell	0.480694	0.198565
Ahr_+	T_cell	-0.29385	0.166725
Ahr_+	LSEC	0.161327	0.064462
Ahr_+	VEC	0.947475	0.104161
Ahr_+	HSC	-1.08742	0
Ahr_+	Fibroblast	-1.1487	0.044184
Ahr_+	MSC	-0.13889	0.116005
Ahr_+	BEC	-0.32744	0.193159
Nr1i3_+	Hep_PP_PC_1	-0.61782	0.585056
Nr1i3_+	Hep_PP_PC_2	0.587108	0.720694
Nr1i3_+	Hep_PP_PC_3	1.23974	0.890179
Nr1i3_+	Hep_PP_PC_4	1.54873	1
Nr1i3_+	Hep_PP_PC_5	1.60304	0.939933
Nr1i3_+	Kupffer	-1.48945	0.030844
Nr1i3_+	DC	0.255123	0.062792
Nr1i3_+	B_cell	0.723613	0.217408
Nr1i3_+	T_cell	0.031939	0.182204
Nr1i3_+	LSEC	-1.15514	0.054478
Nr1i3_+	VEC	0.047531	0.108242
Nr1i3_+	HSC	-1.3253	0
Nr1i3_+	Fibroblast	-0.35593	0.049116
Nr1i3_+	MSC	-0.81389	0.118086
Nr1i3_+	BEC	-0.27929	0.185181
Pparg_+	Hep_PP_PC_1	-2.03919	0.56424
Pparg_+	Hep_PP_PC_2	-1.02389	0.687384
Pparg_+	Hep_PP_PC_3	0.728394	0.87221
Pparg_+	Hep_PP_PC_4	1.29619	1
Pparg_+	Hep_PP_PC_5	1.45978	0.946825
Pparg_+	Kupffer	0.998791	0.04217
Pparg_+	DC	0.218659	0.061611
Pparg_+	B_cell	0.433592	0.211465
Pparg_+	T_cell	-0.14731	0.173144
Pparg_+	LSEC	-0.33448	0.071354
Pparg_+	VEC	0.786034	0.11983
Pparg_+	HSC	-1.44172	0
Pparg_+	Fibroblast	-0.22465	0.053591
Pparg_+	MSC	-0.56214	0.142731
Pparg_+	BEC	-0.14806	0.208109
Esrrg_+	Hep_PP_PC_1	-1.93879	0.61906
Esrrg_+	Hep_PP_PC_2	-0.72847	0.727063
Esrrg_+	Hep_PP_PC_3	0.627425	0.891845
Esrrg_+	Hep_PP_PC_4	1.32519	1
Esrrg_+	Hep_PP_PC_5	1.43154	0.92907
Esrrg_+	Kupffer	-1.51948	0.024656
Esrrg_+	DC	-0.12156	0.057475
Esrrg_+	B_cell	0.552412	0.207896
Esrrg_+	T_cell	0.249014	0.169439
Esrrg_+	LSEC	0.421711	0.061969
Esrrg_+	VEC	0.539405	0.116842
Esrrg_+	HSC	-1.41768	0
Esrrg_+	Fibroblast	0.268799	0.053919
Esrrg_+	MSC	0.488037	0.152355
Esrrg_+	BEC	-0.17756	0.224756
Ar_+	Hep_PP_PC_1	-0.28388	0.25957
Ar_+	Hep_PP_PC_2	0.00518	0.343409
Ar_+	Hep_PP_PC_3	0.252446	0.609059
Ar_+	Hep_PP_PC_4	0.689265	0.892048
Ar_+	Hep_PP_PC_5	1.58792	1
Ar_+	Kupffer	-1.38866	0.037295
Ar_+	DC	-0.64183	0.042201
Ar_+	B_cell	0.353844	0.116657
Ar_+	T_cell	-0.32699	0.090242
Ar_+	LSEC	-1.05542	0.039472
Ar_+	VEC	0.101106	0.12482
Ar_+	HSC	-1.47744	0
Ar_+	Fibroblast	2.04539	0.020215
Ar_+	MSC	0.69657	0.066136
Ar_+	BEC	-0.5575	0.118865
Acaa1a_+	Hep_PP_PC_1	-0.59653	0.343058
Acaa1a_+	Hep_PP_PC_2	-0.68192	0.457408
Acaa1a_+	Hep_PP_PC_3	0.314964	0.673604
Acaa1a_+	Hep_PP_PC_4	1.26959	0.913983
Acaa1a_+	Hep_PP_PC_5	2.35963	1
Acaa1a_+	Kupffer	-0.38519	0.037541
Acaa1a_+	DC	-1.5648	0.044862
Acaa1a_+	B_cell	0.876788	0.136718
Acaa1a_+	T_cell	0.229753	0.170805
Acaa1a_+	LSEC	-0.73396	0
Acaa1a_+	VEC	-0.73822	0.071238
Acaa1a_+	HSC	-1.09891	0.0264
Acaa1a_+	Fibroblast	0.298205	0.038304
Acaa1a_+	MSC	0.22415	0.084588
Acaa1a_+	BEC	0.22645	0.229887
Tcf7l1_-	Hep_PP_PC_1	0.743838	0.192765
Tcf7l1_-	Hep_PP_PC_2	0.241571	0.344264
Tcf7l1_-	Hep_PP_PC_3	-0.79211	0.635381
Tcf7l1_-	Hep_PP_PC_4	-1.93661	0.878873
Tcf7l1_-	Hep_PP_PC_5	-1.94866	1
Tcf7l1_-	Kupffer	-0.10292	0.005583
Tcf7l1_-	DC	-0.35238	0.009254
Tcf7l1_-	B_cell	-0.42392	0.095608
Tcf7l1_-	T_cell	-0.05325	0.06612
Tcf7l1_-	LSEC	1.31037	0.036691
Tcf7l1_-	VEC	1.16231	0.067745
Tcf7l1_-	HSC	0.775112	0
Tcf7l1_-	Fibroblast	0.980897	0.039061
Tcf7l1_-	MSC	-0.10756	0.094113
Tcf7l1_-	BEC	0.503307	0.109327
Sp5_+	Hep_PP_PC_1	-0.64366	0
Sp5_+	Hep_PP_PC_2	-0.63768	0.055993
Sp5_+	Hep_PP_PC_3	-0.44599	0.217242
Sp5_+	Hep_PP_PC_4	0.937009	0.562536
Sp5_+	Hep_PP_PC_5	2.5	1
Sp5_+	Kupffer	0.19093	0.099957
Sp5_+	DC	-0.74813	0.041992
Sp5_+	B_cell	1.52639	0.084848
Sp5_+	T_cell	0.362249	0.083003
Sp5_+	LSEC	-0.40052	0.118035
Sp5_+	VEC	-0.74813	0.175266
Sp5_+	HSC	0.290381	0.1589
Sp5_+	Fibroblast	-0.74813	0.228737
Sp5_+	MSC	-0.74813	0.239457
Sp5_+	BEC	-0.74813	0.139135
Pknox2_+	Hep_PP_PC_1	-0.84312	0.016848
Pknox2_+	Hep_PP_PC_2	-0.81724	0.081679
Pknox2_+	Hep_PP_PC_3	-0.87161	0.287911
Pknox2_+	Hep_PP_PC_4	-0.31812	0.6595
Pknox2_+	Hep_PP_PC_5	0.724884	1
Pknox2_+	Kupffer	-0.56284	0
Pknox2_+	DC	-1.02954	0.076319
Pknox2_+	B_cell	0.0877	0.108753
Pknox2_+	T_cell	-0.15073	0.101235
Pknox2_+	LSEC	0.115973	0.114274
Pknox2_+	VEC	1.43943	0.192283
Pknox2_+	HSC	1.51133	0.398688
Pknox2_+	Fibroblast	2.0714	0.473935
Pknox2_+	MSC	-1.02954	0.348354
Pknox2_+	BEC	-0.32797	0.222183
Spi1_+	Hep_PP_PC_1	-0.79796	0.016325
Spi1_+	Hep_PP_PC_2	-0.757	0
Spi1_+	Hep_PP_PC_3	-0.76575	0.000712
Spi1_+	Hep_PP_PC_4	-0.61097	0.001315
Spi1_+	Hep_PP_PC_5	-0.72198	0.008599
Spi1_+	Kupffer	2.45532	1
Spi1_+	DC	2.04271	0.594507
Spi1_+	B_cell	0.666992	0.327426
Spi1_+	T_cell	-0.46636	0.310731
Spi1_+	LSEC	-0.08189	0.162695
Spi1_+	VEC	-0.24274	0.126137
Spi1_+	HSC	-0.57059	0.103159
Spi1_+	Fibroblast	0.024958	0.098882
Spi1_+	MSC	0.051454	0.11518
Spi1_+	BEC	-0.22621	0.12687
Batf3_+	Hep_PP_PC_1	-0.39568	0.043832
Batf3_+	Hep_PP_PC_2	-0.41208	0.025836
Batf3_+	Hep_PP_PC_3	-0.42961	0.011919
Batf3_+	Hep_PP_PC_4	-0.34058	0
Batf3_+	Hep_PP_PC_5	-0.36623	0.005389
Batf3_+	Kupffer	2.5	1
Batf3_+	DC	1.96315	0.635219
Batf3_+	B_cell	-0.51116	0.308195
Batf3_+	T_cell	-0.51116	0.328597
Batf3_+	LSEC	0.067861	0.151471
Batf3_+	VEC	-0.51116	0.140947
Batf3_+	HSC	0.191552	0.112038
Batf3_+	Fibroblast	-0.51116	0.135717
Batf3_+	MSC	-0.51116	0.157485
Batf3_+	BEC	-0.51116	0.128535
Irf1_+	Hep_PP_PC_1	-1.13048	0.114317
Irf1_+	Hep_PP_PC_2	-0.85958	0.088809
Irf1_+	Hep_PP_PC_3	-1.07704	0.066724
Irf1_+	Hep_PP_PC_4	-1.0712	0
Irf1_+	Hep_PP_PC_5	-0.95365	0.021114
Irf1_+	Kupffer	2.25674	1
Irf1_+	DC	1.01507	0.425671
Irf1_+	B_cell	0.266015	0.313987
Irf1_+	T_cell	1.40029	0.242178
Irf1_+	LSEC	0.023074	0.158562
Irf1_+	VEC	0.10315	0.146628
Irf1_+	HSC	0.470875	0.04719
Irf1_+	Fibroblast	-0.34614	0.004611
Irf1_+	MSC	-0.4049	0.099474
Irf1_+	BEC	0.307772	0.202294
Jdp2_+	Hep_PP_PC_1	-1.03202	0.045642
Jdp2_+	Hep_PP_PC_2	-1.00337	0.024126
Jdp2_+	Hep_PP_PC_3	-1.03785	0.008314
Jdp2_+	Hep_PP_PC_4	-1.10664	0
Jdp2_+	Hep_PP_PC_5	-1.06577	0.024328
Jdp2_+	Kupffer	1.83289	1
Jdp2_+	DC	0.285982	0.538317
Jdp2_+	B_cell	-1.10664	0.273918
Jdp2_+	T_cell	0.108959	0.293652
Jdp2_+	LSEC	0.762296	0.264915
Jdp2_+	VEC	0.083739	0.247635
Jdp2_+	HSC	0.694613	0.177762
Jdp2_+	Fibroblast	0.469548	0.201097
Jdp2_+	MSC	1.43567	0.244378
Jdp2_+	BEC	0.678614	0.192391
Irf7_+	Hep_PP_PC_1	-0.34816	0.036513
Irf7_+	Hep_PP_PC_2	-0.31577	0.044523
Irf7_+	Hep_PP_PC_3	-0.39835	0.026774
Irf7_+	Hep_PP_PC_4	-0.50506	0
Irf7_+	Hep_PP_PC_5	-0.67354	0.002902
Irf7_+	Kupffer	1.73829	1
Irf7_+	DC	1.53063	0.473504
Irf7_+	B_cell	-0.76645	0.249306
Irf7_+	T_cell	0.817337	0.342569
Irf7_+	LSEC	0.320836	0.054445
Irf7_+	VEC	-0.65088	0.091351
Irf7_+	HSC	0.637414	0.057193
Irf7_+	Fibroblast	-2.20515	0.014237
Irf7_+	MSC	0.693013	0.096538
Irf7_+	BEC	0.125842	0.128184
Nr4a1_+	Hep_PP_PC_1	-0.3191	0.002674
Nr4a1_+	Hep_PP_PC_2	-0.54299	0.000543
Nr4a1_+	Hep_PP_PC_3	-0.64986	0.000422
Nr4a1_+	Hep_PP_PC_4	-0.65581	0
Nr4a1_+	Hep_PP_PC_5	-0.44183	0.005658
Nr4a1_+	Kupffer	1.91445	0.73171
Nr4a1_+	DC	2.32357	1
Nr4a1_+	B_cell	-0.10968	0.476027
Nr4a1_+	T_cell	0.421296	0.708154
Nr4a1_+	LSEC	0.740825	0.136952
Nr4a1_+	VEC	-0.95239	0.130348
Nr4a1_+	HSC	0.179134	0.105186
Nr4a1_+	Fibroblast	-0.95239	0.130736
Nr4a1_+	MSC	-0.95239	0.147733
Nr4a1_+	BEC	-0.00282	0.13714
Fli1_+	Hep_PP_PC_1	-1.28743	0.035881
Fli1_+	Hep_PP_PC_2	-1.12261	0.018923
Fli1_+	Hep_PP_PC_3	-1.30477	0.010491
Fli1_+	Hep_PP_PC_4	-1.30496	0
Fli1_+	Hep_PP_PC_5	-1.25486	0.016306
Fli1_+	Kupffer	1.03668	1
Fli1_+	DC	0.694967	0.655243
Fli1_+	B_cell	0.974563	0.483872
Fli1_+	T_cell	0.811023	0.483169
Fli1_+	LSEC	0.974774	0.571413
Fli1_+	VEC	1.13216	0.530052
Fli1_+	HSC	0.517828	0.25663
Fli1_+	Fibroblast	0.561343	0.248327
Fli1_+	MSC	-0.09204	0.278677
Fli1_+	BEC	-0.33666	0.230189
Zeb2_+	Hep_PP_PC_1	-1.19516	0.02001
Zeb2_+	Hep_PP_PC_2	-1.07865	0.006489
Zeb2_+	Hep_PP_PC_3	-1.28588	0
Zeb2_+	Hep_PP_PC_4	-1.22886	0.004077
Zeb2_+	Hep_PP_PC_5	-1.11661	0.037349
Zeb2_+	Kupffer	1.43708	1
Zeb2_+	DC	0.935349	0.726424
Zeb2_+	B_cell	0.176034	0.370699
Zeb2_+	T_cell	0.049625	0.363437
Zeb2_+	LSEC	0.847093	0.492785
Zeb2_+	VEC	0.476572	0.379983
Zeb2_+	HSC	1.38792	0.661031
Zeb2_+	Fibroblast	0.978707	0.439843
Zeb2_+	MSC	0.055266	0.264369
Zeb2_+	BEC	-0.43848	0.238149
Rel_+	Hep_PP_PC_1	-0.15983	0.025729
Rel_+	Hep_PP_PC_2	-0.18272	0.022289
Rel_+	Hep_PP_PC_3	-0.22935	0
Rel_+	Hep_PP_PC_4	-0.23046	0.001336
Rel_+	Hep_PP_PC_5	-0.19408	0.074439
Rel_+	Kupffer	1.41611	0.892558
Rel_+	DC	2.00362	1
Rel_+	B_cell	1.23992	0.778092
Rel_+	T_cell	0.184302	0.524711
Rel_+	LSEC	0.46593	0.35512
Rel_+	VEC	-0.40838	0.389672
Rel_+	HSC	-0.35452	0.313958
Rel_+	Fibroblast	-0.19665	0.342481
Rel_+	MSC	-1.54665	0.292362
Rel_+	BEC	-1.80724	0.288463
Runx1_+	Hep_PP_PC_1	-0.88752	0.028372
Runx1_+	Hep_PP_PC_2	-1.01623	0.015299
Runx1_+	Hep_PP_PC_3	-0.99384	0.007925
Runx1_+	Hep_PP_PC_4	-1.02339	0
Runx1_+	Hep_PP_PC_5	-0.97106	0.005538
Runx1_+	Kupffer	1.62475	1
Runx1_+	DC	1.4993	0.79512
Runx1_+	B_cell	1.20737	0.53727
Runx1_+	T_cell	1.52805	0.586281
Runx1_+	LSEC	-0.38815	0.21935
Runx1_+	VEC	-0.46166	0.193558
Runx1_+	HSC	-0.33646	0.18191
Runx1_+	Fibroblast	0.198329	0.164066
Runx1_+	MSC	0.058633	0.128568
Runx1_+	BEC	-0.03811	0.16566
Runx2_+	Hep_PP_PC_1	-0.33351	0.002475
Runx2_+	Hep_PP_PC_2	-0.3265	0.001443
Runx2_+	Hep_PP_PC_3	-0.39975	0.000266
Runx2_+	Hep_PP_PC_4	-0.44355	0
Runx2_+	Hep_PP_PC_5	-0.54941	0.00494
Runx2_+	Kupffer	0.167912	0.180297
Runx2_+	DC	2.5	1
Runx2_+	B_cell	-0.17896	0.462934
Runx2_+	T_cell	0.988132	0.280613
Runx2_+	LSEC	-0.76776	0.089653
Runx2_+	VEC	-0.59465	0.100649
Runx2_+	HSC	0.379497	0.089254
Runx2_+	Fibroblast	1.06592	0.16936
Runx2_+	MSC	-1.25143	0.204319
Runx2_+	BEC	-0.57797	0.076362
Runx3_+	Hep_PP_PC_1	-0.55076	0.002869
Runx3_+	Hep_PP_PC_2	-0.56093	0.003238
Runx3_+	Hep_PP_PC_3	-0.56961	0.001169
Runx3_+	Hep_PP_PC_4	-0.53492	0
Runx3_+	Hep_PP_PC_5	-0.58604	0.009877
Runx3_+	Kupffer	-0.41483	0.278623
Runx3_+	DC	2.20878	0.905494
Runx3_+	B_cell	0.940864	0.717717
Runx3_+	T_cell	2.27945	1
Runx3_+	LSEC	-0.43086	0.076762
Runx3_+	VEC	-0.58604	0.101594
Runx3_+	HSC	-0.2113	0.067752
Runx3_+	Fibroblast	-0.58604	0.077169
Runx3_+	MSC	-0.58604	0.166359
Runx3_+	BEC	0.1883	0.243166
Satb1_+	Hep_PP_PC_1	-0.94758	0.000863
Satb1_+	Hep_PP_PC_2	-0.94316	0.000492
Satb1_+	Hep_PP_PC_3	-0.94005	0.000417
Satb1_+	Hep_PP_PC_4	-0.99137	0
Satb1_+	Hep_PP_PC_5	-0.97515	0.002951
Satb1_+	Kupffer	0.520909	0.056055
Satb1_+	DC	1.1445	0.400994
Satb1_+	B_cell	1.47764	0.426062
Satb1_+	T_cell	1.96816	1
Satb1_+	LSEC	-0.30936	0.126177
Satb1_+	VEC	0.060384	0.125261
Satb1_+	HSC	0.292519	0.023905
Satb1_+	Fibroblast	0.715203	0.027765
Satb1_+	MSC	-1.02883	0.147073
Satb1_+	BEC	-0.0438	0.191698
Pax5_+	Hep_PP_PC_1	-0.41982	0.001627
Pax5_+	Hep_PP_PC_2	-0.3653	0.00187
Pax5_+	Hep_PP_PC_3	-0.49923	0.000799
Pax5_+	Hep_PP_PC_4	-0.43659	0
Pax5_+	Hep_PP_PC_5	-0.38189	0.002642
Pax5_+	Kupffer	-0.168	0.203773
Pax5_+	DC	-0.57533	0.460853
Pax5_+	B_cell	2.5	1
Pax5_+	T_cell	-0.09369	0.22966
Pax5_+	LSEC	-0.57533	0.065109
Pax5_+	VEC	0.158433	0.089059
Pax5_+	HSC	0.464319	0.037322
Pax5_+	Fibroblast	-0.57533	0.089951
Pax5_+	MSC	-0.57533	0.091883
Pax5_+	BEC	0.731276	0.051506
Ebf1_+	Hep_PP_PC_1	-0.81851	0.001903
Ebf1_+	Hep_PP_PC_2	-0.71757	0.001916
Ebf1_+	Hep_PP_PC_3	-0.87043	0.000864
Ebf1_+	Hep_PP_PC_4	-0.83621	0
Ebf1_+	Hep_PP_PC_5	-0.81468	0.003107
Ebf1_+	Kupffer	-0.01217	0.245882
Ebf1_+	DC	0.364861	0.523514
Ebf1_+	B_cell	2.40057	1
Ebf1_+	T_cell	-0.64547	0.236809
Ebf1_+	LSEC	-0.36333	0.106414
Ebf1_+	VEC	1.17999	0.119232
Ebf1_+	HSC	0.464146	0.076206
Ebf1_+	Fibroblast	1.20293	0.13862
Ebf1_+	MSC	-0.99245	0.160047
Ebf1_+	BEC	0.45831	0.108504
Gata3_+	Hep_PP_PC_1	-0.45907	0.000598
Gata3_+	Hep_PP_PC_2	-0.47315	0.000731
Gata3_+	Hep_PP_PC_3	-0.42015	0
Gata3_+	Hep_PP_PC_4	-0.25285	0.000191
Gata3_+	Hep_PP_PC_5	-0.08619	0.003374
Gata3_+	Kupffer	-0.27086	0.107295
Gata3_+	DC	-0.50792	0.276694
Gata3_+	B_cell	0.44355	0.262599
Gata3_+	T_cell	2.5	1
Gata3_+	LSEC	-0.50792	0.097517
Gata3_+	VEC	-0.50792	0.070362
Gata3_+	HSC	-0.50792	0.087058
Gata3_+	Fibroblast	-0.50792	0.076349
Gata3_+	MSC	1.55023	0.193073
Gata3_+	BEC	-0.50792	0.136777
Lef1_+	Hep_PP_PC_1	-0.42259	0
Lef1_+	Hep_PP_PC_2	-0.41635	0.001326
Lef1_+	Hep_PP_PC_3	-0.44119	0.000398
Lef1_+	Hep_PP_PC_4	-0.43537	0.001691
Lef1_+	Hep_PP_PC_5	-0.30245	0.004899
Lef1_+	Kupffer	0.347283	0.07425
Lef1_+	DC	-0.53728	0.349287
Lef1_+	B_cell	1.04164	0.553156
Lef1_+	T_cell	2.5	1
Lef1_+	LSEC	-0.13832	0.146674
Lef1_+	VEC	-0.53728	0.073723
Lef1_+	HSC	0.22021	0.102374
Lef1_+	Fibroblast	-0.53728	0.086522
Lef1_+	MSC	-0.53728	0.103187
Lef1_+	BEC	-0.53728	0.101025
Meis1_+	Hep_PP_PC_1	-0.53068	0.020236
Meis1_+	Hep_PP_PC_2	-0.72642	0.013324
Meis1_+	Hep_PP_PC_3	-0.83769	0.007235
Meis1_+	Hep_PP_PC_4	-0.80876	0
Meis1_+	Hep_PP_PC_5	-0.93069	0.027826
Meis1_+	Kupffer	-0.37937	0.140182
Meis1_+	DC	0.216064	0.251704
Meis1_+	B_cell	-0.88855	0.214284
Meis1_+	T_cell	-0.99891	0.191473
Meis1_+	LSEC	1.38221	1
Meis1_+	VEC	1.08383	0.973471
Meis1_+	HSC	0.711573	0.447044
Meis1_+	Fibroblast	1.21975	0.458158
Meis1_+	MSC	1.92807	0.419372
Meis1_+	BEC	-0.44044	0.27766
Maf_+	Hep_PP_PC_1	-0.64992	0.055787
Maf_+	Hep_PP_PC_2	-0.90707	0.022927
Maf_+	Hep_PP_PC_3	-1.24471	0.011629
Maf_+	Hep_PP_PC_4	-1.11916	0
Maf_+	Hep_PP_PC_5	-0.76882	0.006177
Maf_+	Kupffer	1.61985	0.841791
Maf_+	DC	-0.54513	0.428333
Maf_+	B_cell	0.080388	0.350815
Maf_+	T_cell	0.260358	0.327666
Maf_+	LSEC	2.15222	1
Maf_+	VEC	0.606034	0.70181
Maf_+	HSC	0.422903	0.303089
Maf_+	Fibroblast	0.687924	0.287447
Maf_+	MSC	0.221344	0.348383
Maf_+	BEC	-0.81621	0.223355
Gata4_+	Hep_PP_PC_1	-0.03395	0
Gata4_+	Hep_PP_PC_2	0.037388	0
Gata4_+	Hep_PP_PC_3	-0.07585	0
Gata4_+	Hep_PP_PC_4	-0.1087	0
Gata4_+	Hep_PP_PC_5	-0.37896	0
Gata4_+	Kupffer	-1.83602	0
Gata4_+	DC	-1.02583	0.057936
Gata4_+	B_cell	-0.1803	0.272989
Gata4_+	T_cell	-0.78157	0.229236
Gata4_+	LSEC	1.84708	0.698605
Gata4_+	VEC	1.18275	0.520249
Gata4_+	HSC	1.20408	0.146118
Gata4_+	Fibroblast	0.980691	0.15843
Gata4_+	MSC	0.359934	0.232756
Gata4_+	BEC	-1.19074	0.378109
Sox17_+	Hep_PP_PC_1	-0.60087	0.009741
Sox17_+	Hep_PP_PC_2	-0.60994	0.004179
Sox17_+	Hep_PP_PC_3	-0.5042	0
Sox17_+	Hep_PP_PC_4	-0.5822	0.000274
Sox17_+	Hep_PP_PC_5	-0.4812	0.013009
Sox17_+	Kupffer	-0.66262	0.131386
Sox17_+	DC	-0.66262	0.201273
Sox17_+	B_cell	0.071541	0.206837
Sox17_+	T_cell	-0.66262	0.197546
Sox17_+	LSEC	2.48157	1
Sox17_+	VEC	2.05858	0.820712
Sox17_+	HSC	0.176555	0.224495
Sox17_+	Fibroblast	0.47601	0.231296
Sox17_+	MSC	-0.66262	0.34011
Sox17_+	BEC	0.164642	0.215063
Mef2c_+	Hep_PP_PC_1	-1.17966	0.017392
Mef2c_+	Hep_PP_PC_2	-1.09155	0.00543
Mef2c_+	Hep_PP_PC_3	-1.12413	0
Mef2c_+	Hep_PP_PC_4	-1.17965	0.001994
Mef2c_+	Hep_PP_PC_5	-1.1604	0.033505
Mef2c_+	Kupffer	-0.13247	0.256853
Mef2c_+	DC	1.1699	0.312208
Mef2c_+	B_cell	1.28048	0.320725
Mef2c_+	T_cell	-0.42155	0.25061
Mef2c_+	LSEC	1.17465	1
Mef2c_+	VEC	1.05883	0.803235
Mef2c_+	HSC	0.540566	0.394342
Mef2c_+	Fibroblast	0.754139	0.398091
Mef2c_+	MSC	0.788426	0.451083
Mef2c_+	BEC	-0.47758	0.264847
Erg_+	Hep_PP_PC_1	-0.94785	0.02202
Erg_+	Hep_PP_PC_2	-0.91617	0.012236
Erg_+	Hep_PP_PC_3	-0.97911	0.004599
Erg_+	Hep_PP_PC_4	-1.07457	0
Erg_+	Hep_PP_PC_5	-0.96593	0.017592
Erg_+	Kupffer	-0.0818	0.146673
Erg_+	DC	0.80379	0.180222
Erg_+	B_cell	0.628102	0.230247
Erg_+	T_cell	-0.33807	0.211137
Erg_+	LSEC	2.17243	1
Erg_+	VEC	1.80862	0.768354
Erg_+	HSC	-0.06614	0.240638
Erg_+	Fibroblast	0.069745	0.251345
Erg_+	MSC	0.098497	0.340041
Erg_+	BEC	-0.21154	0.211988
Elk3_+	Hep_PP_PC_1	-1.23898	0.017004
Elk3_+	Hep_PP_PC_2	-1.18496	0.007403
Elk3_+	Hep_PP_PC_3	-1.20886	0.005614
Elk3_+	Hep_PP_PC_4	-1.24888	0
Elk3_+	Hep_PP_PC_5	-1.25564	0.019335
Elk3_+	Kupffer	0.149581	0.154255
Elk3_+	DC	0.671654	0.198811
Elk3_+	B_cell	0.501006	0.250206
Elk3_+	T_cell	0.543183	0.222803
Elk3_+	LSEC	1.67642	1
Elk3_+	VEC	1.47781	0.784746
Elk3_+	HSC	0.563833	0.309641
Elk3_+	Fibroblast	0.240017	0.305459
Elk3_+	MSC	0.267663	0.379277
Elk3_+	BEC	0.046147	0.242719
Luzp1_+	Hep_PP_PC_1	-0.59146	0.024963
Luzp1_+	Hep_PP_PC_2	-0.60052	0.031384
Luzp1_+	Hep_PP_PC_3	-0.71919	0.019489
Luzp1_+	Hep_PP_PC_4	-0.59784	0
Luzp1_+	Hep_PP_PC_5	-0.57907	0.010416
Luzp1_+	Kupffer	0.727838	0.363138
Luzp1_+	DC	-1.12502	0.299199
Luzp1_+	B_cell	-1.288	0.381622
Luzp1_+	T_cell	-0.88026	0.335271
Luzp1_+	LSEC	1.92461	1
Luzp1_+	VEC	1.65589	0.965409
Luzp1_+	HSC	0.598787	0.339412
Luzp1_+	Fibroblast	0.910667	0.345711
Luzp1_+	MSC	0.112084	0.442755
Luzp1_+	BEC	0.451489	0.309127
Hoxb4_+	Hep_PP_PC_1	-0.98568	0.011544
Hoxb4_+	Hep_PP_PC_2	-1.01463	0.002523
Hoxb4_+	Hep_PP_PC_3	-1.01577	0
Hoxb4_+	Hep_PP_PC_4	-0.92518	0.000979
Hoxb4_+	Hep_PP_PC_5	-0.95936	0.036473
Hoxb4_+	Kupffer	0.361062	0.202141
Hoxb4_+	DC	0.555225	0.238768
Hoxb4_+	B_cell	-0.40425	0.236326
Hoxb4_+	T_cell	-1.06181	0.125392
Hoxb4_+	LSEC	1.64315	1
Hoxb4_+	VEC	0.832797	0.766883
Hoxb4_+	HSC	1.56292	0.906241
Hoxb4_+	Fibroblast	0.970148	0.822836
Hoxb4_+	MSC	0.762227	0.643802
Hoxb4_+	BEC	-0.32086	0.491655
Hoxb3_+	Hep_PP_PC_1	-0.84954	0.005969
Hoxb3_+	Hep_PP_PC_2	-0.82497	0
Hoxb3_+	Hep_PP_PC_3	-0.89362	0.000613
Hoxb3_+	Hep_PP_PC_4	-0.80047	0.005292
Hoxb3_+	Hep_PP_PC_5	-0.76206	0.008455
Hoxb3_+	Kupffer	0.360642	0.177985
Hoxb3_+	DC	0.540747	0.355227
Hoxb3_+	B_cell	-0.89362	0.299823
Hoxb3_+	T_cell	-0.89362	0.313508
Hoxb3_+	LSEC	1.70257	1
Hoxb3_+	VEC	1.09664	0.759135
Hoxb3_+	HSC	1.39409	0.643601
Hoxb3_+	Fibroblast	1.20551	0.623589
Hoxb3_+	MSC	0.511317	0.376247
Hoxb3_+	BEC	-0.89362	0.304717
Ets1_+	Hep_PP_PC_1	-1.27446	0.007337
Ets1_+	Hep_PP_PC_2	-1.08749	0
Ets1_+	Hep_PP_PC_3	-1.21508	0.009849
Ets1_+	Hep_PP_PC_4	-1.30532	0.003654
Ets1_+	Hep_PP_PC_5	-1.13435	0.010761
Ets1_+	Kupffer	-0.10987	0.155551
Ets1_+	DC	0.31011	0.235245
Ets1_+	B_cell	0.974682	0.261232
Ets1_+	T_cell	1.01042	0.2821
Ets1_+	LSEC	1.41776	1
Ets1_+	VEC	0.625149	0.789669
Ets1_+	HSC	1.21929	0.919135
Ets1_+	Fibroblast	0.777911	0.682939
Ets1_+	MSC	0.153007	0.529842
Ets1_+	BEC	-0.36176	0.314418
Gli3_+	Hep_PP_PC_1	-0.57213	0.015109
Gli3_+	Hep_PP_PC_2	-0.46572	0
Gli3_+	Hep_PP_PC_3	-0.54651	0.006862
Gli3_+	Hep_PP_PC_4	-0.51197	0.006725
Gli3_+	Hep_PP_PC_5	-0.60984	0.02251
Gli3_+	Kupffer	-0.2709	0.107826
Gli3_+	DC	-0.60984	0.124047
Gli3_+	B_cell	-0.60984	0.033673
Gli3_+	T_cell	0.016588	0.060686
Gli3_+	LSEC	-0.2246	0.183497
Gli3_+	VEC	-0.60984	0.213699
Gli3_+	HSC	2.23083	1
Gli3_+	Fibroblast	1.99391	0.825891
Gli3_+	MSC	1.39968	0.413452
Gli3_+	BEC	-0.60984	0.354592
Tcf21_+	Hep_PP_PC_1	-0.44322	0.039945
Tcf21_+	Hep_PP_PC_2	-0.39779	0.032978
Tcf21_+	Hep_PP_PC_3	-0.44676	0.01183
Tcf21_+	Hep_PP_PC_4	-0.52432	0
Tcf21_+	Hep_PP_PC_5	-0.51323	0.010085
Tcf21_+	Kupffer	0.157649	0.126457
Tcf21_+	DC	-0.54923	0.13559
Tcf21_+	B_cell	-0.54923	0.091087
Tcf21_+	T_cell	-0.54923	0.0987
Tcf21_+	LSEC	-0.28105	0.143102
Tcf21_+	VEC	-0.54923	0.197091
Tcf21_+	HSC	2.24749	1
Tcf21_+	Fibroblast	2.44851	0.898288
Tcf21_+	MSC	0.498852	0.435202
Tcf21_+	BEC	-0.54923	0.245618
Tbx20_+	Hep_PP_PC_1	-0.5918	0.059532
Tbx20_+	Hep_PP_PC_2	-0.60152	0.077042
Tbx20_+	Hep_PP_PC_3	-0.61463	0.092207
Tbx20_+	Hep_PP_PC_4	-0.61474	0.070977
Tbx20_+	Hep_PP_PC_5	-0.57676	0.063272
Tbx20_+	Kupffer	-0.24276	0
Tbx20_+	DC	-0.70899	0.065762
Tbx20_+	B_cell	0.081667	0.10566
Tbx20_+	T_cell	-0.70899	0.124323
Tbx20_+	LSEC	0.024369	0.078728
Tbx20_+	VEC	-0.70899	0.149067
Tbx20_+	HSC	2.24523	1
Tbx20_+	Fibroblast	2.15087	0.609962
Tbx20_+	MSC	0.973087	0.242251
Tbx20_+	BEC	-0.10603	0.329898
Prdm5_+	Hep_PP_PC_1	-0.82426	0.012882
Prdm5_+	Hep_PP_PC_2	-0.71293	0.033801
Prdm5_+	Hep_PP_PC_3	-0.76823	0.055175
Prdm5_+	Hep_PP_PC_4	-0.905	0.034849
Prdm5_+	Hep_PP_PC_5	-0.75791	0.03131
Prdm5_+	Kupffer	-0.66629	0.020644
Prdm5_+	DC	-0.149	0.054195
Prdm5_+	B_cell	-0.92715	0
Prdm5_+	T_cell	-0.26851	0.007867
Prdm5_+	LSEC	-0.59917	0.107634
Prdm5_+	VEC	0.952656	0.158758
Prdm5_+	HSC	1.7587	1
Prdm5_+	Fibroblast	1.44449	0.863217
Prdm5_+	MSC	1.36973	0.532802
Prdm5_+	BEC	1.05288	0.460843
Hey2_+	Hep_PP_PC_1	-0.30478	0.005825
Hey2_+	Hep_PP_PC_2	-0.38619	0.006377
Hey2_+	Hep_PP_PC_3	-0.38619	0.000827
Hey2_+	Hep_PP_PC_4	-0.3407	0
Hey2_+	Hep_PP_PC_5	-0.38619	0.007967
Hey2_+	Kupffer	-0.38619	0.070201
Hey2_+	DC	-0.38619	0.133502
Hey2_+	B_cell	-0.38619	0.077161
Hey2_+	T_cell	-0.38619	0.129552
Hey2_+	LSEC	-0.38619	0.128655
Hey2_+	VEC	-0.38619	0.170776
Hey2_+	HSC	2.5	1
Hey2_+	Fibroblast	2.14957	0.633341
Hey2_+	MSC	-0.38619	0.384528
Hey2_+	BEC	-0.38619	0.320006
Heyl_+	Hep_PP_PC_1	-0.4781	0.020097
Heyl_+	Hep_PP_PC_2	-0.46054	0.012917
Heyl_+	Hep_PP_PC_3	-0.52705	0
Heyl_+	Hep_PP_PC_4	-0.51566	6.59e-05
Heyl_+	Hep_PP_PC_5	-0.5465	0.005067
Heyl_+	Kupffer	0.249842	0.057159
Heyl_+	DC	-0.5465	0.098086
Heyl_+	B_cell	-0.5465	0.065387
Heyl_+	T_cell	0.040104	0.080794
Heyl_+	LSEC	-0.5465	0.099091
Heyl_+	VEC	-0.5465	0.135771
Heyl_+	HSC	2.5	1
Heyl_+	Fibroblast	1.83106	0.563224
Heyl_+	MSC	-0.5465	0.33917
Heyl_+	BEC	0.369859	0.210248
Hand2_+	Hep_PP_PC_1	-0.41142	0.03561
Hand2_+	Hep_PP_PC_2	-0.41187	0.00792
Hand2_+	Hep_PP_PC_3	-0.55446	0
Hand2_+	Hep_PP_PC_4	-0.48982	0.007242
Hand2_+	Hep_PP_PC_5	-0.45007	0.032323
Hand2_+	Kupffer	-0.00059	0.115605
Hand2_+	DC	-0.58621	0.126026
Hand2_+	B_cell	-0.58621	0.080625
Hand2_+	T_cell	0.362486	0.125345
Hand2_+	LSEC	0.247793	0.20237
Hand2_+	VEC	-0.58621	0.232127
Hand2_+	HSC	2.5	1
Hand2_+	Fibroblast	1.97315	0.685486
Hand2_+	MSC	-0.58621	0.334232
Hand2_+	BEC	-0.58621	0.353613
Lhx2_+	Hep_PP_PC_1	-0.57681	0.016889
Lhx2_+	Hep_PP_PC_2	-0.51984	0.009061
Lhx2_+	Hep_PP_PC_3	-0.6135	0.008597
Lhx2_+	Hep_PP_PC_4	-0.53527	0
Lhx2_+	Hep_PP_PC_5	-0.50863	0.005598
Lhx2_+	Kupffer	0.307472	0.047098
Lhx2_+	DC	0.819465	0.071993
Lhx2_+	B_cell	-0.67597	0.025432
Lhx2_+	T_cell	0.087487	0.036674
Lhx2_+	LSEC	-0.12798	0.120582
Lhx2_+	VEC	-0.67597	0.175746
Lhx2_+	HSC	2.5	1
Lhx2_+	Fibroblast	1.79668	0.683178
Lhx2_+	MSC	-0.67597	0.31555
Lhx2_+	BEC	-0.67597	0.251574
Glis3_+	Hep_PP_PC_1	-0.91978	0.034901
Glis3_+	Hep_PP_PC_2	-1.08023	0.033388
Glis3_+	Hep_PP_PC_3	-1.06005	0.010245
Glis3_+	Hep_PP_PC_4	-0.96574	0.016332
Glis3_+	Hep_PP_PC_5	-0.82984	0.022051
Glis3_+	Kupffer	0.245815	0.014601
Glis3_+	DC	0.519085	0.195668
Glis3_+	B_cell	-1.22306	0.057477
Glis3_+	T_cell	0.557637	0.198084
Glis3_+	LSEC	-0.33987	0
Glis3_+	VEC	0.440234	0.034935
Glis3_+	HSC	1.38099	1
Glis3_+	Fibroblast	0.863875	0.443596
Glis3_+	MSC	0.419223	0.158075
Glis3_+	BEC	1.99171	0.539674
Nr1h5_+	Hep_PP_PC_1	-0.76635	0.019646
Nr1h5_+	Hep_PP_PC_2	-0.75731	0.002731
Nr1h5_+	Hep_PP_PC_3	-0.73585	0.004603
Nr1h5_+	Hep_PP_PC_4	-0.76506	0
Nr1h5_+	Hep_PP_PC_5	-0.73611	0.023365
Nr1h5_+	Kupffer	-0.07175	0.046633
Nr1h5_+	DC	0.20899	0.094673
Nr1h5_+	B_cell	0.299174	0.026468
Nr1h5_+	T_cell	0.350804	0.063908
Nr1h5_+	LSEC	0.015599	0.146974
Nr1h5_+	VEC	-0.37314	0.187032
Nr1h5_+	HSC	2.5	1
Nr1h5_+	Fibroblast	1.87654	0.762423
Nr1h5_+	MSC	-0.11251	0.394817
Nr1h5_+	BEC	-0.9497	0.309641
Tead1_+	Hep_PP_PC_1	0.067782	0.389549
Tead1_+	Hep_PP_PC_2	-0.27196	0.285908
Tead1_+	Hep_PP_PC_3	-0.65397	0.196091
Tead1_+	Hep_PP_PC_4	-0.87647	0.112177
Tead1_+	Hep_PP_PC_5	-0.46943	0.066115
Tead1_+	Kupffer	-1.71981	0
Tead1_+	DC	-1.06528	0.08586
Tead1_+	B_cell	-0.81859	0.06512
Tead1_+	T_cell	-0.46067	0.069317
Tead1_+	LSEC	0.43238	0.238906
Tead1_+	VEC	0.555449	0.320502
Tead1_+	HSC	1.40579	1
Tead1_+	Fibroblast	1.40178	0.910024
Tead1_+	MSC	1.37024	0.838604
Tead1_+	BEC	1.10276	0.700181
Wt1_+	Hep_PP_PC_1	-0.53478	0.007069
Wt1_+	Hep_PP_PC_2	-0.54116	0.003008
Wt1_+	Hep_PP_PC_3	-0.57825	0
Wt1_+	Hep_PP_PC_4	-0.55865	0.000209
Wt1_+	Hep_PP_PC_5	-0.54992	0.008623
Wt1_+	Kupffer	-0.57825	0.060273
Wt1_+	DC	-0.57825	0.10203
Wt1_+	B_cell	-0.57825	0.049552
Wt1_+	T_cell	-0.20544	0.074241
Wt1_+	LSEC	-0.46154	0.102772
Wt1_+	VEC	0.246766	0.25708
Wt1_+	HSC	0.201033	0.219797
Wt1_+	Fibroblast	2.29072	0.759327
Wt1_+	MSC	2.42183	1
Wt1_+	BEC	0.004133	0.318309
Glis1_+	Hep_PP_PC_1	-0.58644	0.001842
Glis1_+	Hep_PP_PC_2	-0.41715	0.000925
Glis1_+	Hep_PP_PC_3	-0.52517	0
Glis1_+	Hep_PP_PC_4	-0.47513	7.33e-05
Glis1_+	Hep_PP_PC_5	-0.52018	0.00989
Glis1_+	Kupffer	0.264494	0.10291
Glis1_+	DC	-0.83119	0.101544
Glis1_+	B_cell	0.109947	0.148312
Glis1_+	T_cell	-0.15232	0.109461
Glis1_+	LSEC	-0.3028	0.139071
Glis1_+	VEC	0.671115	0.284985
Glis1_+	HSC	1.90543	0.466811
Glis1_+	Fibroblast	2.5	1
Glis1_+	MSC	-0.83119	0.81685
Glis1_+	BEC	-0.83119	0.506218
Plagl1_+	Hep_PP_PC_1	-0.85341	0.006684
Plagl1_+	Hep_PP_PC_2	-0.88979	0.003335
Plagl1_+	Hep_PP_PC_3	-0.87284	0.000118
Plagl1_+	Hep_PP_PC_4	-0.83707	0
Plagl1_+	Hep_PP_PC_5	-0.7794	0.009588
Plagl1_+	Kupffer	-0.45756	0.14655
Plagl1_+	DC	-0.88979	0.133326
Plagl1_+	B_cell	-0.18126	0.137654
Plagl1_+	T_cell	-0.88979	0.123102
Plagl1_+	LSEC	0.948306	0.44513
Plagl1_+	VEC	1.43861	0.725215
Plagl1_+	HSC	1.36937	0.607771
Plagl1_+	Fibroblast	1.75508	1
Plagl1_+	MSC	0.642851	0.874054
Plagl1_+	BEC	0.496676	0.263358
Prdm6_+	Hep_PP_PC_1	-0.45983	0.003629
Prdm6_+	Hep_PP_PC_2	-0.4399	0.001596
Prdm6_+	Hep_PP_PC_3	-0.46553	1.55e-06
Prdm6_+	Hep_PP_PC_4	-0.47833	0
Prdm6_+	Hep_PP_PC_5	-0.42121	0.002294
Prdm6_+	Kupffer	-0.47833	0.079097
Prdm6_+	DC	-0.47833	0.047421
Prdm6_+	B_cell	-0.47833	0.03013
Prdm6_+	T_cell	-0.47833	0.034651
Prdm6_+	LSEC	-0.35737	0.074817
Prdm6_+	VEC	-0.47833	0.255101
Prdm6_+	HSC	0.901941	0.223172
Prdm6_+	Fibroblast	2.04715	0.815974
Prdm6_+	MSC	2.5	1
Prdm6_+	BEC	-0.47833	0.135471
Tbx15_+	Hep_PP_PC_1	-0.36517	0.001659
Tbx15_+	Hep_PP_PC_2	-0.55253	0
Tbx15_+	Hep_PP_PC_3	-0.37247	0.000842
Tbx15_+	Hep_PP_PC_4	-0.46351	0.011781
Tbx15_+	Hep_PP_PC_5	-0.6299	0.038167
Tbx15_+	Kupffer	0.114674	0.067949
Tbx15_+	DC	0.907481	0.093625
Tbx15_+	B_cell	1.10559	0.073755
Tbx15_+	T_cell	0.076225	0.100603
Tbx15_+	LSEC	-0.14141	0.124156
Tbx15_+	VEC	-0.9056	0.372517
Tbx15_+	HSC	0.167663	0.098276
Tbx15_+	Fibroblast	-0.9056	0.258995
Tbx15_+	MSC	2.5	1
Tbx15_+	BEC	-0.9056	0.101699
Klf4_+	Hep_PP_PC_1	-0.93482	0.012227
Klf4_+	Hep_PP_PC_2	-0.93089	0.010839
Klf4_+	Hep_PP_PC_3	-0.91026	0.013907
Klf4_+	Hep_PP_PC_4	-0.92821	0.019167
Klf4_+	Hep_PP_PC_5	-0.86322	0.023443
Klf4_+	Kupffer	-0.0349	0.105089
Klf4_+	DC	1.14996	0.080214
Klf4_+	B_cell	0.027658	0.018153
Klf4_+	T_cell	-0.50075	0
Klf4_+	LSEC	1.00926	0.047118
Klf4_+	VEC	1.33599	0.17979
Klf4_+	HSC	-0.10991	0.012697
Klf4_+	Fibroblast	0.717771	0.069827
Klf4_+	MSC	1.97708	1
Klf4_+	BEC	-1.00474	0.127255
Tead4_+	Hep_PP_PC_1	-0.8072	0.012543
Tead4_+	Hep_PP_PC_2	-0.8047	0.007415
Tead4_+	Hep_PP_PC_3	-0.79148	0.0004
Tead4_+	Hep_PP_PC_4	-0.71701	0
Tead4_+	Hep_PP_PC_5	-0.78221	0.017152
Tead4_+	Kupffer	-0.36775	0.191344
Tead4_+	DC	-0.85095	0.222457
Tead4_+	B_cell	-0.20632	0.220227
Tead4_+	T_cell	-0.38596	0.185051
Tead4_+	LSEC	1.49199	0.58092
Tead4_+	VEC	1.59088	0.648711
Tead4_+	HSC	0.667145	0.393571
Tead4_+	Fibroblast	-0.85095	0.503905
Tead4_+	MSC	1.48054	1
Tead4_+	BEC	1.33397	0.437298
Sox4_+	Hep_PP_PC_1	-1.09893	0.002946
Sox4_+	Hep_PP_PC_2	-1.02394	0
Sox4_+	Hep_PP_PC_3	-1.12883	0.00086
Sox4_+	Hep_PP_PC_4	-1.10301	0.000341
Sox4_+	Hep_PP_PC_5	-1.17456	0.016106
Sox4_+	Kupffer	-0.88286	0.174619
Sox4_+	DC	0.561492	0.16169
Sox4_+	B_cell	-0.00234	0.171193
Sox4_+	T_cell	0.006425	0.155079
Sox4_+	LSEC	0.357899	0.436145
Sox4_+	VEC	1.12447	0.616732
Sox4_+	HSC	0.783094	0.843855
Sox4_+	Fibroblast	0.844114	1
Sox4_+	MSC	0.971732	0.836266
Sox4_+	BEC	1.76524	0.975101
Prdm16_+	Hep_PP_PC_1	0.305591	0.114069
Prdm16_+	Hep_PP_PC_2	-0.57411	0.041725
Prdm16_+	Hep_PP_PC_3	-0.70395	0.005252
Prdm16_+	Hep_PP_PC_4	-0.56506	0
Prdm16_+	Hep_PP_PC_5	-0.74821	0.035701
Prdm16_+	Kupffer	0.440905	0.100824
Prdm16_+	DC	-0.86318	0.132326
Prdm16_+	B_cell	-0.86318	0.094138
Prdm16_+	T_cell	-0.0312	0.136668
Prdm16_+	LSEC	0.052466	0.067969
Prdm16_+	VEC	0.554817	0.11413
Prdm16_+	HSC	0.170634	0.180322
Prdm16_+	Fibroblast	0.696518	0.295129
Prdm16_+	MSC	-0.86318	0.350783
Prdm16_+	BEC	2.5	1
Ehf_+	Hep_PP_PC_1	-0.39051	0.000264
Ehf_+	Hep_PP_PC_2	-0.4016	0.005684
Ehf_+	Hep_PP_PC_3	-0.39359	0
Ehf_+	Hep_PP_PC_4	-0.34688	0.002041
Ehf_+	Hep_PP_PC_5	-0.42901	0.020822
Ehf_+	Kupffer	0.028398	0.028531
Ehf_+	DC	1.41489	0.031039
Ehf_+	B_cell	-0.42901	0.046591
Ehf_+	T_cell	-0.42901	0.069113
Ehf_+	LSEC	-0.25969	0.083232
Ehf_+	VEC	-0.42901	0.154507
Ehf_+	HSC	-0.26539	0.162876
Ehf_+	Fibroblast	-0.42901	0.279479
Ehf_+	MSC	-0.42901	0.367983
Ehf_+	BEC	2.5	1
Hnf1b_+	Hep_PP_PC_1	0.668847	1
Hnf1b_+	Hep_PP_PC_2	0.665856	0.871256
Hnf1b_+	Hep_PP_PC_3	0.544144	0.851577
Hnf1b_+	Hep_PP_PC_4	0.482473	0.796535
Hnf1b_+	Hep_PP_PC_5	0.452937	0.657725
Hnf1b_+	Kupffer	-1.49135	0.503542
Hnf1b_+	DC	-0.12032	0.275671
Hnf1b_+	B_cell	0.04461	0.407561
Hnf1b_+	T_cell	0.128701	0.246602
Hnf1b_+	LSEC	-1.24639	0
Hnf1b_+	VEC	-0.06569	0.095568
Hnf1b_+	HSC	-1.41963	0.213823
Hnf1b_+	Fibroblast	-0.44813	0.196242
Hnf1b_+	MSC	-0.63378	0.84543
Hnf1b_+	BEC	2.43771	0.893114
Hnf4g_+	Hep_PP_PC_1	0.775608	0.680577
Hnf4g_+	Hep_PP_PC_2	0.648528	0.493602
Hnf4g_+	Hep_PP_PC_3	0.314901	0.328413
Hnf4g_+	Hep_PP_PC_4	-0.10821	0.199588
Hnf4g_+	Hep_PP_PC_5	-0.16921	0.042734
Hnf4g_+	Kupffer	-0.61409	0.130001
Hnf4g_+	DC	0.975339	0.178961
Hnf4g_+	B_cell	-1.28786	0.01949
Hnf4g_+	T_cell	0.148179	0
Hnf4g_+	LSEC	-0.26634	0.046086
Hnf4g_+	VEC	0.53868	0.095253
Hnf4g_+	HSC	-0.74532	0.166587
Hnf4g_+	Fibroblast	-1.28786	0.35627
Hnf4g_+	MSC	-1.28786	0.346401
Hnf4g_+	BEC	2.36551	1

## Sheet: Figure 2c
Name	Zonation	Specificity
Cebpa(+)	0.050021	-0.08859
Hnf1a(+)	0.049183	-0.09352
Foxa1(+)	0.037214	-0.10533
Hnf4a(+)	0.26157	-0.03719
Onecut1(+)	0.07402	-0.06767
Onecut2(+)	0.031071	-0.20704
Ppara(+)	0.081105	-0.22026
Clock(+)	0.200727	-0.03678
Mlxipl(+)	0.208303	-0.09838
Rfx3(+)	0.236934	0.071295
Agmat(+)	0.340772	0.004186
Hhex(+)	0.355516	0.061932
Nr1i2(+)	0.295521	0.13975
Rxra(+)	0.20567	-0.17948
Nfia(+)	0.376091	0.050354
Nfib(+)	0.027363	0.044477
Egr1(+)	0.058707	0.143402
Esr1(+)	0.123313	0.14672
Id2(+)	0.342993	0.123855
Foxq1(+)	0.210493	0.178418
Sox9(+)	0.084714	0.168283
Ppargc1a(+)	0.002575	0.240451
Tbx3(-)	0.013939	0.232334
Esrra(+)	0.134418	0.219554
Ahr(+)	0.011606	-0.25636
Nr1i3(+)	0.16868	-0.24603
Pparg(+)	0.075389	-0.26012
Esrrg(+)	0.062591	-0.24992
Ar(+)	0.01263	-0.24602
Acaa1a(+)	0.112726	-0.20897
Tcf7l1(-)	0.02094	-0.26318
Sp5(+)	0.020575	-0.20774
Pknox2(+)	0.011088	-0.21948

## Sheet: Figure 2d
Pseudotime	Sample	Regulon	Value
1	snRNA_Fresh_Mouse-3	Tcf7l1_-	-0.788797
1	snRNA_Fresh_Mouse-3	Hnf1a_+	0.658766
1	snRNA_Fresh_Mouse-3	Tbx3_-	1.90655
1	snRNA_Fresh_Mouse-3	Nr1i3_+	-0.29972
1	snRNA_Fresh_Mouse-3	Agmat_+	0.220346
1	snRNA_Fresh_Mouse-3	Foxq1_+	1.56214
1	Expression	Tcf7l1_-	0.148324
1	Expression	Hnf1a_+	-0.327868
1	Expression	Tbx3_-	-0.504467
1	Expression	Nr1i3_+	-0.19259
1	Expression	Agmat_+	-0.881811
1	Expression	Foxq1_+	-0.33753
2	snRNA_Fresh_Mouse-1	Tcf7l1_-	-1.04802
2	snRNA_Fresh_Mouse-1	Hnf1a_+	1.05559
2	snRNA_Fresh_Mouse-1	Tbx3_-	2.24017
2	snRNA_Fresh_Mouse-1	Nr1i3_+	-0.27036
2	snRNA_Fresh_Mouse-1	Agmat_+	0.978087
2	snRNA_Fresh_Mouse-1	Foxq1_+	2.57871
2	Expression	Tcf7l1_-	1.3284
2	Expression	Hnf1a_+	-0.327868
2	Expression	Tbx3_-	-0.504467
2	Expression	Nr1i3_+	-0.867131
2	Expression	Agmat_+	1.06815
2	Expression	Foxq1_+	5.34827
3	snRNA_Fresh_Mouse-1	Tcf7l1_-	-0.767898
3	snRNA_Fresh_Mouse-1	Hnf1a_+	0.927597
3	snRNA_Fresh_Mouse-1	Tbx3_-	1.82457
3	snRNA_Fresh_Mouse-1	Nr1i3_+	-0.0491902
3	snRNA_Fresh_Mouse-1	Agmat_+	1.00432
3	snRNA_Fresh_Mouse-1	Foxq1_+	2.43413
3	Expression	Tcf7l1_-	1.38308
3	Expression	Hnf1a_+	2.38041
3	Expression	Tbx3_-	-0.504467
3	Expression	Nr1i3_+	-0.867131
3	Expression	Agmat_+	1.28465
3	Expression	Foxq1_+	1.09303
4	snRNA_Fresh_Mouse-1	Tcf7l1_-	-1.05123
4	snRNA_Fresh_Mouse-1	Hnf1a_+	0.929677
4	snRNA_Fresh_Mouse-1	Tbx3_-	1.92506
4	snRNA_Fresh_Mouse-1	Nr1i3_+	-0.177136
4	snRNA_Fresh_Mouse-1	Agmat_+	1.27228
4	snRNA_Fresh_Mouse-1	Foxq1_+	2.43153
4	Expression	Tcf7l1_-	1.99991
4	Expression	Hnf1a_+	-0.327868
4	Expression	Tbx3_-	-0.504467
4	Expression	Nr1i3_+	-0.867131
4	Expression	Agmat_+	-0.272622
4	Expression	Foxq1_+	0.904503
5	snRNA_Fresh_Mouse-1	Tcf7l1_-	-0.705566
5	snRNA_Fresh_Mouse-1	Hnf1a_+	0.91575
5	snRNA_Fresh_Mouse-1	Tbx3_-	1.66193
5	snRNA_Fresh_Mouse-1	Nr1i3_+	-0.0390406
5	snRNA_Fresh_Mouse-1	Agmat_+	0.973912
5	snRNA_Fresh_Mouse-1	Foxq1_+	2.37729
5	Expression	Tcf7l1_-	-0.652282
5	Expression	Hnf1a_+	-0.327868
5	Expression	Tbx3_-	-0.504467
5	Expression	Nr1i3_+	-0.867131
5	Expression	Agmat_+	0.0733062
5	Expression	Foxq1_+	1.60979
6	Multiome-NST_Fresh_Mouse-5	Tcf7l1_-	-0.79338
6	Multiome-NST_Fresh_Mouse-5	Hnf1a_+	0.611006
6	Multiome-NST_Fresh_Mouse-5	Tbx3_-	1.74585
6	Multiome-NST_Fresh_Mouse-5	Nr1i3_+	-0.655937
6	Multiome-NST_Fresh_Mouse-5	Agmat_+	-1.19954
6	Multiome-NST_Fresh_Mouse-5	Foxq1_+	0.347837
6	Expression	Tcf7l1_-	-0.652282
6	Expression	Hnf1a_+	-0.327868
6	Expression	Tbx3_-	-0.504467
6	Expression	Nr1i3_+	-0.867131
6	Expression	Agmat_+	0.374339
6	Expression	Foxq1_+	-0.33753
7	snRNA_Fresh_Mouse-1	Tcf7l1_-	-0.957643
7	snRNA_Fresh_Mouse-1	Hnf1a_+	0.697503
7	snRNA_Fresh_Mouse-1	Tbx3_-	1.80677
7	snRNA_Fresh_Mouse-1	Nr1i3_+	-0.354713
7	snRNA_Fresh_Mouse-1	Agmat_+	0.0492705
7	snRNA_Fresh_Mouse-1	Foxq1_+	2.38826
7	Expression	Tcf7l1_-	1.90253
7	Expression	Hnf1a_+	1.80675
7	Expression	Tbx3_-	-0.504467
7	Expression	Nr1i3_+	-0.867131
7	Expression	Agmat_+	0.558599
7	Expression	Foxq1_+	1.51831
8	snRNA_Fresh_Mouse-1	Tcf7l1_-	-0.806672
8	snRNA_Fresh_Mouse-1	Hnf1a_+	1.03826
8	snRNA_Fresh_Mouse-1	Tbx3_-	2.18778
8	snRNA_Fresh_Mouse-1	Nr1i3_+	-0.164129
8	snRNA_Fresh_Mouse-1	Agmat_+	1.2908
8	snRNA_Fresh_Mouse-1	Foxq1_+	2.20173
8	Expression	Tcf7l1_-	1.21801
8	Expression	Hnf1a_+	-0.327868
8	Expression	Tbx3_-	-0.504467
8	Expression	Nr1i3_+	-0.867131
8	Expression	Agmat_+	-0.17314
8	Expression	Foxq1_+	3.26937
9	Multiome-10x_Fresh_Mouse-4	Tcf7l1_-	-0.712074
9	Multiome-10x_Fresh_Mouse-4	Hnf1a_+	0.138918
9	Multiome-10x_Fresh_Mouse-4	Tbx3_-	0.950354
9	Multiome-10x_Fresh_Mouse-4	Nr1i3_+	-0.425462
9	Multiome-10x_Fresh_Mouse-4	Agmat_+	1.22025
9	Multiome-10x_Fresh_Mouse-4	Foxq1_+	0.785158
9	Expression	Tcf7l1_-	-0.652282
9	Expression	Hnf1a_+	-0.327868
9	Expression	Tbx3_-	-0.504467
9	Expression	Nr1i3_+	0.475809
9	Expression	Agmat_+	-0.881811
9	Expression	Foxq1_+	-0.33753
10	Multiome-NST_Fresh_Mouse-5	Tcf7l1_-	-0.756623
10	Multiome-NST_Fresh_Mouse-5	Hnf1a_+	0.699528
10	Multiome-NST_Fresh_Mouse-5	Tbx3_-	0.961441
10	Multiome-NST_Fresh_Mouse-5	Nr1i3_+	-0.900889
10	Multiome-NST_Fresh_Mouse-5	Agmat_+	-0.873765
10	Multiome-NST_Fresh_Mouse-5	Foxq1_+	0.109574
10	Expression	Tcf7l1_-	1.26626
10	Expression	Hnf1a_+	-0.327868
10	Expression	Tbx3_-	-0.504467
10	Expression	Nr1i3_+	-0.867131
10	Expression	Agmat_+	-0.881811
10	Expression	Foxq1_+	1.8355
11	snRNA_Fresh_Mouse-3	Tcf7l1_-	-0.880461
11	snRNA_Fresh_Mouse-3	Hnf1a_+	0.641767
11	snRNA_Fresh_Mouse-3	Tbx3_-	1.8147
11	snRNA_Fresh_Mouse-3	Nr1i3_+	-0.595203
11	snRNA_Fresh_Mouse-3	Agmat_+	0.335324
11	snRNA_Fresh_Mouse-3	Foxq1_+	1.80844
11	Expression	Tcf7l1_-	0.137598
11	Expression	Hnf1a_+	-0.327868
11	Expression	Tbx3_-	-0.504467
11	Expression	Nr1i3_+	-0.867131
11	Expression	Agmat_+	1.11259
11	Expression	Foxq1_+	1.37663
12	snRNA_Fresh_Mouse-3	Tcf7l1_-	-0.797413
12	snRNA_Fresh_Mouse-3	Hnf1a_+	0.681716
12	snRNA_Fresh_Mouse-3	Tbx3_-	1.71055
12	snRNA_Fresh_Mouse-3	Nr1i3_+	-0.46089
12	snRNA_Fresh_Mouse-3	Agmat_+	-0.0638874
12	snRNA_Fresh_Mouse-3	Foxq1_+	1.39846
12	Expression	Tcf7l1_-	0.150122
12	Expression	Hnf1a_+	-0.327868
12	Expression	Tbx3_-	-0.504467
12	Expression	Nr1i3_+	-0.867131
12	Expression	Agmat_+	-0.0277252
12	Expression	Foxq1_+	1.40381
13	snRNA_Fresh_Mouse-1	Tcf7l1_-	-0.631684
13	snRNA_Fresh_Mouse-1	Hnf1a_+	0.438688
13	snRNA_Fresh_Mouse-1	Tbx3_-	1.40124
13	snRNA_Fresh_Mouse-1	Nr1i3_+	-0.0691086
13	snRNA_Fresh_Mouse-1	Agmat_+	0.900578
13	snRNA_Fresh_Mouse-1	Foxq1_+	2.26794
13	Expression	Tcf7l1_-	1.47773
13	Expression	Hnf1a_+	-0.327868
13	Expression	Tbx3_-	-0.504467
13	Expression	Nr1i3_+	0.105493
13	Expression	Agmat_+	0.34694
13	Expression	Foxq1_+	2.16768
14	snRNA_Fresh_Mouse-3	Tcf7l1_-	-0.859837
14	snRNA_Fresh_Mouse-3	Hnf1a_+	1.17484
14	snRNA_Fresh_Mouse-3	Tbx3_-	2.13479
14	snRNA_Fresh_Mouse-3	Nr1i3_+	-0.283285
14	snRNA_Fresh_Mouse-3	Agmat_+	0.373757
14	snRNA_Fresh_Mouse-3	Foxq1_+	1.66207
14	Expression	Tcf7l1_-	1.69661
14	Expression	Hnf1a_+	1.62704
14	Expression	Tbx3_-	-0.504467
14	Expression	Nr1i3_+	-0.485202
14	Expression	Agmat_+	-0.881811
14	Expression	Foxq1_+	1.36207
15	Multiome-NST_Fresh_Mouse-5	Tcf7l1_-	-0.487313
15	Multiome-NST_Fresh_Mouse-5	Hnf1a_+	0.466377
15	Multiome-NST_Fresh_Mouse-5	Tbx3_-	0.920247
15	Multiome-NST_Fresh_Mouse-5	Nr1i3_+	-0.827937
15	Multiome-NST_Fresh_Mouse-5	Agmat_+	-0.995701
15	Multiome-NST_Fresh_Mouse-5	Foxq1_+	0.399387
15	Expression	Tcf7l1_-	1.08997
15	Expression	Hnf1a_+	-0.327868
15	Expression	Tbx3_-	-0.504467
15	Expression	Nr1i3_+	0.108971
15	Expression	Agmat_+	0.972653
15	Expression	Foxq1_+	-0.33753
16	snRNA_Fresh_Mouse-1	Tcf7l1_-	-0.74159
16	snRNA_Fresh_Mouse-1	Hnf1a_+	0.879961
16	snRNA_Fresh_Mouse-1	Tbx3_-	2.17141
16	snRNA_Fresh_Mouse-1	Nr1i3_+	-0.362605
16	snRNA_Fresh_Mouse-1	Agmat_+	0.648676
16	snRNA_Fresh_Mouse-1	Foxq1_+	2.24699
16	Expression	Tcf7l1_-	1.59288
16	Expression	Hnf1a_+	1.38697
16	Expression	Tbx3_-	-0.504467
16	Expression	Nr1i3_+	-0.867131
16	Expression	Agmat_+	1.15073
16	Expression	Foxq1_+	-0.33753
17	snRNA_Fresh_Mouse-3	Tcf7l1_-	-1.06572
17	snRNA_Fresh_Mouse-3	Hnf1a_+	0.815491
17	snRNA_Fresh_Mouse-3	Tbx3_-	1.76782
17	snRNA_Fresh_Mouse-3	Nr1i3_+	-0.263639
17	snRNA_Fresh_Mouse-3	Agmat_+	-0.25359
17	snRNA_Fresh_Mouse-3	Foxq1_+	0.904716
17	Expression	Tcf7l1_-	1.42897
17	Expression	Hnf1a_+	-0.327868
17	Expression	Tbx3_-	-0.504467
17	Expression	Nr1i3_+	-0.867131
17	Expression	Agmat_+	-0.154809
17	Expression	Foxq1_+	1.1447
18	snRNA_Fresh_Mouse-1	Tcf7l1_-	-1.1374
18	snRNA_Fresh_Mouse-1	Hnf1a_+	0.768007
18	snRNA_Fresh_Mouse-1	Tbx3_-	1.86231
18	snRNA_Fresh_Mouse-1	Nr1i3_+	-0.352128
18	snRNA_Fresh_Mouse-1	Agmat_+	0.470321
18	snRNA_Fresh_Mouse-1	Foxq1_+	2.17449
18	Expression	Tcf7l1_-	0.0597746
18	Expression	Hnf1a_+	-0.327868
18	Expression	Tbx3_-	-0.504467
18	Expression	Nr1i3_+	-0.867131
18	Expression	Agmat_+	-0.123892
18	Expression	Foxq1_+	1.20774
19	snRNA_Fresh_Mouse-2	Tcf7l1_-	-0.858829
19	snRNA_Fresh_Mouse-2	Hnf1a_+	-0.117501
19	snRNA_Fresh_Mouse-2	Tbx3_-	0.837046
19	snRNA_Fresh_Mouse-2	Nr1i3_+	-0.572482
19	snRNA_Fresh_Mouse-2	Agmat_+	0.766759
19	snRNA_Fresh_Mouse-2	Foxq1_+	1.14104
19	Expression	Tcf7l1_-	1.33136
19	Expression	Hnf1a_+	-0.327868
19	Expression	Tbx3_-	-0.504467
19	Expression	Nr1i3_+	-0.867131
19	Expression	Agmat_+	-0.881811
19	Expression	Foxq1_+	-0.33753
20	Multiome-NST_Fresh_Mouse-5	Tcf7l1_-	-0.773764
20	Multiome-NST_Fresh_Mouse-5	Hnf1a_+	0.480221
20	Multiome-NST_Fresh_Mouse-5	Tbx3_-	1.84176
20	Multiome-NST_Fresh_Mouse-5	Nr1i3_+	-0.452428
20	Multiome-NST_Fresh_Mouse-5	Agmat_+	-0.234213
20	Multiome-NST_Fresh_Mouse-5	Foxq1_+	0.99183
20	Expression	Tcf7l1_-	1.63377
20	Expression	Hnf1a_+	2.84693
20	Expression	Tbx3_-	-0.504467
20	Expression	Nr1i3_+	-0.867131
20	Expression	Agmat_+	-0.881811
20	Expression	Foxq1_+	-0.33753
21	Multiome-NST_Fresh_Mouse-5	Tcf7l1_-	-0.691541
21	Multiome-NST_Fresh_Mouse-5	Hnf1a_+	0.60157
21	Multiome-NST_Fresh_Mouse-5	Tbx3_-	1.32659
21	Multiome-NST_Fresh_Mouse-5	Nr1i3_+	-0.589244
21	Multiome-NST_Fresh_Mouse-5	Agmat_+	-1.1459
21	Multiome-NST_Fresh_Mouse-5	Foxq1_+	0.358431
21	Expression	Tcf7l1_-	2.57106
21	Expression	Hnf1a_+	-0.327868
21	Expression	Tbx3_-	-0.504467
21	Expression	Nr1i3_+	-0.867131
21	Expression	Agmat_+	0.280165
21	Expression	Foxq1_+	-0.33753
22	snRNA_Fresh_Mouse-1	Tcf7l1_-	-1.14491
22	snRNA_Fresh_Mouse-1	Hnf1a_+	0.724682
22	snRNA_Fresh_Mouse-1	Tbx3_-	1.85508
22	snRNA_Fresh_Mouse-1	Nr1i3_+	0.10319
22	snRNA_Fresh_Mouse-1	Agmat_+	0.945756
22	snRNA_Fresh_Mouse-1	Foxq1_+	2.56849
22	Expression	Tcf7l1_-	1.05247
22	Expression	Hnf1a_+	-0.327868
22	Expression	Tbx3_-	-0.504467
22	Expression	Nr1i3_+	-0.147356
22	Expression	Agmat_+	0.557364
22	Expression	Foxq1_+	2.5967
23	snRNA_Fresh_Mouse-1	Tcf7l1_-	-0.870287
23	snRNA_Fresh_Mouse-1	Hnf1a_+	0.794428
23	snRNA_Fresh_Mouse-1	Tbx3_-	1.78582
23	snRNA_Fresh_Mouse-1	Nr1i3_+	-0.29104
23	snRNA_Fresh_Mouse-1	Agmat_+	0.269591
23	snRNA_Fresh_Mouse-1	Foxq1_+	1.87314
23	Expression	Tcf7l1_-	0.731314
23	Expression	Hnf1a_+	-0.327868
23	Expression	Tbx3_-	-0.504467
23	Expression	Nr1i3_+	-0.867131
23	Expression	Agmat_+	-0.881811
23	Expression	Foxq1_+	-0.33753
24	snRNA_Frozen_Mouse-2	Tcf7l1_-	-1.14409
24	snRNA_Frozen_Mouse-2	Hnf1a_+	0.0640063
24	snRNA_Frozen_Mouse-2	Tbx3_-	1.32262
24	snRNA_Frozen_Mouse-2	Nr1i3_+	-0.283748
24	snRNA_Frozen_Mouse-2	Agmat_+	1.23224
24	snRNA_Frozen_Mouse-2	Foxq1_+	1.45459
24	Expression	Tcf7l1_-	1.91736
24	Expression	Hnf1a_+	-0.327868
24	Expression	Tbx3_-	-0.504467
24	Expression	Nr1i3_+	-0.867131
24	Expression	Agmat_+	-0.881811
24	Expression	Foxq1_+	-0.33753
25	snRNA_Fresh_Mouse-2	Tcf7l1_-	-0.982301
25	snRNA_Fresh_Mouse-2	Hnf1a_+	-0.179959
25	snRNA_Fresh_Mouse-2	Tbx3_-	0.397446
25	snRNA_Fresh_Mouse-2	Nr1i3_+	-0.333244
25	snRNA_Fresh_Mouse-2	Agmat_+	0.828851
25	snRNA_Fresh_Mouse-2	Foxq1_+	0.988472
25	Expression	Tcf7l1_-	1.37441
25	Expression	Hnf1a_+	-0.327868
25	Expression	Tbx3_-	-0.504467
25	Expression	Nr1i3_+	0.840434
25	Expression	Agmat_+	-0.881811
25	Expression	Foxq1_+	-0.33753
26	Multiome-NST_Fresh_Mouse-5	Tcf7l1_-	-0.832063
26	Multiome-NST_Fresh_Mouse-5	Hnf1a_+	0.494438
26	Multiome-NST_Fresh_Mouse-5	Tbx3_-	1.43318
26	Multiome-NST_Fresh_Mouse-5	Nr1i3_+	-0.836536
26	Multiome-NST_Fresh_Mouse-5	Agmat_+	-0.476159
26	Multiome-NST_Fresh_Mouse-5	Foxq1_+	0.527363
26	Expression	Tcf7l1_-	-0.652282
26	Expression	Hnf1a_+	-0.327868
26	Expression	Tbx3_-	-0.504467
26	Expression	Nr1i3_+	-0.867131
26	Expression	Agmat_+	-0.881811
26	Expression	Foxq1_+	-0.33753
27	Multiome-10x_Fresh_Mouse-4	Tcf7l1_-	-1.07424
27	Multiome-10x_Fresh_Mouse-4	Hnf1a_+	-0.209328
27	Multiome-10x_Fresh_Mouse-4	Tbx3_-	0.896955
27	Multiome-10x_Fresh_Mouse-4	Nr1i3_+	-0.708155
27	Multiome-10x_Fresh_Mouse-4	Agmat_+	0.453406
27	Multiome-10x_Fresh_Mouse-4	Foxq1_+	0.806393
27	Expression	Tcf7l1_-	1.46265
27	Expression	Hnf1a_+	-0.327868
27	Expression	Tbx3_-	-0.504467
27	Expression	Nr1i3_+	-0.867131
27	Expression	Agmat_+	-0.881811
27	Expression	Foxq1_+	-0.33753
28	Multiome-10x_Fresh_Mouse-4	Tcf7l1_-	-0.725457
28	Multiome-10x_Fresh_Mouse-4	Hnf1a_+	-0.219949
28	Multiome-10x_Fresh_Mouse-4	Tbx3_-	0.676951
28	Multiome-10x_Fresh_Mouse-4	Nr1i3_+	-0.411693
28	Multiome-10x_Fresh_Mouse-4	Agmat_+	-0.170729
28	Multiome-10x_Fresh_Mouse-4	Foxq1_+	0.884521
28	Expression	Tcf7l1_-	-0.652282
28	Expression	Hnf1a_+	-0.327868
28	Expression	Tbx3_-	-0.504467
28	Expression	Nr1i3_+	0.875699
28	Expression	Agmat_+	1.31997
28	Expression	Foxq1_+	4.15152
29	Multiome-NST_Fresh_Mouse-5	Tcf7l1_-	-0.871937
29	Multiome-NST_Fresh_Mouse-5	Hnf1a_+	0.34748
29	Multiome-NST_Fresh_Mouse-5	Tbx3_-	1.11431
29	Multiome-NST_Fresh_Mouse-5	Nr1i3_+	-0.847719
29	Multiome-NST_Fresh_Mouse-5	Agmat_+	-0.699585
29	Multiome-NST_Fresh_Mouse-5	Foxq1_+	0.104703
29	Expression	Tcf7l1_-	-0.652282
29	Expression	Hnf1a_+	-0.327868
29	Expression	Tbx3_-	-0.504467
29	Expression	Nr1i3_+	-0.867131
29	Expression	Agmat_+	-0.881811
29	Expression	Foxq1_+	-0.33753
30	snRNA_Fresh_Mouse-1	Tcf7l1_-	-0.429656
30	snRNA_Fresh_Mouse-1	Hnf1a_+	0.523229
30	snRNA_Fresh_Mouse-1	Tbx3_-	1.50041
30	snRNA_Fresh_Mouse-1	Nr1i3_+	0.0550273
30	snRNA_Fresh_Mouse-1	Agmat_+	1.10548
30	snRNA_Fresh_Mouse-1	Foxq1_+	1.96796
30	Expression	Tcf7l1_-	1.25825
30	Expression	Hnf1a_+	-0.327868
30	Expression	Tbx3_-	-0.504467
30	Expression	Nr1i3_+	-0.867131
30	Expression	Agmat_+	-0.881811
30	Expression	Foxq1_+	3.80861
31	Multiome-NST_Fresh_Mouse-5	Tcf7l1_-	-0.838754
31	Multiome-NST_Fresh_Mouse-5	Hnf1a_+	0.519234
31	Multiome-NST_Fresh_Mouse-5	Tbx3_-	1.54161
31	Multiome-NST_Fresh_Mouse-5	Nr1i3_+	-0.782277
31	Multiome-NST_Fresh_Mouse-5	Agmat_+	-0.840577
31	Multiome-NST_Fresh_Mouse-5	Foxq1_+	0.354458
31	Expression	Tcf7l1_-	1.60054
31	Expression	Hnf1a_+	-0.327868
31	Expression	Tbx3_-	-0.504467
31	Expression	Nr1i3_+	-0.867131
31	Expression	Agmat_+	0.218499
31	Expression	Foxq1_+	-0.33753
32	snRNA_Fresh_Mouse-1	Tcf7l1_-	-1.09963
32	snRNA_Fresh_Mouse-1	Hnf1a_+	0.897786
32	snRNA_Fresh_Mouse-1	Tbx3_-	1.84023
32	snRNA_Fresh_Mouse-1	Nr1i3_+	-0.102306
32	snRNA_Fresh_Mouse-1	Agmat_+	1.40021
32	snRNA_Fresh_Mouse-1	Foxq1_+	2.7763
32	Expression	Tcf7l1_-	1.71669
32	Expression	Hnf1a_+	-0.327868
32	Expression	Tbx3_-	-0.504467
32	Expression	Nr1i3_+	-0.867131
32	Expression	Agmat_+	0.64383
32	Expression	Foxq1_+	4.16501
33	Multiome-10x_Fresh_Mouse-4	Tcf7l1_-	-0.575586
33	Multiome-10x_Fresh_Mouse-4	Hnf1a_+	-0.116357
33	Multiome-10x_Fresh_Mouse-4	Tbx3_-	0.567204
33	Multiome-10x_Fresh_Mouse-4	Nr1i3_+	-0.479965
33	Multiome-10x_Fresh_Mouse-4	Agmat_+	0.468929
33	Multiome-10x_Fresh_Mouse-4	Foxq1_+	0.472455
33	Expression	Tcf7l1_-	-0.652282
33	Expression	Hnf1a_+	-0.327868
33	Expression	Tbx3_-	-0.504467
33	Expression	Nr1i3_+	-0.867131
33	Expression	Agmat_+	-0.881811
33	Expression	Foxq1_+	-0.33753
34	snRNA_Fresh_Mouse-1	Tcf7l1_-	-1.07937
34	snRNA_Fresh_Mouse-1	Hnf1a_+	0.86478
34	snRNA_Fresh_Mouse-1	Tbx3_-	2.78331
34	snRNA_Fresh_Mouse-1	Nr1i3_+	-0.210523
34	snRNA_Fresh_Mouse-1	Agmat_+	1.10163
34	snRNA_Fresh_Mouse-1	Foxq1_+	2.15676
34	Expression	Tcf7l1_-	2.00169
34	Expression	Hnf1a_+	-0.327868
34	Expression	Tbx3_-	-0.504467
34	Expression	Nr1i3_+	-0.867131
34	Expression	Agmat_+	1.06179
34	Expression	Foxq1_+	3.62513
35	Multiome-NST_Fresh_Mouse-5	Tcf7l1_-	-0.937752
35	Multiome-NST_Fresh_Mouse-5	Hnf1a_+	0.607783
35	Multiome-NST_Fresh_Mouse-5	Tbx3_-	1.26739
35	Multiome-NST_Fresh_Mouse-5	Nr1i3_+	-0.849951
35	Multiome-NST_Fresh_Mouse-5	Agmat_+	-0.00211624
35	Multiome-NST_Fresh_Mouse-5	Foxq1_+	0.898095
35	Expression	Tcf7l1_-	1.02655
35	Expression	Hnf1a_+	-0.327868
35	Expression	Tbx3_-	-0.504467
35	Expression	Nr1i3_+	-0.867131
35	Expression	Agmat_+	-0.881811
35	Expression	Foxq1_+	-0.33753
36	snRNA_Fresh_Mouse-1	Tcf7l1_-	-0.772114
36	snRNA_Fresh_Mouse-1	Hnf1a_+	0.966265
36	snRNA_Fresh_Mouse-1	Tbx3_-	2.06715
36	snRNA_Fresh_Mouse-1	Nr1i3_+	-0.16187
36	snRNA_Fresh_Mouse-1	Agmat_+	1.05206
36	snRNA_Fresh_Mouse-1	Foxq1_+	2.40902
36	Expression	Tcf7l1_-	0.708367
36	Expression	Hnf1a_+	1.25776
36	Expression	Tbx3_-	-0.504467
36	Expression	Nr1i3_+	-0.867131
36	Expression	Agmat_+	1.04761
36	Expression	Foxq1_+	-0.33753
37	snRNA_Fresh_Mouse-1	Tcf7l1_-	-0.801172
37	snRNA_Fresh_Mouse-1	Hnf1a_+	0.824473
37	snRNA_Fresh_Mouse-1	Tbx3_-	1.50784
37	snRNA_Fresh_Mouse-1	Nr1i3_+	-0.0762106
37	snRNA_Fresh_Mouse-1	Agmat_+	1.43286
37	snRNA_Fresh_Mouse-1	Foxq1_+	2.48095
37	Expression	Tcf7l1_-	1.3457
37	Expression	Hnf1a_+	-0.327868
37	Expression	Tbx3_-	-0.504467
37	Expression	Nr1i3_+	-0.867131
37	Expression	Agmat_+	-0.881811
37	Expression	Foxq1_+	2.968
38	Multiome-NST_Fresh_Mouse-5	Tcf7l1_-	-0.88147
38	Multiome-NST_Fresh_Mouse-5	Hnf1a_+	0.758873
38	Multiome-NST_Fresh_Mouse-5	Tbx3_-	1.67983
38	Multiome-NST_Fresh_Mouse-5	Nr1i3_+	-0.927338
38	Multiome-NST_Fresh_Mouse-5	Agmat_+	-0.360004
38	Multiome-NST_Fresh_Mouse-5	Foxq1_+	0.286829
38	Expression	Tcf7l1_-	1.075
38	Expression	Hnf1a_+	-0.327868
38	Expression	Tbx3_-	-0.504467
38	Expression	Nr1i3_+	-0.867131
38	Expression	Agmat_+	-0.881811
38	Expression	Foxq1_+	-0.33753
39	Multiome-10x_Fresh_Mouse-4	Tcf7l1_-	-0.655334
39	Multiome-10x_Fresh_Mouse-4	Hnf1a_+	0.441071
39	Multiome-10x_Fresh_Mouse-4	Tbx3_-	0.969374
39	Multiome-10x_Fresh_Mouse-4	Nr1i3_+	-0.0069318
39	Multiome-10x_Fresh_Mouse-4	Agmat_+	0.368832
39	Multiome-10x_Fresh_Mouse-4	Foxq1_+	0.899466
39	Expression	Tcf7l1_-	0.777847
39	Expression	Hnf1a_+	-0.327868
39	Expression	Tbx3_-	-0.504467
39	Expression	Nr1i3_+	-0.867131
39	Expression	Agmat_+	-0.881811
39	Expression	Foxq1_+	-0.33753
40	snRNA_Fresh_Mouse-1	Tcf7l1_-	-0.500054
40	snRNA_Fresh_Mouse-1	Hnf1a_+	0.815766
40	snRNA_Fresh_Mouse-1	Tbx3_-	1.39982
40	snRNA_Fresh_Mouse-1	Nr1i3_+	0.00308179
40	snRNA_Fresh_Mouse-1	Agmat_+	1.17389
40	snRNA_Fresh_Mouse-1	Foxq1_+	2.33709
40	Expression	Tcf7l1_-	-0.652282
40	Expression	Hnf1a_+	-0.327868
40	Expression	Tbx3_-	-0.504467
40	Expression	Nr1i3_+	-0.867131
40	Expression	Agmat_+	0.773021
40	Expression	Foxq1_+	2.30898
41	snRNA_Fresh_Mouse-1	Tcf7l1_-	-0.462472
41	snRNA_Fresh_Mouse-1	Hnf1a_+	0.703385
41	snRNA_Fresh_Mouse-1	Tbx3_-	1.23556
41	snRNA_Fresh_Mouse-1	Nr1i3_+	-0.281761
41	snRNA_Fresh_Mouse-1	Agmat_+	0.646749
41	snRNA_Fresh_Mouse-1	Foxq1_+	1.88629
41	Expression	Tcf7l1_-	-0.652282
41	Expression	Hnf1a_+	2.48135
41	Expression	Tbx3_-	-0.504467
41	Expression	Nr1i3_+	-0.867131
41	Expression	Agmat_+	1.15267
41	Expression	Foxq1_+	-0.33753
42	Multiome-NST_Fresh_Mouse-5	Tcf7l1_-	-0.913827
42	Multiome-NST_Fresh_Mouse-5	Hnf1a_+	0.324805
42	Multiome-NST_Fresh_Mouse-5	Tbx3_-	1.68685
42	Multiome-NST_Fresh_Mouse-5	Nr1i3_+	-0.894386
42	Multiome-NST_Fresh_Mouse-5	Agmat_+	-0.71104
42	Multiome-NST_Fresh_Mouse-5	Foxq1_+	0.193756
42	Expression	Tcf7l1_-	1.95447
42	Expression	Hnf1a_+	-0.327868
42	Expression	Tbx3_-	-0.504467
42	Expression	Nr1i3_+	-0.867131
42	Expression	Agmat_+	-0.881811
42	Expression	Foxq1_+	-0.33753
43	Multiome-10x_Fresh_Mouse-4	Tcf7l1_-	-0.655792
43	Multiome-10x_Fresh_Mouse-4	Hnf1a_+	0.00350403
43	Multiome-10x_Fresh_Mouse-4	Tbx3_-	1.16944
43	Multiome-10x_Fresh_Mouse-4	Nr1i3_+	-0.632536
43	Multiome-10x_Fresh_Mouse-4	Agmat_+	-0.602806
43	Multiome-10x_Fresh_Mouse-4	Foxq1_+	0.711712
43	Expression	Tcf7l1_-	1.44461
43	Expression	Hnf1a_+	-0.327868
43	Expression	Tbx3_-	-0.504467
43	Expression	Nr1i3_+	-0.867131
43	Expression	Agmat_+	-0.881811
43	Expression	Foxq1_+	-0.33753
44	snRNA_Fresh_Mouse-2	Tcf7l1_-	-0.774589
44	snRNA_Fresh_Mouse-2	Hnf1a_+	0.742949
44	snRNA_Fresh_Mouse-2	Tbx3_-	1.77829
44	snRNA_Fresh_Mouse-2	Nr1i3_+	0.035245
44	snRNA_Fresh_Mouse-2	Agmat_+	0.792773
44	snRNA_Fresh_Mouse-2	Foxq1_+	1.32657
44	Expression	Tcf7l1_-	1.5663
44	Expression	Hnf1a_+	-0.327868
44	Expression	Tbx3_-	-0.504467
44	Expression	Nr1i3_+	-0.867131
44	Expression	Agmat_+	-0.881811
44	Expression	Foxq1_+	-0.33753
45	snRNA_Fresh_Mouse-1	Tcf7l1_-	-0.501521
45	snRNA_Fresh_Mouse-1	Hnf1a_+	0.475097
45	snRNA_Fresh_Mouse-1	Tbx3_-	1.63142
45	snRNA_Fresh_Mouse-1	Nr1i3_+	-0.0332991
45	snRNA_Fresh_Mouse-1	Agmat_+	1.07101
45	snRNA_Fresh_Mouse-1	Foxq1_+	2.41673
45	Expression	Tcf7l1_-	-0.652282
45	Expression	Hnf1a_+	2.71438
45	Expression	Tbx3_-	-0.504467
45	Expression	Nr1i3_+	-0.867131
45	Expression	Agmat_+	-0.881811
45	Expression	Foxq1_+	-0.33753
46	snRNA_Fresh_Mouse-1	Tcf7l1_-	-0.919236
46	snRNA_Fresh_Mouse-1	Hnf1a_+	0.789538
46	snRNA_Fresh_Mouse-1	Tbx3_-	1.52676
46	snRNA_Fresh_Mouse-1	Nr1i3_+	0.130048
46	snRNA_Fresh_Mouse-1	Agmat_+	0.631012
46	snRNA_Fresh_Mouse-1	Foxq1_+	1.85777
46	Expression	Tcf7l1_-	0.573005
46	Expression	Hnf1a_+	-0.327868
46	Expression	Tbx3_-	-0.504467
46	Expression	Nr1i3_+	-0.867131
46	Expression	Agmat_+	-0.0726012
46	Expression	Foxq1_+	3.62194
47	snRNA_Fresh_Mouse-1	Tcf7l1_-	-0.477413
47	snRNA_Fresh_Mouse-1	Hnf1a_+	0.619203
47	snRNA_Fresh_Mouse-1	Tbx3_-	1.97633
47	snRNA_Fresh_Mouse-1	Nr1i3_+	-0.121272
47	snRNA_Fresh_Mouse-1	Agmat_+	0.826924
47	snRNA_Fresh_Mouse-1	Foxq1_+	2.06245
47	Expression	Tcf7l1_-	1.0057
47	Expression	Hnf1a_+	-0.327868
47	Expression	Tbx3_-	-0.504467
47	Expression	Nr1i3_+	-0.867131
47	Expression	Agmat_+	-0.881811
47	Expression	Foxq1_+	6.36684
48	snRNA_Fresh_Mouse-1	Tcf7l1_-	-0.822805
48	snRNA_Fresh_Mouse-1	Hnf1a_+	0.831719
48	snRNA_Fresh_Mouse-1	Tbx3_-	2.2122
48	snRNA_Fresh_Mouse-1	Nr1i3_+	-0.229516
48	snRNA_Fresh_Mouse-1	Agmat_+	1.51722
48	snRNA_Fresh_Mouse-1	Foxq1_+	2.97829
48	Expression	Tcf7l1_-	2.23767
48	Expression	Hnf1a_+	-0.327868
48	Expression	Tbx3_-	-0.504467
48	Expression	Nr1i3_+	-0.867131
48	Expression	Agmat_+	-0.881811
48	Expression	Foxq1_+	2.70012
49	Multiome-10x_Fresh_Mouse-4	Tcf7l1_-	-0.783114
49	Multiome-10x_Fresh_Mouse-4	Hnf1a_+	-0.122336
49	Multiome-10x_Fresh_Mouse-4	Tbx3_-	0.908143
49	Multiome-10x_Fresh_Mouse-4	Nr1i3_+	-0.530768
49	Multiome-10x_Fresh_Mouse-4	Agmat_+	-0.122875
49	Multiome-10x_Fresh_Mouse-4	Foxq1_+	0.427858
49	Expression	Tcf7l1_-	1.22519
49	Expression	Hnf1a_+	-0.327868
49	Expression	Tbx3_-	-0.504467
49	Expression	Nr1i3_+	-0.867131
49	Expression	Agmat_+	-0.881811
49	Expression	Foxq1_+	-0.33753
50	snRNA_Fresh_Mouse-1	Tcf7l1_-	-0.733065
50	snRNA_Fresh_Mouse-1	Hnf1a_+	0.68516
50	snRNA_Fresh_Mouse-1	Tbx3_-	1.82783
50	snRNA_Fresh_Mouse-1	Nr1i3_+	0.0606599
50	snRNA_Fresh_Mouse-1	Agmat_+	1.21222
50	snRNA_Fresh_Mouse-1	Foxq1_+	2.4487
50	Expression	Tcf7l1_-	0.466122
50	Expression	Hnf1a_+	-0.327868
50	Expression	Tbx3_-	-0.504467
50	Expression	Nr1i3_+	-0.867131
50	Expression	Agmat_+	-0.881811
50	Expression	Foxq1_+	6.4588
51	snRNA_Fresh_Mouse-3	Tcf7l1_-	-0.879178
51	snRNA_Fresh_Mouse-3	Hnf1a_+	0.632827
51	snRNA_Fresh_Mouse-3	Tbx3_-	1.13832
51	snRNA_Fresh_Mouse-3	Nr1i3_+	-0.567665
51	snRNA_Fresh_Mouse-3	Agmat_+	0.11329
51	snRNA_Fresh_Mouse-3	Foxq1_+	1.43809
51	Expression	Tcf7l1_-	1.58171
51	Expression	Hnf1a_+	-0.327868
51	Expression	Tbx3_-	-0.504467
51	Expression	Nr1i3_+	-0.867131
51	Expression	Agmat_+	-0.228044
51	Expression	Foxq1_+	1.87818
52	snRNA_Fresh_Mouse-1	Tcf7l1_-	-0.670275
52	snRNA_Fresh_Mouse-1	Hnf1a_+	0.523091
52	snRNA_Fresh_Mouse-1	Tbx3_-	2.38653
52	snRNA_Fresh_Mouse-1	Nr1i3_+	-0.10783
52	snRNA_Fresh_Mouse-1	Agmat_+	0.988578
52	snRNA_Fresh_Mouse-1	Foxq1_+	2.59867
52	Expression	Tcf7l1_-	1.64703
52	Expression	Hnf1a_+	-0.327868
52	Expression	Tbx3_-	-0.504467
52	Expression	Nr1i3_+	-0.867131
52	Expression	Agmat_+	-0.881811
52	Expression	Foxq1_+	-0.33753
53	snRNA_Frozen_Mouse-2	Tcf7l1_-	-0.95526
53	snRNA_Frozen_Mouse-2	Hnf1a_+	0.0145107
53	snRNA_Frozen_Mouse-2	Tbx3_-	1.5889
53	snRNA_Frozen_Mouse-2	Nr1i3_+	-0.182741
53	snRNA_Frozen_Mouse-2	Agmat_+	0.383285
53	snRNA_Frozen_Mouse-2	Foxq1_+	1.50331
53	Expression	Tcf7l1_-	-0.652282
53	Expression	Hnf1a_+	3.86577
53	Expression	Tbx3_-	1.67688
53	Expression	Nr1i3_+	-0.867131
53	Expression	Agmat_+	-0.881811
53	Expression	Foxq1_+	-0.33753
54	snRNA_Fresh_Mouse-1	Tcf7l1_-	-0.541211
54	snRNA_Fresh_Mouse-1	Hnf1a_+	0.60551
54	snRNA_Fresh_Mouse-1	Tbx3_-	1.81816
54	snRNA_Fresh_Mouse-1	Nr1i3_+	-0.00671411
54	snRNA_Fresh_Mouse-1	Agmat_+	0.41326
54	snRNA_Fresh_Mouse-1	Foxq1_+	2.10748
54	Expression	Tcf7l1_-	1.92643
54	Expression	Hnf1a_+	2.40622
54	Expression	Tbx3_-	-0.504467
54	Expression	Nr1i3_+	0.0557221
54	Expression	Agmat_+	-0.881811
54	Expression	Foxq1_+	3.27223
55	snRNA_Fresh_Mouse-1	Tcf7l1_-	-0.977534
55	snRNA_Fresh_Mouse-1	Hnf1a_+	0.656879
55	snRNA_Fresh_Mouse-1	Tbx3_-	1.64779
55	snRNA_Fresh_Mouse-1	Nr1i3_+	0.0190545
55	snRNA_Fresh_Mouse-1	Agmat_+	1.4729
55	snRNA_Fresh_Mouse-1	Foxq1_+	2.53572
55	Expression	Tcf7l1_-	-0.652282
55	Expression	Hnf1a_+	-0.327868
55	Expression	Tbx3_-	-0.504467
55	Expression	Nr1i3_+	0.468862
55	Expression	Agmat_+	0.445211
55	Expression	Foxq1_+	2.36804
56	snRNA_Fresh_Mouse-2	Tcf7l1_-	-0.910619
56	snRNA_Fresh_Mouse-2	Hnf1a_+	-0.00819142
56	snRNA_Fresh_Mouse-2	Tbx3_-	1.39799
56	snRNA_Fresh_Mouse-2	Nr1i3_+	-0.312129
56	snRNA_Fresh_Mouse-2	Agmat_+	0.40673
56	snRNA_Fresh_Mouse-2	Foxq1_+	1.44826
56	Expression	Tcf7l1_-	-0.652282
56	Expression	Hnf1a_+	-0.327868
56	Expression	Tbx3_-	-0.504467
56	Expression	Nr1i3_+	-0.867131
56	Expression	Agmat_+	1.80598
56	Expression	Foxq1_+	-0.33753
57	snRNA_Fresh_Mouse-1	Tcf7l1_-	-0.815746
57	snRNA_Fresh_Mouse-1	Hnf1a_+	0.655818
57	snRNA_Fresh_Mouse-1	Tbx3_-	1.85264
57	snRNA_Fresh_Mouse-1	Nr1i3_+	-0.129462
57	snRNA_Fresh_Mouse-1	Agmat_+	1.19156
57	snRNA_Fresh_Mouse-1	Foxq1_+	2.31245
57	Expression	Tcf7l1_-	2.08561
57	Expression	Hnf1a_+	-0.327868
57	Expression	Tbx3_-	-0.504467
57	Expression	Nr1i3_+	-0.867131
57	Expression	Agmat_+	0.14391
57	Expression	Foxq1_+	3.70948
58	Multiome-NST_Fresh_Mouse-5	Tcf7l1_-	-0.858095
58	Multiome-NST_Fresh_Mouse-5	Hnf1a_+	0.419512
58	Multiome-NST_Fresh_Mouse-5	Tbx3_-	1.25142
58	Multiome-NST_Fresh_Mouse-5	Nr1i3_+	-0.560373
58	Multiome-NST_Fresh_Mouse-5	Agmat_+	-0.253483
58	Multiome-NST_Fresh_Mouse-5	Foxq1_+	-0.0111659
58	Expression	Tcf7l1_-	-0.652282
58	Expression	Hnf1a_+	-0.327868
58	Expression	Tbx3_-	-0.504467
58	Expression	Nr1i3_+	-0.867131
58	Expression	Agmat_+	-0.881811
58	Expression	Foxq1_+	-0.33753
59	snRNA_Fresh_Mouse-2	Tcf7l1_-	-1.24639
59	snRNA_Fresh_Mouse-2	Hnf1a_+	0.390597
59	snRNA_Fresh_Mouse-2	Tbx3_-	1.34642
59	snRNA_Fresh_Mouse-2	Nr1i3_+	0.0600885
59	snRNA_Fresh_Mouse-2	Agmat_+	0.137377
59	snRNA_Fresh_Mouse-2	Foxq1_+	1.18167
59	Expression	Tcf7l1_-	1.01254
59	Expression	Hnf1a_+	-0.327868
59	Expression	Tbx3_-	-0.504467
59	Expression	Nr1i3_+	-0.867131
59	Expression	Agmat_+	0.890239
59	Expression	Foxq1_+	-0.33753
60	snRNA_Fresh_Mouse-1	Tcf7l1_-	-0.865428
60	snRNA_Fresh_Mouse-1	Hnf1a_+	0.687034
60	snRNA_Fresh_Mouse-1	Tbx3_-	1.78582
60	snRNA_Fresh_Mouse-1	Nr1i3_+	-0.108972
60	snRNA_Fresh_Mouse-1	Agmat_+	0.70488
60	snRNA_Fresh_Mouse-1	Foxq1_+	1.85479
60	Expression	Tcf7l1_-	1.31553
60	Expression	Hnf1a_+	-0.327868
60	Expression	Tbx3_-	-0.504467
60	Expression	Nr1i3_+	-0.152766
60	Expression	Agmat_+	-0.881811
60	Expression	Foxq1_+	-0.33753
61	Multiome-NST_Fresh_Mouse-5	Tcf7l1_-	-0.840679
61	Multiome-NST_Fresh_Mouse-5	Hnf1a_+	0.476695
61	Multiome-NST_Fresh_Mouse-5	Tbx3_-	1.37836
61	Multiome-NST_Fresh_Mouse-5	Nr1i3_+	-0.780998
61	Multiome-NST_Fresh_Mouse-5	Agmat_+	-0.904168
61	Multiome-NST_Fresh_Mouse-5	Foxq1_+	0.155543
61	Expression	Tcf7l1_-	0.469426
61	Expression	Hnf1a_+	-0.327868
61	Expression	Tbx3_-	-0.504467
61	Expression	Nr1i3_+	-0.867131
61	Expression	Agmat_+	-0.881811
61	Expression	Foxq1_+	-0.33753
62	snRNA_Frozen_Mouse-2	Tcf7l1_-	-0.961309
62	snRNA_Frozen_Mouse-2	Hnf1a_+	0.143078
62	snRNA_Frozen_Mouse-2	Tbx3_-	1.61443
62	snRNA_Frozen_Mouse-2	Nr1i3_+	-0.228891
62	snRNA_Frozen_Mouse-2	Agmat_+	0.301922
62	snRNA_Frozen_Mouse-2	Foxq1_+	1.42882
62	Expression	Tcf7l1_-	1.037
62	Expression	Hnf1a_+	-0.327868
62	Expression	Tbx3_-	-0.504467
62	Expression	Nr1i3_+	-0.867131
62	Expression	Agmat_+	-0.881811
62	Expression	Foxq1_+	-0.33753
63	snRNA_Fresh_Mouse-1	Tcf7l1_-	-0.720232
63	snRNA_Fresh_Mouse-1	Hnf1a_+	1.11448
63	snRNA_Fresh_Mouse-1	Tbx3_-	1.87532
63	snRNA_Fresh_Mouse-1	Nr1i3_+	-0.28889
63	snRNA_Fresh_Mouse-1	Agmat_+	1.13385
63	snRNA_Fresh_Mouse-1	Foxq1_+	2.52806
63	Expression	Tcf7l1_-	1.61911
63	Expression	Hnf1a_+	-0.327868
63	Expression	Tbx3_-	-0.504467
63	Expression	Nr1i3_+	-0.867131
63	Expression	Agmat_+	0.972251
63	Expression	Foxq1_+	1.36874
64	snRNA_Fresh_Mouse-2	Tcf7l1_-	-0.528195
64	snRNA_Fresh_Mouse-2	Hnf1a_+	-0.00730978
64	snRNA_Fresh_Mouse-2	Tbx3_-	0.9947
64	snRNA_Fresh_Mouse-2	Nr1i3_+	-0.555992
64	snRNA_Fresh_Mouse-2	Agmat_+	0.153436
64	snRNA_Fresh_Mouse-2	Foxq1_+	1.23317
64	Expression	Tcf7l1_-	1.15365
64	Expression	Hnf1a_+	-0.327868
64	Expression	Tbx3_-	-0.504467
64	Expression	Nr1i3_+	-0.867131
64	Expression	Agmat_+	1.04044
64	Expression	Foxq1_+	3.58161
65	snRNA_Frozen_Mouse-2	Tcf7l1_-	-1.06517
65	snRNA_Frozen_Mouse-2	Hnf1a_+	0.590577
65	snRNA_Frozen_Mouse-2	Tbx3_-	2.27546
65	snRNA_Frozen_Mouse-2	Nr1i3_+	-0.138904
65	snRNA_Frozen_Mouse-2	Agmat_+	0.896189
65	snRNA_Frozen_Mouse-2	Foxq1_+	1.88416
65	Expression	Tcf7l1_-	1.59812
65	Expression	Hnf1a_+	-0.327868
65	Expression	Tbx3_-	-0.504467
65	Expression	Nr1i3_+	-0.867131
65	Expression	Agmat_+	-0.881811
65	Expression	Foxq1_+	-0.33753
66	snRNA_Frozen_Mouse-2	Tcf7l1_-	-0.544603
66	snRNA_Frozen_Mouse-2	Hnf1a_+	0.226131
66	snRNA_Frozen_Mouse-2	Tbx3_-	1.48607
66	snRNA_Frozen_Mouse-2	Nr1i3_+	-0.294632
66	snRNA_Frozen_Mouse-2	Agmat_+	-0.361717
66	snRNA_Frozen_Mouse-2	Foxq1_+	0.798779
66	Expression	Tcf7l1_-	-0.652282
66	Expression	Hnf1a_+	-0.327868
66	Expression	Tbx3_-	-0.504467
66	Expression	Nr1i3_+	-0.867131
66	Expression	Agmat_+	-0.881811
66	Expression	Foxq1_+	-0.33753
67	snRNA_Fresh_Mouse-1	Tcf7l1_-	-1.04995
67	snRNA_Fresh_Mouse-1	Hnf1a_+	0.631932
67	snRNA_Fresh_Mouse-1	Tbx3_-	1.95914
67	snRNA_Fresh_Mouse-1	Nr1i3_+	-0.323965
67	snRNA_Fresh_Mouse-1	Agmat_+	0.931196
67	snRNA_Fresh_Mouse-1	Foxq1_+	1.98021
67	Expression	Tcf7l1_-	1.18103
67	Expression	Hnf1a_+	1.58296
67	Expression	Tbx3_-	-0.504467
67	Expression	Nr1i3_+	-0.867131
67	Expression	Agmat_+	-0.066996
67	Expression	Foxq1_+	-0.33753
68	Multiome-10x_Fresh_Mouse-4	Tcf7l1_-	-1.09395
68	Multiome-10x_Fresh_Mouse-4	Hnf1a_+	-0.128631
68	Multiome-10x_Fresh_Mouse-4	Tbx3_-	0.697904
68	Multiome-10x_Fresh_Mouse-4	Nr1i3_+	-0.577733
68	Multiome-10x_Fresh_Mouse-4	Agmat_+	-0.558806
68	Multiome-10x_Fresh_Mouse-4	Foxq1_+	0.581324
68	Expression	Tcf7l1_-	1.6128
68	Expression	Hnf1a_+	-0.327868
68	Expression	Tbx3_-	-0.504467
68	Expression	Nr1i3_+	-0.867131
68	Expression	Agmat_+	1.52916
68	Expression	Foxq1_+	-0.33753
69	Multiome-NST_Fresh_Mouse-5	Tcf7l1_-	-0.61601
69	Multiome-NST_Fresh_Mouse-5	Hnf1a_+	0.49992
69	Multiome-NST_Fresh_Mouse-5	Tbx3_-	1.51903
69	Multiome-NST_Fresh_Mouse-5	Nr1i3_+	-0.86927
69	Multiome-NST_Fresh_Mouse-5	Agmat_+	-0.71939
69	Multiome-NST_Fresh_Mouse-5	Foxq1_+	0.0803939
69	Expression	Tcf7l1_-	1.02105
69	Expression	Hnf1a_+	-0.327868
69	Expression	Tbx3_-	-0.504467
69	Expression	Nr1i3_+	-0.867131
69	Expression	Agmat_+	-0.881811
69	Expression	Foxq1_+	-0.33753
70	snRNA_Frozen_Mouse-2	Tcf7l1_-	-0.67055
70	snRNA_Frozen_Mouse-2	Hnf1a_+	0.0293194
70	snRNA_Frozen_Mouse-2	Tbx3_-	1.06854
70	snRNA_Frozen_Mouse-2	Nr1i3_+	0.146809
70	snRNA_Frozen_Mouse-2	Agmat_+	-0.0281308
70	snRNA_Frozen_Mouse-2	Foxq1_+	1.19458
70	Expression	Tcf7l1_-	2.1653
70	Expression	Hnf1a_+	-0.327868
70	Expression	Tbx3_-	-0.504467
70	Expression	Nr1i3_+	-0.867131
70	Expression	Agmat_+	-0.881811
70	Expression	Foxq1_+	-0.33753
71	snRNA_Fresh_Mouse-3	Tcf7l1_-	-0.871478
71	snRNA_Fresh_Mouse-3	Hnf1a_+	0.896009
71	snRNA_Fresh_Mouse-3	Tbx3_-	1.51933
71	snRNA_Fresh_Mouse-3	Nr1i3_+	-0.317571
71	snRNA_Fresh_Mouse-3	Agmat_+	-0.200491
71	snRNA_Fresh_Mouse-3	Foxq1_+	1.44575
71	Expression	Tcf7l1_-	0.735713
71	Expression	Hnf1a_+	-0.327868
71	Expression	Tbx3_-	-0.504467
71	Expression	Nr1i3_+	-0.867131
71	Expression	Agmat_+	0.261946
71	Expression	Foxq1_+	-0.33753
72	snRNA_Fresh_Mouse-2	Tcf7l1_-	-0.573019
72	snRNA_Fresh_Mouse-2	Hnf1a_+	0.341612
72	snRNA_Fresh_Mouse-2	Tbx3_-	1.43135
72	snRNA_Fresh_Mouse-2	Nr1i3_+	-0.37172
72	snRNA_Fresh_Mouse-2	Agmat_+	0.208891
72	snRNA_Fresh_Mouse-2	Foxq1_+	1.89248
72	Expression	Tcf7l1_-	0.99763
72	Expression	Hnf1a_+	-0.327868
72	Expression	Tbx3_-	-0.504467
72	Expression	Nr1i3_+	0.522983
72	Expression	Agmat_+	-0.881811
72	Expression	Foxq1_+	-0.33753
73	snRNA_Fresh_Mouse-1	Tcf7l1_-	-0.527737
73	snRNA_Fresh_Mouse-1	Hnf1a_+	0.967642
73	snRNA_Fresh_Mouse-1	Tbx3_-	1.63162
73	snRNA_Fresh_Mouse-1	Nr1i3_+	0.015109
73	snRNA_Fresh_Mouse-1	Agmat_+	1.26617
73	snRNA_Fresh_Mouse-1	Foxq1_+	2.51836
73	Expression	Tcf7l1_-	1.17109
73	Expression	Hnf1a_+	1.56811
73	Expression	Tbx3_-	-0.504467
73	Expression	Nr1i3_+	-0.227173
73	Expression	Agmat_+	1.28932
73	Expression	Foxq1_+	-0.33753
74	snRNA_Fresh_Mouse-3	Tcf7l1_-	-0.869828
74	snRNA_Fresh_Mouse-3	Hnf1a_+	0.877192
74	snRNA_Fresh_Mouse-3	Tbx3_-	1.86749
74	snRNA_Fresh_Mouse-3	Nr1i3_+	-0.281244
74	snRNA_Fresh_Mouse-3	Agmat_+	-0.334096
74	snRNA_Fresh_Mouse-3	Foxq1_+	1.04016
74	Expression	Tcf7l1_-	1.30806
74	Expression	Hnf1a_+	1.22273
74	Expression	Tbx3_-	-0.504467
74	Expression	Nr1i3_+	-0.867131
74	Expression	Agmat_+	-0.881811
74	Expression	Foxq1_+	-0.33753
75	snRNA_Frozen_Mouse-2	Tcf7l1_-	-0.475763
75	snRNA_Frozen_Mouse-2	Hnf1a_+	-0.0605386
75	snRNA_Frozen_Mouse-2	Tbx3_-	1.07231
75	snRNA_Frozen_Mouse-2	Nr1i3_+	-0.152673
75	snRNA_Frozen_Mouse-2	Agmat_+	0.410477
75	snRNA_Frozen_Mouse-2	Foxq1_+	1.1811
75	Expression	Tcf7l1_-	1.25697
75	Expression	Hnf1a_+	-0.327868
75	Expression	Tbx3_-	-0.504467
75	Expression	Nr1i3_+	-0.867131
75	Expression	Agmat_+	-0.881811
75	Expression	Foxq1_+	-0.33753
76	snRNA_Fresh_Mouse-3	Tcf7l1_-	-0.941693
76	snRNA_Fresh_Mouse-3	Hnf1a_+	0.858002
76	snRNA_Fresh_Mouse-3	Tbx3_-	1.65024
76	snRNA_Fresh_Mouse-3	Nr1i3_+	-0.333407
76	snRNA_Fresh_Mouse-3	Agmat_+	-0.104462
76	snRNA_Fresh_Mouse-3	Foxq1_+	1.51452
76	Expression	Tcf7l1_-	1.78498
76	Expression	Hnf1a_+	-0.327868
76	Expression	Tbx3_-	-0.504467
76	Expression	Nr1i3_+	-0.867131
76	Expression	Agmat_+	-0.881811
76	Expression	Foxq1_+	-0.33753
77	Multiome-NST_Fresh_Mouse-5	Tcf7l1_-	-0.885503
77	Multiome-NST_Fresh_Mouse-5	Hnf1a_+	0.370816
77	Multiome-NST_Fresh_Mouse-5	Tbx3_-	0.830028
77	Multiome-NST_Fresh_Mouse-5	Nr1i3_+	-0.845298
77	Multiome-NST_Fresh_Mouse-5	Agmat_+	-0.770349
77	Multiome-NST_Fresh_Mouse-5	Foxq1_+	0.190209
77	Expression	Tcf7l1_-	-0.652282
77	Expression	Hnf1a_+	-0.327868
77	Expression	Tbx3_-	-0.504467
77	Expression	Nr1i3_+	-0.867131
77	Expression	Agmat_+	0.405294
77	Expression	Foxq1_+	-0.33753
78	Multiome-NST_Fresh_Mouse-5	Tcf7l1_-	-0.665875
78	Multiome-NST_Fresh_Mouse-5	Hnf1a_+	0.574102
78	Multiome-NST_Fresh_Mouse-5	Tbx3_-	1.34337
78	Multiome-NST_Fresh_Mouse-5	Nr1i3_+	-0.734196
78	Multiome-NST_Fresh_Mouse-5	Agmat_+	-0.494894
78	Multiome-NST_Fresh_Mouse-5	Foxq1_+	0.330717
78	Expression	Tcf7l1_-	1.14067
78	Expression	Hnf1a_+	-0.327868
78	Expression	Tbx3_-	-0.504467
78	Expression	Nr1i3_+	-0.867131
78	Expression	Agmat_+	-0.881811
78	Expression	Foxq1_+	2.26571
79	snRNA_Fresh_Mouse-1	Tcf7l1_-	-0.750115
79	snRNA_Fresh_Mouse-1	Hnf1a_+	0.704611
79	snRNA_Fresh_Mouse-1	Tbx3_-	1.62684
79	snRNA_Fresh_Mouse-1	Nr1i3_+	0.164007
79	snRNA_Fresh_Mouse-1	Agmat_+	1.21254
79	snRNA_Fresh_Mouse-1	Foxq1_+	2.46241
79	Expression	Tcf7l1_-	2.72568
79	Expression	Hnf1a_+	-0.327868
79	Expression	Tbx3_-	-0.504467
79	Expression	Nr1i3_+	-0.121691
79	Expression	Agmat_+	0.0599296
79	Expression	Foxq1_+	1.58252
80	snRNA_Fresh_Mouse-2	Tcf7l1_-	-1.09496
80	snRNA_Fresh_Mouse-2	Hnf1a_+	0.110003
80	snRNA_Fresh_Mouse-2	Tbx3_-	1.40185
80	snRNA_Fresh_Mouse-2	Nr1i3_+	-0.29036
80	snRNA_Fresh_Mouse-2	Agmat_+	0.756374
80	snRNA_Fresh_Mouse-2	Foxq1_+	1.45171
80	Expression	Tcf7l1_-	-0.652282
80	Expression	Hnf1a_+	3.698
80	Expression	Tbx3_-	-0.504467
80	Expression	Nr1i3_+	-0.867131
80	Expression	Agmat_+	0.834904
80	Expression	Foxq1_+	-0.33753
81	snRNA_Fresh_Mouse-2	Tcf7l1_-	-1.07607
81	snRNA_Fresh_Mouse-2	Hnf1a_+	0.0275837
81	snRNA_Fresh_Mouse-2	Tbx3_-	1.59114
81	snRNA_Fresh_Mouse-2	Nr1i3_+	-0.226197
81	snRNA_Fresh_Mouse-2	Agmat_+	1.05538
81	snRNA_Fresh_Mouse-2	Foxq1_+	1.33518
81	Expression	Tcf7l1_-	2.7535
81	Expression	Hnf1a_+	-0.327868
81	Expression	Tbx3_-	-0.504467
81	Expression	Nr1i3_+	-0.867131
81	Expression	Agmat_+	1.6668
81	Expression	Foxq1_+	-0.33753
82	snRNA_Fresh_Mouse-1	Tcf7l1_-	-0.985509
82	snRNA_Fresh_Mouse-1	Hnf1a_+	0.772897
82	snRNA_Fresh_Mouse-1	Tbx3_-	1.67119
82	snRNA_Fresh_Mouse-1	Nr1i3_+	-0.275339
82	snRNA_Fresh_Mouse-1	Agmat_+	0.811829
82	snRNA_Fresh_Mouse-1	Foxq1_+	2.05725
82	Expression	Tcf7l1_-	1.80161
82	Expression	Hnf1a_+	-0.327868
82	Expression	Tbx3_-	-0.504467
82	Expression	Nr1i3_+	-0.310624
82	Expression	Agmat_+	0.877337
82	Expression	Foxq1_+	-0.33753
83	snRNA_Fresh_Mouse-3	Tcf7l1_-	-0.761756
83	snRNA_Fresh_Mouse-3	Hnf1a_+	0.901657
83	snRNA_Fresh_Mouse-3	Tbx3_-	1.96971
83	snRNA_Fresh_Mouse-3	Nr1i3_+	-0.335013
83	snRNA_Fresh_Mouse-3	Agmat_+	0.586262
83	snRNA_Fresh_Mouse-3	Foxq1_+	1.60896
83	Expression	Tcf7l1_-	0.173596
83	Expression	Hnf1a_+	-0.327868
83	Expression	Tbx3_-	-0.504467
83	Expression	Nr1i3_+	-0.867131
83	Expression	Agmat_+	0.516963
83	Expression	Foxq1_+	3.26927
84	snRNA_Fresh_Mouse-1	Tcf7l1_-	-0.820238
84	snRNA_Fresh_Mouse-1	Hnf1a_+	0.649247
84	snRNA_Fresh_Mouse-1	Tbx3_-	1.13557
84	snRNA_Fresh_Mouse-1	Nr1i3_+	-0.302496
84	snRNA_Fresh_Mouse-1	Agmat_+	1.58595
84	snRNA_Fresh_Mouse-1	Foxq1_+	2.47963
84	Expression	Tcf7l1_-	0.265871
84	Expression	Hnf1a_+	1.96397
84	Expression	Tbx3_-	-0.504467
84	Expression	Nr1i3_+	-0.867131
84	Expression	Agmat_+	0.0954784
84	Expression	Foxq1_+	2.77955
85	snRNA_Fresh_Mouse-1	Tcf7l1_-	-0.785405
85	snRNA_Fresh_Mouse-1	Hnf1a_+	1.05536
85	snRNA_Fresh_Mouse-1	Tbx3_-	1.84878
85	snRNA_Fresh_Mouse-1	Nr1i3_+	-0.0693535
85	snRNA_Fresh_Mouse-1	Agmat_+	1.51454
85	snRNA_Fresh_Mouse-1	Foxq1_+	2.50985
85	Expression	Tcf7l1_-	1.44723
85	Expression	Hnf1a_+	2.22226
85	Expression	Tbx3_-	-0.504467
85	Expression	Nr1i3_+	-0.867131
85	Expression	Agmat_+	0.789365
85	Expression	Foxq1_+	1.87955
86	snRNA_Fresh_Mouse-1	Tcf7l1_-	-0.892469
86	snRNA_Fresh_Mouse-1	Hnf1a_+	0.840824
86	snRNA_Fresh_Mouse-1	Tbx3_-	2.31259
86	snRNA_Fresh_Mouse-1	Nr1i3_+	-0.224183
86	snRNA_Fresh_Mouse-1	Agmat_+	0.614418
86	snRNA_Fresh_Mouse-1	Foxq1_+	2.21403
86	Expression	Tcf7l1_-	1.46013
86	Expression	Hnf1a_+	-0.327868
86	Expression	Tbx3_-	-0.504467
86	Expression	Nr1i3_+	-0.191811
86	Expression	Agmat_+	-0.881811
86	Expression	Foxq1_+	5.00074
87	Multiome-NST_Fresh_Mouse-5	Tcf7l1_-	-0.72509
87	Multiome-NST_Fresh_Mouse-5	Hnf1a_+	0.668602
87	Multiome-NST_Fresh_Mouse-5	Tbx3_-	2.09431
87	Multiome-NST_Fresh_Mouse-5	Nr1i3_+	-0.521679
87	Multiome-NST_Fresh_Mouse-5	Agmat_+	-0.389551
87	Multiome-NST_Fresh_Mouse-5	Foxq1_+	0.754654
87	Expression	Tcf7l1_-	1.06061
87	Expression	Hnf1a_+	2.50502
87	Expression	Tbx3_-	-0.504467
87	Expression	Nr1i3_+	-0.867131
87	Expression	Agmat_+	0.326191
87	Expression	Foxq1_+	-0.33753
88	Multiome-10x_Fresh_Mouse-4	Tcf7l1_-	-0.906677
88	Multiome-10x_Fresh_Mouse-4	Hnf1a_+	0.145144
88	Multiome-10x_Fresh_Mouse-4	Tbx3_-	0.660983
88	Multiome-10x_Fresh_Mouse-4	Nr1i3_+	-0.371475
88	Multiome-10x_Fresh_Mouse-4	Agmat_+	0.159431
88	Multiome-10x_Fresh_Mouse-4	Foxq1_+	1.16667
88	Expression	Tcf7l1_-	0.852865
88	Expression	Hnf1a_+	-0.327868
88	Expression	Tbx3_-	-0.504467
88	Expression	Nr1i3_+	-0.867131
88	Expression	Agmat_+	-0.881811
88	Expression	Foxq1_+	-0.33753
89	Multiome-NST_Fresh_Mouse-5	Tcf7l1_-	-1.07479
89	Multiome-NST_Fresh_Mouse-5	Hnf1a_+	0.270103
89	Multiome-NST_Fresh_Mouse-5	Tbx3_-	0.947709
89	Multiome-NST_Fresh_Mouse-5	Nr1i3_+	-0.700427
89	Multiome-NST_Fresh_Mouse-5	Agmat_+	-0.411712
89	Multiome-NST_Fresh_Mouse-5	Foxq1_+	0.435519
89	Expression	Tcf7l1_-	-0.652282
89	Expression	Hnf1a_+	2.93868
89	Expression	Tbx3_-	-0.504467
89	Expression	Nr1i3_+	-0.867131
89	Expression	Agmat_+	-0.881811
89	Expression	Foxq1_+	2.5024
90	snRNA_Frozen_Mouse-2	Tcf7l1_-	-0.583652
90	snRNA_Frozen_Mouse-2	Hnf1a_+	-0.287987
90	snRNA_Frozen_Mouse-2	Tbx3_-	0.683563
90	snRNA_Frozen_Mouse-2	Nr1i3_+	-0.188999
90	snRNA_Frozen_Mouse-2	Agmat_+	0.600287
90	snRNA_Frozen_Mouse-2	Foxq1_+	0.947232
90	Expression	Tcf7l1_-	-0.652282
90	Expression	Hnf1a_+	-0.327868
90	Expression	Tbx3_-	-0.504467
90	Expression	Nr1i3_+	-0.867131
90	Expression	Agmat_+	-0.881811
90	Expression	Foxq1_+	-0.33753
91	snRNA_Frozen_Mouse-2	Tcf7l1_-	-0.777156
91	snRNA_Frozen_Mouse-2	Hnf1a_+	0.655171
91	snRNA_Frozen_Mouse-2	Tbx3_-	1.7014
91	snRNA_Frozen_Mouse-2	Nr1i3_+	0.081585
91	snRNA_Frozen_Mouse-2	Agmat_+	0.281153
91	snRNA_Frozen_Mouse-2	Foxq1_+	1.62145
91	Expression	Tcf7l1_-	0.571138
91	Expression	Hnf1a_+	-0.327868
91	Expression	Tbx3_-	-0.504467
91	Expression	Nr1i3_+	-0.867131
91	Expression	Agmat_+	-0.881811
91	Expression	Foxq1_+	-0.33753
92	Multiome-10x_Fresh_Mouse-4	Tcf7l1_-	-0.71849
92	Multiome-10x_Fresh_Mouse-4	Hnf1a_+	0.0039724
92	Multiome-10x_Fresh_Mouse-4	Tbx3_-	0.667797
92	Multiome-10x_Fresh_Mouse-4	Nr1i3_+	-0.209163
92	Multiome-10x_Fresh_Mouse-4	Agmat_+	0.0960539
92	Multiome-10x_Fresh_Mouse-4	Foxq1_+	0.725143
92	Expression	Tcf7l1_-	-0.652282
92	Expression	Hnf1a_+	-0.327868
92	Expression	Tbx3_-	-0.504467
92	Expression	Nr1i3_+	-0.867131
92	Expression	Agmat_+	-0.881811
92	Expression	Foxq1_+	-0.33753
93	snRNA_Fresh_Mouse-2	Tcf7l1_-	-0.573477
93	snRNA_Fresh_Mouse-2	Hnf1a_+	0.125115
93	snRNA_Fresh_Mouse-2	Tbx3_-	1.30777
93	snRNA_Fresh_Mouse-2	Nr1i3_+	-0.514958
93	snRNA_Fresh_Mouse-2	Agmat_+	0.62416
93	snRNA_Fresh_Mouse-2	Foxq1_+	1.59799
93	Expression	Tcf7l1_-	1.70325
93	Expression	Hnf1a_+	-0.327868
93	Expression	Tbx3_-	-0.504467
93	Expression	Nr1i3_+	-0.867131
93	Expression	Agmat_+	1.62543
93	Expression	Foxq1_+	-0.33753
94	snRNA_Fresh_Mouse-1	Tcf7l1_-	-0.884311
94	snRNA_Fresh_Mouse-1	Hnf1a_+	0.758639
94	snRNA_Fresh_Mouse-1	Tbx3_-	1.77239
94	snRNA_Fresh_Mouse-1	Nr1i3_+	-0.18938
94	snRNA_Fresh_Mouse-1	Agmat_+	1.11458
94	snRNA_Fresh_Mouse-1	Foxq1_+	2.18239
94	Expression	Tcf7l1_-	1.87345
94	Expression	Hnf1a_+	-0.327868
94	Expression	Tbx3_-	-0.504467
94	Expression	Nr1i3_+	-0.867131
94	Expression	Agmat_+	0.0107453
94	Expression	Foxq1_+	2.55114
95	snRNA_Frozen_Mouse-2	Tcf7l1_-	-0.737098
95	snRNA_Frozen_Mouse-2	Hnf1a_+	0.010874
95	snRNA_Frozen_Mouse-2	Tbx3_-	1.19599
95	snRNA_Frozen_Mouse-2	Nr1i3_+	-0.310305
95	snRNA_Frozen_Mouse-2	Agmat_+	0.480813
95	snRNA_Frozen_Mouse-2	Foxq1_+	0.832972
95	Expression	Tcf7l1_-	-0.652282
95	Expression	Hnf1a_+	-0.327868
95	Expression	Tbx3_-	-0.504467
95	Expression	Nr1i3_+	-0.867131
95	Expression	Agmat_+	-0.881811
95	Expression	Foxq1_+	-0.33753
96	snRNA_Fresh_Mouse-1	Tcf7l1_-	-0.946827
96	snRNA_Fresh_Mouse-1	Hnf1a_+	0.932018
96	snRNA_Fresh_Mouse-1	Tbx3_-	1.84725
96	snRNA_Fresh_Mouse-1	Nr1i3_+	-0.100401
96	snRNA_Fresh_Mouse-1	Agmat_+	0.688608
96	snRNA_Fresh_Mouse-1	Foxq1_+	1.9664
96	Expression	Tcf7l1_-	1.11286
96	Expression	Hnf1a_+	-0.327868
96	Expression	Tbx3_-	-0.504467
96	Expression	Nr1i3_+	-0.352728
96	Expression	Agmat_+	1.18196
96	Expression	Foxq1_+	3.49309
97	snRNA_Fresh_Mouse-3	Tcf7l1_-	-1.03647
97	snRNA_Fresh_Mouse-3	Hnf1a_+	0.564059
97	snRNA_Fresh_Mouse-3	Tbx3_-	1.18338
97	snRNA_Fresh_Mouse-3	Nr1i3_+	-0.230795
97	snRNA_Fresh_Mouse-3	Agmat_+	0.166283
97	snRNA_Fresh_Mouse-3	Foxq1_+	1.28566
97	Expression	Tcf7l1_-	1.18261
97	Expression	Hnf1a_+	-0.327868
97	Expression	Tbx3_-	-0.504467
97	Expression	Nr1i3_+	-0.0727504
97	Expression	Agmat_+	0.121758
97	Expression	Foxq1_+	-0.33753
98	snRNA_Fresh_Mouse-1	Tcf7l1_-	-0.792372
98	snRNA_Fresh_Mouse-1	Hnf1a_+	1.14599
98	snRNA_Fresh_Mouse-1	Tbx3_-	2.23803
98	snRNA_Fresh_Mouse-1	Nr1i3_+	-0.0984963
98	snRNA_Fresh_Mouse-1	Agmat_+	1.41734
98	snRNA_Fresh_Mouse-1	Foxq1_+	2.36371
98	Expression	Tcf7l1_-	0.961168
98	Expression	Hnf1a_+	1.26607
98	Expression	Tbx3_-	-0.504467
98	Expression	Nr1i3_+	-0.32912
98	Expression	Agmat_+	0.241941
98	Expression	Foxq1_+	2.62723
99	snRNA_Fresh_Mouse-3	Tcf7l1_-	-0.922352
99	snRNA_Fresh_Mouse-3	Hnf1a_+	0.773159
99	snRNA_Fresh_Mouse-3	Tbx3_-	2.15737
99	snRNA_Fresh_Mouse-3	Nr1i3_+	-0.244047
99	snRNA_Fresh_Mouse-3	Agmat_+	-0.0180676
99	snRNA_Fresh_Mouse-3	Foxq1_+	1.2998
99	Expression	Tcf7l1_-	2.03153
99	Expression	Hnf1a_+	2.78708
99	Expression	Tbx3_-	-0.504467
99	Expression	Nr1i3_+	-0.21262
99	Expression	Agmat_+	-0.0549437
99	Expression	Foxq1_+	-0.33753
100	snRNA_Fresh_Mouse-3	Tcf7l1_-	-0.648275
100	snRNA_Fresh_Mouse-3	Hnf1a_+	0.863664
100	snRNA_Fresh_Mouse-3	Tbx3_-	1.672
100	snRNA_Fresh_Mouse-3	Nr1i3_+	-0.37338
100	snRNA_Fresh_Mouse-3	Agmat_+	-0.420062
100	snRNA_Fresh_Mouse-3	Foxq1_+	1.21217
100	Expression	Tcf7l1_-	0.485975
100	Expression	Hnf1a_+	-0.327868
100	Expression	Tbx3_-	-0.504467
100	Expression	Nr1i3_+	-0.279729
100	Expression	Agmat_+	-0.139725
100	Expression	Foxq1_+	1.17546
101	snRNA_Fresh_Mouse-2	Tcf7l1_-	-1.05783
101	snRNA_Fresh_Mouse-2	Hnf1a_+	0.121244
101	snRNA_Fresh_Mouse-2	Tbx3_-	1.31001
101	snRNA_Fresh_Mouse-2	Nr1i3_+	-0.0850541
101	snRNA_Fresh_Mouse-2	Agmat_+	0.473961
101	snRNA_Fresh_Mouse-2	Foxq1_+	0.992587
101	Expression	Tcf7l1_-	1.00413
101	Expression	Hnf1a_+	-0.327868
101	Expression	Tbx3_-	-0.504467
101	Expression	Nr1i3_+	-0.867131
101	Expression	Agmat_+	-0.881811
101	Expression	Foxq1_+	-0.33753
102	Multiome-NST_Fresh_Mouse-5	Tcf7l1_-	-0.947651
102	Multiome-NST_Fresh_Mouse-5	Hnf1a_+	0.515831
102	Multiome-NST_Fresh_Mouse-5	Tbx3_-	1.37053
102	Multiome-NST_Fresh_Mouse-5	Nr1i3_+	-0.752481
102	Multiome-NST_Fresh_Mouse-5	Agmat_+	-0.809959
102	Multiome-NST_Fresh_Mouse-5	Foxq1_+	0.951489
102	Expression	Tcf7l1_-	0.434713
102	Expression	Hnf1a_+	2.38543
102	Expression	Tbx3_-	-0.504467
102	Expression	Nr1i3_+	-0.867131
102	Expression	Agmat_+	-0.881811
102	Expression	Foxq1_+	-0.33753
103	snRNA_Fresh_Mouse-2	Tcf7l1_-	-0.728573
103	snRNA_Fresh_Mouse-2	Hnf1a_+	0.000363206
103	snRNA_Fresh_Mouse-2	Tbx3_-	1.61545
103	snRNA_Fresh_Mouse-2	Nr1i3_+	-0.191721
103	snRNA_Fresh_Mouse-2	Agmat_+	0.190691
103	snRNA_Fresh_Mouse-2	Foxq1_+	1.58342
103	Expression	Tcf7l1_-	1.9878
103	Expression	Hnf1a_+	-0.327868
103	Expression	Tbx3_-	-0.504467
103	Expression	Nr1i3_+	-0.867131
103	Expression	Agmat_+	-0.881811
103	Expression	Foxq1_+	-0.33753
104	snRNA_Fresh_Mouse-3	Tcf7l1_-	-0.968643
104	snRNA_Fresh_Mouse-3	Hnf1a_+	0.73051
104	snRNA_Fresh_Mouse-3	Tbx3_-	1.78795
104	snRNA_Fresh_Mouse-3	Nr1i3_+	-0.693461
104	snRNA_Fresh_Mouse-3	Agmat_+	-0.159702
104	snRNA_Fresh_Mouse-3	Foxq1_+	1.38753
104	Expression	Tcf7l1_-	1.11603
104	Expression	Hnf1a_+	-0.327868
104	Expression	Tbx3_-	-0.504467
104	Expression	Nr1i3_+	0.404327
104	Expression	Agmat_+	0.373749
104	Expression	Foxq1_+	2.22234
105	Multiome-10x_Fresh_Mouse-4	Tcf7l1_-	-0.709599
105	Multiome-10x_Fresh_Mouse-4	Hnf1a_+	-0.337303
105	Multiome-10x_Fresh_Mouse-4	Tbx3_-	1.37866
105	Multiome-10x_Fresh_Mouse-4	Nr1i3_+	-0.518822
105	Multiome-10x_Fresh_Mouse-4	Agmat_+	-0.0288802
105	Multiome-10x_Fresh_Mouse-4	Foxq1_+	0.618024
105	Expression	Tcf7l1_-	-0.652282
105	Expression	Hnf1a_+	-0.327868
105	Expression	Tbx3_-	-0.504467
105	Expression	Nr1i3_+	-0.867131
105	Expression	Agmat_+	1.68053
105	Expression	Foxq1_+	-0.33753
106	snRNA_Fresh_Mouse-2	Tcf7l1_-	-0.531587
106	snRNA_Fresh_Mouse-2	Hnf1a_+	0.130046
106	snRNA_Fresh_Mouse-2	Tbx3_-	1.44091
106	snRNA_Fresh_Mouse-2	Nr1i3_+	-0.12334
106	snRNA_Fresh_Mouse-2	Agmat_+	0.546009
106	snRNA_Fresh_Mouse-2	Foxq1_+	1.31328
106	Expression	Tcf7l1_-	-0.652282
106	Expression	Hnf1a_+	-0.327868
106	Expression	Tbx3_-	-0.504467
106	Expression	Nr1i3_+	-0.867131
106	Expression	Agmat_+	1.03976
106	Expression	Foxq1_+	-0.33753
107	snRNA_Fresh_Mouse-3	Tcf7l1_-	-0.926569
107	snRNA_Fresh_Mouse-3	Hnf1a_+	0.827848
107	snRNA_Fresh_Mouse-3	Tbx3_-	1.5115
107	snRNA_Fresh_Mouse-3	Nr1i3_+	-0.171476
107	snRNA_Fresh_Mouse-3	Agmat_+	-0.198457
107	snRNA_Fresh_Mouse-3	Foxq1_+	1.41667
107	Expression	Tcf7l1_-	0.188306
107	Expression	Hnf1a_+	-0.327868
107	Expression	Tbx3_-	-0.504467
107	Expression	Nr1i3_+	-0.867131
107	Expression	Agmat_+	0.91086
107	Expression	Foxq1_+	-0.33753
108	Multiome-10x_Fresh_Mouse-4	Tcf7l1_-	-0.999717
108	Multiome-10x_Fresh_Mouse-4	Hnf1a_+	0.0152684
108	Multiome-10x_Fresh_Mouse-4	Tbx3_-	1.25163
108	Multiome-10x_Fresh_Mouse-4	Nr1i3_+	-0.699339
108	Multiome-10x_Fresh_Mouse-4	Agmat_+	0.985367
108	Multiome-10x_Fresh_Mouse-4	Foxq1_+	0.999018
108	Expression	Tcf7l1_-	-0.652282
108	Expression	Hnf1a_+	-0.327868
108	Expression	Tbx3_-	-0.504467
108	Expression	Nr1i3_+	-0.867131
108	Expression	Agmat_+	-0.881811
108	Expression	Foxq1_+	3.57884
109	Multiome-NST_Fresh_Mouse-5	Tcf7l1_-	-0.562111
109	Multiome-NST_Fresh_Mouse-5	Hnf1a_+	0.204848
109	Multiome-NST_Fresh_Mouse-5	Tbx3_-	1.39809
109	Multiome-NST_Fresh_Mouse-5	Nr1i3_+	-0.934359
109	Multiome-NST_Fresh_Mouse-5	Agmat_+	-0.365464
109	Multiome-NST_Fresh_Mouse-5	Foxq1_+	-0.0339139
109	Expression	Tcf7l1_-	-0.652282
109	Expression	Hnf1a_+	-0.327868
109	Expression	Tbx3_-	-0.504467
109	Expression	Nr1i3_+	-0.867131
109	Expression	Agmat_+	1.92258
109	Expression	Foxq1_+	-0.33753
110	Multiome-10x_Fresh_Mouse-4	Tcf7l1_-	-1.02272
110	Multiome-10x_Fresh_Mouse-4	Hnf1a_+	-0.200209
110	Multiome-10x_Fresh_Mouse-4	Tbx3_-	0.528757
110	Multiome-10x_Fresh_Mouse-4	Nr1i3_+	-0.402822
110	Multiome-10x_Fresh_Mouse-4	Agmat_+	0.148725
110	Multiome-10x_Fresh_Mouse-4	Foxq1_+	0.427337
110	Expression	Tcf7l1_-	-0.652282
110	Expression	Hnf1a_+	-0.327868
110	Expression	Tbx3_-	-0.504467
110	Expression	Nr1i3_+	-0.867131
110	Expression	Agmat_+	-0.881811
110	Expression	Foxq1_+	-0.33753
111	Multiome-10x_Fresh_Mouse-4	Tcf7l1_-	-0.519762
111	Multiome-10x_Fresh_Mouse-4	Hnf1a_+	-0.334783
111	Multiome-10x_Fresh_Mouse-4	Tbx3_-	0.511771
111	Multiome-10x_Fresh_Mouse-4	Nr1i3_+	-0.233027
111	Multiome-10x_Fresh_Mouse-4	Agmat_+	-0.671322
111	Multiome-10x_Fresh_Mouse-4	Foxq1_+	0.514357
111	Expression	Tcf7l1_-	2.61675
111	Expression	Hnf1a_+	-0.327868
111	Expression	Tbx3_-	-0.504467
111	Expression	Nr1i3_+	-0.867131
111	Expression	Agmat_+	-0.881811
111	Expression	Foxq1_+	-0.33753
112	snRNA_Fresh_Mouse-2	Tcf7l1_-	-1.10156
112	snRNA_Fresh_Mouse-2	Hnf1a_+	0.537652
112	snRNA_Fresh_Mouse-2	Tbx3_-	2.1589
112	snRNA_Fresh_Mouse-2	Nr1i3_+	-0.21387
112	snRNA_Fresh_Mouse-2	Agmat_+	0.726184
112	snRNA_Fresh_Mouse-2	Foxq1_+	1.84609
112	Expression	Tcf7l1_-	1.75891
112	Expression	Hnf1a_+	-0.327868
112	Expression	Tbx3_-	-0.504467
112	Expression	Nr1i3_+	-0.867131
112	Expression	Agmat_+	-0.881811
112	Expression	Foxq1_+	-0.33753
113	snRNA_Frozen_Mouse-2	Tcf7l1_-	-0.58686
113	snRNA_Frozen_Mouse-2	Hnf1a_+	0.717051
113	snRNA_Frozen_Mouse-2	Tbx3_-	2.00643
113	snRNA_Frozen_Mouse-2	Nr1i3_+	-0.218142
113	snRNA_Frozen_Mouse-2	Agmat_+	0.737639
113	snRNA_Frozen_Mouse-2	Foxq1_+	1.63857
113	Expression	Tcf7l1_-	0.928839
113	Expression	Hnf1a_+	-0.327868
113	Expression	Tbx3_-	-0.504467
113	Expression	Nr1i3_+	-0.867131
113	Expression	Agmat_+	-0.881811
113	Expression	Foxq1_+	-0.33753
114	Multiome-NST_Fresh_Mouse-5	Tcf7l1_-	-0.971118
114	Multiome-NST_Fresh_Mouse-5	Hnf1a_+	0.438192
114	Multiome-NST_Fresh_Mouse-5	Tbx3_-	0.911703
114	Multiome-NST_Fresh_Mouse-5	Nr1i3_+	-0.758413
114	Multiome-NST_Fresh_Mouse-5	Agmat_+	-0.808032
114	Multiome-NST_Fresh_Mouse-5	Foxq1_+	0.0231218
114	Expression	Tcf7l1_-	-0.652282
114	Expression	Hnf1a_+	-0.327868
114	Expression	Tbx3_-	-0.504467
114	Expression	Nr1i3_+	-0.867131
114	Expression	Agmat_+	0.35907
114	Expression	Foxq1_+	-0.33753
115	Multiome-10x_Fresh_Mouse-4	Tcf7l1_-	-0.776331
115	Multiome-10x_Fresh_Mouse-4	Hnf1a_+	0.0372955
115	Multiome-10x_Fresh_Mouse-4	Tbx3_-	1.16537
115	Multiome-10x_Fresh_Mouse-4	Nr1i3_+	-0.0719657
115	Multiome-10x_Fresh_Mouse-4	Agmat_+	0.491304
115	Multiome-10x_Fresh_Mouse-4	Foxq1_+	1.17873
115	Expression	Tcf7l1_-	1.70632
115	Expression	Hnf1a_+	-0.327868
115	Expression	Tbx3_-	-0.504467
115	Expression	Nr1i3_+	-0.867131
115	Expression	Agmat_+	-0.881811
115	Expression	Foxq1_+	-0.33753
116	snRNA_Fresh_Mouse-1	Tcf7l1_-	-0.728298
116	snRNA_Fresh_Mouse-1	Hnf1a_+	0.466831
116	snRNA_Fresh_Mouse-1	Tbx3_-	1.79802
116	snRNA_Fresh_Mouse-1	Nr1i3_+	-0.232455
116	snRNA_Fresh_Mouse-1	Agmat_+	0.762797
116	snRNA_Fresh_Mouse-1	Foxq1_+	2.02188
116	Expression	Tcf7l1_-	-0.652282
116	Expression	Hnf1a_+	-0.327868
116	Expression	Tbx3_-	-0.504467
116	Expression	Nr1i3_+	-0.867131
116	Expression	Agmat_+	0.392176
116	Expression	Foxq1_+	4.40865
117	snRNA_Fresh_Mouse-1	Tcf7l1_-	-0.629851
117	snRNA_Fresh_Mouse-1	Hnf1a_+	0.566966
117	snRNA_Fresh_Mouse-1	Tbx3_-	2.0937
117	snRNA_Fresh_Mouse-1	Nr1i3_+	-0.0219522
117	snRNA_Fresh_Mouse-1	Agmat_+	1.00068
117	snRNA_Fresh_Mouse-1	Foxq1_+	2.10852
117	Expression	Tcf7l1_-	1.10779
117	Expression	Hnf1a_+	-0.327868
117	Expression	Tbx3_-	-0.504467
117	Expression	Nr1i3_+	0.121099
117	Expression	Agmat_+	-0.881811
117	Expression	Foxq1_+	3.48209
118	snRNA_Fresh_Mouse-3	Tcf7l1_-	-0.751398
118	snRNA_Fresh_Mouse-3	Hnf1a_+	0.853636
118	snRNA_Fresh_Mouse-3	Tbx3_-	1.74381
118	snRNA_Fresh_Mouse-3	Nr1i3_+	0.00817021
118	snRNA_Fresh_Mouse-3	Agmat_+	0.406302
118	snRNA_Fresh_Mouse-3	Foxq1_+	1.37921
118	Expression	Tcf7l1_-	1.59794
118	Expression	Hnf1a_+	-0.327868
118	Expression	Tbx3_-	-0.504467
118	Expression	Nr1i3_+	-0.867131
118	Expression	Agmat_+	-0.147815
118	Expression	Foxq1_+	2.10964
119	Multiome-NST_Fresh_Mouse-5	Tcf7l1_-	-1.08542
119	Multiome-NST_Fresh_Mouse-5	Hnf1a_+	0.314611
119	Multiome-NST_Fresh_Mouse-5	Tbx3_-	1.30645
119	Multiome-NST_Fresh_Mouse-5	Nr1i3_+	-0.906495
119	Multiome-NST_Fresh_Mouse-5	Agmat_+	-1.15243
119	Multiome-NST_Fresh_Mouse-5	Foxq1_+	-0.0705189
119	Expression	Tcf7l1_-	-0.652282
119	Expression	Hnf1a_+	-0.327868
119	Expression	Tbx3_-	-0.504467
119	Expression	Nr1i3_+	-0.867131
119	Expression	Agmat_+	-0.881811
119	Expression	Foxq1_+	-0.33753
120	snRNA_Fresh_Mouse-2	Tcf7l1_-	-1.00018
120	snRNA_Fresh_Mouse-2	Hnf1a_+	0.216557
120	snRNA_Fresh_Mouse-2	Tbx3_-	1.72164
120	snRNA_Fresh_Mouse-2	Nr1i3_+	-0.254414
120	snRNA_Fresh_Mouse-2	Agmat_+	0.637863
120	snRNA_Fresh_Mouse-2	Foxq1_+	1.23742
120	Expression	Tcf7l1_-	1.01918
120	Expression	Hnf1a_+	-0.327868
120	Expression	Tbx3_-	-0.504467
120	Expression	Nr1i3_+	-0.867131
120	Expression	Agmat_+	-0.881811
120	Expression	Foxq1_+	-0.33753
121	snRNA_Fresh_Mouse-1	Tcf7l1_-	-1.02016
121	snRNA_Fresh_Mouse-1	Hnf1a_+	0.964226
121	snRNA_Fresh_Mouse-1	Tbx3_-	2.24688
121	snRNA_Fresh_Mouse-1	Nr1i3_+	-0.117245
121	snRNA_Fresh_Mouse-1	Agmat_+	0.767187
121	snRNA_Fresh_Mouse-1	Foxq1_+	2.50049
121	Expression	Tcf7l1_-	0.802754
121	Expression	Hnf1a_+	1.40215
121	Expression	Tbx3_-	-0.504467
121	Expression	Nr1i3_+	-0.283187
121	Expression	Agmat_+	-0.144094
121	Expression	Foxq1_+	4.22066
122	snRNA_Fresh_Mouse-1	Tcf7l1_-	-0.592635
122	snRNA_Fresh_Mouse-1	Hnf1a_+	0.79666
122	snRNA_Fresh_Mouse-1	Tbx3_-	1.57588
122	snRNA_Fresh_Mouse-1	Nr1i3_+	-0.216401
122	snRNA_Fresh_Mouse-1	Agmat_+	1.43457
122	snRNA_Fresh_Mouse-1	Foxq1_+	2.23763
122	Expression	Tcf7l1_-	0.812206
122	Expression	Hnf1a_+	-0.327868
122	Expression	Tbx3_-	-0.504467
122	Expression	Nr1i3_+	-0.867131
122	Expression	Agmat_+	0.118433
122	Expression	Foxq1_+	-0.33753
123	snRNA_Fresh_Mouse-1	Tcf7l1_-	-0.751306
123	snRNA_Fresh_Mouse-1	Hnf1a_+	0.673754
123	snRNA_Fresh_Mouse-1	Tbx3_-	0.82362
123	snRNA_Fresh_Mouse-1	Nr1i3_+	-0.201108
123	snRNA_Fresh_Mouse-1	Agmat_+	0.611099
123	snRNA_Fresh_Mouse-1	Foxq1_+	1.7803
123	Expression	Tcf7l1_-	1.2812
123	Expression	Hnf1a_+	1.73524
123	Expression	Tbx3_-	0.568671
123	Expression	Nr1i3_+	-0.170759
123	Expression	Agmat_+	1.17621
123	Expression	Foxq1_+	-0.33753
124	Multiome-NST_Fresh_Mouse-5	Tcf7l1_-	-1.02272
124	Multiome-NST_Fresh_Mouse-5	Hnf1a_+	0.0260684
124	Multiome-NST_Fresh_Mouse-5	Tbx3_-	1.43613
124	Multiome-NST_Fresh_Mouse-5	Nr1i3_+	-0.998059
124	Multiome-NST_Fresh_Mouse-5	Agmat_+	-1.82239
124	Multiome-NST_Fresh_Mouse-5	Foxq1_+	-0.247112
124	Expression	Tcf7l1_-	0.908471
124	Expression	Hnf1a_+	-0.327868
124	Expression	Tbx3_-	-0.504467
124	Expression	Nr1i3_+	-0.867131
124	Expression	Agmat_+	0.779467
124	Expression	Foxq1_+	-0.33753
125	Multiome-10x_Fresh_Mouse-4	Tcf7l1_-	-0.739482
125	Multiome-10x_Fresh_Mouse-4	Hnf1a_+	-0.198845
125	Multiome-10x_Fresh_Mouse-4	Tbx3_-	1.10536
125	Multiome-10x_Fresh_Mouse-4	Nr1i3_+	-0.522087
125	Multiome-10x_Fresh_Mouse-4	Agmat_+	-0.112812
125	Multiome-10x_Fresh_Mouse-4	Foxq1_+	0.282005
125	Expression	Tcf7l1_-	1.54858
125	Expression	Hnf1a_+	-0.327868
125	Expression	Tbx3_-	-0.504467
125	Expression	Nr1i3_+	0.987176
125	Expression	Agmat_+	-0.881811
125	Expression	Foxq1_+	-0.33753
126	Multiome-NST_Fresh_Mouse-5	Tcf7l1_-	-0.845904
126	Multiome-NST_Fresh_Mouse-5	Hnf1a_+	0.862906
126	Multiome-NST_Fresh_Mouse-5	Tbx3_-	1.54588
126	Multiome-NST_Fresh_Mouse-5	Nr1i3_+	-0.736481
126	Multiome-NST_Fresh_Mouse-5	Agmat_+	-0.690271
126	Multiome-NST_Fresh_Mouse-5	Foxq1_+	0.322252
126	Expression	Tcf7l1_-	0.330662
126	Expression	Hnf1a_+	-0.327868
126	Expression	Tbx3_-	-0.504467
126	Expression	Nr1i3_+	-0.867131
126	Expression	Agmat_+	0.73657
126	Expression	Foxq1_+	-0.33753
127	Multiome-NST_Fresh_Mouse-5	Tcf7l1_-	-0.653775
127	Multiome-NST_Fresh_Mouse-5	Hnf1a_+	0.455894
127	Multiome-NST_Fresh_Mouse-5	Tbx3_-	1.45769
127	Multiome-NST_Fresh_Mouse-5	Nr1i3_+	-1.11055
127	Multiome-NST_Fresh_Mouse-5	Agmat_+	-0.586855
127	Multiome-NST_Fresh_Mouse-5	Foxq1_+	0.634576
127	Expression	Tcf7l1_-	0.44885
127	Expression	Hnf1a_+	-0.327868
127	Expression	Tbx3_-	-0.504467
127	Expression	Nr1i3_+	0.0606144
127	Expression	Agmat_+	-0.881811
127	Expression	Foxq1_+	-0.33753
128	Multiome-NST_Fresh_Mouse-5	Tcf7l1_-	-0.912544
128	Multiome-NST_Fresh_Mouse-5	Hnf1a_+	0.586761
128	Multiome-NST_Fresh_Mouse-5	Tbx3_-	1.33147
128	Multiome-NST_Fresh_Mouse-5	Nr1i3_+	-0.677162
128	Multiome-NST_Fresh_Mouse-5	Agmat_+	-0.613298
128	Multiome-NST_Fresh_Mouse-5	Foxq1_+	0.588087
128	Expression	Tcf7l1_-	2.10189
128	Expression	Hnf1a_+	2.36954
128	Expression	Tbx3_-	-0.504467
128	Expression	Nr1i3_+	-0.867131
128	Expression	Agmat_+	-0.881811
128	Expression	Foxq1_+	-0.33753
129	snRNA_Fresh_Mouse-1	Tcf7l1_-	-0.683108
129	snRNA_Fresh_Mouse-1	Hnf1a_+	0.628598
129	snRNA_Fresh_Mouse-1	Tbx3_-	1.73049
129	snRNA_Fresh_Mouse-1	Nr1i3_+	-0.0678296
129	snRNA_Fresh_Mouse-1	Agmat_+	0.825853
129	snRNA_Fresh_Mouse-1	Foxq1_+	2.08984
129	Expression	Tcf7l1_-	1.7046
129	Expression	Hnf1a_+	-0.327868
129	Expression	Tbx3_-	-0.504467
129	Expression	Nr1i3_+	-0.867131
129	Expression	Agmat_+	-0.881811
129	Expression	Foxq1_+	1.72498
130	snRNA_Fresh_Mouse-1	Tcf7l1_-	-0.735723
130	snRNA_Fresh_Mouse-1	Hnf1a_+	0.937295
130	snRNA_Fresh_Mouse-1	Tbx3_-	1.91977
130	snRNA_Fresh_Mouse-1	Nr1i3_+	-0.106959
130	snRNA_Fresh_Mouse-1	Agmat_+	0.703703
130	snRNA_Fresh_Mouse-1	Foxq1_+	2.52479
130	Expression	Tcf7l1_-	1.32809
130	Expression	Hnf1a_+	-0.327868
130	Expression	Tbx3_-	-0.504467
130	Expression	Nr1i3_+	-0.867131
130	Expression	Agmat_+	0.372375
130	Expression	Foxq1_+	3.96017
131	Multiome-10x_Fresh_Mouse-4	Tcf7l1_-	-0.644151
131	Multiome-10x_Fresh_Mouse-4	Hnf1a_+	0.227164
131	Multiome-10x_Fresh_Mouse-4	Tbx3_-	1.23973
131	Multiome-10x_Fresh_Mouse-4	Nr1i3_+	-0.408591
131	Multiome-10x_Fresh_Mouse-4	Agmat_+	-0.355507
131	Multiome-10x_Fresh_Mouse-4	Foxq1_+	0.921316
131	Expression	Tcf7l1_-	-0.652282
131	Expression	Hnf1a_+	-0.327868
131	Expression	Tbx3_-	-0.504467
131	Expression	Nr1i3_+	-0.867131
131	Expression	Agmat_+	0.88603
131	Expression	Foxq1_+	3.2668
132	Multiome-10x_Fresh_Mouse-4	Tcf7l1_-	-0.78403
132	Multiome-10x_Fresh_Mouse-4	Hnf1a_+	-0.213378
132	Multiome-10x_Fresh_Mouse-4	Tbx3_-	0.942115
132	Multiome-10x_Fresh_Mouse-4	Nr1i3_+	-0.780563
132	Multiome-10x_Fresh_Mouse-4	Agmat_+	-0.20488
132	Multiome-10x_Fresh_Mouse-4	Foxq1_+	0.403076
132	Expression	Tcf7l1_-	-0.652282
132	Expression	Hnf1a_+	-0.327868
132	Expression	Tbx3_-	-0.504467
132	Expression	Nr1i3_+	-0.867131
132	Expression	Agmat_+	-0.881811
132	Expression	Foxq1_+	-0.33753
133	snRNA_Frozen_Mouse-2	Tcf7l1_-	-0.685125
133	snRNA_Frozen_Mouse-2	Hnf1a_+	-0.120352
133	snRNA_Frozen_Mouse-2	Tbx3_-	1.27421
133	snRNA_Frozen_Mouse-2	Nr1i3_+	-0.152319
133	snRNA_Frozen_Mouse-2	Agmat_+	1.3
133	snRNA_Frozen_Mouse-2	Foxq1_+	1.08311
133	Expression	Tcf7l1_-	2.748
133	Expression	Hnf1a_+	-0.327868
133	Expression	Tbx3_-	-0.504467
133	Expression	Nr1i3_+	-0.867131
133	Expression	Agmat_+	-0.881811
133	Expression	Foxq1_+	-0.33753
134	snRNA_Fresh_Mouse-1	Tcf7l1_-	-0.766706
134	snRNA_Fresh_Mouse-1	Hnf1a_+	0.807129
134	snRNA_Fresh_Mouse-1	Tbx3_-	2.06278
134	snRNA_Fresh_Mouse-1	Nr1i3_+	0.0634898
134	snRNA_Fresh_Mouse-1	Agmat_+	1.56101
134	snRNA_Fresh_Mouse-1	Foxq1_+	2.26156
134	Expression	Tcf7l1_-	0.696614
134	Expression	Hnf1a_+	-0.327868
134	Expression	Tbx3_-	-0.504467
134	Expression	Nr1i3_+	-0.867131
134	Expression	Agmat_+	1.52739
134	Expression	Foxq1_+	3.94686
135	snRNA_Fresh_Mouse-1	Tcf7l1_-	-0.973134
135	snRNA_Fresh_Mouse-1	Hnf1a_+	0.454185
135	snRNA_Fresh_Mouse-1	Tbx3_-	1.25091
135	snRNA_Fresh_Mouse-1	Nr1i3_+	-0.212156
135	snRNA_Fresh_Mouse-1	Agmat_+	0.625338
135	snRNA_Fresh_Mouse-1	Foxq1_+	2.07707
135	Expression	Tcf7l1_-	-0.652282
135	Expression	Hnf1a_+	-0.327868
135	Expression	Tbx3_-	-0.504467
135	Expression	Nr1i3_+	-0.867131
135	Expression	Agmat_+	-0.881811
135	Expression	Foxq1_+	-0.33753
136	snRNA_Fresh_Mouse-1	Tcf7l1_-	-0.681458
136	snRNA_Fresh_Mouse-1	Hnf1a_+	0.533877
136	snRNA_Fresh_Mouse-1	Tbx3_-	1.50692
136	snRNA_Fresh_Mouse-1	Nr1i3_+	-0.222142
136	snRNA_Fresh_Mouse-1	Agmat_+	0.738496
136	snRNA_Fresh_Mouse-1	Foxq1_+	1.99
136	Expression	Tcf7l1_-	-0.652282
136	Expression	Hnf1a_+	-0.327868
136	Expression	Tbx3_-	-0.504467
136	Expression	Nr1i3_+	0.683224
136	Expression	Agmat_+	0.125599
136	Expression	Foxq1_+	2.85962
137	snRNA_Fresh_Mouse-1	Tcf7l1_-	-0.826838
137	snRNA_Fresh_Mouse-1	Hnf1a_+	0.979806
137	snRNA_Fresh_Mouse-1	Tbx3_-	1.80484
137	snRNA_Fresh_Mouse-1	Nr1i3_+	-0.288074
137	snRNA_Fresh_Mouse-1	Agmat_+	1.14306
137	snRNA_Fresh_Mouse-1	Foxq1_+	1.94725
137	Expression	Tcf7l1_-	0.77916
137	Expression	Hnf1a_+	-0.327868
137	Expression	Tbx3_-	-0.504467
137	Expression	Nr1i3_+	-0.411448
137	Expression	Agmat_+	0.641827
137	Expression	Foxq1_+	2.26682
138	snRNA_Frozen_Mouse-2	Tcf7l1_-	-0.735815
138	snRNA_Frozen_Mouse-2	Hnf1a_+	0.420587
138	snRNA_Frozen_Mouse-2	Tbx3_-	1.25814
138	snRNA_Frozen_Mouse-2	Nr1i3_+	-0.17817
138	snRNA_Frozen_Mouse-2	Agmat_+	0.857756
138	snRNA_Frozen_Mouse-2	Foxq1_+	1.3279
138	Expression	Tcf7l1_-	0.804249
138	Expression	Hnf1a_+	-0.327868
138	Expression	Tbx3_-	-0.504467
138	Expression	Nr1i3_+	-0.867131
138	Expression	Agmat_+	0.668532
138	Expression	Foxq1_+	-0.33753
139	Multiome-NST_Fresh_Mouse-5	Tcf7l1_-	-0.99605
139	Multiome-NST_Fresh_Mouse-5	Hnf1a_+	0.236945
139	Multiome-NST_Fresh_Mouse-5	Tbx3_-	1.16507
139	Multiome-NST_Fresh_Mouse-5	Nr1i3_+	-1.0669
139	Multiome-NST_Fresh_Mouse-5	Agmat_+	-0.869375
139	Multiome-NST_Fresh_Mouse-5	Foxq1_+	-0.335787
139	Expression	Tcf7l1_-	1.05582
139	Expression	Hnf1a_+	-0.327868
139	Expression	Tbx3_-	-0.504467
139	Expression	Nr1i3_+	-0.867131
139	Expression	Agmat_+	-0.881811
139	Expression	Foxq1_+	-0.33753
140	snRNA_Fresh_Mouse-1	Tcf7l1_-	-0.895403
140	snRNA_Fresh_Mouse-1	Hnf1a_+	0.842684
140	snRNA_Fresh_Mouse-1	Tbx3_-	1.72754
140	snRNA_Fresh_Mouse-1	Nr1i3_+	-0.189598
140	snRNA_Fresh_Mouse-1	Agmat_+	1.28148
140	snRNA_Fresh_Mouse-1	Foxq1_+	2.43016
140	Expression	Tcf7l1_-	1.69782
140	Expression	Hnf1a_+	-0.327868
140	Expression	Tbx3_-	-0.504467
140	Expression	Nr1i3_+	-0.867131
140	Expression	Agmat_+	0.627646
140	Expression	Foxq1_+	2.05082
141	Multiome-10x_Fresh_Mouse-4	Tcf7l1_-	-0.880461
141	Multiome-10x_Fresh_Mouse-4	Hnf1a_+	-0.338433
141	Multiome-10x_Fresh_Mouse-4	Tbx3_-	0.630876
141	Multiome-10x_Fresh_Mouse-4	Nr1i3_+	-0.517325
141	Multiome-10x_Fresh_Mouse-4	Agmat_+	0.479528
141	Multiome-10x_Fresh_Mouse-4	Foxq1_+	0.226814
141	Expression	Tcf7l1_-	-0.652282
141	Expression	Hnf1a_+	-0.327868
141	Expression	Tbx3_-	-0.504467
141	Expression	Nr1i3_+	-0.867131
141	Expression	Agmat_+	-0.881811
141	Expression	Foxq1_+	-0.33753
142	snRNA_Fresh_Mouse-3	Tcf7l1_-	-0.875787
142	snRNA_Fresh_Mouse-3	Hnf1a_+	1.09136
142	snRNA_Fresh_Mouse-3	Tbx3_-	2.04925
142	snRNA_Fresh_Mouse-3	Nr1i3_+	-0.3727
142	snRNA_Fresh_Mouse-3	Agmat_+	-0.0804811
142	snRNA_Fresh_Mouse-3	Foxq1_+	1.52582
142	Expression	Tcf7l1_-	1.53009
142	Expression	Hnf1a_+	-0.327868
142	Expression	Tbx3_-	-0.504467
142	Expression	Nr1i3_+	-0.451939
142	Expression	Agmat_+	0.541261
142	Expression	Foxq1_+	-0.33753
143	snRNA_Fresh_Mouse-1	Tcf7l1_-	-1.00522
143	snRNA_Fresh_Mouse-1	Hnf1a_+	0.488776
143	snRNA_Fresh_Mouse-1	Tbx3_-	1.96615
143	snRNA_Fresh_Mouse-1	Nr1i3_+	-0.116972
143	snRNA_Fresh_Mouse-1	Agmat_+	0.687109
143	snRNA_Fresh_Mouse-1	Foxq1_+	2.56939
143	Expression	Tcf7l1_-	1.7166
143	Expression	Hnf1a_+	-0.327868
143	Expression	Tbx3_-	-0.504467
143	Expression	Nr1i3_+	-0.867131
143	Expression	Agmat_+	1.63965
143	Expression	Foxq1_+	3.69188
144	snRNA_Fresh_Mouse-1	Tcf7l1_-	-0.814188
144	snRNA_Fresh_Mouse-1	Hnf1a_+	0.888832
144	snRNA_Fresh_Mouse-1	Tbx3_-	1.77992
144	snRNA_Fresh_Mouse-1	Nr1i3_+	0.0173131
144	snRNA_Fresh_Mouse-1	Agmat_+	1.47044
144	snRNA_Fresh_Mouse-1	Foxq1_+	2.63532
144	Expression	Tcf7l1_-	1.27048
144	Expression	Hnf1a_+	-0.327868
144	Expression	Tbx3_-	-0.504467
144	Expression	Nr1i3_+	-0.867131
144	Expression	Agmat_+	-0.00911189
144	Expression	Foxq1_+	1.44176
145	snRNA_Frozen_Mouse-2	Tcf7l1_-	-0.158421
145	snRNA_Frozen_Mouse-2	Hnf1a_+	0.00942753
145	snRNA_Frozen_Mouse-2	Tbx3_-	1.16273
145	snRNA_Frozen_Mouse-2	Nr1i3_+	-0.195258
145	snRNA_Frozen_Mouse-2	Agmat_+	0.564423
145	snRNA_Frozen_Mouse-2	Foxq1_+	1.17566
145	Expression	Tcf7l1_-	1.29312
145	Expression	Hnf1a_+	-0.327868
145	Expression	Tbx3_-	-0.504467
145	Expression	Nr1i3_+	0.771945
145	Expression	Agmat_+	-0.881811
145	Expression	Foxq1_+	-0.33753
146	snRNA_Fresh_Mouse-1	Tcf7l1_-	-0.53617
146	snRNA_Fresh_Mouse-1	Hnf1a_+	0.893736
146	snRNA_Fresh_Mouse-1	Tbx3_-	1.42199
146	snRNA_Fresh_Mouse-1	Nr1i3_+	-0.0442379
146	snRNA_Fresh_Mouse-1	Agmat_+	1.0936
146	snRNA_Fresh_Mouse-1	Foxq1_+	2.10682
146	Expression	Tcf7l1_-	0.802364
146	Expression	Hnf1a_+	1.40155
146	Expression	Tbx3_-	-0.504467
146	Expression	Nr1i3_+	0.0867856
146	Expression	Agmat_+	1.35339
146	Expression	Foxq1_+	1.16602
147	snRNA_Fresh_Mouse-1	Tcf7l1_-	-0.881103
147	snRNA_Fresh_Mouse-1	Hnf1a_+	0.871943
147	snRNA_Fresh_Mouse-1	Tbx3_-	2.0818
147	snRNA_Fresh_Mouse-1	Nr1i3_+	0.126347
147	snRNA_Fresh_Mouse-1	Agmat_+	1.99191
147	snRNA_Fresh_Mouse-1	Foxq1_+	2.56112
147	Expression	Tcf7l1_-	1.54548
147	Expression	Hnf1a_+	-0.327868
147	Expression	Tbx3_-	-0.504467
147	Expression	Nr1i3_+	-0.239103
147	Expression	Agmat_+	0.400752
147	Expression	Foxq1_+	1.2801
148	Multiome-NST_Fresh_Mouse-5	Tcf7l1_-	-0.918319
148	Multiome-NST_Fresh_Mouse-5	Hnf1a_+	0.586927
148	Multiome-NST_Fresh_Mouse-5	Tbx3_-	1.49624
148	Multiome-NST_Fresh_Mouse-5	Nr1i3_+	-0.904808
148	Multiome-NST_Fresh_Mouse-5	Agmat_+	-0.334739
148	Multiome-NST_Fresh_Mouse-5	Foxq1_+	0.128018
148	Expression	Tcf7l1_-	0.579993
148	Expression	Hnf1a_+	-0.327868
148	Expression	Tbx3_-	-0.504467
148	Expression	Nr1i3_+	-0.867131
148	Expression	Agmat_+	-0.881811
148	Expression	Foxq1_+	-0.33753
149	snRNA_Fresh_Mouse-1	Tcf7l1_-	-0.699974
149	snRNA_Fresh_Mouse-1	Hnf1a_+	0.86438
149	snRNA_Fresh_Mouse-1	Tbx3_-	2.16307
149	snRNA_Fresh_Mouse-1	Nr1i3_+	-0.0484555
149	snRNA_Fresh_Mouse-1	Agmat_+	0.975624
149	snRNA_Fresh_Mouse-1	Foxq1_+	2.45731
149	Expression	Tcf7l1_-	-0.652282
149	Expression	Hnf1a_+	-0.327868
149	Expression	Tbx3_-	-0.504467
149	Expression	Nr1i3_+	-0.867131
149	Expression	Agmat_+	0.0935577
149	Expression	Foxq1_+	3.56095
150	snRNA_Fresh_Mouse-2	Tcf7l1_-	-0.33845
150	snRNA_Fresh_Mouse-2	Hnf1a_+	0.0406154
150	snRNA_Fresh_Mouse-2	Tbx3_-	1.04393
150	snRNA_Fresh_Mouse-2	Nr1i3_+	-0.164346
150	snRNA_Fresh_Mouse-2	Agmat_+	0.52053
150	snRNA_Fresh_Mouse-2	Foxq1_+	0.605964
150	Expression	Tcf7l1_-	1.39013
150	Expression	Hnf1a_+	-0.327868
150	Expression	Tbx3_-	-0.504467
150	Expression	Nr1i3_+	-0.867131
150	Expression	Agmat_+	2.06509
150	Expression	Foxq1_+	-0.33753
151	Multiome-10x_Fresh_Mouse-4	Tcf7l1_-	-0.798972
151	Multiome-10x_Fresh_Mouse-4	Hnf1a_+	-0.314946
151	Multiome-10x_Fresh_Mouse-4	Tbx3_-	0.125773
151	Multiome-10x_Fresh_Mouse-4	Nr1i3_+	-0.353543
151	Multiome-10x_Fresh_Mouse-4	Agmat_+	-0.354009
151	Multiome-10x_Fresh_Mouse-4	Foxq1_+	0.539044
151	Expression	Tcf7l1_-	2.29344
151	Expression	Hnf1a_+	-0.327868
151	Expression	Tbx3_-	-0.504467
151	Expression	Nr1i3_+	-0.867131
151	Expression	Agmat_+	-0.881811
151	Expression	Foxq1_+	-0.33753
152	snRNA_Frozen_Mouse-2	Tcf7l1_-	-0.711341
152	snRNA_Frozen_Mouse-2	Hnf1a_+	0.10255
152	snRNA_Frozen_Mouse-2	Tbx3_-	1.18358
152	snRNA_Frozen_Mouse-2	Nr1i3_+	-0.219666
152	snRNA_Frozen_Mouse-2	Agmat_+	0.903255
152	snRNA_Frozen_Mouse-2	Foxq1_+	1.21959
152	Expression	Tcf7l1_-	-0.652282
152	Expression	Hnf1a_+	-0.327868
152	Expression	Tbx3_-	-0.504467
152	Expression	Nr1i3_+	0.293561
152	Expression	Agmat_+	0.584532
152	Expression	Foxq1_+	-0.33753
153	snRNA_Fresh_Mouse-1	Tcf7l1_-	-0.859745
153	snRNA_Fresh_Mouse-1	Hnf1a_+	0.675545
153	snRNA_Fresh_Mouse-1	Tbx3_-	1.83169
153	snRNA_Fresh_Mouse-1	Nr1i3_+	-0.295503
153	snRNA_Fresh_Mouse-1	Agmat_+	1.21853
153	snRNA_Fresh_Mouse-1	Foxq1_+	2.43896
153	Expression	Tcf7l1_-	1.95541
153	Expression	Hnf1a_+	-0.327868
153	Expression	Tbx3_-	-0.504467
153	Expression	Nr1i3_+	-0.867131
153	Expression	Agmat_+	0.168277
153	Expression	Foxq1_+	2.97214
154	snRNA_Fresh_Mouse-1	Tcf7l1_-	-0.979459
154	snRNA_Fresh_Mouse-1	Hnf1a_+	0.88222
154	snRNA_Fresh_Mouse-1	Tbx3_-	1.20728
154	snRNA_Fresh_Mouse-1	Nr1i3_+	-0.216564
154	snRNA_Fresh_Mouse-1	Agmat_+	1.1285
154	snRNA_Fresh_Mouse-1	Foxq1_+	2.48989
154	Expression	Tcf7l1_-	1.12968
154	Expression	Hnf1a_+	-0.327868
154	Expression	Tbx3_-	-0.504467
154	Expression	Nr1i3_+	-0.867131
154	Expression	Agmat_+	0.385523
154	Expression	Foxq1_+	3.52959
155	snRNA_Fresh_Mouse-3	Tcf7l1_-	-0.805205
155	snRNA_Fresh_Mouse-3	Hnf1a_+	0.569446
155	snRNA_Fresh_Mouse-3	Tbx3_-	1.53042
155	snRNA_Fresh_Mouse-3	Nr1i3_+	-0.654604
155	snRNA_Fresh_Mouse-3	Agmat_+	0.105047
155	snRNA_Fresh_Mouse-3	Foxq1_+	1.33589
155	Expression	Tcf7l1_-	1.44214
155	Expression	Hnf1a_+	-0.327868
155	Expression	Tbx3_-	-0.504467
155	Expression	Nr1i3_+	-0.867131
155	Expression	Agmat_+	-0.0398159
155	Expression	Foxq1_+	-0.33753
156	snRNA_Fresh_Mouse-1	Tcf7l1_-	-0.836646
156	snRNA_Fresh_Mouse-1	Hnf1a_+	0.926205
156	snRNA_Fresh_Mouse-1	Tbx3_-	1.72113
156	snRNA_Fresh_Mouse-1	Nr1i3_+	-0.178659
156	snRNA_Fresh_Mouse-1	Agmat_+	1.57235
156	snRNA_Fresh_Mouse-1	Foxq1_+	2.25049
156	Expression	Tcf7l1_-	0.797902
156	Expression	Hnf1a_+	-0.327868
156	Expression	Tbx3_-	-0.504467
156	Expression	Nr1i3_+	-0.867131
156	Expression	Agmat_+	-0.147304
156	Expression	Foxq1_+	2.80958
157	Multiome-NST_Fresh_Mouse-5	Tcf7l1_-	-0.515912
157	Multiome-NST_Fresh_Mouse-5	Hnf1a_+	0.383214
157	Multiome-NST_Fresh_Mouse-5	Tbx3_-	1.26851
157	Multiome-NST_Fresh_Mouse-5	Nr1i3_+	-0.859148
157	Multiome-NST_Fresh_Mouse-5	Agmat_+	-1.01294
157	Multiome-NST_Fresh_Mouse-5	Foxq1_+	0.4245
157	Expression	Tcf7l1_-	0.869245
157	Expression	Hnf1a_+	3.47008
157	Expression	Tbx3_-	-0.504467
157	Expression	Nr1i3_+	-0.867131
157	Expression	Agmat_+	-0.881811
157	Expression	Foxq1_+	-0.33753
158	snRNA_Frozen_Mouse-2	Tcf7l1_-	-0.948385
158	snRNA_Frozen_Mouse-2	Hnf1a_+	0.420656
158	snRNA_Frozen_Mouse-2	Tbx3_-	1.57161
158	snRNA_Frozen_Mouse-2	Nr1i3_+	0.176306
158	snRNA_Frozen_Mouse-2	Agmat_+	0.9176
158	snRNA_Frozen_Mouse-2	Foxq1_+	1.66094
158	Expression	Tcf7l1_-	-0.652282
158	Expression	Hnf1a_+	-0.327868
158	Expression	Tbx3_-	-0.504467
158	Expression	Nr1i3_+	-0.867131
158	Expression	Agmat_+	-0.881811
158	Expression	Foxq1_+	2.28638
159	snRNA_Fresh_Mouse-1	Tcf7l1_-	-0.679991
159	snRNA_Fresh_Mouse-1	Hnf1a_+	0.928051
159	snRNA_Fresh_Mouse-1	Tbx3_-	2.22583
159	snRNA_Fresh_Mouse-1	Nr1i3_+	-0.104836
159	snRNA_Fresh_Mouse-1	Agmat_+	1.46979
159	snRNA_Fresh_Mouse-1	Foxq1_+	2.7352
159	Expression	Tcf7l1_-	1.71984
159	Expression	Hnf1a_+	-0.327868
159	Expression	Tbx3_-	-0.504467
159	Expression	Nr1i3_+	0.69974
159	Expression	Agmat_+	0.14009
159	Expression	Foxq1_+	4.31221
160	snRNA_Fresh_Mouse-1	Tcf7l1_-	-0.787972
160	snRNA_Fresh_Mouse-1	Hnf1a_+	0.498253
160	snRNA_Fresh_Mouse-1	Tbx3_-	1.49665
160	snRNA_Fresh_Mouse-1	Nr1i3_+	-0.481108
160	snRNA_Fresh_Mouse-1	Agmat_+	0.600715
160	snRNA_Fresh_Mouse-1	Foxq1_+	1.64102
160	Expression	Tcf7l1_-	2.2498
160	Expression	Hnf1a_+	-0.327868
160	Expression	Tbx3_-	-0.504467
160	Expression	Nr1i3_+	-0.867131
160	Expression	Agmat_+	0.155114
160	Expression	Foxq1_+	2.93755
161	Multiome-10x_Fresh_Mouse-4	Tcf7l1_-	-1.26344
161	Multiome-10x_Fresh_Mouse-4	Hnf1a_+	-0.43584
161	Multiome-10x_Fresh_Mouse-4	Tbx3_-	0.364898
161	Multiome-10x_Fresh_Mouse-4	Nr1i3_+	-0.804073
161	Multiome-10x_Fresh_Mouse-4	Agmat_+	-0.261727
161	Multiome-10x_Fresh_Mouse-4	Foxq1_+	0.213288
161	Expression	Tcf7l1_-	2.36593
161	Expression	Hnf1a_+	-0.327868
161	Expression	Tbx3_-	-0.504467
161	Expression	Nr1i3_+	-0.867131
161	Expression	Agmat_+	-0.881811
161	Expression	Foxq1_+	-0.33753
162	snRNA_Fresh_Mouse-1	Tcf7l1_-	-0.78348
162	snRNA_Fresh_Mouse-1	Hnf1a_+	0.638709
162	snRNA_Fresh_Mouse-1	Tbx3_-	1.70628
162	snRNA_Fresh_Mouse-1	Nr1i3_+	-0.371149
162	snRNA_Fresh_Mouse-1	Agmat_+	0.637007
162	snRNA_Fresh_Mouse-1	Foxq1_+	2.4181
162	Expression	Tcf7l1_-	0.939371
162	Expression	Hnf1a_+	-0.327868
162	Expression	Tbx3_-	-0.504467
162	Expression	Nr1i3_+	0.00791285
162	Expression	Agmat_+	0.223663
162	Expression	Foxq1_+	1.91634
163	snRNA_Fresh_Mouse-3	Tcf7l1_-	-0.935643
163	snRNA_Fresh_Mouse-3	Hnf1a_+	0.828784
163	snRNA_Fresh_Mouse-3	Tbx3_-	1.68645
163	snRNA_Fresh_Mouse-3	Nr1i3_+	-0.0403739
163	snRNA_Fresh_Mouse-3	Agmat_+	-0.386661
163	snRNA_Fresh_Mouse-3	Foxq1_+	1.25648
163	Expression	Tcf7l1_-	0.641287
163	Expression	Hnf1a_+	2.15236
163	Expression	Tbx3_-	-0.504467
163	Expression	Nr1i3_+	-0.867131
163	Expression	Agmat_+	-0.881811
163	Expression	Foxq1_+	0.954094
164	snRNA_Frozen_Mouse-2	Tcf7l1_-	-0.793289
164	snRNA_Frozen_Mouse-2	Hnf1a_+	0.646175
164	snRNA_Frozen_Mouse-2	Tbx3_-	1.56683
164	snRNA_Frozen_Mouse-2	Nr1i3_+	-0.452101
164	snRNA_Frozen_Mouse-2	Agmat_+	0.340141
164	snRNA_Frozen_Mouse-2	Foxq1_+	1.48288
164	Expression	Tcf7l1_-	1.33056
164	Expression	Hnf1a_+	-0.327868
164	Expression	Tbx3_-	-0.504467
164	Expression	Nr1i3_+	-0.867131
164	Expression	Agmat_+	0.232723
164	Expression	Foxq1_+	-0.33753
165	snRNA_Frozen_Mouse-2	Tcf7l1_-	-0.422598
165	snRNA_Frozen_Mouse-2	Hnf1a_+	0.333553
165	snRNA_Frozen_Mouse-2	Tbx3_-	1.55178
165	snRNA_Frozen_Mouse-2	Nr1i3_+	-0.31387
165	snRNA_Frozen_Mouse-2	Agmat_+	0.148725
165	snRNA_Frozen_Mouse-2	Foxq1_+	1.2291
165	Expression	Tcf7l1_-	1.80892
165	Expression	Hnf1a_+	3.18675
165	Expression	Tbx3_-	-0.504467
165	Expression	Nr1i3_+	-0.867131
165	Expression	Agmat_+	-0.881811
165	Expression	Foxq1_+	-0.33753
166	snRNA_Fresh_Mouse-1	Tcf7l1_-	-0.645617
166	snRNA_Fresh_Mouse-1	Hnf1a_+	1.21624
166	snRNA_Fresh_Mouse-1	Tbx3_-	2.39151
166	snRNA_Fresh_Mouse-1	Nr1i3_+	0.114646
166	snRNA_Fresh_Mouse-1	Agmat_+	1.82865
166	snRNA_Fresh_Mouse-1	Foxq1_+	2.75355
166	Expression	Tcf7l1_-	2.06787
166	Expression	Hnf1a_+	-0.327868
166	Expression	Tbx3_-	-0.504467
166	Expression	Nr1i3_+	-0.867131
166	Expression	Agmat_+	0.63279
166	Expression	Foxq1_+	2.75048
167	snRNA_Fresh_Mouse-2	Tcf7l1_-	-0.749748
167	snRNA_Fresh_Mouse-2	Hnf1a_+	0.107124
167	snRNA_Fresh_Mouse-2	Tbx3_-	0.717331
167	snRNA_Fresh_Mouse-2	Nr1i3_+	-0.148102
167	snRNA_Fresh_Mouse-2	Agmat_+	0.49837
167	snRNA_Fresh_Mouse-2	Foxq1_+	1.14246
167	Expression	Tcf7l1_-	1.78537
[truncated: 271,397+ more rows]
