# Supplementary material for: Single-cell spatial multi-omics and deep learning dissect enhancer-driven gene regulatory networks in liver zonation
Source: Nat Cell Biol. 2024 Jan 5;26(1):153–67. doi: 10.1038/s41556-023-01316-4 (PMC10791584; doi:10.1038/s41556-023-01316-4)
Supplement: Supplementary file 7 — Statistical source data. [file 41556_2023_1316_MOESM7_ESM.xlsx]

## Sheet: Figure 3b-d
Enhancer	Type	Invivo_LogFC	HepG2_LogFC			Wilcoxon test (one-sided, alternative group2 greater than group1)
chr1:10142934-10143192__mm10__CACGTCTGTATT__chr1:10142786-10143287	Shared	3.27732	2.42739			Variable	group1	group2	p	p.adj	p.format	p.signif	method
chr1:102518082-102518340__mm10__TATTACAGGACC__chr1:102517957-102518458	Pericentral		-1.23734			Invivo_LogFC	Shuffle	Shared	9.84772e-58	5.9e-57	< 2e-16	****	Wilcoxon
chr1:102561276-102561534__mm10__AGCTCGTATGTT__chr1:102561214-102561715	Intermediate	3.3988	0.788121			Invivo_LogFC	Shuffle	Pericentral	1.7968e-13	1.1e-12	1.8e-13	****	Wilcoxon
chr1:102727483-102727741__mm10__TAGCGAGCCACA__chr1:102727338-102727839	Pericentral	-1.74312	-0.158358			Invivo_LogFC	Shuffle	Intermediate	1.0929e-13	6.6e-13	1.1e-13	****	Wilcoxon
chr1:102734119-102734377__mm10__GACCGTAGAACC__chr1:102733969-102734470	Intermediate		0.133057			Invivo_LogFC	Shuffle	General	1.61148e-43	9.7e-43	< 2e-16	****	Wilcoxon
chr1:102735427-102735685__mm10__ATTAGCCGCACC__chr1:102735316-102735817	Intermediate		-0.916407			Invivo_LogFC	Shuffle	Periportal	4.97869e-17	3e-16	< 2e-16	****	Wilcoxon
chr1:102742594-102742852__mm10__GTTACGCTTACA__chr1:102742471-102742972	Pericentral		-2.20807			Invivo_LogFC	Shuffle	Positive control	1.5022e-56	9e-56	< 2e-16	****	Wilcoxon
chr1:103762141-103762399__mm10__TCCGACGTAATA__chr1:103762024-103762525	General	-2.55188	0.423823			Wilcoxon test (one-sided, alternative group2 greater than group1)
chr1:105113179-105113437__mm10__TGTGTGCCGAGA__chr1:105113061-105113562	General		-1.0174			Variable	group1	group2	p	p.adj	p.format	p.signif	method
chr1:105114853-105115111__mm10__CCATAACCTCTA__chr1:105114744-105115245	General	0.211779	-0.563823			HepG2_LogFC	Shuffle	Shared	9.44006e-70	5.7e-69	< 2e-16	****	Wilcoxon
chr1:105356708-105356966__mm10__CGCGATCAAGTC__chr1:105356693-105357194	Periportal		-5.73746			HepG2_LogFC	Shuffle	Pericentral	0.000268563	0.0016	0.00027	***	Wilcoxon
chr1:105356708-105356966__shuffle__CATGGAATAGAC__neg-ctrl	Shuffle	-2.86576	-1.03196			HepG2_LogFC	Shuffle	Intermediate	2.78338e-09	1.7e-08	2.8e-09	****	Wilcoxon
chr1:105413482-105413740__mm10__GAACTCTAGGAC__chr1:105413371-105413872	General		-0.496799			HepG2_LogFC	Shuffle	General	2.65728e-23	1.6e-22	< 2e-16	****	Wilcoxon
chr1:105908632-105908890__mm10__GGTGTTGGAGCA__chr1:105908513-105909014	General	-1.96306	0.584633			HepG2_LogFC	Shuffle	Periportal	1.70936e-06	1e-05	1.7e-06	****	Wilcoxon
chr1:105926949-105927207__mm10__AGTCATAGCGAG__chr1:105926828-105927329	General		-2.1873			HepG2_LogFC	Shuffle	Positive control	3.74081e-95	2.2e-94	< 2e-16	****	Wilcoxon
chr1:105954154-105954412__mm10__GGAGGAGAAGAA__chr1:105954034-105954535	General	0.158253	3.10201
chr1:10604210-10604468__mm10__TGGAATGACACA__chr1:10604084-10604585	Pericentral		-0.35418
chr1:106193238-106193496__mm10__CCACTACAGCCT__chr1:106193092-106193593	Positive control	-1.56013	-0.306606
chr1:106268115-106268373__mm10__GAACCTACTTGA__chr1:106267991-106268492	General	0.113488	-1.23221
chr1:106268115-106268373__shuffle__ACTAGCTTGACT__neg-ctrl	Shuffle	-0.515819	1.11096
chr1:107614186-107614444__mm10__CTCTCATAGTAC__chr1:107614054-107614555	General	2.93968	0.748014
chr1:107837889-107838147__mm10__CCACCGTTAGCA__chr1:107837765-107838266	Periportal	-0.701346	-1.5969
chr1:107917071-107917329__mm10__CGTGTAATATGG__chr1:107916952-107917453	Periportal	0.739755	-0.988493
chr1:107939707-107939965__mm10__TAGGTGAGTCCG__chr1:107939597-107940098	Periportal		0.557138
chr1:107950460-107950718__mm10__CGCTGCAAGACA__chr1:107950333-107950834	Shared	-1.66229	-1.71933
chr1:108030068-108030326__mm10__GTCAGCTTAGAG__chr1:108029946-108030447	General		-3.70194
chr1:109369388-109369646__mm10__TAACGACCGCAC__chr1:109369268-109369769	General	0.179832	-0.289994
chr1:110577061-110577319__hg19__ATTGCCGTTACC__chr3:107631511-107632012	Positive control
chr1:116665641-116665899__hg19__GTCATGTACTCG__chr3:101824211-101824712	Positive control	2.01463	0.870414
chr1:116695741-116695999__hg19__AATGCGTACTCT__chr3:101805434-101805935	Positive control		-1.28893
chr1:117017861-117018119__hg19__ACTATATGTCGC__chr3:101516899-101517400	Positive control	-0.0210047	1.93275
chr1:118335163-118335421__mm10__TGTTGACCAGCT__chr1:118335061-118335562	General	3.07421	-0.0218351
chr1:118369152-118369410__mm10__AACTATGTGACC__chr1:118369035-118369536	Pericentral	5.41561	3.16061
chr1:118595496-118595754__mm10__TCCTTCATGCTG__chr1:118595370-118595871	General	-1.64202	-0.654568
chr1:118741265-118741523__mm10__TTGAACCTTGAG__chr1:118741159-118741660	General	-1.00679	0.370858
chr1:119026173-119026431__mm10__GCTGGTTGCTCA__chr1:119025932-119026433	Shared	-2.03238	-0.0652904
chr1:119026173-119026431__shuffle__CTGCAATTCTAG__neg-ctrl	Shuffle	-1.54706	-0.853575
chr1:119293835-119294093__mm10__ACTTGGAATAGC__chr1:119293783-119294284	Shared	1.66694	-0.747099
chr1:119302331-119302589__mm10__CGCGGAAGTAAG__chr1:119302210-119302711	General		-5.42914
chr1:119565599-119565857__mm10__AACAACCATCCA__chr1:119565470-119565971	General		-0.6443
chr1:119666987-119667245__mm10__TAACGCGCTCTT__chr1:119666861-119667362	General		-4.41001
chr1:120066222-120066480__mm10__CGCTTCATGTGG__chr1:120066100-120066601	Positive control		1.46912
chr1:120100515-120100773__mm10__GGAACTTATACC__chr1:120100389-120100890	General	4.72589	1.41305
chr1:120116192-120116450__mm10__AACTAGCGGAGA__chr1:120116134-120116635	Shared		-0.51263
chr1:120120242-120120500__mm10__CCACGAGATAAT__chr1:120120096-120120597	Shared	0.543724	0.171705
chr1:120124915-120125173__mm10__CTGTGTGCGTGT__chr1:120124790-120125291	Shared	1.91609	0.471261
chr1:120655048-120655306__mm10__GGATCTGCTACA__chr1:120654935-120655436	Shared	0.926419	-0.27395
chr1:121243674-121243932__mm10__AGTCGCAACCGT__chr1:121243585-121244086	General	-0.600664	-1.09034
chr1:121335865-121336123__mm10__GACCGCGATGTT__chr1:121335749-121336250	General	1.9151	2.40927
chr1:125489375-125489633__mm10__CACAATGCGATG__chr1:125489291-125489792	Shared		2.15787
chr1:125718003-125718261__mm10__CTACGCATGTCC__chr1:125717881-125718382	Shared	-1.01803	-1.55257
chr1:125721181-125721439__mm10__CTCGTAGTAAGG__chr1:125721051-125721552	General		-1.15978
chr1:12588501-12588759__hg19__GTCAGAATCGCC__chr4:144957078-144957579	Positive control	4.52035	2.56461
chr1:126301256-126301514__mm10__TATGCGCGAAGG__chr1:126301108-126301609	Periportal		-0.56817
chr1:126366819-126367077__mm10__CCTTACCTCGCT__chr1:126366709-126367210	General	2.11174	0.0980192
chr1:127355215-127355473__mm10__CCTTGGTCTCAT__chr1:127355093-127355594	General		-0.0456334
chr1:127416911-127417169__mm10__CTATCGTGAAGA__chr1:127416789-127417290	Pericentral	-2.23411	-0.956194
chr1:127419236-127419494__mm10__AGTACCAACGCC__chr1:127419103-127419604	General	-1.39063	1.08471
chr1:127729128-127729386__mm10__CCTAAGAGCATC__chr1:127729005-127729506	General		0.933305
chr1:127750741-127750999__mm10__CATTGTATCTGG__chr1:127750592-127751093	General	-3.05733	-0.624972
chr1:128103087-128103345__mm10__ACCGACGCTCAA__chr1:128103003-128103504	Shared	2.06985	2.33398
chr1:128235232-128235490__mm10__ATCGTTATCGCA__chr1:128235102-128235603	General		-4.63004
chr1:130678622-130678880__mm10__GTGCCTCCAAGA__chr1:130678494-130678995	General	3.0272	0.178792
chr1:130733818-130734076__mm10__AAGAGTACCACC__chr1:130733698-130734199	Shared	-1.76975	-0.782001
chr1:130761674-130761932__mm10__CGCCATAGAATA__chr1:130761553-130762054	Shared	1.56351	0.481905
chr1:130764118-130764376__mm10__GCAGACAGACCA__chr1:130764005-130764506	Shared		-4.04116
chr1:130798163-130798421__mm10__AGCTGGATCATT__chr1:130798028-130798529	General	1.59219	-0.153193
chr1:130822211-130822469__mm10__ATACTCGCTCCG__chr1:130822103-130822604	Positive control	2.818	1.60335
chr1:130828746-130829004__mm10__GTCTCCAGCCAT__chr1:130828623-130829124	Shared	-1.08384	-0.969885
chr1:131086961-131087219__mm10__AAGTATGGTCTC__chr1:131086839-131087340	Shared		-1.04025
chr1:131090210-131090468__mm10__AGTCGATGCTGG__chr1:131090099-131090600	General		-1.69153
chr1:131123447-131123705__mm10__TGCAGAGCTATC__chr1:131123338-131123839	Pericentral		-2.51161
chr1:131126184-131126442__mm10__CATTGAGCCGTT__chr1:131126033-131126534	Periportal	-1.12745	-0.768808
chr1:131185032-131185290__mm10__TCGCACCATACG__chr1:131184894-131185395	General		-5.55497
chr1:131547004-131547262__mm10__TCCACTAGACCG__chr1:131546880-131547381	Periportal		1.57589
chr1:131570460-131570718__mm10__GGAATCGCCGTT__chr1:131570330-131570831	General		-0.42415
chr1:131612610-131612868__mm10__AGATTCGTGATG__chr1:131612477-131612978	General		-0.360257
chr1:131619471-131619729__mm10__CTACTGTCACTC__chr1:131619346-131619847	Pericentral	-1.41194	-0.902942
chr1:131797211-131797469__mm10__CGTAATGCAATG__chr1:131797084-131797585	General	1.52512	1.65663
chr1:131910256-131910514__mm10__GGTGAGGAGTAA__chr1:131910124-131910625	Shared	1.9646	2.86345
chr1:131938907-131939165__mm10__GATAGCGCGATT__chr1:131938784-131939285	Shared	-0.850271	-1.4476
chr1:131980549-131980807__mm10__TTAGGTGGAGTT__chr1:131980401-131980902	Shared		-0.388723
chr1:131990183-131990441__mm10__TTGCCGGTATTA__chr1:131990048-131990549	Shared	3.01441	-1.41147
chr1:131990183-131990441__shuffle__CTGCCTAGTCGA__neg-ctrl	Shuffle		-2.28227
chr1:131992808-131993066__mm10__ATAGAGTGAGAG__chr1:131992687-131993188	General	0.90183	0.989118
chr1:13203695-13203953__mm10__AGTCGGTAACAG__chr1:13203558-13204059	Shared	0.0376378	-0.083904
chr1:132138009-132138267__mm10__TAGCTTCCACCT__chr1:132137879-132138380	Periportal	-2.77133	-0.352918
chr1:132139592-132139850__mm10__TTCAACGCCGGT__chr1:132139510-132140011	Shared	-0.244192	0.89934
chr1:132157462-132157720__mm10__ATGAGTCGCGGA__chr1:132157369-132157870	Shared		0.284384
chr1:132170130-132170388__mm10__TAGCGTGTATGT__chr1:132170020-132170521	General	0.139522	1.21149
chr1:13241387-13241645__mm10__TCCGGTACTAGG__chr1:13241265-13241766	General	-1.39106	-0.715301
chr1:132417306-132417564__mm10__GAACGAACTGCA__chr1:132417253-132417754	Shared	-1.73741	0.847242
chr1:132648027-132648285__mm10__GCAGTGTAGCAG__chr1:132647907-132648408	Periportal		-1.87742
chr1:13301644-13301902__mm10__GTCCAATTAGTC__chr1:13301465-13301966	Shared		-1.33069
chr1:133103382-133103640__mm10__GTAACACTGCAC__chr1:133103262-133103763	Shared		-3.74262
chr1:133120110-133120368__mm10__GACGCAATGAAC__chr1:133119994-133120495	General	0.565732	-1.21616
chr1:133124211-133124469__mm10__GATGCAGACCAG__chr1:133124118-133124619	General	-0.0368881	1.07357
chr1:13312563-13312821__mm10__ATCTGCTCACGA__chr1:13312434-13312935	General		-0.753463
chr1:133214018-133214276__mm10__TAACCAAGCTAC__chr1:133213903-133214404	Shared		0.983002
chr1:133285972-133286230__mm10__ACACAGACGATA__chr1:133285846-133286347	General	-2.05459	-0.603464
chr1:133288021-133288279__mm10__GTGTCAGAGTCA__chr1:133287899-133288400	General	0.436461	-0.834066
chr1:133309825-133310083__mm10__GAGACTGCTGGT__chr1:133309701-133310202	General	-3.4485	-1.21726
chr1:133329133-133329391__mm10__TTAACTTCGCAG__chr1:133329024-133329525	Pericentral		-1.91641
chr1:133347702-133347960__mm10__AGTCCTCAGAAT__chr1:133347580-133348081	General	-2.09095	-0.536168
chr1:133353574-133353832__mm10__GAGCACAGCATT__chr1:133353401-133353902	Shared		-2.14734
chr1:133353574-133353832__shuffle__CTAATGCCGCGT__neg-ctrl	Shuffle		-5.36247
chr1:133362129-133362387__mm10__ACCAACGATCTG__chr1:133362012-133362513	General	-0.196303	-0.587368
chr1:133366948-133367206__mm10__AGAGCGGTTCCT__chr1:133366822-133367323	General	-1.89582	0.142692
chr1:133371470-133371728__mm10__AGGAGCTTGCAC__chr1:133371357-133371858	General		-2.45689
chr1:133372126-133372384__mm10__GAGATCGCAAGG__chr1:133372035-133372536	General	-1.55767	0.117012
chr1:133452661-133452919__mm10__CCTCTCTCTGCT__chr1:133452539-133453040	Positive control	0.339854	2.96732
chr1:133618361-133618619__mm10__CAATCCAACTAC__chr1:133618254-133618755	General	1.21551	2.98658
chr1:133661313-133661571__mm10__AGTGGTGTTATG__chr1:133661164-133661665	Positive control	2.73774	2.66574
chr1:133685762-133686020__mm10__GTCTCGCATTCG__chr1:133685621-133686122	Periportal	1.29318	0.623396
chr1:133685762-133686020__shuffle__TGTGGACCTTGG__neg-ctrl	Shuffle	-3.01708	-0.882794
chr1:133933439-133933697__mm10__GTACTGAGGTCT__chr1:133933260-133933761	Shared		-0.156204
chr1:133934400-133934658__mm10__GGTACGACTCCA__chr1:133934275-133934776	Periportal	-3.24325	-0.837649
chr1:134079183-134079441__mm10__AATGTGTGATCC__chr1:134078960-134079461	Shared	3.18279
chr1:134099275-134099533__mm10__GACCAATGTGTG__chr1:134099042-134099543	Shared	-0.359998	0.949773
chr1:134237508-134237766__mm10__ACTGACACTCGG__chr1:134237404-134237905	General	1.23347	0.631598
chr1:134414109-134414367__mm10__ACGACAGACAAG__chr1:134413969-134414470	General		0.406783
chr1:134415231-134415489__mm10__AGATCGCATTCA__chr1:134415073-134415574	Shared	1.40571	3.37411
chr1:134520081-134520339__mm10__GAATCACGTCCA__chr1:134519952-134520453	General	-2.53706	-1.51906
chr1:134713531-134713789__mm10__CAGGACACCAGT__chr1:134713406-134713907	Shared		-4.93306
chr1:13487909-13488167__mm10__TCAGTCATGCCT__chr1:13487791-13488292	Shared	-1.77034	-0.41753
chr1:134955883-134956141__mm10__TATCACATCACC__chr1:134955690-134956191	Positive control	-0.871765	1.45449
chr1:134962419-134962677__mm10__GACCTTCTGAGC__chr1:134962284-134962785	Shared	-2.13322	0.62422
chr1:135169560-135169818__mm10__CGTCGATTGATA__chr1:135169456-135169957	Shared	-0.170417	-0.844956
chr1:135258424-135258682__mm10__GTAGTCTCTTAG__chr1:135258359-135258860	Shared	-1.36212	1.48959
chr1:135280760-135281018__mm10__AAGTGTATGCTG__chr1:135280638-135281139	Shared	-3.5647	0.213116
chr1:135311410-135311668__mm10__GTCATCGAAGCG__chr1:135311293-135311794	General	-1.26175	-0.309299
chr1:135313701-135313959__mm10__TCTGCGTAGCCT__chr1:135313581-135314082	Shared		0.962163
chr1:135345453-135345711__mm10__CCTTAGCATGAA__chr1:135345335-135345836	Intermediate
chr1:13574901-13575159__mm10__TGTTCGACTATC__chr1:13574786-13575287	General	-0.612434	-1.42594
chr1:135821025-135821283__mm10__TGTCATCTCCGA__chr1:135820918-135821419	Pericentral	0.856202	0.545114
chr1:135917262-135917520__mm10__TACCTTGCGTGA__chr1:135917138-135917639	General		-0.314914
chr1:136001456-136001714__mm10__CAGTAGATGTCC__chr1:136001433-136001934	General	0.951671	0.8835
chr1:136007967-136008225__mm10__AAGATTCAGCAG__chr1:136007842-136008343	General
chr1:136228406-136228664__mm10__CTTAGCGTTCTG__chr1:136228285-136228786	General	-0.124569	2.48321
chr1:136538391-136538649__mm10__ACTCCACGGTTG__chr1:136538249-136538750	General		-0.572555
chr1:136541751-136542009__mm10__TCCATGAGAGCA__chr1:136541623-136542124	General	-2.62547	1.75268
chr1:13660500-13660758__mm10__CCATTCTGCACC__chr1:13660302-13660803	Shared	0.686485	1.31402
chr1:136698569-136698827__mm10__TATGCACTACTC__chr1:136698457-136698958	General	2.47475	-0.94525
chr1:136698569-136698827__shuffle__CTGCCTACGCTT__neg-ctrl	Shuffle	-1.37541	-0.833248
chr1:136895907-136896165__mm10__AACCACTTGCCA__chr1:136895788-136896289	General
chr1:136911484-136911742__mm10__CAGTTCGATGCC__chr1:136911442-136911943	General		-4.93487
chr1:136929821-136930079__mm10__CCTCGGTAATCC__chr1:136929698-136930199	Shared	2.44974	1.02744
chr1:136957766-136958024__mm10__ACGTTGCTACAC__chr1:136957639-136958140	General	-2.06063	-1.42783
chr1:136959557-136959815__mm10__TCGCCTTCCGTT__chr1:136959436-136959937	Shared	0.814039	-1.01013
chr1:136960543-136960801__mm10__AAGCGGAGACTA__chr1:136960394-136960895	Shared		1.30486
chr1:13699654-13699912__mm10__ACTCCTTCGGTA__chr1:13699534-13700035	General		-0.124712
chr1:137010597-137010855__mm10__ATCGTGCTAGAA__chr1:137010471-137010972	General	1.55981	0.333928
chr1:137020609-137020867__mm10__AGTCCGATGTAA__chr1:137020495-137020996	General	2.44476	0.968205
chr1:138209805-138210063__mm10__AAGCCAATAGAG__chr1:138209690-138210191	General		-2.78361
chr1:138619136-138619394__mm10__CACTCTTCCACG__chr1:138619017-138619518	Shared	-0.197607	0.0246787
chr1:138912344-138912602__mm10__ATTATGGAACGG__chr1:138912199-138912700	General	-0.89276	0.132684
chr1:138992466-138992724__mm10__CTTCGTCGGATG__chr1:138992343-138992844	Shared	1.89043	0.805163
chr1:139501313-139501571__mm10__ACCAGCGTGTGA__chr1:139501179-139501680	General		1.72023
chr1:139560101-139560359__mm10__TATGCGTCCTGG__chr1:139559984-139560485	General		1.34994
chr1:139860281-139860539__mm10__TCGATCATACCA__chr1:139860155-139860656	General	1.36735	0.776453
chr1:140183254-140183512__mm10__CATAGAGCGGAA__chr1:140183141-140183642	Shared	1.74553	-0.839966
chr1:140406674-140406932__mm10__CAGTGGTGATAA__chr1:140406541-140407042	General	0.483085	-2.17862
chr1:140409550-140409808__mm10__GTACGGTGACTG__chr1:140409438-140409939	General		0.167333
chr1:143558429-143558687__mm10__GACCATACAGAA__chr1:143558300-143558801	Pericentral		-4.86948
chr1:146709798-146710056__hg19__CTAGCGTCATAT__chr3:97615121-97615622	Positive control	4.91755	3.83867
chr1:150410054-150410312__mm10__GCTACCTCTAAT__chr1:150409927-150410428	Pericentral	-2.43561	-1.08717
chr1:151025131-151025389__mm10__AAGACTAAGAGG__chr1:151025124-151025625	Shared	-0.193131	4.10309
chr1:151128098-151128356__mm10__CACTTCATGTCC__chr1:151127998-151128499	General		-1.51158
chr1:151130202-151130460__mm10__ATTAGTGCTTCC__chr1:151130029-151130530	Shared	-0.246642	-0.0361905
chr1:151132740-151132998__mm10__TTACGCAGGATT__chr1:151132617-151133118	General	-1.71001	-0.388015
chr1:151158218-151158476__mm10__TGTATATGCGCG__chr1:151158094-151158595	Shared		-2.90242
chr1:151177759-151178017__mm10__ACCTACAGACTT__chr1:151177631-151178132	Shared		-3.44614
chr1:151177759-151178017__shuffle__GCTTGTACGATT__neg-ctrl	Shuffle	-3.03159	0.0344502
chr1:151264838-151265096__mm10__AACGCTATTGAC__chr1:151264706-151265207	General	2.70581	2.00614
chr1:151338963-151339221__mm10__AAGAACAACTCG__chr1:151338894-151339395	Shared	-0.424371	0.468166
chr1:151428383-151428641__mm10__ACAGGTCAAGAA__chr1:151428278-151428779	Shared	1.4428	2.43966
chr1:151614571-151614829__mm10__CCGACCTATGCT__chr1:151614350-151614851	Shared		-0.275799
chr1:151737208-151737466__mm10__CAATGTTAGAGC__chr1:151737092-151737593	Pericentral		-2.58603
chr1:152386580-152386838__mm10__GTTACACCGCCA__chr1:152386457-152386958	Positive control		-3.85137
chr1:152398786-152399044__mm10__TATCGCCGGTCT__chr1:152398672-152399173	General		0.340631
chr1:152518982-152519240__mm10__CATCTACTGAGG__chr1:152518868-152519369	General		-1.35658
chr1:152538871-152539129__mm10__CCACGTCAGTCT__chr1:152538748-152539249	General	-0.676645	-0.338892
chr1:152682615-152682873__mm10__GCTCACACTGGA__chr1:152682489-152682990	Shared		0.880073
chr1:153661436-153661694__mm10__CTATACGACAGT__chr1:153661309-153661810	General	-2.62603	-0.336766
chr1:153679129-153679387__mm10__AGACAATCGCTT__chr1:153678959-153679460	Shared	3.20988	2.36359
chr1:153740202-153740460__mm10__AGACGACGCCTT__chr1:153740079-153740580	General		-0.177435
chr1:153770942-153771200__mm10__ACGCAATTCCAA__chr1:153770803-153771304	Intermediate		-1.80892
chr1:153856022-153856280__mm10__CTATAACTCAGC__chr1:153855898-153856399	Pericentral	-1.09806	-0.435734
chr1:153862774-153863032__mm10__AGAGACCATGTT__chr1:153862651-153863152	Pericentral		-0.267251
chr1:153895102-153895360__mm10__TTGGAAGGAGTT__chr1:153895006-153895507	Pericentral		1.30413
chr1:153897237-153897495__mm10__GAATGGTTGTGG__chr1:153897117-153897618	Pericentral	1.04245	3.20032
chr1:153899746-153900004__mm10__TGCGAGGTACTA__chr1:153899604-153900105	Shared		0.459992
chr1:153900636-153900894__mm10__GCCTGTTATAGC__chr1:153900483-153900984	Shared	-0.64823	-0.479008
chr1:153901440-153901698__mm10__AGAACCGCACGA__chr1:153901314-153901815	Shared	-0.265665	-0.116187
chr1:153902799-153903057__mm10__CGCTATATTCGC__chr1:153902674-153903175	Pericentral	-0.97125	-2.90733
chr1:153903582-153903840__mm10__GATACGGTCGAT__chr1:153903460-153903961	Pericentral	-0.353926	-0.32589
chr1:153904304-153904562__mm10__GGTGACTTACAA__chr1:153904180-153904681	Pericentral		-0.79477
chr1:153905082-153905340__mm10__CCAACGTAGCGA__chr1:153904961-153905462	Pericentral	-1.222	-0.797903
chr1:153906112-153906370__mm10__CCGCACATCTCA__chr1:153905996-153906497	Pericentral		-0.53063
chr1:153906739-153906997__mm10__GCGGACTGCATT__chr1:153906632-153907133	Pericentral	-3.31627	-0.844902
chr1:153907635-153907893__mm10__AGTTCGCTTGAC__chr1:153907513-153908014	Pericentral	-3.08324	-0.675164
chr1:153908344-153908602__mm10__AGGTACTCACTC__chr1:153908208-153908709	Pericentral	-2.38311	-0.286466
chr1:153908894-153909152__mm10__ATGCGAACCTAA__chr1:153908780-153909281	Pericentral		-5.03007
chr1:153909791-153910049__mm10__GTCCAACACACC__chr1:153909671-153910172	Pericentral	-1.04092	0.0598178
chr1:153911103-153911361__mm10__GTAATTCTCGTC__chr1:153910982-153911483	Pericentral		-0.353953
chr1:153911636-153911894__mm10__CTACATCGAAGA__chr1:153911509-153912010	Pericentral	-5.01737	0.123391
chr1:153985682-153985940__mm10__TTCGGTAATTGC__chr1:153985562-153986063	General		0.532614
chr1:153985682-153985940__shuffle__CAGGAAGATCAA__neg-ctrl	Shuffle	-0.584701	-0.467534
chr1:154150441-154150699__mm10__AACGCCTGAGAA__chr1:154150374-154150875	Periportal	0.390068	-0.428956
chr1:154390841-154391099__hg19__TGCCGCCTTATA__chr3:89901409-89901910	Positive control	4.49303	2.05522
chr1:155202002-155202260__mm10__GAGCATAGCAGC__chr1:155201874-155202375	Periportal		-4.32729
chr1:155275833-155276091__mm10__ATCAACATGCTG__chr1:155275718-155276219	General		-1.65458
chr1:155276434-155276692__mm10__AAGGTCATTGGT__chr1:155276315-155276816	General		-4.0875
chr1:155324640-155324898__mm10__GCCGGATGGATT__chr1:155324522-155325023	Pericentral		-4.34717
chr1:155533183-155533441__mm10__AGGTGAACAAGC__chr1:155533061-155533562	General	3.25461	0.0584165
chr1:155795813-155796071__mm10__CGGAGGTAATTC__chr1:155795685-155796186	General		-2.44325
chr1:155808309-155808567__mm10__CCTGGAGTAAGC__chr1:155808184-155808685	General	-2.13693	-0.655185
chr1:155809826-155810084__mm10__ACACTTGGAATC__chr1:155809691-155810192	Shared	-0.947155	1.14225
chr1:156040719-156040977__mm10__TGTGTCTCAGTA__chr1:156040602-156041103	Shared		-3.12113
chr1:156073274-156073532__mm10__ATCATAGACCTG__chr1:156073148-156073649	General	0.22208	1.72804
chr1:15608341-15608599__mm10__ACTTCTGGTCTC__chr1:15608220-15608721	Intermediate		-0.96015
chr1:15609564-15609822__mm10__ATTGGAGCTGTA__chr1:15609448-15609949	Pericentral	-2.98978	-0.693581
chr1:15610685-15610943__mm10__GCTTGTATATCG__chr1:15610556-15611057	Intermediate		-1.251
chr1:15615633-15615891__mm10__AGATCCACAATG__chr1:15615517-15616018	General		0.224348
chr1:156657588-156657846__mm10__GACTTACTTAGG__chr1:156657491-156657992	Positive control		0.814884
chr1:156978752-156979010__mm10__CATTGTGCGCTC__chr1:156978603-156979104	General	1.60496	-0.564749
chr1:157289297-157289555__mm10__TCCAATCGCGTG__chr1:157289178-157289679	Shared
chr1:157503154-157503412__mm10__ATACCGGACATT__chr1:157503028-157503529	Shared		-1.25175
chr1:157525910-157526168__mm10__CTCCGGTATGGT__chr1:157525788-157526289	Positive control		-1.10653
chr1:157526720-157526978__mm10__CTGTACGTCGGT__chr1:157526566-157527067	General	2.27265	0.602208
chr1:15816998-15817256__mm10__AACAGAGTGGAT__chr1:15816873-15817374	Shared		-2.39595
chr1:15997201-15997459__mm10__GCTCTATTGATC__chr1:15997069-15997570	General		-0.55727
chr1:160043893-160044151__mm10__GCGCTAGTATGG__chr1:160043692-160044193	Pericentral	-1.93315	-1.89632
chr1:160044398-160044656__mm10__GACTAGCAGACG__chr1:160044317-160044818	Shared	-2.17853	0.261135
chr1:16016485-16016743__mm10__ACGTAGAAGCCG__chr1:16016352-16016853	General	-0.253658	-1.30856
chr1:160194963-160195221__mm10__CGACCTTCCTCT__chr1:160194821-160195322	Shared	2.84626	2.43881
chr1:160254041-160254299__hg19__GATCCGTTGACA__chr1:172127475-172127976	Positive control	-0.993498	-0.177419
chr1:160792120-160792378__mm10__ACGTTAGCAGCG__chr1:160792014-160792515	General		-1.43023
chr1:160840720-160840978__mm10__TGTCACCGTCCA__chr1:160840590-160841091	General		0.388315
chr1:160987268-160987526__mm10__GAGTGTAACGTC__chr1:160987154-160987655	General	5.15989	-0.0531025
chr1:161070695-161070953__mm10__GACTTCTGTGAG__chr1:161070490-161070991	Shared	2.07746	2.05879
chr1:161076209-161076467__mm10__GTATCGTTAGGT__chr1:161076082-161076583	Shared	2.32912	1.43626
chr1:161194044-161194302__hg19__CTGCTTACTACG__chr1:171223769-171224270	Positive control	3.96804	3.52882
chr1:16126721-16126979__hg19__GAACAGTCTCTC__chr4:141571347-141571848	Positive control	0.870251	2.58775
chr1:161378742-161379000__mm10__GTCACGAGTCAC__chr1:161378615-161379116	Intermediate		2.72419
chr1:16199356-16199614__mm10__TACACGACGACT__chr1:16199215-16199716	General	-0.30218	1.64677
chr1:162247305-162247563__mm10__CCGCTATGATCT__chr1:162247166-162247667	Shared	2.22689	2.08031
chr1:162548456-162548714__mm10__AGTGAAGGAACC__chr1:162548353-162548854	Shared	0.175492	2.18426
chr1:162813830-162814088__mm10__GGAGGTCAACTG__chr1:162813719-162814220	Shared	1.1448	1.49999
chr1:162840351-162840609__mm10__TTCAGACCTTCG__chr1:162840172-162840673	General		-3.97926
chr1:162860225-162860483__mm10__ACGGTAAGACGC__chr1:162860102-162860603	Shared	0.302528	0.447086
chr1:162866470-162866728__mm10__GTCTTGAACATC__chr1:162866367-162866868	Shared		0.587664
chr1:162871673-162871931__mm10__AACAGAACTCCT__chr1:162871552-162872053	Shared		-1.08008
chr1:162875138-162875396__mm10__TGCTTAGACCTT__chr1:162875022-162875523	Pericentral		-3.98109
chr1:162875138-162875396__shuffle__ACCGTCTGCACT__neg-ctrl	Shuffle
chr1:163316854-163317112__mm10__ACCACCGTTCAC__chr1:163316726-163317227	Pericentral		-2.80891
chr1:163338932-163339190__mm10__CTGTCATGCGAT__chr1:163338868-163339369	Shared		2.2701
chr1:164151587-164151845__mm10__CCTACGATTGTG__chr1:164151356-164151857	General	-0.816838	0.30835
chr1:164162844-164163102__mm10__CTTAGTCTCAAC__chr1:164162725-164163226	General
chr1:164235157-164235415__mm10__GCCGAAGACAAC__chr1:164235035-164235536	Intermediate		0.614868
chr1:164415430-164415688__mm10__ATGACCTATACG__chr1:164415313-164415814	Shared	2.51311	2.61438
chr1:164420653-164420911__mm10__AGTCAACCTATC__chr1:164420559-164421060	Shared	-3.47867	2.88278
chr1:164449662-164449920__mm10__ACCGACTGTGTG__chr1:164449540-164450041	General		1.53156
chr1:164545899-164546157__mm10__ATCGGTGACTAC__chr1:164545776-164546277	Periportal	-1.47527	-0.763442
chr1:164703631-164703889__mm10__ATACTTGGTTGG__chr1:164703514-164704015	General	0.991912	1.79057
chr1:164714122-164714380__mm10__ACTACGGTCGGT__chr1:164713929-164714430	Shared	-2.18396	0.767757
chr1:165229658-165229916__mm10__TCGCGCTACCTA__chr1:165229526-165230027	General		0.804655
chr1:165236840-165237098__mm10__ACGCGAGAGTTG__chr1:165236772-165237273	Shared	2.8177	3.12226
chr1:165348734-165348992__mm10__CAGTGTCCTATT__chr1:165348609-165349110	General		-4.90115
chr1:165510298-165510556__mm10__GACTCTCTCGGT__chr1:165510170-165510671	Periportal	1.37285	1.48689
chr1:165594869-165595127__mm10__TGGACAACACAT__chr1:165594758-165595259	General		-1.40804
chr1:165634494-165634752__mm10__CATGATTGTGAG__chr1:165634392-165634893	Shared		1.63831
chr1:165765176-165765434__mm10__CTCACACTATCT__chr1:165765046-165765547	Shared		-3.13189
chr1:165766449-165766707__mm10__AACACGACCAAC__chr1:165766328-165766829	Shared	1.21451	0.103454
chr1:16605014-16605272__mm10__CAGTCGCAAGCA__chr1:16604886-16605387	General		-1.41072
chr1:166266407-166266665__mm10__ATGGACCGTACC__chr1:166266282-166266783	Periportal		-1.17615
chr1:166278863-166279121__mm10__GTAAGGACAGCC__chr1:166278735-166279236	Periportal	0.0853943	-0.482173
chr1:16657039-16657297__mm10__CACTCCGCCTAA__chr1:16656980-16657481	Shared	3.88691	1.19075
chr1:167349875-167350133__mm10__GGATTCATACCT__chr1:167349734-167350235	Shared	-1.92124	0.44276
chr1:167351143-167351401__mm10__TCGAGGACGTGA__chr1:167351018-167351519	Shared	-1.02493	0.0171966
chr1:167358742-167359000__mm10__CTTCGCTGCTGA__chr1:167358522-167359023	General
chr1:167375041-167375299__mm10__GCTCGTTAGACT__chr1:167374923-167375424	General	-2.27542	2.29341
chr1:167746755-167747013__mm10__GACTTCCATCGG__chr1:167746639-167747140	Shared	-1.44277	-0.448777
chr1:168305523-168305781__mm10__GACGAATAGCGC__chr1:168305400-168305901	Intermediate		0.13581
chr1:168681915-168682173__mm10__CGCTTCAGACGA__chr1:168681780-168682281	Pericentral		-0.647913
chr1:169187813-169188071__mm10__TTCAAGGTCAGA__chr1:169187697-169188198	Shared		1.31614
chr1:170031752-170032010__mm10__CGCCTTGGATAC__chr1:170031632-170032133	Pericentral		-0.200067
chr1:170343938-170344196__mm10__TACGCTTACGCC__chr1:170343834-170344335	General		-1.95268
chr1:170496262-170496520__mm10__GACAGCATCCAG__chr1:170496144-170496645	General		-1.84319
chr1:170516254-170516512__mm10__CACGGAATCGGA__chr1:170516198-170516699	General	0.220289	3.00203
chr1:170588107-170588365__mm10__GACACATACCTT__chr1:170587992-170588493	General	-0.413125	-1.64053
chr1:170607309-170607567__mm10__GCCGACCAAGAT__chr1:170607160-170607661	General		2.30603
chr1:170656589-170656847__mm10__GCGAGCTGCAAT__chr1:170656471-170656972	General	-0.748239	-0.455772
chr1:170656589-170656847__shuffle__ACCGCAGTGATA__neg-ctrl	Shuffle	-2.31073	-0.424521
chr1:170694809-170695067__mm10__CCATAGTGAACC__chr1:170694617-170695118	Periportal	-1.65227	-0.360963
chr1:170761634-170761892__mm10__TTGCGCCGATAC__chr1:170761510-170762011	General		-2.33955
chr1:171113884-171114142__mm10__AGTCTCAGTCAC__chr1:171113822-171114323	Shared	3.56642	1.72009
chr1:171143055-171143313__mm10__CAAGGTTCCGTG__chr1:171142932-171143433	General		2.92259
chr1:171143055-171143313__shuffle__GAACATCTCGAA__neg-ctrl	Shuffle	-2.19563	-0.70922
chr1:171204358-171204616__mm10__TCGGACCACACT__chr1:171204201-171204702	Shared	3.41596	2.93003
chr1:171212943-171213201__mm10__AGCCGGTACAAT__chr1:171212800-171213301	General	-2.30264	-0.413154
chr1:171213871-171214129__mm10__GCAATGTCGCCA__chr1:171213737-171214238	Intermediate	-0.580933	0.388591
chr1:171214647-171214905__mm10__TCTAGGTTGACA__chr1:171214521-171215022	General	-1.91796	-0.941228
chr1:171220144-171220402__mm10__TTGTGAATGTCG__chr1:171220079-171220580	Pericentral	-2.32999	-0.35052
chr1:171220975-171221233__mm10__CTGAATTGTCGT__chr1:171220836-171221337	Shared	-2.08647	0.0751188
chr1:171221779-171222037__mm10__ATGGTCTAGTAC__chr1:171221659-171222160	Intermediate	-1.1224	-1.24573
chr1:171222413-171222671__mm10__CAACCATACGCA__chr1:171222332-171222833	Shared		-3.43619
chr1:171223865-171224123__mm10__ATGCCAATCGGA__chr1:171223769-171224270	Positive control	3.05059	-0.6678
chr1:171224899-171225157__mm10__CGCCTATCCGAA__chr1:171224859-171225360	General	-0.278981	1.27859
chr1:171227281-171227539__mm10__CCGTTCGCCATA__chr1:171227279-171227780	Shared		-1.37866
chr1:171232448-171232706__mm10__TGTCCATCTAAC__chr1:171232322-171232823	General		-4.04765
chr1:171418787-171419045__mm10__CGCAAGAGACGA__chr1:171418659-171419160	Shared	-0.524967	2.15161
chr1:171503359-171503617__mm10__ATCGCTATTCGT__chr1:171503314-171503815	Shared		-4.08959
chr1:171565896-171566154__mm10__ACTAGACTGCCT__chr1:171565780-171566281	Shared	-0.0836348	2.1077
chr1:172127597-172127855__mm10__AACGTCACCACT__chr1:172127475-172127976	Positive control		0.575812
chr1:172274644-172274902__mm10__TAGCACACAGCC__chr1:172274522-172275023	Pericentral	-1.96052	-0.514268
chr1:172651721-172651979__mm10__GGTCCAGTACAA__chr1:172651549-172652050	General	2.59546	-1.13309
chr1:172652275-172652533__mm10__GAACGGTCACAA__chr1:172652150-172652651	Shared		-1.82299
chr1:172697886-172698144__mm10__GCATAACACTTC__chr1:172697722-172698223	Shared		-2.56947
chr1:172701996-172702254__mm10__GAGCGCGAATTG__chr1:172701877-172702378	General		0.332249
chr1:172932284-172932542__mm10__GATATGAAGACC__chr1:172932160-172932661	General	2.72241	1.56837
chr1:172990789-172991047__mm10__TACTTGCTCATC__chr1:172990663-172991164	General		-4.26092
chr1:174732828-174733086__mm10__TCGATGTCCACC__chr1:174732687-174733188	Intermediate	-0.48455	-1.39931
chr1:174742748-174743006__mm10__TAGAAGTCACCA__chr1:174742634-174743135	General	-0.785181	0.060116
chr1:174748631-174748889__mm10__CTCTACGTCCGA__chr1:174748496-174748997	Intermediate	0.0252782	-0.686646
chr1:174800367-174800625__mm10__CTACAAGAACCT__chr1:174800230-174800731	Shared		-5.64946
chr1:174907696-174907954__mm10__TTACACGTCATG__chr1:174907556-174908057	General	4.0236	3.05098
chr1:174921641-174921899__mm10__TAGCACGTAGAA__chr1:174921521-174922022	General	-2.49186	0.524166
chr1:174931197-174931455__mm10__AACTATACACCG__chr1:174931049-174931550	General		0.323126
chr1:175602284-175602542__mm10__CGATTACCTTGT__chr1:175602134-175602635	General	2.16784	1.8929
chr1:175607947-175608205__mm10__TTAGTAGTGCTC__chr1:175607808-175608309	General
chr1:175607947-175608205__shuffle__TCCTGCACATCC__neg-ctrl	Shuffle	-0.862292	-1.14101
chr1:175631655-175631913__mm10__AAGCCAACCATT__chr1:175631560-175632061	Shared		-4.15694
chr1:176826257-176826515__mm10__TAGTAGGATGCC__chr1:176826136-176826637	Shared	-0.419062	-0.451525
chr1:177453938-177454196__mm10__GAGGTCTGCTGA__chr1:177453806-177454307	General		1.63066
chr1:177458843-177459101__mm10__CGCCATCTACGA__chr1:177458707-177459208	General	-1.39425	0.420795
chr1:177475653-177475911__mm10__TGGATTGCTCAC__chr1:177475583-177476084	Shared	0.0713007	1.21391
chr1:177663212-177663470__mm10__CTCACCAACAAC__chr1:177663072-177663573	Periportal		-4.73275
chr1:177711051-177711309__mm10__ATATGATGGACC__chr1:177710883-177711384	Intermediate	0.355703	2.32864
chr1:177712818-177713076__mm10__GGTAACTTCTTG__chr1:177712692-177713193	Pericentral	0.108704	0.834149
chr1:177729250-177729508__mm10__TAGCTTGGAACC__chr1:177729102-177729603	Shared		-0.924531
chr1:177939121-177939379__hg19__CGTCTACCAACT__chr1:157525788-157526289	Positive control		1.02728
chr1:178236027-178236285__mm10__GATAGGAGTCTG__chr1:178235909-178236410	General		-0.420718
chr1:178236027-178236285__shuffle__GAGCAACCGATA__neg-ctrl	Shuffle		-2.14555
chr1:178330079-178330337__mm10__ATCACCAATCTG__chr1:178329959-178330460	General	1.88073	-0.227795
chr1:178530587-178530845__mm10__CGACATTCTTGC__chr1:178530477-178530978	Pericentral		-0.361509
chr1:178600882-178601140__mm10__TAAGCGGTGAGA__chr1:178600749-178601250	Shared	0.815642	0.557499
chr1:178600882-178601140__shuffle__TCGTTACAGCTT__neg-ctrl	Shuffle		-2.00202
chr1:178981716-178981974__mm10__CATGCTCTACCA__chr1:178981574-178982075	Intermediate	0.228953	-0.572822
chr1:179060881-179061139__hg19__ACATCGAGTCAA__chr1:156657491-156657992	Positive control	-2.47647	0.399339
chr1:179608574-179608832__mm10__ATACCGTCATCT__chr1:179608434-179608935	General	-0.808646	-0.102565
chr1:180018311-180018569__mm10__AGGATCTCTCAG__chr1:180018178-180018679	General		-0.520172
chr1:180175747-180176005__mm10__AACCACAAGACT__chr1:180175607-180176108	Shared		0.0336836
chr1:180195162-180195420__mm10__CATTCTTACAGG__chr1:180195028-180195529	Shared	-1.10622	-0.258713
chr1:180196581-180196839__mm10__ATGCGCTCACAA__chr1:180196464-180196965	General	-1.25566	-0.752991
chr1:180196581-180196839__shuffle__CGCTACAATCAA__neg-ctrl	Shuffle	-2.373	-2.09528
chr1:180210098-180210356__mm10__GAACGCAATAGT__chr1:180210093-180210594	General	-1.50883	1.83455
chr1:180210872-180211130__mm10__GGAGTTAGTTAG__chr1:180210716-180211217	General	-3.65679	-0.671966
chr1:180210872-180211130__shuffle__CGACCAGACGAT__neg-ctrl	Shuffle	-1.54834	-0.969123
chr1:180216935-180217193__mm10__CACTATGATTCC__chr1:180216820-180217321	General	-0.384638	-0.469242
chr1:180220866-180221124__mm10__ATGGAACGTCAG__chr1:180220739-180221240	General		-0.520576
chr1:180387519-180387777__mm10__CACATACCACTT__chr1:180387306-180387807	Shared	2.91109	2.63779
chr1:180707886-180708144__mm10__TACCTCGCTGCA__chr1:180707773-180708274	General	-2.41895	0.0672216
chr1:180813427-180813685__mm10__CCTAGTCGCCAA__chr1:180813273-180813774	Shared		1.77535
chr1:181005451-181005709__mm10__TCAATGTGCCGG__chr1:181005327-181005828	General		-1.4922
chr1:181035424-181035682__mm10__ATTGCACGGTCC__chr1:181035298-181035799	General	4.06551	3.03854
chr1:181037707-181037965__mm10__GAACACTCGTCC__chr1:181037578-181038079	Shared	-0.233704	-1.33336
chr1:181257615-181257873__mm10__TACTCACGTCCT__chr1:181257501-181258002	Shared	2.36047	-0.444031
chr1:181257615-181257873__shuffle__GGTTGGATGGAG__neg-ctrl	Shuffle		-1.26928
chr1:181308015-181308273__mm10__CATTAACTCGTG__chr1:181307900-181308401	Pericentral		0.951131
chr1:182125076-182125334__mm10__CACGTTAAGATC__chr1:182124941-182125442	Shared	1.23737	2.19242
chr1:182271141-182271399__mm10__GTACAAGCCTCC__chr1:182271051-182271552	General		1.89046
chr1:182562895-182563153__mm10__TAGACAGATGGT__chr1:182562758-182563259	Shared	0.929727	-0.180417
chr1:182764179-182764437__mm10__TGTTCGTAATCG__chr1:182764025-182764526	General		1.30997
chr1:182802532-182802790__mm10__TTAGAGGAGATC__chr1:182802360-182802861	General	-0.446616	-1.21749
chr1:182802985-182803243__mm10__GGTCGTTATGGT__chr1:182802862-182803363	Intermediate	-0.576331	-0.408889
chr1:182802985-182803243__shuffle__AACCGTGAGGAA__neg-ctrl	Shuffle	-4.20149	-0.468573
chr1:182805285-182805543__mm10__AGTGACCGAGGA__chr1:182805164-182805665	Pericentral	-0.620878	-1.02959
chr1:182817074-182817332__mm10__GGAAGTCACGGT__chr1:182816949-182817450	Intermediate	0.0101404	-0.282972
chr1:182823767-182824025__mm10__CATCCGAGACCT__chr1:182823651-182824152	Pericentral	1.86491	-0.431327
chr1:182954630-182954888__mm10__CCACTCCATAGG__chr1:182954472-182954973	Shared	-3.67553	-0.553396
chr1:183362332-183362590__mm10__GGAAGTCTCAAT__chr1:183362205-183362706	General	-2.91858	-0.619932
chr1:183362332-183362590__shuffle__TTGCCAGATGTG__neg-ctrl	Shuffle		-4.44828
chr1:183905436-183905694__mm10__CTTACTGCCATC__chr1:183905311-183905812	Positive control	1.77944	1.79913
chr1:184020701-184020959__hg19__GAATGCTCCGTA__chr1:152386457-152386958	Positive control	0.117191	2.16359
chr1:184100491-184100749__mm10__TGCCTAGAGAGT__chr1:184100382-184100883	Shared		-2.45788
chr1:184607806-184608064__mm10__CGGACTCGGAAT__chr1:184607683-184608184	Pericentral		0.0305326
chr1:184675601-184675859__mm10__GTGAGGAGGATA__chr1:184675394-184675895	Shared
chr1:184675601-184675859__shuffle__GGAGCCAATGTC__neg-ctrl	Shuffle	1.51691	-1.00315
chr1:184809606-184809864__mm10__CCACAATAGAGT__chr1:184809499-184810000	General	-1.6836	-0.262611
chr1:184811103-184811361__mm10__GATCAGAGTAGT__chr1:184810986-184811487	General		-0.28474
chr1:184824497-184824755__mm10__CCGTATCCTGCA__chr1:184824384-184824885	Shared	0.974271	3.22684
chr1:184825923-184826181__mm10__AGAGAACGTCCA__chr1:184825800-184826301	General	-0.730915	-0.456107
chr1:184829947-184830205__mm10__AATGACAGGATC__chr1:184829812-184830313	General	-0.123288	0.0772962
chr1:184867785-184868043__mm10__TATCGCACCACA__chr1:184867663-184868164	General		-0.817396
chr1:184867785-184868043__shuffle__TACATACCAGTC__neg-ctrl	Shuffle		-1.2746
chr1:185298582-185298840__mm10__GATTCTCTAACC__chr1:185298456-185298957	Pericentral		-3.43851
chr1:185362879-185363137__mm10__AAGCAGCCGTAC__chr1:185362775-185363276	Shared	2.21531	2.81495
chr1:185362879-185363137__shuffle__CCGCACAAGACA__neg-ctrl	Shuffle	-1.17556	-1.04614
chr1:186581159-186581417__mm10__ACAAGCACGTAG__chr1:186581128-186581629	Shared	0.649109	1.36267
chr1:186804509-186804767__mm10__GTGTCCAGTTCT__chr1:186804393-186804894	Periportal	0.0785238	-0.693929
chr1:187155727-187155985__mm10__ACACGCTTACTA__chr1:187155600-187156101	Shared	-0.550697	1.77143
chr1:187155727-187155985__shuffle__CCACAGTACGAC__neg-ctrl	Shuffle		-5.84632
chr1:187238108-187238366__mm10__CCAACCAACCGA__chr1:187237988-187238489	Shared		1.9684
chr1:187631501-187631759__mm10__AGGTGTGTGGTG__chr1:187631379-187631880	Pericentral	-1.78479	-0.309825
chr1:187743232-187743490__mm10__GAACTGCGAGGT__chr1:187743113-187743614	Intermediate		-0.386067
chr1:187889183-187889441__mm10__TCGCTATCTTGT__chr1:187889056-187889557	Intermediate		-1.00384
chr1:187889183-187889441__shuffle__CCGTGGATCAGT__neg-ctrl	Shuffle	-2.47407	-0.512156
chr1:187896394-187896652__mm10__GTGGAACTTGTG__chr1:187896273-187896774	Pericentral	-0.722012	-3.20376
chr1:187896900-187897158__mm10__ATGAGAACCACA__chr1:187896788-187897289	Pericentral	-2.77572	-2.50342
chr1:187896900-187897158__shuffle__CGCAATCCGCTA__neg-ctrl	Shuffle	-0.354556	-0.750122
chr1:188018595-188018853__mm10__AGTACCAGTCTA__chr1:188018464-188018965	Pericentral		-3.39112
chr1:188077629-188077887__mm10__AGTTACGTCTAC__chr1:188077599-188078100	Pericentral	-0.591818	-0.913073
chr1:188118148-188118406__mm10__AATACCACCACA__chr1:188118016-188118517	Shared	-0.644206	-0.278205
chr1:188140279-188140537__mm10__AAGTATCGTGTG__chr1:188140162-188140663	Pericentral	0.0681932	-0.560943
chr1:189665986-189666244__mm10__CAATGCGCGGTA__chr1:189665908-189666409	Intermediate	-2.04083	-0.778798
chr1:189908188-189908446__mm10__TCCGCGATTACC__chr1:189908070-189908571	Periportal	-0.756499	-0.975092
chr1:189985881-189986139__mm10__CCAATCCTGAAT__chr1:189985757-189986258	General		1.81432
chr1:189993319-189993577__mm10__CTACGATATGCC__chr1:189993199-189993700	Periportal	0.112796	-0.562381
chr1:190042257-190042515__mm10__AGGACGCTCTTC__chr1:190042151-190042652	General	1.95262	0.779345
chr1:190048577-190048835__mm10__ACTTGCACGAAT__chr1:190048451-190048952	Shared
chr1:190133262-190133520__mm10__ATTGATCGTGCC__chr1:190133122-190133623	General	-0.111886	0.0110856
chr1:190173708-190173966__mm10__ACTATTCCGATG__chr1:190173492-190173993	Shared	-3.31401	0.221137
chr1:190177033-190177291__mm10__TCACAGAGGAAC__chr1:190176928-190177429	Shared	-1.04051	-0.49931
chr1:190177033-190177291__shuffle__CCATGCAGTGTG__neg-ctrl	Shuffle		-5.72257
chr1:190204544-190204802__mm10__TCTTACCAATGC__chr1:190204450-190204951	General	0.72196	-0.0958887
chr1:190880744-190881002__mm10__ATCCAATAGTGC__chr1:190880637-190881138	General		-1.16304
chr1:190880744-190881002__shuffle__GCCTAGTTATCT__neg-ctrl	Shuffle		-3.38266
chr1:191026134-191026392__mm10__AATCGTGCATGG__chr1:191025945-191026446	Shared	-1.09086	1.44918
chr1:191254507-191254765__mm10__AATCCGTTCGAG__chr1:191254389-191254890	Positive control	-0.830359	-0.769396
chr1:191312725-191312983__mm10__TTCTAACCAAGG__chr1:191312584-191313085	Shared	0.265707	1.45364
chr1:191641483-191641741__mm10__CCGTCATCTCCA__chr1:191641362-191641863	Periportal		2.73177
chr1:191681646-191681904__mm10__CGAAGGACAGAA__chr1:191681533-191682034	General		-1.25933
chr1:191738816-191739074__mm10__ACTCGTGGTCCT__chr1:191738691-191739192	Periportal		0.0781849
chr1:191821314-191821572__mm10__GACGTTGATTAC__chr1:191821230-191821731	Shared		0.580703
chr1:191821314-191821572__shuffle__AGTTGATTCGAC__neg-ctrl	Shuffle		-1.13088
chr1:191839372-191839630__mm10__CAAGCATCCAAT__chr1:191839244-191839745	Positive control		-1.52243
chr1:191846702-191846960__mm10__CCGGAGAAGATC__chr1:191846581-191847082	General	-1.71407	1.12134
chr1:191921804-191922062__mm10__CAACAATGGACG__chr1:191921660-191922161	General		-3.55814
chr1:191945433-191945691__mm10__ACCACGCCGATA__chr1:191945309-191945810	General	-1.43282	-0.714598
chr1:191945433-191945691__shuffle__CGAATTGTAACC__neg-ctrl	Shuffle		-5.13277
chr1:191964299-191964557__mm10__CGCATCACAGCA__chr1:191964196-191964697	Shared	2.48111	1.73714
chr1:192104113-192104371__mm10__CGCTATCCTCCT__chr1:192103996-192104497	Shared	0.19617	-0.418125
chr1:192136627-192136885__mm10__GCTGATGAGTGG__chr1:192136484-192136985	Shared		-5.60583
chr1:192190546-192190804__mm10__CCTTCCACACCA__chr1:192190447-192190948	General		0.58998
chr1:192415898-192416156__mm10__AGCTCCTGTAGA__chr1:192415781-192416282	General	-0.984045	0.290626
chr1:192416520-192416778__mm10__TCGATTGAACCT__chr1:192416359-192416860	General	-0.900129	0.122253
chr1:192612406-192612664__mm10__TATCCGCCTGTA__chr1:192612296-192612797	General	-0.343385	-1.10599
chr1:193083119-193083377__mm10__CAGTATTCCATG__chr1:193082973-193083474	Shared	-0.46385	0.666081
chr1:193241492-193241750__mm10__CAGACTCGAACC__chr1:193241376-193241877	Periportal	-1.23034	-1.02185
chr1:193242327-193242585__mm10__TGGTGACTCTCG__chr1:193242200-193242701	Periportal	2.28251	-0.137416
chr1:193272960-193273218__mm10__TCTTGCGATAGG__chr1:193272856-193273357	Shared	-0.633634	-0.209015
chr1:193326488-193326746__mm10__TTGTCCACGAGG__chr1:193326360-193326861	General		-0.477182
chr1:194308664-194308922__mm10__TGGTGTCAGCAG__chr1:194308532-194309033	Shared		-5.55256
chr1:194318442-194318700__mm10__ACGTTGCTGTAG__chr1:194318321-194318822	Periportal		1.10658
chr1:194338584-194338842__mm10__AGTGGAGTCAAT__chr1:194338462-194338963	Shared		-3.80351
chr1:194361374-194361632__mm10__CCAATCGTGTCC__chr1:194361250-194361751	General	0.246742	0.249682
chr1:194373509-194373767__mm10__CTTAGGAGAACT__chr1:194373386-194373887	Periportal	4.21528
chr1:194373509-194373767__shuffle__ATCATAAGAGCG__neg-ctrl	Shuffle		-4.27216
chr1:194472563-194472821__mm10__GCAACTGGAAGA__chr1:194472438-194472939	Periportal	0.96821	0.015617
chr1:194482710-194482968__mm10__CTTGCGCTCTAC__chr1:194482610-194483111	General		3.54783
chr1:194610430-194610688__mm10__CGATTCCGGTAA__chr1:194610308-194610809	Periportal	1.18862	0.355958
chr1:194613365-194613623__mm10__GTGATGCCAGCT__chr1:194613224-194613725	Shared	0.237132	-0.337429
chr1:194660469-194660727__mm10__TAGCGCCTTACC__chr1:194660303-194660804	Positive control		3.78052
chr1:194677895-194678153__mm10__ACCGTGTTGCGT__chr1:194677766-194678267	General	0.939889	2.3056
chr1:195092198-195092456__mm10__GTACCACTCCGT__chr1:195092083-195092584	Shared	0.738169	0.851233
chr1:195221865-195222123__mm10__GAGATTCGCCAC__chr1:195221733-195222234	General	0.288342	1.89716
chr1:202317601-202317859__hg19__CCTCCTATCCTA__chr1:134955690-134956191	Positive control	2.30475	1.59344
chr1:203764521-203764779__hg19__CTTAGGAGTGCC__chr1:133661164-133661665	Positive control	-0.989733	2.93319
chr1:204010392-204010650__hg19__CATGTGGTGCCT__chr1:133452539-133453040	Positive control	-3.59467	0.965187
chr1:207124758-207125016__hg19__TTGATCGCACAC__chr1:130822103-130822604	Positive control		3.3301
chr1:20806841-20807099__hg19__GTACAATGGAAC__chr4:138459723-138460224	Positive control		3.13828
chr1:208374641-208374899__hg19__GACGCTGTTATC__chr1:194660303-194660804	Positive control	-0.933174	1.30381
chr1:20940205-20940463__mm10__GTATTCCGTGAC__chr1:20940098-20940599	Shared	1.15357	1.0079
chr1:21059752-21060010__mm10__ATTCGCCGGACT__chr1:21059633-21060134	Periportal	-0.335915	-0.837359
chr1:21069894-21070152__mm10__ACTCCGCTTCCA__chr1:21069776-21070277	Shared		-1.25148
chr1:21125052-21125310__mm10__CAACTCGGTGTG__chr1:21124911-21125412	General	1.2539	0.139086
chr1:211822364-211822622__hg19__TGGACTCACCGA__chr1:191839244-191839745	Positive control	-0.217225	-0.901313
chr1:21229179-21229437__mm10__ATGATAAGCGAG__chr1:21229063-21229564	General	-1.01427	-1.59353
chr1:21231813-21232071__mm10__TGAAGCAATGAG__chr1:21231712-21232213	General		-4.83678
chr1:21244507-21244765__mm10__CGATACTACTTC__chr1:21244415-21244916	General		-0.125833
chr1:21245096-21245354__mm10__CGTATGCCTTGT__chr1:21244984-21245485	Intermediate		-3.64054
chr1:21246164-21246422__mm10__GTAACACATTCC__chr1:21246088-21246589	General	-1.44918	0.352432
chr1:21248067-21248325__mm10__TGATCGTCCAGG__chr1:21247941-21248442	General		-0.59568
chr1:21249408-21249666__mm10__GTTCATCGTGTG__chr1:21249231-21249732	General		-1.02577
chr1:21253797-21254055__mm10__CTGCAACCATAG__chr1:21253712-21254213	Shared	-1.01393	0.622627
chr1:21260564-21260822__mm10__AACGGAAGCTAA__chr1:21260364-21260865	Shared		-0.25269
chr1:21260564-21260822__shuffle__CACGTCTATGCG__neg-ctrl	Shuffle	-3.61166	-0.494542
chr1:21263545-21263803__mm10__AGCATCTTCCGG__chr1:21263473-21263974	Intermediate		-1.58733
chr1:21264150-21264408__mm10__CTACTACCGAAT__chr1:21264030-21264531	Intermediate		-4.87035
chr1:212691921-212692179__hg19__TATTCCGTCTAC__chr1:191254389-191254890	Positive control		0.289587
chr1:21299887-21300145__mm10__GATAGAACGTGA__chr1:21299768-21300269	Periportal		-5.54709
chr1:21304190-21304448__mm10__ACACGAACTTGA__chr1:21304067-21304568	Shared		0.0768507
chr1:21315847-21316105__mm10__GTCGTCATTCTC__chr1:21315732-21316233	General		-2.43238
chr1:21324242-21324500__mm10__CGTAACATCGCG__chr1:21324178-21324679	General		-0.136974
chr1:222060521-222060779__hg19__GACTCATCTCTC__chr1:183905311-183905812	Positive control	2.19616	2.27316
chr1:22620933-22621191__mm10__TAGCATCAACGA__chr1:22620820-22621321	Shared		0.333143
chr1:22996732-22996990__mm10__CGGACTGTTCGA__chr1:22996610-22997111	General	3.0264	0.14792
chr1:234859921-234860179__hg19__AGTGTTCTGAGT__chr8:126666411-126666912	Positive control	2.75524	2.13157
chr1:236958361-236958619__hg19__GTGCAGCCAATA__chr13:12257958-12258459	Positive control		2.96285
chr1:24107932-24108190__mm10__CCATCGAGTGAC__chr1:24107876-24108377	Positive control		-3.07364
chr1:24678428-24678686__mm10__TCTCCACACGAA__chr1:24678234-24678735	Shared	0.0623172	2.16135
chr1:24700407-24700665__mm10__ATATCCTGGTAC__chr1:24700276-24700777	Shared	-1.77908	0.619153
chr1:26324621-26324879__hg19__AACCTCCGTGAA__chr4:134395974-134396475	Positive control		0.892615
chr1:27237001-27237259__hg19__CGTTCCGATTAC__chr4:133557213-133557714	Positive control		-2.65408
chr1:27883802-27884060__mm10__GAGACGAATCAG__chr1:27883696-27884197	Shared		1.53677
chr1:27933881-27934139__hg19__TTAACGAGACGA__chr4:133007920-133008421	Positive control	-1.58841	1.94337
chr1:30950521-30950779__mm10__CAAGCAGCAGGA__chr1:30950364-30950865	General		0.673663
chr1:31015308-31015566__mm10__TCACTGCCTACC__chr1:31015194-31015695	General		0.416178
chr1:31016147-31016405__mm10__CCTTCGTTGTTG__chr1:31016038-31016539	General	1.17181	-0.117263
chr1:31019306-31019564__mm10__CATCAGCCTTCA__chr1:31019179-31019680	Positive control	3.22387	0.406447
chr1:31019306-31019564__shuffle__ACCACTTCGCTA__neg-ctrl	Shuffle	-1.8397	-0.207377
chr1:31073102-31073360__mm10__CGCCATCGTTAA__chr1:31072975-31073476	General		0.523066
chr1:31094841-31095099__mm10__ATCCAAGACACA__chr1:31094781-31095282	Positive control
chr1:31096438-31096696__mm10__GTCCGAGTGATT__chr1:31096315-31096816	General	-1.44896	1.35864
chr1:31096438-31096696__shuffle__TCTGTTCCTTCC__neg-ctrl	Shuffle	-0.863198	0.819232
chr1:33042491-33042749__mm10__CTTGAGTACGGA__chr1:33042364-33042865	Periportal
chr1:33074612-33074870__mm10__GCAAGACCATTC__chr1:33074489-33074990	Periportal		-1.55992
chr1:33202981-33203239__hg19__TGTACTCTCAAG__chr4:129251018-129251519	Positive control	0.586748	2.29757
chr1:33213952-33214210__mm10__ATCAGCACAACC__chr1:33213805-33214306	Shared		0.0935665
chr1:33213952-33214210__shuffle__ATCAGTAGTTCC__neg-ctrl	Shuffle		-1.93202
chr1:33734100-33734358__mm10__GTTGCTGTGGAG__chr1:33733976-33734477	Periportal	0.831817	-0.427909
chr1:34237670-34237928__mm10__ATGGAACTGCTA__chr1:34237552-34238053	General	-2.13659	-0.848983
chr1:34252345-34252603__mm10__TTCGGATACGCC__chr1:34252229-34252730	Intermediate	2.58237	2.60648
chr1:34306793-34307051__mm10__AAGCGTGGTAGG__chr1:34306668-34307169	Pericentral	-0.383813	-1.72141
chr1:34310872-34311130__mm10__TTCCGCATCGTT__chr1:34310753-34311254	Intermediate	-0.703728	0.590897
chr1:34310872-34311130__shuffle__TCCGTTGATCTC__neg-ctrl	Shuffle
chr1:35764142-35764400__mm10__AACAGAGCGTCG__chr1:35764015-35764516	General	0.758078	0.236378
chr1:35836569-35836827__mm10__AGGTCAAGATTC__chr1:35836505-35837006	General		-0.726912
chr1:36066270-36066528__mm10__CGGTCAGGTACT__chr1:36066106-36066607	General	-1.80053	-1.16105
chr1:36075110-36075368__mm10__CTCAGGACGCAA__chr1:36074986-36075487	General	3.10296	1.10856
chr1:36075707-36075965__mm10__AATTCCGCACCG__chr1:36075607-36076108	Positive control	-0.53109	-0.756221
chr1:36093790-36094048__mm10__AACACGAAGGTC__chr1:36093700-36094201	General	-0.0770834	-0.313286
chr1:36093790-36094048__shuffle__GGTCCTCACAGA__neg-ctrl	Shuffle		0.81513
chr1:36110090-36110348__mm10__GTCAGGAACACC__chr1:36109972-36110473	General		-4.27697
chr1:36316897-36317155__mm10__CGCTCTCCAAGT__chr1:36316772-36317273	Pericentral	-2.07312	-0.436899
chr1:36333265-36333523__mm10__ATTCTGCTCGCC__chr1:36333146-36333647	Pericentral	-0.978841	-0.646375
chr1:36445227-36445485__mm10__TCAACTAGAAGG__chr1:36445029-36445530	Shared	-0.716168	1.67435
chr1:36547172-36547430__mm10__TTCGAGATGTCA__chr1:36547114-36547615	Shared		1.31127
chr1:36811851-36812109__mm10__GCATCACGGAAG__chr1:36811726-36812227	Intermediate		-0.442005
chr1:36861858-36862116__mm10__ATCCGCAATTAG__chr1:36861732-36862233	Shared	-3.85231	0.334034
chr1:36902605-36902863__mm10__ACGAGAACGAGC__chr1:36902485-36902986	Pericentral	-4.67836	-0.298676
chr1:37041146-37041404__mm10__TGTTAGTCAGAG__chr1:37041027-37041528	General	1.31699	0.189245
chr1:37341932-37342190__mm10__TGACCTAATGAC__chr1:37341812-37342313	General	-1.23934	0.206919
chr1:37347344-37347602__mm10__AAGCCGACACAC__chr1:37347196-37347697	General		-0.19678
chr1:37347344-37347602__shuffle__AAGAGCAGTCAA__neg-ctrl	Shuffle	-1.77818	-0.75972
chr1:37878150-37878408__mm10__GCGTGTCTAGTC__chr1:37878003-37878504	General	-1.30166	-0.0446369
chr1:38176144-38176402__mm10__AGTAGGAAGACC__chr1:38176029-38176530	General	0.376811	-0.134879
chr1:38241269-38241527__mm10__CAATGTTATCGG__chr1:38241149-38241650	Periportal	-0.918513	-0.589853
chr1:38241902-38242160__mm10__GACCTTATGTTC__chr1:38241751-38242252	Periportal	-0.531376	-1.06262
chr1:39425550-39425808__mm10__CCTCAGAAGATT__chr1:39425428-39425929	General	0.276461	0.333402
chr1:39577422-39577680__mm10__TGAAGGTCTGAT__chr1:39577198-39577699	Shared	0.555894	0.943942
chr1:39591627-39591885__mm10__TAAGTTGACGCA__chr1:39591491-39591992	General	-1.22725	-2.62632
chr1:39592151-39592409__mm10__CTCAAGTTAGTC__chr1:39592014-39592515	General	-3.00938	0.408963
chr1:39598776-39599034__mm10__CACTTGCTATGG__chr1:39598660-39599161	Intermediate		-1.1096
chr1:39813146-39813404__mm10__CGTAAGATAAGC__chr1:39813026-39813527	Positive control		1.63259
chr1:39903003-39903261__mm10__TTGACTGCACTT__chr1:39902885-39903386	Shared
chr1:40161110-40161368__mm10__AGTACACCGCTC__chr1:40160989-40161490	Periportal	-2.58113	0.403942
chr1:40161110-40161368__shuffle__CGACGCTGAATA__neg-ctrl	Shuffle		-0.580856
chr1:40163444-40163702__mm10__TGTCTTCTCAGG__chr1:40163314-40163815	General	0.441809	1.15611
chr1:40175898-40176156__mm10__GGTCTTCTAACT__chr1:40175770-40176271	General	0.52935	1.36291
chr1:40437721-40437979__mm10__CCTACAACGGAG__chr1:40437593-40438094	Intermediate		-2.17693
chr1:41752534-41752792__mm10__CATACCTACACA__chr1:41752430-41752931	Intermediate		0.323244
chr1:42851094-42851352__mm10__AGCGTGACAATA__chr1:42850985-42851486	Shared	2.85787	2.46321
chr1:43066079-43066337__mm10__TCTACTGGTGAA__chr1:43065948-43066449	Pericentral	0.932311	-0.12118
chr1:43098388-43098646__mm10__CACAAGTAGGAA__chr1:43098225-43098726	Positive control	-1.0159	1.25932
chr1:43399045-43399303__mm10__ATCTCAGTTAGG__chr1:43398925-43399426	Intermediate		-1.53965
chr1:43530365-43530623__mm10__TTGCTCAGTCCT__chr1:43530334-43530835	Shared	-2.73084	-0.108049
chr1:44015586-44015844__mm10__ATAAGCGGATCT__chr1:44015463-44015964	General	-3.66298	0.513226
chr1:44118734-44118992__mm10__AGTAGACAATCG__chr1:44118625-44119126	Shared		-1.85165
chr1:44130250-44130508__mm10__AGACATGCGTTC__chr1:44130131-44130632	Periportal		-1.68836
chr1:45484366-45484624__hg19__TGTTGGTGAGCA__chr4:116986794-116987295	Positive control	-2.07606	0.236765
chr1:45905302-45905560__mm10__TGCTGAACCGTA__chr1:45905118-45905619	Periportal		-0.749377
chr1:45920764-45921022__mm10__CACATCGTCTTA__chr1:45920647-45921148	Shared		1.20121
chr1:4661846-4662104__mm10__GATAGTAGCGTA__chr1:4661725-4662226	General	-0.192879	3.48399
chr1:4769003-4769261__mm10__TCTCCATTCTGT__chr1:4768873-4769374	General	1.4689	0.00751735
chr1:4769003-4769261__shuffle__AGACGACTAGGT__neg-ctrl	Shuffle		-1.34958
chr1:4801680-4801938__mm10__CGAACGATAGTC__chr1:4801539-4802040	General	1.0934	0.941082
chr1:50935543-50935801__mm10__GGATCGGTAATT__chr1:50935411-50935912	Intermediate		-5.59676
chr1:51513139-51513397__mm10__TCGTGATCTGGA__chr1:51513017-51513518	Periportal
chr1:51720280-51720538__mm10__TGACGGTTCGGA__chr1:51720148-51720649	General	0.209544	0.250331
chr1:51720280-51720538__shuffle__ACGAGCTTGTGT__neg-ctrl	Shuffle	-1.24633	0.590288
chr1:51740892-51741150__mm10__TGAAGGTGGTCG__chr1:51740814-51741315	Periportal		-2.59705
chr1:51770169-51770427__mm10__GTCTCCGATGGT__chr1:51770043-51770544	Shared		-5.34624
chr1:51883292-51883550__mm10__CTTAGGACTCTG__chr1:51883160-51883661	General	0.176183	-0.866079
chr1:51891484-51891742__mm10__GAGGTTACAGCA__chr1:51891358-51891859	General	-0.458006	-1.37169
chr1:51895999-51896257__mm10__TTCGGTGATAAC__chr1:51895855-51896356	General		-1.74212
chr1:52158113-52158371__mm10__ACGAACTTGTAC__chr1:52157987-52158488	Shared		-0.527707
chr1:52495646-52495904__mm10__CGATCTTGACTC__chr1:52495508-52496009	General	-2.19645	0.190692
chr1:52750033-52750291__mm10__ATTAGCATGGTG__chr1:52749912-52750413	General	2.31125	1.41688
chr1:52849473-52849731__mm10__GCAGCTCTACAT__chr1:52849335-52849836	General	-0.717209	-0.731715
chr1:53296971-53297229__mm10__TACTCTCAGCGA__chr1:53296800-53297301	Shared	0.910416	2.11964
chr1:54789369-54789627__mm10__CTACAACTACTG__chr1:54789231-54789732	Shared		-1.57236
chr1:54853714-54853972__mm10__GTGTAAGGTGTA__chr1:54853593-54854094	Shared	-2.15858	-0.968385
chr1:54983558-54983816__mm10__TCTTCACGATTC__chr1:54983376-54983877	Shared	0.107232	-0.177957
chr1:55079731-55079989__mm10__ATTAACTGGTCC__chr1:55079604-55080105	General		-3.00612
chr1:55088011-55088269__mm10__ACACCAAGTTAG__chr1:55087812-55088313	Shared		2.63033
chr1:55171706-55171964__mm10__CCTGCGAAGTGT__chr1:55171586-55172087	Positive control		-0.699798
chr1:55171706-55171964__shuffle__ATGCAGTCAGTC__neg-ctrl	Shuffle	-0.937699	-1.99007
chr1:55173775-55174033__mm10__GTATAATCGCGC__chr1:55173635-55174136	General	-1.42479	0.630739
chr1:55707107-55707365__mm10__CCGAGAATAGTC__chr1:55706949-55707450	Shared	-1.39529	-0.974474
chr1:56880481-56880739__hg19__CTGGTGGTAACT__chr4:105308830-105309331	Positive control	-0.319019	2.79373
chr1:56969460-56969718__mm10__CGACACCAACCA__chr1:56969337-56969838	General	-0.195118	1.45255
chr1:58071488-58071746__mm10__GCAGTAACACGG__chr1:58071406-58071907	Periportal	-0.59023	-0.862109
chr1:58077909-58078167__mm10__CAACGACGCAAC__chr1:58077770-58078271	General	-1.69387	-1.26079
chr1:58078482-58078740__mm10__AGGACGACAGAA__chr1:58078344-58078845	General	-0.0723862	0.182002
chr1:58092474-58092732__mm10__AATACCTCTACC__chr1:58092436-58092937	General		0.62746
chr1:58112994-58113252__mm10__GAACAAGCCGAA__chr1:58112833-58113334	General		-1.8807
chr1:58144470-58144728__mm10__GATGCCAGTCAA__chr1:58144323-58144824	General	3.46332	3.33341
chr1:58341647-58341905__mm10__CCTTCCAATGAG__chr1:58341525-58342026	Shared	-1.81551	-0.484353
chr1:58504935-58505193__mm10__AGTGTCCGTGTG__chr1:58504743-58505244	Shared	2.4609	2.2063
chr1:59174533-59174791__mm10__CATATAGCAGCG__chr1:59174434-59174935	General		0.473367
chr1:59175074-59175332__mm10__CGCTCGTTAGTT__chr1:59174956-59175457	General		-0.060203
chr1:59202515-59202773__mm10__CTCGATTAGTAC__chr1:59202399-59202900	General		-4.49267
chr1:59212162-59212420__mm10__CAGAACGGACTC__chr1:59212041-59212542	General		2.97225
chr1:59321631-59321889__mm10__AAGTAAGTCAGG__chr1:59321486-59321987	General	1.33657	0.2043
chr1:59347201-59347459__hg19__TGACCTGCCGAT__chr4:95141184-95141685	Positive control	5.11975	1.01769
chr1:59368187-59368445__mm10__ACCAGAAGTGTA__chr1:59368063-59368564	General
chr1:59383033-59383291__mm10__GAAGGAATAGCC__chr1:59382963-59383464	Periportal	0.62682	0.361617
chr1:59389237-59389495__mm10__CGTACTCAGCCT__chr1:59389112-59389613	General	-0.407124	-0.430439
chr1:59436443-59436701__mm10__CATCCAAGCGCA__chr1:59436305-59436806	General	-5.1399	-0.85027
chr1:59437407-59437665__hg19__GCTTAGTCTTAC__chr4:95212951-95213452	Positive control	-0.824941	-0.740512
chr1:59439193-59439451__mm10__ATATCTGAGCCA__chr1:59439087-59439588	Shared		-2.50793
chr1:59483926-59484184__mm10__GTGCGAATCTGG__chr1:59483802-59484303	Intermediate	-1.67095	-1.2656
chr1:60146960-60147218__mm10__TTCTAACACTGC__chr1:60146842-60147343	General	-1.3679	-1.01293
chr1:60343176-60343434__mm10__TATTCGAGGATC__chr1:60343113-60343614	Shared	-2.94908	1.63406
chr1:60599031-60599289__mm10__TTGAGACTAGCA__chr1:60598909-60599410	General	-0.166253	-0.0980417
chr1:60669092-60669350__mm10__ACCATGCTCCTG__chr1:60668973-60669474	Shared	2.58102	1.54045
chr1:61649979-61650237__mm10__CAAGTAGGTATC__chr1:61649830-61650331	General	-1.64171	-0.407451
chr1:62723926-62724184__mm10__CATCGGAGCCAA__chr1:62723812-62724313	Shared	0.27292	-1.14731
chr1:62723926-62724184__shuffle__AAGAGGAATCGG__neg-ctrl	Shuffle		-0.753898
chr1:62734595-62734853__mm10__CATTGAGTCTAC__chr1:62734477-62734978	Shared		-3.51194
chr1:62748384-62748642__mm10__CGGACGATGCTT__chr1:62748267-62748768	Shared		-1.01982
chr1:62809665-62809923__mm10__ATGAAGCGACGG__chr1:62809554-62810055	General		0.1592
chr1:62823682-62823940__mm10__AGAACGAACCGG__chr1:62823579-62824080	General	-1.63941	-1.00299
chr1:63730468-63730726__mm10__GCACTAGGTATA__chr1:63730364-63730865	Shared		3.09827
chr1:64140141-64140399__hg19__TGCCGCGATCAA__chr4:100008359-100008860	Positive control		2.48935
chr1:64737871-64738129__mm10__CAGATGCTTCGT__chr1:64737869-64738370	Shared	-2.4766	0.564291
chr1:64742797-64743055__mm10__CATACCTTGACC__chr1:64742669-64743170	Shared
chr1:64809160-64809418__mm10__GGACATCGAGTT__chr1:64809112-64809613	Shared		3.43646
chr1:65154845-65155103__mm10__GTCGAAGCGCAA__chr1:65154764-65155265	Shared		-0.543862
chr1:65178207-65178465__mm10__GAACAATCGCAA__chr1:65178191-65178692	Shared	-1.64316	0.738438
chr1:65337848-65338106__mm10__AACTATCTACGG__chr1:65337734-65338235	General
chr1:65337848-65338106__shuffle__ATTGCATCACTG__neg-ctrl	Shuffle		-2.95758
chr1:65381621-65381879__hg19__CGATGATGCGGA__chr4:101216909-101217410	Positive control		2.23143
chr1:66998672-66998930__mm10__CGGTATGGAGTA__chr1:66998551-66999052	General
chr1:66998672-66998930__shuffle__AGTTATCGCCGG__neg-ctrl	Shuffle		-0.371948
chr1:67002242-67002500__mm10__ACTTGCACCACG__chr1:67002137-67002638	Periportal
chr1:67002242-67002500__shuffle__ACAAGCGCAGAA__neg-ctrl	Shuffle		-0.0801776
chr1:67061512-67061770__mm10__CAGTAATAACGG__chr1:67061396-67061897	Periportal		-0.781464
chr1:67077824-67078082__mm10__AGCTGGAATCGC__chr1:67077672-67078173	Positive control	0.231507	2.27819
chr1:67103969-67104227__mm10__TCTCCATGTAGG__chr1:67103851-67104352	Positive control		-2.27924
chr1:67116560-67116818__mm10__AACAAGACATCG__chr1:67116454-67116955	Shared	-0.451074	-1.16502
chr1:67122863-67123121__mm10__CGATGTGAATGA__chr1:67122745-67123246	Shared		-0.890434
chr1:67123760-67124018__mm10__GTGGTGGAGAGA__chr1:67123630-67124131	Shared	-2.15094	0.218301
chr1:67124687-67124945__mm10__CACATTGATACG__chr1:67124559-67125060	General
chr1:67131569-67131827__mm10__ACTTGTGTTCGG__chr1:67131425-67131926	Shared	-0.759321	-0.772516
chr1:67153949-67154207__mm10__GCCGTTAGCCAA__chr1:67153793-67154294	Shared	-1.37627	-0.732074
chr1:67154816-67155074__mm10__CCTCAAGTGGAA__chr1:67154711-67155212	Shared	-2.20701	-0.586719
chr1:67155343-67155601__mm10__CCGTCTCCAATT__chr1:67155238-67155739	Shared		-1.26593
chr1:67157285-67157543__mm10__CAACTCTTATGG__chr1:67157135-67157636	Shared	-1.89897	-1.08509
chr1:67158025-67158283__mm10__GCACGAGAAGTC__chr1:67157948-67158449	Shared
chr1:67160674-67160932__mm10__GTCGCCAGTGAA__chr1:67160517-67161018	Shared
chr1:67161252-67161510__mm10__TCCAGTAAGTAG__chr1:67161128-67161629	Shared	-2.58654	-0.45124
chr1:67174216-67174474__mm10__ATCAGCGAGTGC__chr1:67174094-67174595	Shared	-1.24306	-1.22369
chr1:67178629-67178887__mm10__ACCTTCGCGCTT__chr1:67178495-67178996	General	-1.44864	-1.06051
chr1:67184222-67184480__mm10__ATGACCTCCACA__chr1:67184109-67184610	Shared		1.07776
chr1:67186253-67186511__mm10__ACTTGTGCATCA__chr1:67186135-67186636	Shared		-4.5704
chr1:67189107-67189365__mm10__CTGCAATGTGGA__chr1:67188902-67189403	Shared	-1.11143	-0.897699
chr1:67190216-67190474__mm10__GTATTGCGAACC__chr1:67190058-67190559	Shared	-2.69582	1.09505
chr1:67207179-67207437__mm10__TCACGTACTGGT__chr1:67207038-67207539	General	-0.578516	-0.193573
chr1:67214047-67214305__mm10__CTACACGCACTC__chr1:67213889-67214390	Shared	-1.65133	-1.09243
chr1:67223741-67223999__mm10__GTCTACCATGTT__chr1:67223682-67224183	Shared		-4.87035
chr1:67224507-67224765__mm10__CGCTGAATGGAG__chr1:67224273-67224774	Shared
chr1:68973806-68974064__mm10__AGAGTCACATAC__chr1:68973690-68974191	General		-0.799324
chr1:69634335-69634593__mm10__TCCTACAGAACA__chr1:69634223-69634724	Shared	-1.97116	-1.13594
chr1:70692618-70692876__mm10__GCGTGTGTTCCA__chr1:70692494-70692995	General
chr1:71557005-71557263__mm10__TTACTAGCTGAG__chr1:71556773-71557274	Shared		2.99929
chr1:71576062-71576320__mm10__TCGGAATAGGAC__chr1:71575965-71576466	General	1.3397	-1.13033
chr1:71579564-71579822__mm10__CGACCGAATGCA__chr1:71579466-71579967	General		-4.7366
chr1:71634575-71634833__mm10__TGAATCCTCTAC__chr1:71634494-71634995	Positive control	-1.72576	2.47461
chr1:71647369-71647627__mm10__AAGAATCCAAGG__chr1:71647262-71647763	General		0.704646
chr1:71650842-71651100__mm10__ATCGACAAGACC__chr1:71650692-71651193	Periportal	1.71339	1.32544
chr1:71886986-71887244__mm10__TCTGCTTCGGAC__chr1:71886866-71887367	Shared		2.88453
chr1:71887845-71888103__mm10__GCATCGTAGTCC__chr1:71887746-71888247	General	-4.46167	-0.809745
chr1:71912559-71912817__mm10__CACCGATGTATA__chr1:71912437-71912938	Positive control		1.65403
chr1:72012768-72013026__mm10__CCTTATCAGCAT__chr1:72012662-72013163	Periportal		-1.68678
chr1:72012768-72013026__shuffle__GGTCCTAGATAA__neg-ctrl	Shuffle		-1.11223
chr1:72032332-72032590__mm10__CATCACGCCACT__chr1:72032200-72032701	Shared		0.388785
chr1:72173426-72173684__mm10__TCAGAATCAACC__chr1:72173283-72173784	Shared	3.15286	-1.08626
chr1:72282644-72282902__mm10__TACTACCACGCC__chr1:72282530-72283031	General	-1.62948	0.695947
chr1:72284121-72284379__mm10__CAGTCAGAATGG__chr1:72284072-72284573	Shared	0.82621	1.46771
chr1:72287977-72288235__mm10__GGAAGAAGCGGA__chr1:72287852-72288353	General		1.66045
chr1:72288591-72288849__mm10__CAGATCAACTTC__chr1:72288449-72288950	General	-1.61947	-0.968627
chr1:72288591-72288849__shuffle__CTTGTCTTCGAG__neg-ctrl	Shuffle		-0.661648
chr1:72583031-72583289__mm10__CAAGTAACCTCC__chr1:72582915-72583416	Positive control	2.18897	1.03217
chr1:72773297-72773555__mm10__ACTAAGAGCCAA__chr1:72773194-72773695	Periportal	-1.00042	-0.342784
chr1:72790763-72791021__mm10__CCGCCATAATAC__chr1:72790642-72791143	General	-1.81779	-0.782871
chr1:72791828-72792086__mm10__GGACCGGAAGAA__chr1:72791715-72792216	General		0.799919
chr1:72809321-72809579__mm10__ACAAGCACACGG__chr1:72809201-72809702	General		-0.094249
chr1:72842714-72842972__mm10__ACCAACTGTGCC__chr1:72842588-72843089	General	-0.163447	1.41801
chr1:72874808-72875066__mm10__CCGGATCTTCAG__chr1:72874687-72875188	Shared	-2.94552	-1.08787
chr1:72874808-72875066__shuffle__AATTCTCCGTTG__neg-ctrl	Shuffle		-0.527716
chr1:72913192-72913450__mm10__CATGTCGGATCG__chr1:72913083-72913584	Pericentral		1.54647
chr1:72913192-72913450__shuffle__GCAGGTTACTAC__neg-ctrl	Shuffle	-2.11811	-1.16408
chr1:73672334-73672592__mm10__TTAGCGACGACA__chr1:73672203-73672704	Shared	1.26717	-0.214477
chr1:73929262-73929520__mm10__ATACTGTTCCTG__chr1:73929125-73929626	Shared	-2.2653	1.06041
chr1:74013337-74013595__mm10__TTGGACTCAGAA__chr1:74013217-74013718	General		-5.55506
chr1:74014591-74014849__mm10__ACGTAACTCTGC__chr1:74014456-74014957	Shared	-2.70101	1.43779
chr1:74044505-74044763__mm10__CCTTCGCCTCAA__chr1:74044388-74044889	Periportal		-1.5298
chr1:74047719-74047977__mm10__AGCCTCTTACGT__chr1:74047642-74048143	Shared		0.269292
chr1:74069499-74069757__mm10__CGATGCACCACA__chr1:74069363-74069864	General		-1.14019
chr1:74190459-74190717__mm10__ATGTACTGTGGA__chr1:74190342-74190843	General
chr1:74249395-74249653__mm10__CTCCTTGCAGTG__chr1:74249390-74249891	Shared		-3.61912
chr1:74400444-74400702__mm10__TCCACGCTCGAA__chr1:74400319-74400820	General	-1.27462	-0.170629
chr1:74404514-74404772__mm10__TGGAGACACTTC__chr1:74404405-74404906	General	-0.0762804	-1.63702
chr1:74712777-74713035__mm10__GTGGAGGATCGA__chr1:74712657-74713158	Shared		0.793941
chr1:74713388-74713646__mm10__TTGAAGCAGCCG__chr1:74713229-74713730	Shared		0.0954176
chr1:74721766-74722024__mm10__CGTTCGAGATGA__chr1:74721605-74722106	General	-1.00985	-0.887743
chr1:74773134-74773392__mm10__GCAGCAACTCTT__chr1:74772998-74773499	Shared	-1.03826	0.114912
chr1:74816892-74817150__mm10__GTCCGCACCTAT__chr1:74816725-74817226	Shared	1.64326	3.78152
chr1:74962898-74963156__mm10__GAGTAGGTGACA__chr1:74962749-74963250	General
chr1:74968222-74968480__mm10__TAGGTACAAGAC__chr1:74968099-74968600	Pericentral
chr1:74971712-74971970__mm10__AGTAGGACGTTC__chr1:74971581-74972082	Intermediate		0.373036
chr1:75148812-75149070__mm10__GCGCATCTTCGT__chr1:75148685-75149186	General	-0.295394	-0.14395
chr1:75214602-75214860__mm10__TGCTTCAACATC__chr1:75214462-75214963	Positive control	2.41669	2.31819
chr1:75219238-75219496__mm10__CCTGGAATCTTA__chr1:75219076-75219577	Shared		-0.299227
chr1:75236367-75236625__mm10__GGAGTTCAAGTC__chr1:75236225-75236726	Shared	-0.102498	0.887162
chr1:75317002-75317260__mm10__ACAGACTTGGTT__chr1:75316885-75317386	Shared	2.32446	2.18549
chr1:75538860-75539118__mm10__AGGTGATTGTCT__chr1:75538727-75539228	Shared	-1.06611	-0.576981
chr1:75588214-75588472__mm10__ACGCTATCACAA__chr1:75588088-75588589	Periportal	0.241137	-0.602122
chr1:75660385-75660643__mm10__AAGCGTCTGGTG__chr1:75660297-75660798	General	-1.13044	-0.60545
chr1:76911502-76911760__mm10__AGTATAAGCAGG__chr1:76911378-76911879	General	-2.4897	-0.95063
chr1:76919602-76919860__mm10__CGGAATAAGCCA__chr1:76919490-76919991	General		0.858932
chr1:77168434-77168692__mm10__TGCTCACTAGAA__chr1:77168323-77168824	General	0.648316	-0.18534
chr1:77206603-77206861__mm10__AACAGCAGTCTC__chr1:77206490-77206991	Shared	0.780743	0.864219
chr1:78093700-78093958__mm10__GTTACCAGAATC__chr1:78093583-78094084	Pericentral	-1.2828	-0.0729301
chr1:78140701-78140959__mm10__GTTGATACGTGG__chr1:78140580-78141081	Pericentral	-2.16836	-0.821629
chr1:78143192-78143450__mm10__CCATAGAGTCAT__chr1:78143072-78143573	Pericentral	-0.362772	-0.959551
chr1:78538514-78538772__mm10__ACTAGGTTGGAA__chr1:78538390-78538891	Shared	-1.03603	0.186567
chr1:78587078-78587336__mm10__CTGTCCGTTCGA__chr1:78586969-78587470	General
chr1:81745093-81745351__mm10__GCGTTAGTCAGG__chr1:81744980-81745481	Pericentral		-0.63949
chr1:81950311-81950569__mm10__TGCATATCCGTT__chr1:81950199-81950700	General	0.844306	-1.37395
chr1:82011069-82011327__mm10__CGTCCAATCGTA__chr1:82010949-82011450	Periportal		-0.431339
chr1:82159276-82159534__mm10__GTCATGGTTCGG__chr1:82159158-82159659	General	0.393361	-0.671255
chr1:82159276-82159534__shuffle__AAGGACGGATGC__neg-ctrl	Shuffle		-1.18134
chr1:82168999-82169257__mm10__CGAGCGTTCCAA__chr1:82168886-82169387	General
chr1:82180405-82180663__mm10__CACGTCGATCTG__chr1:82180305-82180806	General		-2.86911
chr1:82180405-82180663__shuffle__GATCTTCGCATA__neg-ctrl	Shuffle
chr1:82238352-82238610__mm10__ACGAGTGTCTTG__chr1:82238238-82238739	General		-0.63201
chr1:82247837-82248095__mm10__CCAGGAATAAGG__chr1:82247653-82248154	General		0.941106
chr1:8229881-8230139__hg19__CATTGCCGAGAT__chr4:150746029-150746530	Positive control
chr1:8319241-8319499__hg19__GCCGGTCGTTAA__chr4:150685058-150685559	Positive control		1.91006
chr1:84278419-84278677__mm10__TCTTCTTCAGGT__chr1:84278345-84278846	General	1.10376	-0.724929
chr1:84285702-84285960__mm10__ACCAATACGCAA__chr1:84285588-84286089	General	-3.70777	-0.962769
chr1:84362827-84363085__mm10__ACTGTACCACTG__chr1:84362694-84363195	General	1.0036	0.521763
chr1:84722478-84722736__mm10__CAGGTCTTACGA__chr1:84722372-84722873	Shared		-0.816855
chr1:84722478-84722736__shuffle__TGCCAAGAATGA__neg-ctrl	Shuffle		-5.62985
chr1:84851768-84852026__mm10__TGGAGTAATCAG__chr1:84851660-84852161	General		2.71712
chr1:85794278-85794536__mm10__CACAAGCAGCCT__chr1:85794156-85794657	Shared	-0.458521	-0.340943
chr1:85922903-85923161__mm10__TTCGACATACAC__chr1:85922774-85923275	Periportal	-3.97219	-1.76858
chr1:86056290-86056548__mm10__GTTCATCTCGCA__chr1:86056163-86056664	Positive control	4.4451	2.67687
chr1:86154600-86154858__mm10__TGCGACTCTAGG__chr1:86154473-86154974	Shared	-1.06967	1.61717
chr1:86359412-86359670__mm10__CGTTCGTCGCAA__chr1:86359299-86359800	Shared	2.73701	3.37084
chr1:86525269-86525527__mm10__CACGCGCTTCTA__chr1:86525087-86525588	Shared	0.73355	2.52112
chr1:87023557-87023815__mm10__AGTTGCACCTCA__chr1:87023428-87023929	General	-2.27004	0.754336
chr1:87032508-87032766__mm10__AATGGAGCGATC__chr1:87032332-87032833	Periportal	0.693566	-1.41314
chr1:87032508-87032766__shuffle__AGTATCTCCAAC__neg-ctrl	Shuffle	-2.92942	0.277549
chr1:87472658-87472916__mm10__GGTGTCCAGGTA__chr1:87472529-87473030	Shared	-0.185056	-0.848674
chr1:87789343-87789601__mm10__GTGATTGTGGTC__chr1:87789227-87789728	Pericentral	-3.26006	0.148569
chr1:87908737-87908995__mm10__TCTTAATCGGAG__chr1:87908617-87909118	Shared	-2.88974	-0.129925
chr1:87908737-87908995__shuffle__TGCATGAGACGG__neg-ctrl	Shuffle	-1.25405	0.233054
chr1:88024163-88024421__mm10__GAGATGAAGAAG__chr1:88024051-88024552	General	0.555012	-1.55594
chr1:88165791-88166049__mm10__AGTCTAGGTACA__chr1:88165695-88166196	Shared		-0.955444
chr1:88179738-88179996__mm10__TCGATAGACATG__chr1:88179617-88180118	General	4.30015	0.346211
chr1:88419058-88419316__mm10__AATATGTGCAGC__chr1:88418927-88419428	General		0.442884
chr1:88564926-88565184__mm10__ATCGAGTGTTAC__chr1:88564793-88565294	Pericentral		-2.88413
chr1:8872885-8873143__mm10__AATTCGTTGCGC__chr1:8872755-8873256	General	1.57232	0.806625
chr1:88954858-88955116__mm10__TGGTATGGTAGG__chr1:88954784-88955285	Shared
chr1:89104457-89104715__mm10__CGTAATGCGCTC__chr1:89104388-89104889	Shared	-2.41154	-0.375273
chr1:89454570-89454828__mm10__CGTTGCATCACC__chr1:89454495-89454996	Shared		3.07684
chr1:89456548-89456806__mm10__CTCGCCTTCCAA__chr1:89456417-89456918	General	-0.820656	-0.825816
chr1:89557483-89557741__mm10__GACAGTTCCGCT__chr1:89557347-89557848	General		-1.03259
chr1:89714184-89714442__mm10__GTCAGTAATGGA__chr1:89714062-89714563	Shared	-0.849109	-0.941629
chr1:89822505-89822763__mm10__AATAAGCGTTCG__chr1:89822383-89822884	General	-0.551286	0.492846
chr1:90240234-90240492__mm10__CCTTCCTTAGCG__chr1:90240117-90240618	Intermediate	-2.81984	1.31734
chr1:90404822-90405080__mm10__CCTACGTGAGTG__chr1:90404707-90405208	Periportal		-5.13422
chr1:91298141-91298399__mm10__GCAGTCACCAAC__chr1:91298014-91298515	Shared	-0.75284	0.407172
chr1:91301656-91301914__mm10__CACGAGAGCTGA__chr1:91301443-91301944	Shared	-2.80807	0.218915
chr1:91312321-91312579__mm10__CAGTCCTTGTAA__chr1:91312185-91312686	Shared	-0.940957	-0.00584388
chr1:91317763-91318021__mm10__TGGTTAGCATCC__chr1:91317642-91318143	General		-3.10956
chr1:91413229-91413487__mm10__TTCGCGTCTCTA__chr1:91413075-91413576	Shared		-0.0564172
chr1:91420724-91420982__mm10__TGCGTAGAGCCA__chr1:91420632-91421133	General	-0.760126	-0.804974
chr1:91439886-91440144__mm10__GTTCGCTTATTC__chr1:91439761-91440262	General		1.2639
chr1:91442739-91442997__mm10__AGTGAAGTCCGT__chr1:91442537-91443038	Shared	-0.878256	0.305763
chr1:91446088-91446346__mm10__AGATCGTCACAC__chr1:91446084-91446585	Periportal	1.90212	2.26035
chr1:91463446-91463704__mm10__CCGTACCATAGA__chr1:91463325-91463826	General	-2.2682	0.0601565
chr1:91530265-91530523__mm10__CAACATATCCTC__chr1:91530150-91530651	Shared		-0.611226
chr1:91530265-91530523__shuffle__CCGGAACCACTT__neg-ctrl	Shuffle		-0.854949
chr1:91822394-91822652__mm10__GCTAAGGTCTGT__chr1:91822266-91822767	Shared	-0.448438	0.790841
chr1:91823651-91823909__mm10__AGAAGCAATACG__chr1:91823555-91824056	Periportal	-0.562093	1.74325
chr1:91894360-91894618__mm10__TAGTGCGAGTAA__chr1:91894235-91894736	General	0.512406	-1.12786
chr1:91903739-91903997__mm10__CGGTGGATACTC__chr1:91903619-91904120	General		0.144513
chr1:91988920-91989178__mm10__AGAGTGAAGATC__chr1:91988752-91989253	General	4.32506	2.50527
chr1:92100570-92100828__mm10__AACGGAAGGACG__chr1:92100450-92100951	General	-1.03804	-1.16808
chr1:92709509-92709767__mm10__GACCTTGCCATG__chr1:92709390-92709891	General	-0.693497	-1.02441
chr1:92710425-92710683__mm10__ATACTAATCCGG__chr1:92710309-92710810	General		-0.154735
chr1:92724199-92724457__mm10__GATGCAGTTCGC__chr1:92724069-92724570	General	-0.255888	-0.544714
chr1:92831672-92831930__mm10__TGCTGTTCTCAT__chr1:92831543-92832044	Shared		-0.417989
chr1:92936591-92936849__mm10__TTCCTAAGCCGG__chr1:92936456-92936957	General		-4.07547
chr1:93128248-93128506__mm10__GATCACGCACAG__chr1:93128138-93128639	General	-0.995335	-0.173034
chr1:93132728-93132986__mm10__AAGAAGCGGTAT__chr1:93132608-93133109	General	1.56479	-3.49575
chr1:93138591-93138849__mm10__CACACAACAAGT__chr1:93138477-93138978	General	-4.05601	1.03917
chr1:93210417-93210675__mm10__TGCTAACAGACC__chr1:93210296-93210797	Shared	0.828407	0.848307
chr1:93432206-93432464__mm10__TCCGAGCACGTT__chr1:93432116-93432617	General	0.0196063	-1.3954
chr1:93511826-93512084__mm10__CTCCTACCGTTG__chr1:93511666-93512167	Positive control	-0.556285	1.20901
chr1:93693985-93694243__mm10__ACGTCGCCTAAC__chr1:93693864-93694365	Shared	-0.934655	-1.25353
chr1:93746306-93746564__mm10__CGTCCTCTTCGA__chr1:93746092-93746593	Shared		-3.46299
chr1:94849641-94849899__hg19__GCCAGGTTCCAT__chr3:121852016-121852517	Positive control		4.50301
chr1:95038553-95038811__mm10__CTTACAGAGCTA__chr1:95038349-95038850	Intermediate		-0.858765
chr1:9547913-9548171__mm10__ATGCTATGCGGA__chr1:9547860-9548361	Periportal	1.43832	1.01885
chr1:9584735-9584993__mm10__TTCGCTTAGACA__chr1:9584622-9585123	General		-1.66818
chr1:9631624-9631882__mm10__TCACCACAGTCT__chr1:9631503-9632004	General	1.83885	1.80798
chr1:9638973-9639231__mm10__TAACCGCACCGA__chr1:9638812-9639313	General		4.62425
chr1:9944041-9944299__mm10__CCAACGGTCTAC__chr1:9943909-9944410	Shared	2.05901	2.64145
chr1:9944041-9944299__shuffle__CAACAGGATAGA__neg-ctrl	Shuffle	-1.36711	-0.14059
chr1:9988949-9989207__mm10__TCGCCTAGTCAC__chr1:9988829-9989330	General	0.247866	-0.626298
chr10:100487349-100487607__mm10__TACGACATGGAA__chr10:100487223-100487724	Shared	1.89583	2.36016
chr10:100589073-100589331__mm10__AGTAGTTGCTCC__chr10:100589004-100589505	Shared	3.89194	2.28674
chr10:101181076-101181334__hg19__CATGGACTATTG__chr19:43516319-43516820	Positive control	3.28087	4.05829
chr10:101486557-101486815__mm10__AAGATGCTCGGT__chr10:101486459-101486960	Shared		0.295164
chr10:101490534-101490792__mm10__AACATTGGAACC__chr10:101490425-101490926	General	3.72404	1.84234
chr10:102731141-102731399__hg19__GTATCGAGCATC__chr19:44990955-44991456	Positive control	2.51153	1.85537
chr10:102762410-102762668__mm10__CCGCTGTCTCAA__chr10:102762294-102762795	General		-0.405617
chr10:104423194-104423452__mm10__AAGCCAGGAGTT__chr10:104423051-104423552	General	0.347642	1.73886
chr10:10449166-10449424__mm10__TGAGTATGGTTC__chr10:10449036-10449537	Shared		-5.34218
chr10:105404042-105404300__mm10__TCGAGCGGAATA__chr10:105403898-105404399	Intermediate	0.0691299	-0.450428
chr10:105404042-105404300__shuffle__CCGCATAAGTTC__neg-ctrl	Shuffle		-0.0137814
chr10:105567880-105568138__mm10__CGGTTGTTGCCA__chr10:105567788-105568289	Intermediate	-2.96237	2.82674
chr10:107039286-107039544__mm10__ACAAGCCTGAGC__chr10:107039150-107039651	General	0.486928	0.649362
chr10:107040488-107040746__mm10__CAGAGACCGCAT__chr10:107040363-107040864	General		-1.48261
chr10:107272617-107272875__mm10__TAGGACATCACT__chr10:107272518-107273019	General	0.255395	-1.0765
chr10:107288356-107288614__mm10__AACCGCGTGACT__chr10:107288235-107288736	Intermediate		-0.743029
chr10:107312653-107312911__mm10__CCGTGATTCCGA__chr10:107312548-107313049	General		1.9509
chr10:107313441-107313699__mm10__ACTCTCGTCAAC__chr10:107313314-107313815	Shared
chr10:107316160-107316418__mm10__ACATACAACGCT__chr10:107316034-107316535	Shared	-0.708698	-0.241783
chr10:107325629-107325887__mm10__CTTCAATCGAGG__chr10:107325530-107326031	General		-2.83346
chr10:107356898-107357156__mm10__AACTGGAGACCT__chr10:107356791-107357292	General		3.62007
chr10:108043668-108043926__mm10__AACAATGCAGCT__chr10:108043542-108044043	General
chr10:108111443-108111701__mm10__CGCAGTGTATGT__chr10:108111320-108111821	General	-0.139893	1.10786
chr10:108385547-108385805__mm10__CGTTCGCTGTCA__chr10:108385434-108385935	Pericentral		-4.52667
chr10:108453643-108453901__mm10__CCAGCCAAGCAA__chr10:108453525-108454026	Periportal	0.1065	-0.0269417
chr10:108619306-108619564__mm10__GAAGTCCAGCTC__chr10:108619171-108619672	General		1.3671
chr10:108710566-108710824__mm10__ATTCGATGGTCA__chr10:108710434-108710935	Shared	0.721753	-0.707177
chr10:110701277-110701535__mm10__GCGAGGAAGCAT__chr10:110701154-110701655	General
chr10:110707406-110707664__mm10__CGTTAGTACAAG__chr10:110707279-110707780	General	5.44083	0.749413
chr10:110716970-110717228__mm10__CCGCGCCTATAA__chr10:110716850-110717351	Shared	-1.41725	-0.0894456
chr10:110745283-110745541__mm10__GTACCGCAGTCA__chr10:110745158-110745659	Shared		-0.0228441
chr10:110900192-110900450__mm10__CACTGGAGACAA__chr10:110900103-110900604	Pericentral
chr10:110953132-110953390__mm10__TAGTCGAGTTGG__chr10:110953014-110953515	Shared	2.49598	1.07593
chr10:111139209-111139467__mm10__GACCTATACCGC__chr10:111139083-111139584	Shared	-0.531215	-1.11937
chr10:111180932-111181190__mm10__GAGTCGCCTACA__chr10:111180822-111181323	General		-0.76951
chr10:111201729-111201987__mm10__ACGTGACTTCTA__chr10:111201605-111202106	General		-1.53776
chr10:111245497-111245755__mm10__TCACAACGACCA__chr10:111245373-111245874	General	-3.07176	-0.506338
chr10:111302317-111302575__mm10__CACCATTGACAG__chr10:111302297-111302798	Intermediate		-0.689856
chr10:111329371-111329629__mm10__CTCCGAACTGGT__chr10:111329330-111329831	General	1.95548	-1.00147
chr10:111364334-111364592__mm10__ACTATGAAGGTC__chr10:111364142-111364643	Intermediate	-0.320939	0.197074
chr10:111364334-111364592__shuffle__AATACTGCTGCG__neg-ctrl	Shuffle		-2.80538
chr10:111490166-111490424__mm10__AACGCAACCGAA__chr10:111490016-111490517	Shared		1.62242
chr10:111521663-111521921__mm10__CGGTTAGACACA__chr10:111521544-111522045	Pericentral	1.33671	0.113417
chr10:111580710-111580968__mm10__ACACTCCTTGCA__chr10:111580616-111581117	General		-4.01406
chr10:111581915-111582173__mm10__CCTGAGACTATG__chr10:111581777-111582278	Periportal		-0.661577
chr10:111588275-111588533__mm10__GAGATGCCTAAC__chr10:111588156-111588657	Shared		-4.10973
chr10:111595697-111595955__mm10__TTAAGTCATCGG__chr10:111595588-111596089	General		-0.192048
chr10:111608668-111608926__mm10__ACAATCTCCGTC__chr10:111608589-111609090	General	-0.624365	-0.194645
chr10:111617208-111617466__mm10__TTGTTACCACTG__chr10:111617089-111617590	Shared	-0.968953	-1.03152
chr10:111626096-111626354__mm10__CTAAGATTCCAC__chr10:111625962-111626463	General	-3.11989	-1.94547
chr10:111626096-111626354__shuffle__TCTTAGTGCTTG__neg-ctrl	Shuffle	-1.58676	-2.27677
chr10:111702575-111702833__mm10__CGGTCTCTAGGA__chr10:111702456-111702957	General	-0.813035	-0.901914
chr10:111756571-111756829__mm10__GTCGTAACCGCT__chr10:111756461-111756962	Shared	-0.846051	2.5293
chr10:111834374-111834632__mm10__AACCGCGCAGTA__chr10:111834268-111834769	General		-1.93164
chr10:111834986-111835244__mm10__GAACATGACAAG__chr10:111834857-111835358	Positive control	-0.671869	2.2068
chr10:111834986-111835244__shuffle__ATGATAGCCACT__neg-ctrl	Shuffle	-0.956276	-0.522981
chr10:11274531-11274789__mm10__TCGTGAGTCTTC__chr10:11274410-11274911	Shared		-2.89639
chr10:112954218-112954476__mm10__ACATAGACTTCG__chr10:112954102-112954603	General	2.1135	-1.5684
chr10:114767101-114767359__hg19__TCTAGTGAGGTG__chr19:55792379-55792880	Positive control	-1.92796	1.67415
chr10:115233875-115234133__mm10__CCAGTGCCATTA__chr10:115233743-115234244	General		-4.44443
chr10:115233875-115234133__shuffle__AGACCGATGTGG__neg-ctrl	Shuffle		-1.32892
chr10:115263254-115263512__mm10__CTTCCACGATGA__chr10:115263140-115263641	General		-3.46191
chr10:115288927-115289185__mm10__GTAAGTAGCCGA__chr10:115288816-115289317	Shared		-1.63758
chr10:115362291-115362549__mm10__TCGGAGCCATCT__chr10:115362116-115362617	Shared	0.478219	2.88223
chr10:115384723-115384981__mm10__AACGCCACGGTA__chr10:115384572-115385073	Shared	4.2789	2.56252
chr10:115579583-115579841__mm10__ACGACCACTTAA__chr10:115579470-115579971	Pericentral		-0.883406
chr10:115581309-115581567__mm10__TAATGTCGAACG__chr10:115581187-115581688	Pericentral	3.2726	-1.94981
chr10:115586539-115586797__mm10__GCGTATCATTCA__chr10:115586406-115586907	Positive control	2.39876	3.55265
chr10:115587666-115587924__mm10__CACCTCCTCCAA__chr10:115587536-115588037	Shared	-1.18802	-0.251712
chr10:115780264-115780522__mm10__AACGATTCCTGT__chr10:115780176-115780677	Shared	5.21809	4.57903
chr10:116582232-116582490__mm10__ATGAAGAAGCCT__chr10:116582088-116582589	Shared		0.207728
chr10:116713474-116713732__mm10__GTCTTCCATGAG__chr10:116713353-116713854	General		-1.07211
chr10:117081989-117082247__mm10__GCCTGGACACTT__chr10:117081870-117082371	Shared		-3.6356
chr10:117320589-117320847__mm10__TAGGAGAGATGA__chr10:117320470-117320971	Shared	0.358236	-0.87105
chr10:117343019-117343277__mm10__GTATTCTCACTC__chr10:117342890-117343391	General
chr10:117411753-117412011__mm10__AGTCCTTCGTGC__chr10:117411629-117412130	General	-0.565496	1.24666
chr10:117412706-117412964__mm10__TATCAGCAATCC__chr10:117412592-117413093	Shared	1.39343	2.4606
chr10:117413836-117414094__mm10__GCCAAGAGCTGA__chr10:117413716-117414217	Shared	-0.969161	-1.13956
chr10:117414381-117414639__mm10__GCCACTTATAGG__chr10:117414264-117414765	Shared	1.54786	1.90067
chr10:117456500-117456758__mm10__AACATACTCAGC__chr10:117456371-117456872	General	-1.13057	0.198242
chr10:117629269-117629527__mm10__CCACTAACCAGG__chr10:117629176-117629677	Shared	-0.0723368	-0.956356
chr10:117662699-117662957__mm10__GACATAGAGGAA__chr10:117662579-117663080	General		-1.97299
chr10:117792795-117793053__mm10__AATTACCGTGTC__chr10:117792606-117793107	Shared	4.03314	3.15173
chr10:117828640-117828898__mm10__GATATTCGGTCC__chr10:117828518-117829019	Shared		-0.592733
chr10:117828640-117828898__shuffle__ATCTGTCGAGCG__neg-ctrl	Shuffle	-0.31416	-0.321957
chr10:118141610-118141868__mm10__AGCGATAAGGTA__chr10:118141515-118142016	Shared	0.35657	1.19143
chr10:118147143-118147401__mm10__AGATATAGGAGC__chr10:118147030-118147531	Pericentral	0.745961	-1.08431
chr10:118700188-118700446__mm10__AACCTCTCCTCA__chr10:118700069-118700570	General	0.139778	-1.15259
chr10:118749852-118750110__mm10__AACCTCAGACCA__chr10:118749730-118750231	General		-0.398068
chr10:118749852-118750110__shuffle__TAAGCCGTCAGG__neg-ctrl	Shuffle		-0.728046
chr10:118751171-118751429__mm10__TGACCGCAAGTT__chr10:118751048-118751549	General	-1.13306	-0.416282
chr10:118758856-118759114__mm10__CGACTCAAGATT__chr10:118758758-118759259	Periportal		-3.66801
chr10:118867263-118867521__mm10__CCACAACACAAT__chr10:118867141-118867642	Shared		-3.11765
chr10:119160261-119160519__mm10__AGGTCTTAATGG__chr10:119160132-119160633	Shared
chr10:119162058-119162316__mm10__GGACATAGAACT__chr10:119161936-119162437	General		-0.773898
chr10:119541730-119541988__mm10__CTTCTCTCATAG__chr10:119541614-119542115	Intermediate
chr10:120015166-120015424__mm10__GATGTCCACTAA__chr10:120015074-120015575	General		-1.7716
chr10:120112856-120113114__mm10__GCGTCCGATCAA__chr10:120112775-120113276	Shared	1.36498	0.203081
chr10:120391447-120391705__mm10__CAAGACACGAAT__chr10:120391356-120391857	Shared	-0.151467	-0.66507
chr10:120557927-120558185__mm10__ACCGAATGAGCC__chr10:120557809-120558310	Pericentral		-0.0754741
chr10:121059363-121059621__mm10__TTCCATGCCTTC__chr10:121059249-121059750	General		2.60132
chr10:121120840-121121098__mm10__TAGGTCACGTAC__chr10:121120712-121121213	General	0.934302	-0.25495
chr10:121121577-121121835__mm10__ACGAGCATCTGA__chr10:121121445-121121946	Intermediate	-2.74933	0.238767
chr10:121123704-121123962__mm10__CCTTAGTGTATC__chr10:121123578-121124079	Intermediate	-0.75768	-0.875848
chr10:121129092-121129350__mm10__AGCTCGTCCTAA__chr10:121128943-121129444	General		0.147883
chr10:121486447-121486705__mm10__TCGCTTGCTTAA__chr10:121486322-121486823	General		-5.24027
chr10:121488713-121488971__mm10__GCTTATATCCAC__chr10:121488506-121489007	Shared		-2.07055
chr10:121489985-121490243__mm10__ACGCGCTTATCC__chr10:121489842-121490343	General		-4.0038
chr10:121500054-121500312__mm10__TAGCCACACAAT__chr10:121499944-121500445	Shared		-0.893227
chr10:121505233-121505491__mm10__GACGATAGTTCT__chr10:121505133-121505634	Shared	-3.06961	-0.164504
chr10:121510125-121510383__mm10__CCTCTTATTAGC__chr10:121510005-121510506	Shared		-3.88535
chr10:121513027-121513285__mm10__GGACACACACTC__chr10:121512902-121513403	Periportal		-0.213063
chr10:121626378-121626636__mm10__GGAACTATCGCC__chr10:121626280-121626781	Shared	3.91098	2.50352
chr10:121773865-121774123__mm10__CTTGTGTAGCGC__chr10:121773790-121774291	General	1.20907	1.22155
chr10:122308778-122309036__mm10__TGGAACGCTGGA__chr10:122308655-122309156	Pericentral		-3.80169
chr10:122343378-122343636__mm10__AACCGCATGTAG__chr10:122343254-122343755	General		0.659863
chr10:122380000-122380258__mm10__AGAAGTATCCTG__chr10:122379890-122380391	Shared	-0.402584	-0.338688
chr10:122448351-122448609__mm10__AGACGCGAAGTT__chr10:122448291-122448792	Intermediate		-1.55539
chr10:122449550-122449808__mm10__GTAGCGCGGTAT__chr10:122449438-122449939	Intermediate	0.697983	-0.78503
chr10:122449550-122449808__shuffle__TGTCTTGCGCCA__neg-ctrl	Shuffle		-1.81172
chr10:122451022-122451280__mm10__AATGCACGATAG__chr10:122450847-122451348	Pericentral	-2.66546	-0.778005
chr10:122454374-122454632__mm10__AGTTCTTGGACA__chr10:122454241-122454742	Intermediate		-0.0164663
chr10:122455890-122456148__mm10__ATAATGTGGTCC__chr10:122455791-122456292	General	1.04779	-0.45743
chr10:122515822-122516080__mm10__AATTCGCAGTCA__chr10:122515652-122516153	General	0.542086	0.49193
chr10:123121033-123121291__mm10__AGATCCGCCGTT__chr10:123120920-123121421	General		1.19337
chr10:123536175-123536433__mm10__CTGCAACGTCTT__chr10:123535981-123536482	Pericentral		-4.24098
chr10:123567734-123567992__mm10__TCTCATGGACTT__chr10:123567603-123568104	General	0.825416	1.24379
chr10:123842141-123842399__mm10__ACCGATTAGCGC__chr10:123842018-123842519	General	-0.940176	-0.377194
chr10:123843647-123843905__mm10__CGGATCAGTGTG__chr10:123843544-123844045	General	0.0364317	-0.473087
chr10:123846735-123846993__mm10__CGTTCTCCAGCT__chr10:123846611-123847112	General	-0.773784	-0.376431
chr10:124219529-124219787__mm10__GTATCGGTCGTT__chr10:124219432-124219933	General	0.621307	-0.455914
chr10:125161224-125161482__mm10__CGACCACACAAG__chr10:125161081-125161582	General		0.693705
chr10:125321585-125321843__mm10__TTGCACCAGTTG__chr10:125321416-125321917	Shared		1.15069
chr10:125324547-125324805__mm10__CAGGTCACTAAT__chr10:125324413-125324914	Shared	1.04885	1.29851
chr10:125328324-125328582__mm10__CCTACGTTCAGC__chr10:125328198-125328699	Shared		-4.81821
chr10:125375585-125375843__mm10__GATCCTATGCGT__chr10:125375461-125375962	Periportal	-2.55805	-1.2517
chr10:125375585-125375843__shuffle__TCTGTTAGTAGC__neg-ctrl	Shuffle	0.371049	-1.16585
chr10:125930014-125930272__mm10__GGAGAGCACAGT__chr10:125929888-125930389	General		-5.82646
chr10:125930014-125930272__shuffle__GTCCGCGTAACT__neg-ctrl	Shuffle		-1.28176
chr10:126159281-126159539__hg19__ACATGCTCGACG__chr7:132616926-132617427	Positive control	1.34003	3.76336
chr10:12643379-12643637__mm10__GCGATGTGCTTG__chr10:12643225-12643726	General	2.52931	-0.575394
chr10:12663372-12663630__mm10__TCTCTCCACATG__chr10:12663243-12663744	Shared	-3.28407	-0.696057
chr10:127042052-127042310__mm10__TGGAACCGTGCT__chr10:127041880-127042381	Positive control		1.06327
chr10:127063423-127063681__mm10__AGAACTGGTATC__chr10:127063268-127063769	Shared	1.5014	2.55694
chr10:127070211-127070469__mm10__ATCATTCAACGG__chr10:127070162-127070663	Shared	1.87135	2.3599
chr10:127071240-127071498__mm10__AAGTCCTGGTTC__chr10:127071117-127071618	General	-1.1357	-0.321509
chr10:127080128-127080386__mm10__AGATCACCACTG__chr10:127080015-127080516	Shared		0.271609
chr10:127094453-127094711__mm10__GTGGATGTTCTT__chr10:127094393-127094894	Shared	-1.49417	-1.01172
chr10:127094453-127094711__shuffle__TCCAATATCTCC__neg-ctrl	Shuffle	-1.08398	-1.11207
chr10:127121131-127121389__mm10__TCGCTACAAGAG__chr10:127120985-127121486	Shared	-0.11807	1.32519
chr10:127150639-127150897__mm10__GGTACGAAGCAA__chr10:127150519-127151020	Shared	2.28334	0.209666
chr10:127151335-127151593__mm10__ACCAGAGTGCCA__chr10:127151181-127151682	Shared		-2.03605
chr10:127167895-127168153__mm10__AAGTGCTAGTAC__chr10:127167773-127168274	Shared		-2.40965
chr10:127311590-127311848__mm10__TTACCACGCACG__chr10:127311482-127311983	Shared	4.01923	3.94037
chr10:127311590-127311848__shuffle__GTCTGCCGGATA__neg-ctrl	Shuffle		-3.38317
chr10:127350646-127350904__mm10__TACGACGCAGTG__chr10:127350525-127351026	Shared	-2.67344	0.605002
chr10:127351824-127352082__mm10__CAAGACGGTAAG__chr10:127351697-127352198	Positive control	-2.36667	3.28641
chr10:127355448-127355706__mm10__AATACAAGCGGA__chr10:127355402-127355903	General	3.17585	1.69109
chr10:127370443-127370701__mm10__GTCAGATAACTC__chr10:127370324-127370825	Shared		-0.893772
chr10:127492135-127492393__mm10__TACCGTGACCGT__chr10:127492029-127492530	General	-0.749398	-1.66233
chr10:127516111-127516369__mm10__ACAGTGGTAGAA__chr10:127515997-127516498	General	-2.10455	-0.405647
chr10:127521093-127521351__mm10__TGAACATAGACC__chr10:127520897-127521398	General		-0.293621
chr10:127572360-127572618__mm10__CCAAGAAGACAA__chr10:127572240-127572741	Shared	-2.30075	-0.550331
chr10:127576374-127576632__mm10__ACGCCAACACTT__chr10:127576256-127576757	Periportal		-0.766359
chr10:127577239-127577497__mm10__GCACTAGGAGCA__chr10:127577126-127577627	General	2.07792	-0.457673
chr10:127612211-127612469__mm10__AAGTGACGAGTT__chr10:127612082-127612583	Positive control	1.20724	-0.388198
chr10:127621730-127621988__mm10__AGTCTCCAGTTG__chr10:127621641-127622142	Periportal	-0.958928	0.621043
chr10:127676749-127677007__mm10__AAGAAGACAGAG__chr10:127676692-127677193	Shared	0.848289	1.98856
chr10:127738537-127738795__mm10__AGCCAGGTCTTC__chr10:127738517-127739018	Shared	-0.233648	-0.207792
chr10:127745891-127746149__mm10__TCCTTAGTTGTG__chr10:127745795-127746296	Shared	-0.770194	-0.21298
chr10:127749326-127749584__mm10__TACCGACTTAAC__chr10:127749185-127749686	Shared		-4.66237
chr10:127763957-127764215__mm10__CAACGCTAGGTC__chr10:127763854-127764355	Shared	-1.34534	0.937036
chr10:127776102-127776360__mm10__ACCGCGTACCAT__chr10:127776023-127776524	General		0.23542
chr10:127800855-127801113__mm10__GTGCTATGTATC__chr10:127800740-127801241	General	0.491337	-0.355086
chr10:127879226-127879484__mm10__CAACTAGCACTC__chr10:127879093-127879594	Periportal	3.4266	1.51142
chr10:127886644-127886902__mm10__GTGCCGCTTAGT__chr10:127886541-127887042	General
chr10:127893651-127893909__mm10__CTCTTATTCTGC__chr10:127893540-127894041	Shared	2.57834	1.92183
chr10:127904829-127905087__mm10__GAGTCCTGAAGA__chr10:127904705-127905206	Periportal		0.0394783
chr10:127904829-127905087__shuffle__ACAATCATGCGA__neg-ctrl	Shuffle		1.01942
chr10:127949633-127949891__mm10__CAGAGAGTATGT__chr10:127949503-127950004	Shared	2.01264	-2.72558
chr10:127959273-127959531__mm10__CTTGCCAGCCTT__chr10:127959172-127959673	General	-2.9626	0.0126439
chr10:127966583-127966841__mm10__AAGGAAGTCGCC__chr10:127966488-127966989	General	0.361058	0.494151
chr10:128083061-128083319__mm10__CCGTATGGACAC__chr10:128082964-128083465	Shared	-0.204982	2.52453
chr10:128088235-128088493__mm10__CGACAACTGAGG__chr10:128088109-128088610	Shared	-0.810282	-1.13306
chr10:12817458-12817716__mm10__CTCAGTCACCGA__chr10:12817335-12817836	General	0.525769	-0.53776
chr10:128194313-128194571__mm10__CCACTGTTGACC__chr10:128194193-128194694	Periportal		1.04445
chr10:128196321-128196579__mm10__CTAGCGAAGATG__chr10:128196196-128196697	Periportal
chr10:128197097-128197355__mm10__CACTATACTTGG__chr10:128196975-128197476	Shared	-1.99556	-1.92907
chr10:128199445-128199703__mm10__CTTGACACCTCC__chr10:128199319-128199820	Periportal		0.0641692
chr10:128200094-128200352__mm10__GTGGTTCCGGTA__chr10:128200027-128200528	Periportal		0.0170324
chr10:128201028-128201286__mm10__AACGAAGTCACA__chr10:128201006-128201507	Shared		-2.18981
chr10:128203760-128204018__mm10__CTTCATCGTTAG__chr10:128203535-128204036	Periportal	-1.72843	-0.568538
chr10:128204220-128204478__mm10__AATTCAAGCGTC__chr10:128204101-128204602	Periportal		-0.246661
chr10:128204780-128205038__mm10__GATTAGCGGAGG__chr10:128204653-128205154	Periportal		-0.63536
chr10:128207685-128207943__mm10__TGCGTTGACTTA__chr10:128207561-128208062	Periportal	-3.31163	-0.762188
chr10:128208778-128209036__mm10__CCTTGTGTCCGT__chr10:128208558-128209059	Shared		-1.57118
chr10:128209179-128209437__mm10__CGGAACCTAACA__chr10:128209067-128209568	Shared	-3.85803	-1.04706
chr10:128210198-128210456__mm10__CGTTAAGCGTAG__chr10:128210065-128210566	Periportal		-2.30708
chr10:128210917-128211175__mm10__GGAAGTAGAGCT__chr10:128210793-128211294	Positive control		-1.86325
chr10:128211721-128211979__mm10__TGCAGTCCGAAT__chr10:128211585-128212086	Shared		-1.56539
chr10:128253926-128254184__mm10__ATGCAGATGGAC__chr10:128253751-128254252	General		-0.862361
chr10:128268432-128268690__mm10__CAAGCAATCTGT__chr10:128268313-128268814	General	2.3199	-0.336915
chr10:128270254-128270512__mm10__AACCGCGAATGG__chr10:128270218-128270719	Shared	2.42403	1.29011
chr10:128303181-128303439__mm10__CGTGCTATGCCT__chr10:128303159-128303660	Shared	4.16794	2.8162
chr10:128304175-128304433__mm10__CGCTAATGTCTA__chr10:128304057-128304558	Shared	-0.376079	-0.751716
chr10:128336216-128336474__mm10__AGTGCCTTGGTC__chr10:128336099-128336600	General		-0.566804
chr10:128351330-128351588__mm10__GGAGCAGGATGT__chr10:128351213-128351714	Intermediate	-1.51065	1.1843
chr10:128368296-128368554__mm10__CGCGATGTTCCA__chr10:128368165-128368666	Shared	-0.634399	-0.55071
chr10:128494052-128494310__mm10__CTCATCAGTCCA__chr10:128493909-128494410	Shared		0.460562
chr10:128498678-128498936__mm10__ATCTAGTATCGG__chr10:128498628-128499129	Shared	3.48852	2.70915
chr10:128502461-128502719__mm10__AATGCTTGAACC__chr10:128502312-128502813	General	-1.22399	-0.22122
chr10:128525933-128526191__mm10__CTGTGTTAGTGG__chr10:128525747-128526248	Shared	-2.34218	1.37067
chr10:128547679-128547937__mm10__TATTAACGCACG__chr10:128547581-128548082	Shared	2.68109	2.57852
chr10:128549051-128549309__mm10__CCGTATGGTTAT__chr10:128548907-128549408	Positive control	0.568699	2.42445
chr10:128587769-128588027__mm10__CCTGCCTTGTGT__chr10:128587682-128588183	Positive control	3.55258	-1.6166
chr10:128588787-128589045__mm10__CGTTCTGACAAT__chr10:128588670-128589171	General	-1.72614	-0.501082
chr10:128598522-128598780__mm10__GCAGCAATGATC__chr10:128598408-128598909	General	1.56521	-0.0255806
chr10:128635740-128635998__mm10__CGTGTGATGCTG__chr10:128635600-128636101	General	-2.25932	-0.571508
chr10:12869105-12869363__mm10__GATTGTGCATTG__chr10:12868976-12869477	Shared	-1.95907	-0.571808
chr10:128747693-128747951__mm10__ACAACAGTAACC__chr10:128747466-128747967	Shared		-2.95919
chr10:128779051-128779309__mm10__AACTGTGTCCGG__chr10:128778890-128779391	Shared		-0.539573
chr10:128790509-128790767__mm10__CAATCGCTCGCA__chr10:128790379-128790880	Shared		-0.389121
chr10:128821578-128821836__mm10__GCGTCGGTGATA__chr10:128821535-128822036	Shared	1.18357	1.71411
chr10:128919159-128919417__mm10__CCATACTTGCTT__chr10:128919044-128919545	General	0.844681	1.65607
chr10:128922984-128923242__mm10__GATCCTCTATGA__chr10:128922881-128923382	Shared	1.39126	1.32226
chr10:128956191-128956449__mm10__GTACAATAGCTG__chr10:128956112-128956613	General	-1.33204	-0.902517
chr10:128960919-128961177__mm10__TTCGCGCTTGTC__chr10:128960798-128961299	General	-2.06681	-0.710762
chr10:128965063-128965321__mm10__TTGACTAGCCAT__chr10:128964936-128965437	General	-1.75002	1.83285
chr10:128965920-128966178__mm10__TAATGCCACCGC__chr10:128965807-128966308	General	3.42404	2.05441
chr10:128970922-128971180__mm10__TCTCAGTAGTCT__chr10:128970783-128971284	General		-0.295347
chr10:13193057-13193315__mm10__CATGGTCAACTG__chr10:13192915-13193416	Shared	2.24542	2.13992
chr10:13984329-13984587__mm10__ATCGGTTGTAGT__chr10:13984209-13984710	General	-0.876799	0.647105
chr10:15749078-15749336__mm10__AGTTCTGTGCGG__chr10:15748981-15749482	Shared	-2.02754	-0.971043
chr10:17476797-17477055__mm10__AGTCAGAAGTCA__chr10:17476675-17477176	General		-5.88916
chr10:17722245-17722503__mm10__CCACTCTAATTC__chr10:17722136-17722637	Shared		-3.12486
chr10:17727441-17727699__mm10__CACAGGACGGTT__chr10:17727330-17727831	Shared		0.507421
chr10:18004292-18004550__mm10__TAATACGCTGAG__chr10:18004170-18004671	Shared	-1.86111	0.405631
chr10:18055404-18055662__mm10__CTTATCGTATCC__chr10:18055323-18055824	Shared		3.14749
chr10:18066191-18066449__mm10__GGACCTGTACGA__chr10:18066065-18066566	Shared	0.689818	2.18666
chr10:18158033-18158291__mm10__TACGATTGTCTG__chr10:18157918-18158419	Intermediate	-0.216739	1.02056
chr10:18276329-18276587__mm10__TCCAGAGGTGAC__chr10:18276201-18276702	General
chr10:18400660-18400918__mm10__TCGCGTTACATT__chr10:18400470-18400971	Shared		-0.597999
chr10:18529277-18529535__mm10__TTACACTTCTCC__chr10:18529150-18529651	General	-0.489468	2.54725
chr10:18845348-18845606__mm10__AGTTACAGAGAG__chr10:18845225-18845726	Shared		0.650231
chr10:18940481-18940739__hg19__GCTTCCTGTGTG__chr2:15049086-15049587	Positive control	0.479878	2.48454
chr10:19083765-19084023__mm10__TCAAGAGCACGG__chr10:19083639-19084140	General	-0.0223373	-0.588608
chr10:19591764-19592022__mm10__GCCGTGACAGTT__chr10:19591644-19592145	Shared	0.427108	1.26912
chr10:19907499-19907757__mm10__GCGATCCACGTA__chr10:19907270-19907771	Shared	1.61191	2.26527
chr10:19908084-19908342__mm10__TTCTTCCTGTAG__chr10:19907930-19908431	General		-0.693094
chr10:19915354-19915612__mm10__TCTCTCGATTAG__chr10:19915232-19915733	Shared		0.0717291
chr10:19936544-19936802__mm10__CGGACAATGCAA__chr10:19936426-19936927	Shared	-1.45945	1.39838
chr10:19946751-19947009__mm10__CATGACTAGGTA__chr10:19946632-19947133	General	1.35973	-1.89786
chr10:20046147-20046405__mm10__TGGAACTAAGAC__chr10:20046106-20046607	Periportal	3.64683	0.292987
chr10:20064572-20064830__mm10__GCGGAGCCTTAT__chr10:20064449-20064950	General		-2.84816
chr10:20077293-20077551__mm10__TGCCTCCGTACA__chr10:20077064-20077565	Periportal	2.28488	0.117017
chr10:20078382-20078640__mm10__GATCGACATGCA__chr10:20078268-20078769	General	-2.10255	-0.481223
chr10:20220796-20221054__mm10__TACTAGCGCCGT__chr10:20220682-20221183	General	-0.560763	-0.194154
chr10:20724898-20725156__mm10__CGATCAACACGG__chr10:20724857-20725358	Shared	0.0877276	0.090239
chr10:20775797-20776055__mm10__TTCAGTTACCTC__chr10:20775712-20776213	General		-1.48542
chr10:20775797-20776055__shuffle__TGATCCTCCGCA__neg-ctrl	Shuffle	0.222227	-1.18704
chr10:21377136-21377394__mm10__ATGTACTAGCCT__chr10:21377014-21377515	General	-2.14547	-0.221495
chr10:21410847-21411105__mm10__TACTGCAACAAC__chr10:21410677-21411178	General	-3.36916	-0.5591
chr10:21444409-21444667__mm10__CTTCGGTTCTCG__chr10:21444279-21444780	General	-3.33554	0.183141
chr10:21447356-21447614__mm10__ATTCATACCGCC__chr10:21447236-21447737	Periportal	-1.24005	-0.745552
chr10:21609611-21609869__mm10__ACAGAGTACATG__chr10:21609505-21610006	Shared	1.15331	-0.937768
chr10:22001654-22001912__mm10__GACCAGTGCTTC__chr10:22001533-22002034	Shared		-2.54498
chr10:23811715-23811973__mm10__CCTCTTGTAATG__chr10:23811592-23812093	General	-0.969821	-2.20778
chr10:23848343-23848601__mm10__CCGGATAAGTAA__chr10:23848233-23848734	General		1.46099
chr10:23851296-23851554__mm10__GCCACCTCAACT__chr10:23851182-23851683	Shared		0.726609
chr10:23884986-23885244__mm10__GAGAGTCCTGTG__chr10:23884883-23885384	General		-0.293607
chr10:23979448-23979706__mm10__TTCTTCGTCCTC__chr10:23979337-23979838	Shared	-1.40894	0.0323705
chr10:24074799-24075057__mm10__CCGTGTCGTACT__chr10:24074685-24075186	General		-0.813294
chr10:24379140-24379398__mm10__AACGCGATCTAA__chr10:24379009-24379510	General	-3.30731	-0.43136
chr10:24534933-24535191__mm10__TCGCCTAAGCCT__chr10:24534776-24535277	General	-0.416259	-1.24274
chr10:24755241-24755499__hg19__TGAGTCCAACAA__chr2:20736994-20737495	Positive control	2.13479	0.567527
chr10:24842748-24843006__mm10__GAAGTGGTGGTA__chr10:24842584-24843085	Shared		2.06125
chr10:24912044-24912302__mm10__ACAACCGTACTT__chr10:24911804-24912305	Periportal		-0.115704
chr10:24912639-24912897__mm10__GAGAGCATAGAT__chr10:24912516-24913017	Shared
chr10:24913635-24913893__mm10__CTTGTCGCCATG__chr10:24913550-24914051	Periportal		-0.269027
chr10:24914307-24914565__mm10__CACGGAGAATAC__chr10:24914116-24914617	Shared		-5.22985
chr10:24917202-24917460__mm10__CGAGTAGGTTGG__chr10:24917078-24917579	Periportal	-1.08933	-0.810997
chr10:24918681-24918939__mm10__GTTAGCTGACCT__chr10:24918550-24919051	Shared		-0.334719
chr10:24920596-24920854__mm10__ATAGGTGGACAA__chr10:24920458-24920959	Periportal		-0.45521
chr10:24924467-24924725__mm10__GGATGTCACCGA__chr10:24924359-24924860	General	-1.86399	-0.79018
chr10:24924467-24924725__shuffle__CGCAATCGGAGA__neg-ctrl	Shuffle		-3.38286
chr10:24926446-24926704__mm10__ACCGTACTTCGA__chr10:24926233-24926734	Periportal	-2.02687	-1.09027
chr10:24927349-24927607__mm10__TAAGAGGTCACA__chr10:24927235-24927736	Periportal
chr10:24947900-24948158__mm10__CATCACTGCATT__chr10:24947781-24948282	General
chr10:24948466-24948724__mm10__TCAACAAGGAGT__chr10:24948340-24948841	General		0.220857
chr10:24951701-24951959__mm10__GTAAGTTGCATG__chr10:24951587-24952088	General		-1.26398
chr10:24959111-24959369__mm10__GCTGCTTGACCA__chr10:24958974-24959475	Shared	-0.728867	-0.319675
chr10:25368001-25368259__hg19__TCCGCATCCGAA__chr2:21259019-21259520	Positive control		-0.597882
chr10:25513912-25514170__mm10__CAGTCGCGTGTT__chr10:25513792-25514293	General		0.427471
chr10:25519970-25520228__mm10__ACACCAGTCACA__chr10:25519833-25520334	Shared	4.18456	2.85338
chr10:25536043-25536301__mm10__GCATAACCTAAC__chr10:25535934-25536435	Positive control	2.17728	2.25479
chr10:25536660-25536918__mm10__GTCGCAAGTCCA__chr10:25536551-25537052	General	-0.746925	-1.80231
chr10:25539869-25540127__mm10__CGTATTCTCGAT__chr10:25539752-25540253	General		-4.89106
chr10:25571910-25572168__mm10__ACGCAGATGTAA__chr10:25571763-25572264	General	-1.39909	-1.24708
chr10:26351171-26351429__mm10__TCAACCGTCCAT__chr10:26351069-26351570	General		1.11114
chr10:26855976-26856234__mm10__AGGTTATCAGGT__chr10:26855857-26856358	Shared		-0.481803
chr10:27013063-27013321__mm10__GACGACCTCACT__chr10:27012954-27013455	Pericentral	0.418003	3.42369
chr10:28087430-28087688__mm10__TCTTCTCACTGG__chr10:28087318-28087819	Shared		-3.59993
chr10:28096099-28096357__mm10__AATCTTGAGCGA__chr10:28095986-28096487	Shared
chr10:28105311-28105569__mm10__CGCGAACTCTAT__chr10:28105159-28105660	Shared	-0.743061	-0.139829
chr10:28227786-28228044__mm10__TACTATGTTGCC__chr10:28227660-28228161	General		-0.466275
chr10:28272146-28272404__mm10__CCAGAATTGTGT__chr10:28272019-28272520	Pericentral	0.844086	2.09483
chr10:28449999-28450257__mm10__TCACTCTCATGG__chr10:28449874-28450375	Shared		-0.298454
chr10:28647965-28648223__mm10__CGATATTGCCGG__chr10:28647833-28648334	General		-2.67311
chr10:29044814-29045072__mm10__AATGGTCCTAAC__chr10:29044717-29045218	General		-3.25224
chr10:29228801-29229059__hg19__CGGAAGTTGCTA__chr18:3839620-3840121	Positive control	2.66177	2.96078
chr10:29351476-29351734__mm10__AGCAGAGATGTT__chr10:29351355-29351856	General		-2.83134
chr10:29554439-29554697__mm10__TCTGCTATTCAC__chr10:29554315-29554816	Shared		-2.25368
chr10:29554439-29554697__shuffle__TAATTCGGATGG__neg-ctrl	Shuffle
chr10:30132370-30132628__mm10__ACACTGCGCGAT__chr10:30132233-30132734	General	1.60911	0.248471
chr10:30326984-30327242__mm10__CAACTCCAGCCA__chr10:30326845-30327346	General		1.17074
chr10:31525796-31526054__mm10__TTGTTGTGGTAC__chr10:31525671-31526172	General		-1.60522
chr10:31551871-31552129__mm10__AGCGCCAGAGTA__chr10:31551735-31552236	General		-2.40507
chr10:31607445-31607703__mm10__CCAACCATGATC__chr10:31607312-31607813	Positive control		0.845724
chr10:33485821-33486079__hg19__ATTGTGGTTAGG__chr8:128488413-128488914	Positive control	0.00520122	1.4488
chr10:33850774-33851032__mm10__TATGAATGGAGC__chr10:33850648-33851149	Pericentral		-3.68765
chr10:33951091-33951349__mm10__CGTAAGTCCGCA__chr10:33951037-33951538	Shared	0.829901	0.623576
chr10:34019663-34019921__mm10__AGAACGCCAAGC__chr10:34019534-34020035	Shared	2.59447	2.87064
chr10:34282012-34282270__mm10__CTCCTGAAGTAA__chr10:34281892-34282393	Positive control	2.85904	1.63464
chr10:34483443-34483701__mm10__TCGTGTCAATCA__chr10:34483292-34483793	Shared	-0.754585	0.211907
chr10:3540079-3540337__mm10__GCAACAGAGTAT__chr10:3539960-3540461	General		1.18748
chr10:3706272-3706530__mm10__TGCACAACAGAG__chr10:3706163-3706664	General	-1.47103	-1.38479
chr10:3718452-3718710__mm10__GTAACACCAGCT__chr10:3718242-3718743	Shared	-2.00978	-0.0417186
chr10:37272047-37272305__mm10__CTGTGGTCGTTC__chr10:37271925-37272426	General	0.0149029	-0.148317
chr10:37275351-37275609__mm10__ATATTCTGCACG__chr10:37275239-37275740	Shared		-2.16147
chr10:37325932-37326190__mm10__CAATTAGTGCCA__chr10:37325825-37326326	Positive control	2.50982	2.58407
chr10:37480416-37480674__mm10__TTCTGTCTGAGG__chr10:37480292-37480793	Intermediate	2.38856	4.09465
chr10:39166268-39166526__mm10__GACCTGGAAGTA__chr10:39166141-39166642	Shared		-4.56656
chr10:39171799-39172057__mm10__TTGTCCTGGTGG__chr10:39171685-39172186	Shared	-2.824	0.604972
chr10:39432694-39432952__mm10__AACTCGATCACC__chr10:39432575-39433076	Shared	-2.80388	0.88096
chr10:39624970-39625228__mm10__GATGTGGAAGTC__chr10:39624859-39625360	Periportal	-2.30483	-0.409688
chr10:39625917-39626175__mm10__CATCGCCTACTC__chr10:39625797-39626298	Periportal	-0.271825	-0.729522
chr10:39660040-39660298__mm10__ATACGGTGCAGG__chr10:39659919-39660420	Shared	-2.03731	-1.05634
chr10:3978432-3978690__mm10__CTTCCTTGGTGA__chr10:3978307-3978808	Periportal		0.757777
chr10:39899064-39899322__mm10__CTTCACGCGCAA__chr10:39899003-39899504	Shared	2.71213	3.72283
chr10:39991232-39991490__mm10__GTGCATGACCGT__chr10:39991107-39991608	Shared	-1.45449	-0.35614
chr10:39991232-39991490__shuffle__ACTTCTCTATGG__neg-ctrl	Shuffle		1.26416
chr10:40007061-40007319__mm10__AGCTCCAGACCT__chr10:40006954-40007455	Shared	-2.23218	-0.422657
chr10:40025109-40025367__mm10__AATAGGACTCTC__chr10:40024991-40025492	Shared	-2.48773	0.806062
chr10:40069360-40069618__mm10__ATCGCCACATAA__chr10:40069222-40069723	Shared	-1.13991	-0.150736
chr10:40077666-40077924__mm10__AAGACTCCATTC__chr10:40077539-40078040	Shared		0.089883
chr10:40077666-40077924__shuffle__GAAGAAGTTGTG__neg-ctrl	Shuffle		-4.52459
chr10:40113862-40114120__mm10__AGAGCTGCCGAA__chr10:40113702-40114203	Pericentral	-1.83656	-0.488397
chr10:40119112-40119370__mm10__TTGCACATGAGT__chr10:40118999-40119500	Intermediate		-2.96977
chr10:40125188-40125446__mm10__AGTGGAAGATAG__chr10:40124976-40125477	Shared	-0.497867	-0.98611
chr10:40163949-40164207__mm10__TACCGCAACTCG__chr10:40163831-40164332	Shared	2.29481	0.454463
chr10:40163949-40164207__shuffle__ACACGTACCGAG__neg-ctrl	Shuffle		-5.28636
chr10:40177551-40177809__mm10__AATCGGAACGTA__chr10:40177528-40178029	Shared	-1.78793	-0.320895
chr10:40187436-40187694__mm10__ATGATGGTCTTC__chr10:40187313-40187814	Intermediate		-0.652954
chr10:40302147-40302405__mm10__ACTACTCCAAGA__chr10:40301993-40302494	Shared	-0.627375	2.35075
chr10:40328174-40328432__mm10__CATCCATCTAGT__chr10:40328062-40328563	Shared	0.592999	0.902816
chr10:40494843-40495101__mm10__ACATTCCTTCGT__chr10:40494698-40495199	General		2.10862
chr10:40499919-40500177__mm10__TAGATATGCGTC__chr10:40499840-40500341	Shared		3.55128
chr10:40519527-40519785__mm10__CTTGATAACGCC__chr10:40519415-40519916	Shared	-1.31737	-0.963516
chr10:40629869-40630127__mm10__GAATATAGGTGC__chr10:40629750-40630251	Periportal	0.526317	0.233218
chr10:40631053-40631311__mm10__CCTGTGACTTAA__chr10:40630929-40631430	Shared		-1.91127
chr10:40883308-40883566__mm10__ACCGACACTGAC__chr10:40883189-40883690	Shared	-1.45201	2.41154
chr10:41291071-41291329__mm10__GCCGCAGTCTTA__chr10:41290948-41291449	General
chr10:41303780-41304038__mm10__AAGACACTGCAT__chr10:41303617-41304118	Shared		-1.76816
chr10:41490258-41490516__mm10__AATACGCCTTCA__chr10:41490134-41490635	Shared		0.678779
chr10:41558472-41558730__mm10__AAGTCGATCAGA__chr10:41558358-41558859	General
chr10:41588682-41588940__mm10__TCGCTTGTGCCA__chr10:41588565-41589066	General
chr10:41611975-41612233__mm10__AGCACGTTGACT__chr10:41611880-41612381	General	3.26114	2.01993
chr10:41805828-41806086__mm10__CAGAACGATTAC__chr10:41805713-41806214	Periportal		0.657856
chr10:41991570-41991828__mm10__TAAGCTGCGCGT__chr10:41991445-41991946	Shared	1.49805	-0.313817
chr10:41991570-41991828__shuffle__TGAACGCTCGCT__neg-ctrl	Shuffle	-0.187589	-0.314299
chr10:42202613-42202871__mm10__ACAGTCTTGATC__chr10:42202477-42202978	General	1.04071	1.62775
chr10:42207666-42207924__mm10__AGCTTCGTCGTT__chr10:42207552-42208053	Shared	-2.38097	0.4444
chr10:42225572-42225830__mm10__GTGTCGTGAACC__chr10:42225445-42225946	General		-3.23397
chr10:42230916-42231174__mm10__AATGCCGCCTGA__chr10:42230855-42231356	General	-3.27163	0.75575
chr10:42268225-42268483__mm10__CTAGCACGCGAA__chr10:42268112-42268613	General		-2.59481
chr10:42274191-42274449__mm10__CGTCGCAGATCA__chr10:42274064-42274565	Shared		-2.0777
chr10:42277911-42278169__mm10__CCGAGAACGCAA__chr10:42277777-42278278	Shared	-0.441855	1.93895
chr10:42478407-42478665__mm10__AGCCGTCTACCA__chr10:42478270-42478771	Shared	1.69965	0.968188
chr10:42714745-42715003__mm10__CATATCCTGCCG__chr10:42714620-42715121	General	0.154248	-0.044723
chr10:42754283-42754541__mm10__ACATGCTAGTGA__chr10:42754147-42754648	Shared		-0.92127
chr10:42761385-42761643__mm10__CCGCGTAATCAA__chr10:42761251-42761752	Shared	3.98991	3.65233
chr10:42765446-42765704__mm10__AGCAGATTCGCG__chr10:42765322-42765823	General	-2.59847	-0.313421
chr10:42843521-42843779__mm10__CAATCGAGTTCA__chr10:42843341-42843842	Shared
chr10:43311048-43311306__mm10__AGCATTACCGTT__chr10:43310942-43311443	General	-2.15732	0.928127
chr10:43357946-43358204__mm10__ACTCACAACTAG__chr10:43357818-43358319	General	-4.36498	-1.17548
chr10:43357946-43358204__shuffle__ACTTGATAGGAC__neg-ctrl	Shuffle		-0.0363028
chr10:43490890-43491148__mm10__CGCAATAACACC__chr10:43490770-43491271	Shared	-0.208367	0.271793
chr10:43490890-43491148__shuffle__CCGAACATGGTC__neg-ctrl	Shuffle	0.161332	0.312244
chr10:43509302-43509560__mm10__GTAGACGCCATG__chr10:43509175-43509676	General	-2.33541	0.0952831
chr10:43513039-43513297__mm10__CTATTGGATGAC__chr10:43512923-43513424	General	-1.44609	-0.554463
chr10:43518494-43518752__mm10__CCATTGTTCTTG__chr10:43518377-43518878	General	-1.41206	-0.316243
chr10:43927758-43928016__mm10__GGTGTAGTAACG__chr10:43927688-43928189	General		0.258936
chr10:43928704-43928962__mm10__ATCGCCGGTAGA__chr10:43928578-43929079	General		-2.99219
chr10:44008857-44009115__mm10__CAATTCATCGCA__chr10:44008735-44009236	General	-1.10309	-0.801022
chr10:44269307-44269565__mm10__GTAGCAATGTAG__chr10:44269176-44269677	General		-0.426784
chr10:44604556-44604814__mm10__GATCCGTCACCA__chr10:44604426-44604927	Shared	-0.189705	0.750683
chr10:44702161-44702419__mm10__GCCAGGATTGTT__chr10:44702028-44702529	Shared		-1.97216
chr10:44755495-44755753__mm10__TTATACGTCGGA__chr10:44755380-44755881	Periportal		-0.0336208
chr10:45017962-45018220__mm10__CAGGTCGATCAC__chr10:45017779-45018280	Shared		2.07106
chr10:45048671-45048929__mm10__ACCTTACTCATC__chr10:45048494-45048995	Shared	-2.77996	-0.386664
chr10:45072730-45072988__mm10__GGAGAACAAGGA__chr10:45072617-45073118	Pericentral	-3.99022	1.49277
chr10:45100542-45100800__mm10__GGTAGCACAACA__chr10:45100423-45100924	General	1.88361	1.18861
chr10:45100542-45100800__shuffle__CAATAGTCGAAG__neg-ctrl	Shuffle	-1.38885	-1.35704
chr10:45345229-45345487__mm10__TTGCCTTAACCG__chr10:45345109-45345610	General		-4.24335
chr10:4586757-4587015__mm10__CCTTCTGGTATA__chr10:4586633-4587134	General		-0.696606
chr10:4589691-4589949__mm10__ATGCGGATGTTA__chr10:4589569-4590070	General	0.253888	-0.998358
chr10:4591040-4591298__mm10__CACCTATCGTAA__chr10:4590927-4591428	Periportal	2.64975	-1.09889
chr10:45957723-45957981__mm10__GGTAACTCGCTC__chr10:45957591-45958092	Intermediate	1.14702	1.07613
chr10:4620896-4621154__mm10__ACGCAACACCAT__chr10:4620863-4621364	Periportal		-0.671064
chr10:4625373-4625631__mm10__CGGAGATAATGA__chr10:4625251-4625752	Shared	0.889839	1.22428
chr10:4671967-4672225__mm10__TCCTTCGTCCAA__chr10:4671850-4672351	General	0.281224	-0.176994
chr10:4733317-4733575__mm10__TACTTCGGTCGT__chr10:4733188-4733689	Periportal		-3.92176
chr10:4734051-4734309__mm10__ACTGCCGTATCC__chr10:4733929-4734430	Periportal		-0.80309
chr10:47652406-47652664__mm10__CGAATTACTAGG__chr10:47652281-47652782	General		2.91056
chr10:51763307-51763565__mm10__CGCATCAACTGG__chr10:51763195-51763696	General	2.37352	-0.133434
chr10:52044058-52044316__mm10__ACGTTCGCACTG__chr10:52043941-52044442	Intermediate	-3.11253	-0.239533
chr10:52361078-52361336__mm10__AACCTGCGCTCA__chr10:52360838-52361339	General	-1.22929	-0.0252036
chr10:53366457-53366715__mm10__ATGCGTCTACTG__chr10:53366332-53366833	Shared	-0.661914	0.0252544
chr10:53383062-53383320__mm10__AGTGTGGATCAA__chr10:53382905-53383406	General	2.96595	0.427786
chr10:53423138-53423396__mm10__ATTCAACAGCAG__chr10:53423016-53423517	General	3.17896	-1.10256
chr10:54074307-54074565__mm10__CTCAACTAGATC__chr10:54074186-54074687	Shared	-1.46307	1.11202
chr10:54534381-54534639__hg19__GGTGGAAGTACA__chr19:30229448-30229949	Positive control	3.03383	1.99461
chr10:57532385-57532643__mm10__TGGTAATGTTCG__chr10:57532243-57532744	Shared	0.689626	2.74688
chr10:57532385-57532643__shuffle__ACCTATTGTTCC__neg-ctrl	Shuffle	-3.71742	-0.976214
chr10:58255321-58255579__mm10__GCGTGTTCATAA__chr10:58255155-58255656	Shared	3.27415	1.29107
chr10:58295710-58295968__mm10__GTCCATACGTCA__chr10:58295592-58296093	Pericentral	1.99214	-0.32667
chr10:59152614-59152872__mm10__CCAGTTCAAGAG__chr10:59152598-59153099	Shared	-1.34498	-2.70545
chr10:59241189-59241447__mm10__CATAGTGCCTGA__chr10:59241174-59241675	Shared	1.07495	0.462602
chr10:59465629-59465887__mm10__GACGCAACTCAG__chr10:59465509-59466010	Shared	2.05655	-0.173012
chr10:59477051-59477309__mm10__GAGACAAGTACA__chr10:59476954-59477455	General	-0.747908	-1.34006
chr10:59477051-59477309__shuffle__CAATCACTGGTT__neg-ctrl	Shuffle		-2.41291
chr10:59503913-59504171__mm10__CGTGCGAGTTAA__chr10:59503790-59504291	Shared		-1.53576
chr10:59616677-59616935__mm10__ATAGCTGGAATG__chr10:59616644-59617145	Shared	-1.58193	0.331026
chr10:59687209-59687467__mm10__ACTTGAATCCGA__chr10:59687071-59687572	General	-2.66182	0.0783066
chr10:59687209-59687467__shuffle__CAGACGAAGCTC__neg-ctrl	Shuffle		-4.18774
chr10:59768720-59768978__mm10__TTAAGAACAGCG__chr10:59768606-59769107	General	-3.01369	-0.641176
chr10:59785257-59785515__mm10__GAGAACGCCGAT__chr10:59785118-59785619	General	-2.20662	-0.814003
chr10:59795965-59796223__mm10__CAGGAGCGATTG__chr10:59795855-59796356	General	0.9128	0.175597
chr10:59943724-59943982__mm10__AACAGGTAACAC__chr10:59943570-59944071	General	-0.693434	-0.175623
chr10:59951777-59952035__mm10__CTTAGAATGACC__chr10:59951622-59952123	Shared		-2.29405
chr10:59983513-59983771__mm10__ACTTACTAGCTC__chr10:59983354-59983855	General		1.13165
chr10:60002954-60003212__mm10__TGCACACCTCAT__chr10:60002824-60003325	Shared	3.38437	3.1655
chr10:60265244-60265502__mm10__TAATTCAGCCTC__chr10:60265116-60265617	Pericentral		-1.22816
chr10:60265244-60265502__shuffle__TCCGGTCATTAT__neg-ctrl	Shuffle		-0.943767
chr10:61059591-61059849__mm10__CGGTTCGGACTA__chr10:61059478-61059979	General		-4.13351
chr10:61089182-61089440__mm10__TCGCACTCTGTT__chr10:61089056-61089557	General	0.56428	0.670609
chr10:61089835-61090093__mm10__AGACAATCGAAG__chr10:61089718-61090219	General		-1.26381
chr10:61090435-61090693__mm10__AGAATGTGTCGC__chr10:61090308-61090809	General	-2.4157	-1.21719
chr10:61128823-61129081__mm10__AAGAGACACATC__chr10:61128688-61129189	General		-2.90907
chr10:61423415-61423673__mm10__CTCTTGACAGGT__chr10:61423301-61423802	General	1.77296	0.381468
chr10:61431165-61431423__mm10__CAGTAGAGATTC__chr10:61431054-61431555	General	-1.86203	-0.621408
chr10:61452733-61452991__mm10__TCCTCACTTCAA__chr10:61452629-61453130	Shared		3.2001
chr10:61646652-61646910__mm10__GTGGAGGTGTGA__chr10:61646533-61647034	General	-2.41666	-0.198703
chr10:61656977-61657235__mm10__GATTCATGGTGG__chr10:61656873-61657374	General	-2.30721	0.789305
chr10:61665258-61665516__mm10__GCGGTTATGTGT__chr10:61665134-61665635	General	1.50399	-2.80496
chr10:61695338-61695596__mm10__TAAGCCTAGTCC__chr10:61695216-61695717	Shared	0.607875	1.92137
chr10:61695338-61695596__shuffle__AGATGAGCCTGT__neg-ctrl	Shuffle	-1.40121	-0.429213
chr10:61697150-61697408__mm10__TCGGTATAGTTC__chr10:61697046-61697547	General		-3.16058
chr10:61717835-61718093__mm10__TACTGGATTACC__chr10:61717707-61718208	General	0.697736	-0.505223
chr10:62651197-62651455__mm10__CCTTCTAGCTGT__chr10:62651187-62651688	Shared	3.50898	3.79234
chr10:62958096-62958354__mm10__ACTACTTAACGC__chr10:62957972-62958473	Intermediate	-1.87134	-0.935871
chr10:63038942-63039200__mm10__GGATCAGAACTC__chr10:63038831-63039332	General	-1.68894	0.189625
chr10:63039926-63040184__mm10__TGCACCGAAGCT__chr10:63039807-63040308	General		-2.81995
chr10:63060436-63060694__mm10__AATAGAACCTGG__chr10:63060321-63060822	General		0.74178
chr10:63060436-63060694__shuffle__CTTCCGTCCTGT__neg-ctrl	Shuffle		1.26636
chr10:63061328-63061586__mm10__CAACATTAGGTG__chr10:63061142-63061643	General		-0.920241
chr10:63122623-63122881__mm10__CACGGTTCAGCA__chr10:63122495-63122996	Shared	4.54411	3.04409
chr10:63156078-63156336__mm10__TCGTGAGCAGTG__chr10:63155835-63156336	Shared	-1.70743	-1.1251
chr10:63403318-63403576__mm10__TGACTCGACAGG__chr10:63403197-63403698	General		-5.29069
chr10:63808901-63809159__hg19__ATTAACACGAGC__chr10:68136490-68136991	Positive control	-0.985782	-0.634932
chr10:63810861-63811119__hg19__CGAAGCTGTAGG__chr10:68134685-68135186	Positive control
chr10:65028921-65029179__hg19__TGCAGTATTGAG__chr10:67185427-67185928	Positive control	2.19854	0.546456
chr10:66910258-66910516__mm10__AGTTCCAGCCGA__chr10:66910146-66910647	Shared		-5.05365
chr10:66921239-66921497__mm10__CTAGGAGCCGTT__chr10:66921104-66921605	Shared	-1.22537	0.303176
chr10:66928615-66928873__mm10__ACGTAATCGGTG__chr10:66928493-66928994	General	5.5048	2.86845
chr10:66953340-66953598__mm10__CGAACCAGGAGT__chr10:66953168-66953669	Shared	0.805145	0.348029
chr10:67021605-67021863__mm10__GGATCGCATGTG__chr10:67021469-67021970	General	-0.930508	-0.845301
chr10:67021605-67021863__shuffle__CCAGCATTCCAG__neg-ctrl	Shuffle	-3.17729	0.123167
chr10:67083791-67084049__mm10__GCGCATTATTGT__chr10:67083660-67084161	Shared	-0.24021	1.52387
chr10:67083791-67084049__shuffle__TGCTGCTAATGC__neg-ctrl	Shuffle		-0.806123
chr10:67087525-67087783__mm10__GCTGACGTGTAG__chr10:67087393-67087894	General	4.47799	1.14588
chr10:67107296-67107554__mm10__TTGCGAACGTAG__chr10:67107170-67107671	Shared		0.107035
chr10:67107866-67108124__mm10__ATTCGCTACCTA__chr10:67107738-67108239	General	-0.213269	0.695756
chr10:67109691-67109949__mm10__CCGCAGTCCATA__chr10:67109595-67110096	General	0.0706693	-0.816958
chr10:67185606-67185864__mm10__CGCCTAACACAG__chr10:67185427-67185928	Positive control	1.22086	0.0487183
chr10:67283610-67283868__mm10__GACCTCGGACTA__chr10:67283489-67283990	General	-0.835553	0.258138
chr10:67288074-67288332__mm10__AGAACCTGCCTA__chr10:67287970-67288471	General	0.232208	0.408164
chr10:67291127-67291385__mm10__GCATGAAGACAG__chr10:67291011-67291512	Shared	-1.69851	-0.642485
chr10:67537366-67537624__mm10__TTCGCCTCCTTA__chr10:67537288-67537789	Shared		0.41171
chr10:67537366-67537624__shuffle__TTAGGTGAATGC__neg-ctrl	Shuffle	-0.548917	-1.09156
chr10:67785639-67785897__mm10__TTAGGTAGACGA__chr10:67785522-67786023	Periportal		-5.52839
chr10:67979368-67979626__mm10__CAGTTCGCCGTT__chr10:67979266-67979767	Shared	-1.15379	0.133711
chr10:68057862-68058120__mm10__CCAATTCGGATC__chr10:68057757-68058258	General	4.36504	1.32476
chr10:68091912-68092170__mm10__ATCCACATTCCA__chr10:68091790-68092291	Periportal		1.61964
chr10:68134800-68135058__mm10__CATAAGACTCAC__chr10:68134685-68135186	Positive control		-0.446815
chr10:68136632-68136890__mm10__TCTTGCAGCGTT__chr10:68136490-68136991	Positive control	-0.458947	-0.24876
chr10:68136632-68136890__shuffle__GTGAATTATGCC__neg-ctrl	Shuffle	-1.8717	-1.42904
chr10:68218756-68219014__mm10__TCAAGACGTTCC__chr10:68218637-68219138	Periportal	-0.586619	1.10208
chr10:68275359-68275617__mm10__AGTACCTCCGTC__chr10:68275144-68275645	Shared	1.66865	1.47765
chr10:68328094-68328352__mm10__CAACCGTATGCG__chr10:68327973-68328474	Pericentral	-0.636657	-0.938374
chr10:68444417-68444675__mm10__GAATGAGCCGTG__chr10:68444296-68444797	General	-2.80565	-0.877172
chr10:68522211-68522469__mm10__GTATATCGTCCA__chr10:68522092-68522593	General		-0.797959
chr10:68529390-68529648__mm10__CATATACTACGG__chr10:68529283-68529784	Shared		1.65728
chr10:68541323-68541581__mm10__GCTTGTCTAATG__chr10:68541143-68541644	Shared	-0.257767	2.89602
chr10:68893613-68893871__mm10__TGGTGAGGTGCT__chr10:68893435-68893936	Shared	-1.34798	0.83547
chr10:68893613-68893871__shuffle__GACCAGAATAAC__neg-ctrl	Shuffle		-0.994085
chr10:69151109-69151367__mm10__GGTAGGTTCGAG__chr10:69150989-69151490	General	-1.58108	-0.729943
chr10:69160934-69161192__mm10__GAAGGTGGAAGA__chr10:69160810-69161311	General		-0.500199
chr10:69190519-69190777__mm10__GTGGACCTACAA__chr10:69190363-69190864	Shared	-2.85898	-0.938852
chr10:69206126-69206384__mm10__CTTACCTTACGC__chr10:69205993-69206494	Periportal		-3.79506
chr10:69214007-69214265__mm10__CGTGTGTCATCC__chr10:69213880-69214381	Shared		-2.53431
chr10:69219080-69219338__mm10__ACGACAGTAGCT__chr10:69218924-69219425	Shared		-0.573654
chr10:69220397-69220655__mm10__AGATAAGAGACC__chr10:69220279-69220780	Shared		-0.572644
chr10:69253142-69253400__mm10__TATCGGTACTGA__chr10:69253138-69253639	Shared		-0.734837
chr10:69253142-69253400__shuffle__GTAGTATGAGTC__neg-ctrl	Shuffle		-0.713284
chr10:69288820-69289078__mm10__AGTGGTATGAGG__chr10:69288673-69289174	General		-2.24333
chr10:69300067-69300325__mm10__ATAATAGCCTCC__chr10:69299940-69300441	General	-0.199414	0.798925
chr10:69305703-69305961__mm10__CACTGGTACGGA__chr10:69305596-69306097	Shared
chr10:69320780-69321038__mm10__GCAACTCGCTAG__chr10:69320762-69321263	Shared	2.89938	1.62769
chr10:69585295-69585553__mm10__TGTCGCACGCTA__chr10:69585164-69585665	General	-0.491795	-0.797636
chr10:69895703-69895961__mm10__ACGACTCACAGG__chr10:69895579-69896080	General		-4.21784
chr10:69910392-69910650__mm10__GACTTGGTTCCG__chr10:69910274-69910775	Shared	-0.713638	0.918622
chr10:69916730-69916988__mm10__GCATCGACCGTT__chr10:69916624-69917125	Periportal		-0.715536
chr10:69924493-69924751__mm10__CCACTAGCATGT__chr10:69924344-69924845	Shared	-2.19254	1.73523
chr10:69925300-69925558__mm10__GATGACGACGGT__chr10:69925171-69925672	Shared	-1.49502	-0.229259
chr10:69928502-69928760__mm10__CACACTCGTCAC__chr10:69928358-69928859	Shared		-3.11307
chr10:69930572-69930830__mm10__ACCTGATCTCGG__chr10:69930451-69930952	Shared	1.16543	2.68705
chr10:69930572-69930830__shuffle__AATTAGACGCTC__neg-ctrl	Shuffle	-1.8116	-0.778354
chr10:69941124-69941382__mm10__CAGTATCATCCT__chr10:69941001-69941502	General	-0.410017	-0.319458
chr10:69941124-69941382__shuffle__TGAACAAGTCGG__neg-ctrl	Shuffle	-0.596693	-0.583772
chr10:7118445-7118703__mm10__TTCCGACCAGCA__chr10:7118309-7118810	Shared	-0.534778	1.09939
chr10:71251939-71252197__mm10__CGAGTCAGTAAC__chr10:71251826-71252327	General		-0.382544
chr10:71323674-71323932__mm10__AGTATTGCCGCT__chr10:71323599-71324100	Shared	-3.96874	-0.842711
chr10:71340233-71340491__mm10__AGCTCTCCACAC__chr10:71340084-71340585	Shared		-1.22421
chr10:71340233-71340491__shuffle__CCGAGACAGGAA__neg-ctrl	Shuffle	-2.04986	0.227764
chr10:71342076-71342334__mm10__CTCGCCGCAATA__chr10:71341980-71342481	General	0.0335116	-0.8713
chr10:71389314-71389572__mm10__ATCCAATAACCG__chr10:71389203-71389704	General		-1.35113
chr10:7268406-7268664__mm10__GCTGACCTACGT__chr10:7268283-7268784	General	-3.45765	0.300075
chr10:7298451-7298709__mm10__ATCCTTCCTGAG__chr10:7298236-7298737	Shared		-5.74569
chr10:75045913-75046171__mm10__ACGATAGTGTAC__chr10:75045782-75046283	General		0.637268
chr10:75052956-75053214__mm10__GACCGTATCCTC__chr10:75052829-75053330	General	4.45854	0.865377
chr10:75054180-75054438__mm10__CAATGGTAGCCT__chr10:75054026-75054527	Shared		-0.429162
chr10:75056288-75056546__mm10__AACCAACTCGTC__chr10:75056165-75056666	General		-1.30047
chr10:75121033-75121291__mm10__CCTGACAACCTT__chr10:75120926-75121427	Periportal	3.30951	2.15474
chr10:75121033-75121291__shuffle__TAGCTCCATCAA__neg-ctrl	Shuffle	-4.42703	0.374952
chr10:75129403-75129661__mm10__GCTTAACGCTCC__chr10:75129229-75129730	Shared		0.0761846
chr10:75131748-75132006__mm10__CGGTTCGTGGAT__chr10:75131604-75132105	Periportal	-0.264277	-0.361714
chr10:75131748-75132006__shuffle__GCGCCACTTATG__neg-ctrl	Shuffle		-1.95064
chr10:75406839-75407097__mm10__GTCTAGCGGTCA__chr10:75406718-75407219	Shared	-1.08747	-0.136376
chr10:75407812-75408070__mm10__TTGTCCAGCATT__chr10:75407689-75408190	General		-1.72181
chr10:75495355-75495613__mm10__TCGTCATCGTAC__chr10:75495270-75495771	Shared	0.693233	0.195628
chr10:75500368-75500626__mm10__ACAGTACATAGG__chr10:75500245-75500746	General	-2.07608	-0.18719
chr10:75501726-75501984__mm10__CATGAACTGACG__chr10:75501600-75502101	General		1.64634
chr10:75504001-75504259__hg19__CGGAAGCGGTTA__chr14:20674008-20674509	Positive control	3.31354	3.42157
chr10:75504253-75504511__mm10__CCGAGTTGGTCT__chr10:75504137-75504638	General		-1.80957
chr10:75510570-75510828__mm10__AATAAGGAGAGC__chr10:75510461-75510962	General	-1.82286	-1.41377
chr10:75512853-75513111__mm10__GGAACACGCATC__chr10:75512732-75513233	Positive control		1.07918
chr10:75512853-75513111__shuffle__CCACGGTCCAAT__neg-ctrl	Shuffle	-1.15721	-1.02447
chr10:75643903-75644161__mm10__GGAACGAATCTT__chr10:75643767-75644268	General	-3.92509	0.81581
chr10:75678028-75678286__mm10__AGACTAAGGTTC__chr10:75677911-75678412	Shared		-0.354911
chr10:75704856-75705114__mm10__TCCGTCTAGCCT__chr10:75704733-75705234	General		-3.26783
chr10:75704856-75705114__shuffle__TAGTAGCCTTCC__neg-ctrl	Shuffle		-1.73945
chr10:75773393-75773651__mm10__CGTAAGAGTTCA__chr10:75773292-75773793	Shared	2.58302	2.67391
chr10:75781009-75781267__mm10__CCTAGCAGACCT__chr10:75780877-75781378	Pericentral	0.917732	0.309132
chr10:75789946-75790204__mm10__CTCGGAATACTT__chr10:75789818-75790319	General		-1.00553
chr10:75836239-75836497__mm10__CTGATAGCTCTT__chr10:75836166-75836667	Shared
chr10:75837395-75837653__mm10__TTCTGCCATTCG__chr10:75837286-75837787	Shared	0.23548	1.8179
chr10:75860155-75860413__mm10__GTGGATAATAGG__chr10:75860043-75860544	Shared	0.311809	0.697615
chr10:7586842-7587100__mm10__GAATAGTGCCGC__chr10:7586718-7587219	General		-2.61204
chr10:75872908-75873166__mm10__GACGCCTTACGA__chr10:75872792-75873293	Shared	0.921751	2.97618
chr10:75882151-75882409__mm10__TACTCTTCTTGC__chr10:75881978-75882479	General	-1.06313	0.611912
chr10:75883165-75883423__mm10__AAGTATCTCGAC__chr10:75883042-75883543	General		-2.46766
chr10:75933045-75933303__mm10__TCTTGAGGAGTC__chr10:75932930-75933431	General		-0.333167
chr10:75936940-75937198__mm10__CCTCTCCTAACG__chr10:75936832-75937333	General		-1.12751
chr10:75938160-75938418__mm10__AGGTCACGGTCT__chr10:75938044-75938545	General		2.962
chr10:76442696-76442954__mm10__TCTAGTACACGT__chr10:76442493-76442994	Shared	0.109518	0.664295
chr10:76531428-76531686__mm10__CACGTTCTGAGG__chr10:76531254-76531755	Shared	1.59228	2.59241
chr10:76570320-76570578__mm10__AGGTAGTTGTGC__chr10:76570182-76570683	General	1.79969	2.03399
chr10:76572271-76572529__mm10__TCGAGTGCGTTA__chr10:76572146-76572647	Shared	-3.31574	-0.27417
chr10:76575486-76575744__mm10__AAGTGGTTGGAA__chr10:76575365-76575866	General	-2.45327	-0.151253
chr10:76576170-76576428__mm10__AATTCACGGATG__chr10:76576045-76576546	Shared	-2.80727	-0.942752
chr10:76577013-76577271__mm10__CGAATAACCGCT__chr10:76576901-76577402	General		-0.329193
chr10:76578076-76578334__mm10__CAATGAACGCTT__chr10:76577971-76578472	Periportal	-0.447438	-0.608681
chr10:76590567-76590825__mm10__TCCTGACGGTAG__chr10:76590365-76590866	Periportal	-3.42853	-0.830687
chr10:76591271-76591529__mm10__GTAGCGGTAGAG__chr10:76591207-76591708	Periportal		-3.22132
chr10:77022847-77023105__mm10__TCGGTAGATCAG__chr10:77022713-77023214	General	-1.67704	0.266515
chr10:77091652-77091910__mm10__ACCAGCGTAAGC__chr10:77091553-77092054	General		-4.30923
chr10:77094877-77095135__mm10__GCTTGCTATCTA__chr10:77094747-77095248	Positive control		4.05025
chr10:77097466-77097724__mm10__GTAGGAAGGTGG__chr10:77097324-77097825	Periportal	-2.93868	-0.0064007
chr10:77098679-77098937__mm10__CCTGCGGTACAA__chr10:77098590-77099091	Shared	-0.892319	-1.01108
chr10:77098679-77098937__shuffle__TCTCTCTGGTGG__neg-ctrl	Shuffle	-2.64471	-0.616843
chr10:77103766-77104024__mm10__ATCTTACACACG__chr10:77103640-77104141	General		0.836939
chr10:77111861-77112119__mm10__ACATTCAGCAAG__chr10:77111735-77112236	General		-0.771797
chr10:77113942-77114200__mm10__TGCATACCGAGG__chr10:77113810-77114311	General		-4.98517
chr10:77116575-77116833__mm10__CATGAAGAGAAG__chr10:77116455-77116956	General		-4.46998
chr10:77118440-77118698__mm10__GAGACGAGCGAT__chr10:77118309-77118810	General		-1.71447
chr10:77125359-77125617__mm10__GCTAAGACTAAC__chr10:77125239-77125740	General	-0.63366	-0.0752056
chr10:77146929-77147187__mm10__GTCCTTGGTGGT__chr10:77146900-77147401	Shared	0.223645	-1.41736
chr10:77259066-77259324__mm10__ATGCCTGTTCGA__chr10:77258967-77259468	Shared	3.72754	1.96851
chr10:77441194-77441452__mm10__CACCGTCAACAA__chr10:77441075-77441576	Periportal	-1.08755	-1.98259
chr10:77517901-77518159__mm10__GTGAATGCTGTT__chr10:77517787-77518288	Shared	-0.231204	-0.431875
chr10:77528698-77528956__mm10__TCGTGCGGACAA__chr10:77528583-77529084	Shared	-0.630832	1.2765
chr10:77588127-77588385__mm10__GTCACCTTATAC__chr10:77588003-77588504	General		-2.87306
chr10:77606437-77606695__mm10__GGTTCCTTGCCA__chr10:77606347-77606848	Shared	1.88457	2.25486
chr10:77613523-77613781__mm10__AAGGTCGCTGTA__chr10:77613430-77613931	Shared	-1.64063	1.21268
chr10:77626141-77626399__mm10__GATGTCGCAACG__chr10:77626007-77626508	Shared	-0.644292	0.649031
chr10:77636290-77636548__mm10__CGAGGTCTAAGG__chr10:77636159-77636660	General	0.79701	0.9855
chr10:77693441-77693699__mm10__TCAGCTAACCTT__chr10:77693267-77693768	Intermediate	0.4936	0.0187362
chr10:7775520-7775778__mm10__CGTACTCTTGCA__chr10:7775393-7775894	Pericentral	-3.44786	0.0114204
chr10:77900201-77900459__mm10__AACAACGTCCTG__chr10:77900075-77900576	General	1.85274	1.07262
chr10:77901096-77901354__mm10__GTGGAGAGGTAA__chr10:77900961-77901462	General		-0.648836
chr10:77901096-77901354__shuffle__AGACTGTTATGG__neg-ctrl	Shuffle	-1.40189	-0.727804
chr10:78069132-78069390__mm10__AGGTAGCCAAGC__chr10:78069045-78069546	Shared	1.65485	-0.392338
chr10:78215651-78215909__mm10__AGTCAATACGGT__chr10:78215541-78216042	Shared	-0.44719	-0.902056
chr10:78292496-78292754__mm10__CGGATAGAATGG__chr10:78292386-78292887	Shared	0.885703	-1.52263
chr10:78293570-78293828__mm10__AATAAGTCCACC__chr10:78293457-78293958	General	-0.119491	0.119558
chr10:7832147-7832405__mm10__AAGGAATGAACC__chr10:7832070-7832571	Positive control	-2.6405	-0.189734
chr10:78349555-78349813__mm10__CGATACAAGGTC__chr10:78349474-78349975	General	1.97848	-0.736007
chr10:7839690-7839948__mm10__TGCCACGGACTA__chr10:7839461-7839962	Shared	-0.691432	-0.19966
chr10:78452693-78452951__mm10__ACTGGAATGGAT__chr10:78452576-78453077	Pericentral	-0.223296	-0.200643
chr10:78574747-78575005__mm10__CAGATCGCACTA__chr10:78574633-78575134	Shared	-0.146937	2.45656
chr10:78607665-78607923__mm10__TGCAGTGACATC__chr10:78607538-78608039	General		-1.30317
chr10:79097522-79097780__mm10__TGGATCGGACGT__chr10:79097362-79097863	Shared	0.822353	2.61549
chr10:79097522-79097780__shuffle__CCTCTACGTGGT__neg-ctrl	Shuffle		-0.779345
chr10:79595655-79595913__mm10__CAACGAGCATGG__chr10:79595516-79596017	Intermediate	4.37275	2.39181
chr10:79638937-79639195__mm10__TCGATTAGCTGC__chr10:79638760-79639261	Shared		-0.928641
chr10:79684474-79684732__mm10__GCAACGGTCATG__chr10:79684346-79684847	Intermediate	1.6521	3.15604
chr10:79701583-79701841__mm10__TAATTGGACAGG__chr10:79701437-79701938	Shared	-1.02016	0.454327
chr10:79706778-79707036__mm10__AGACGCTTCGCT__chr10:79706641-79707142	Intermediate	-0.808532	0.323793
chr10:79780202-79780460__mm10__TTGGTGCGAGGA__chr10:79779996-79780497	Shared	0.246994	1.08086
chr10:79897218-79897476__mm10__CTGTCCTGAGCT__chr10:79897128-79897629	Shared		-0.932418
chr10:79934306-79934564__mm10__TTCATTCTCACC__chr10:79934152-79934653	Shared		-4.75769
chr10:79936928-79937186__mm10__CTGGAAGGTCGA__chr10:79936907-79937408	Shared	0.544704	-0.687021
chr10:79959918-79960176__mm10__GCCTAACCACGT__chr10:79959784-79960285	Shared	3.42053	3.15
chr10:79983589-79983847__mm10__CCTACTGACGGT__chr10:79983483-79983984	Shared		1.26158
chr10:80052095-80052353__mm10__TCAAGCGAAGCC__chr10:80051998-80052499	Shared
chr10:80053417-80053675__mm10__ACCAGTGACGGA__chr10:80053277-80053778	Shared	1.32365	1.81774
chr10:80094202-80094460__mm10__TCCGACTAGAAT__chr10:80094073-80094574	Intermediate		-0.784129
chr10:80130496-80130754__mm10__GAAGAGTATGCC__chr10:80130334-80130835	Shared	-0.403461	0.176678
chr10:80147903-80148161__mm10__GTTAGCGAAGCC__chr10:80147821-80148322	Shared		-0.806329
chr10:80159882-80160140__mm10__GGTGCCAAGTGA__chr10:80159724-80160225	Shared
chr10:80160880-80161138__mm10__GTACACAGCGGA__chr10:80160753-80161254	Shared	-0.0724747	-0.164677
chr10:80165025-80165283__mm10__GGATGCGATGAA__chr10:80164911-80165412	Shared	-3.47653	0.081487
chr10:80167507-80167765__mm10__TCAACGACGGAT__chr10:80167457-80167958	Shared	-0.0586053	2.1142
chr10:80226396-80226654__mm10__ATACAGCGCCTT__chr10:80226202-80226703	Shared	0.742815	1.91062
chr10:80260978-80261236__mm10__CTCCAAGATATG__chr10:80260831-80261332	Shared	-1.19417	-0.816202
chr10:80270918-80271176__mm10__ACATGACCTCTC__chr10:80270796-80271297	General		1.03891
chr10:80272285-80272543__mm10__AGCACGTAACCA__chr10:80272159-80272660	Shared		-0.486184
chr10:80272285-80272543__shuffle__AGAAGACGCGGT__neg-ctrl	Shuffle	-2.33946	-0.282676
chr10:80276309-80276567__mm10__ACAAGTATGCAC__chr10:80276197-80276698	General	-3.1556	0.127963
chr10:80276309-80276567__shuffle__CAACCTCCAGTA__neg-ctrl	Shuffle		-2.42996
chr10:80281281-80281539__mm10__GGTAGTCTTAGG__chr10:80281153-80281654	General	0.526607	0.51777
chr10:80282084-80282342__mm10__GATGGACGAGCA__chr10:80281946-80282447	Shared	-1.02389	0.106722
chr10:80324573-80324831__mm10__AACCTCAGTCTT__chr10:80324461-80324962	General	-0.089572	-0.829603
chr10:80329721-80329979__mm10__TTATATCCAGCG__chr10:80329688-80330189	Shared	0.228231	1.70566
chr10:80332215-80332473__mm10__CATGGTCCTCAG__chr10:80332087-80332588	General	-1.78329	-0.494941
chr10:80351959-80352217__mm10__CACAAGATAACC__chr10:80351843-80352344	General	-1.18953	0.677943
chr10:80399620-80399878__mm10__AGTTAAGGTGCA__chr10:80399435-80399936	Shared		-3.3052
chr10:80433952-80434210__mm10__TACTGATGTCGT__chr10:80433906-80434407	Shared		-0.172918
chr10:80433952-80434210__shuffle__CTTACAACGACG__neg-ctrl	Shuffle	-3.52218	-1.00976
chr10:80438051-80438309__mm10__TGAACTCTGTGC__chr10:80437926-80438427	Shared	-1.15462	-0.201452
chr10:80569725-80569983__mm10__AATCCTCTGGTA__chr10:80569592-80570093	Shared	1.75001	0.350346
chr10:80663824-80664082__mm10__CCGCTTAATAGT__chr10:80663765-80664266	Shared	0.151698	2.39897
chr10:80664572-80664830__mm10__AGGTGAGGACTG__chr10:80664416-80664917	Shared	-1.94979	-1.12598
chr10:80677248-80677506__mm10__CCTTAGTTCCAC__chr10:80677120-80677621	Shared	3.44578	0.625759
chr10:80678220-80678478__mm10__TAATTGCGTGCG__chr10:80678195-80678696	Shared	-1.41698	-0.834542
chr10:80701858-80702116__mm10__ACAAGACAACAG__chr10:80701807-80702308	Shared	1.36264	2.53741
chr10:80701858-80702116__shuffle__TACTCGCAGCCT__neg-ctrl	Shuffle	0.558347	-0.911087
chr10:80742242-80742500__mm10__CCTAATCTCCTG__chr10:80742088-80742589	Shared	3.33472	2.1637
chr10:80744344-80744602__mm10__ACCTCTGCTGGA__chr10:80744173-80744674	Shared		-4.13306
chr10:80757718-80757976__mm10__GGATACCACACC__chr10:80757601-80758102	Shared	1.44186	0.606389
chr10:80766601-80766859__mm10__AATACCAGGAAG__chr10:80766481-80766982	Shared		-0.876203
chr10:80798297-80798555__mm10__CAACGAATCTAG__chr10:80798183-80798684	Shared	-0.940883	0.986609
chr10:80819461-80819719__mm10__ACGAGCCTTACG__chr10:80819340-80819841	General	2.08449	1.96246
chr10:80831110-80831368__mm10__TTAACGACTTCC__chr10:80830971-80831472	General	0.596529	1.78042
chr10:80871068-80871326__mm10__GAGAGTATGGTG__chr10:80870965-80871466	General	0.824726	-1.04064
chr10:8087196-8087454__mm10__AACAACATGGAC__chr10:8087074-8087575	General	3.6509	2.19353
chr10:81014858-81015116__mm10__GCAGAGTCAGTT__chr10:81014713-81015214	Shared	-0.602926	1.85243
chr10:81057434-81057692__mm10__TTAGAACGGTGT__chr10:81057315-81057816	Intermediate		-0.517409
chr10:81090651-81090909__mm10__CTGTCGGTCTAC__chr10:81090529-81091030	Shared		-2.18258
chr10:81091750-81092008__mm10__CGCCACATAGGA__chr10:81091624-81092125	General	-1.64614	0.518698
chr10:81092540-81092798__mm10__GGAGAATACAGA__chr10:81092434-81092935	Periportal		-1.1581
chr10:81232922-81233180__mm10__CGAGTAAGACCG__chr10:81232789-81233290	Shared	-0.453901	1.5961
chr10:81300326-81300584__mm10__CCAAGTGAGCTG__chr10:81300204-81300705	General	-1.62601	0.362973
chr10:81350419-81350677__mm10__CCAGAGCTTGAA__chr10:81350389-81350890	Shared	2.23621	2.85613
chr10:81384197-81384455__mm10__CTCCATTCGCTC__chr10:81383984-81384485	Shared	2.76381	3.84348
chr10:81408819-81409077__mm10__GGTGCAGAATCA__chr10:81408809-81409310	Shared	-1.02517	1.40195
chr10:81419980-81420238__mm10__CGCTCAGTATAT__chr10:81419847-81420348	Shared	-0.553376	-0.434011
chr10:81429634-81429892__mm10__CAACGAACATCC__chr10:81429509-81430010	Shared	-1.15402	-0.0179247
chr10:81432929-81433187__mm10__AGAATGGAAGTC__chr10:81432797-81433298	Shared	-0.361593	0.63631
chr10:81435532-81435790__mm10__TCCACGCAGATC__chr10:81435388-81435889	Shared	-0.0555275	-0.847773
chr10:81496373-81496631__mm10__GCTCTCCACTTA__chr10:81496204-81496705	Shared	3.24744	2.29899
chr10:81541864-81542122__mm10__CGTTCGTCCTTG__chr10:81541737-81542238	Shared	-0.165467	0.751111
chr10:81561109-81561367__mm10__TGGTACGCGAGT__chr10:81560983-81561484	Shared	-1.03994	-0.397848
chr10:8195796-8196054__mm10__TCAAGCACCTCT__chr10:8195651-8196152	Shared	-0.90313	-0.0287043
chr10:8196354-8196612__mm10__AGACGAACGCAA__chr10:8196235-8196736	Shared		-1.08784
chr10:82127844-82128102__mm10__TTGTACGCTATC__chr10:82127762-82128263	Shared	2.86442	0.926068
chr10:8226750-8227008__mm10__GTAGTATATGCC__chr10:8226623-8227124	General	1.79701	0.0681572
chr10:8228082-8228340__mm10__AAGTTACGATGG__chr10:8227953-8228454	Periportal		-1.53839
chr10:8231400-8231658__mm10__GGAACTAGCAGG__chr10:8231289-8231790	Pericentral	-1.68283	-0.711239
chr10:82629669-82629927__mm10__ATCCATAGACGG__chr10:82629529-82630030	Shared		3.5255
chr10:82778043-82778301__mm10__GCCGTGTAATCC__chr10:82777936-82778437	Shared	0.554749	-1.32067
chr10:82782555-82782813__mm10__ACGTCACAGATG__chr10:82782420-82782921	Shared	1.06774	-0.988886
chr10:82805130-82805388__mm10__CTATATGACGAC__chr10:82805007-82805508	General		0.399175
chr10:82876528-82876786__mm10__CGAATAGACCTT__chr10:82876399-82876900	General	-0.936601	0.777994
chr10:82878710-82878968__mm10__ATCGCGTGTGTT__chr10:82878587-82879088	General		-1.65451
chr10:82889612-82889870__mm10__CTGCTAGAAGAT__chr10:82889487-82889988	Periportal	-1.18899	0.238313
chr10:83032708-83032966__mm10__GGTCGTCGTCTA__chr10:83032485-83032986	Pericentral	-1.05696	-0.752921
chr10:83322814-83323072__mm10__GTTGACTAAGGT__chr10:83322683-83323184	General	0.438898	-0.668732
chr10:83324954-83325212__mm10__GTCTCAGTTCCA__chr10:83324823-83325324	General		-2.33955
chr10:84514054-84514312__mm10__CGGATTATGTTG__chr10:84514052-84514553	General	-1.48426	-0.0482913
chr10:84810174-84810432__mm10__ACAAGCCTCGTC__chr10:84810041-84810542	General		2.84044
chr10:84917102-84917360__mm10__ACAATAAGGTGG__chr10:84916989-84917490	Positive control	0.980365	1.09281
chr10:85044215-85044473__mm10__ATCGCGTGCATC__chr10:85044084-85044585	General		-0.455067
chr10:85127967-85128225__mm10__TTCTCCAGTTAC__chr10:85127833-85128334	Shared	1.04756	1.72904
chr10:85190073-85190331__mm10__TCTCCGAAGCGA__chr10:85189953-85190454	General	0.35037	-0.33431
chr10:86163947-86164205__mm10__TAGTAATCTGCG__chr10:86163824-86164325	Shared	-1.448	-1.42836
chr10:86163947-86164205__shuffle__GTAACTGTATGG__neg-ctrl	Shuffle	-1.33297	-1.51546
chr10:86498731-86498989__mm10__TTGCGACAGGTT__chr10:86498713-86499214	Shared	-0.598924	1.35703
chr10:86705514-86705772__mm10__GTGTGGAACTGG__chr10:86705335-86705836	Shared	1.59246	3.26626
chr10:86778646-86778904__mm10__TCGGAGAATATG__chr10:86778467-86778968	Shared		-0.59568
chr10:86783612-86783870__mm10__CCTTAGTCGGAA__chr10:86783500-86784001	Shared	-1.57398	-1.01747
chr10:86846994-86847252__mm10__AGAGCGATGCGA__chr10:86846870-86847371	Shared	-1.99207	-1.24583
chr10:86872629-86872887__mm10__TCGTGGTGCTGA__chr10:86872516-86873017	Intermediate	0.998052	0.0613825
chr10:86878796-86879054__mm10__TGCTATCTCACA__chr10:86878663-86879164	Shared		-2.00616
chr10:86880511-86880769__mm10__GCTGTACTGCGA__chr10:86880387-86880888	Periportal	-1.91334	-0.65802
chr10:87051780-87052038__mm10__ATTGCATTGACC__chr10:87051626-87052127	General	5.26079	4.47269
chr10:87518542-87518800__mm10__CAGCCGTGGTTA__chr10:87518432-87518933	Shared		0.37473
chr10:87520426-87520684__mm10__CGTGGATGTACC__chr10:87520298-87520799	Shared		-4.41289
chr10:87521703-87521961__mm10__CACATAAGACAC__chr10:87521574-87522075	Shared	-1.12558	-1.01485
chr10:87534260-87534518__mm10__AAGCACTGTAAG__chr10:87534137-87534638	Positive control	2.60277	1.85566
chr10:87546400-87546658__mm10__CTGCGAATCCGT__chr10:87546262-87546763	Positive control		2.41044
chr10:87572568-87572826__mm10__CGATTATACTCC__chr10:87572444-87572945	General		-0.381661
chr10:87572568-87572826__shuffle__GAACGTACATGG__neg-ctrl	Shuffle		-0.982932
chr10:87586829-87587087__mm10__AATAGCGCCGGT__chr10:87586701-87587202	Positive control		-2.34009
chr10:87711178-87711436__mm10__GAGTAGTCCGAG__chr10:87710982-87711483	Shared	-2.04847	-3.47603
chr10:87711178-87711436__shuffle__AGTTCTGTTACC__neg-ctrl	Shuffle	-0.454741	-0.893622
chr10:87711840-87712098__mm10__GATGCGATTCAC__chr10:87711721-87712222	General	0.766569	0.26549
chr10:87718640-87718898__mm10__CATAAGAGCTGT__chr10:87718510-87719011	Shared		-0.140649
chr10:87718640-87718898__shuffle__AGTGGTCATCTT__neg-ctrl	Shuffle		-1.3209
chr10:87856500-87856758__mm10__GATAACAACGAG__chr10:87856376-87856877	Shared	-0.297508	-1.21247
chr10:8787285-8787543__mm10__ACATAAGTCGAG__chr10:8787166-8787667	Shared	0.378171	2.14585
chr10:87885379-87885637__mm10__TATTGCATCTCC__chr10:87885260-87885761	General		-2.39091
chr10:87894556-87894814__mm10__TTACGAAGAGAG__chr10:87894441-87894942	General		-5.70689
chr10:87894556-87894814__shuffle__GACCTTAGATGA__neg-ctrl	Shuffle		-3.80258
chr10:87902000-87902258__mm10__TGGAGGTGAGGA__chr10:87901885-87902386	Periportal		-1.01299
chr10:87913891-87914149__mm10__GATTGAGGACGT__chr10:87913793-87914294	Shared		-2.64314
chr10:87925781-87926039__mm10__AAGCATGTCTGT__chr10:87925653-87926154	Shared	2.14196	-0.381739
chr10:87926467-87926725__mm10__TAGGAATCGTTG__chr10:87926358-87926859	Shared		0.88806
chr10:87927074-87927332__mm10__ATATTCGCGTTC__chr10:87926953-87927454	Periportal		-1.81159
chr10:88146859-88147117__mm10__GTAGCATGGACT__chr10:88146738-88147239	Shared	2.04032	2.11085
chr10:88514564-88514822__mm10__AACGCTACACCT__chr10:88514443-88514944	Shared	-0.567442	0.417514
chr10:88515162-88515420__mm10__TCGGTGTACTCA__chr10:88515045-88515546	Shared	1.22276	-0.184839
chr10:8885931-8886189__mm10__GATCGAAGGTGT__chr10:8885805-8886306	Shared	-1.21734	-0.813449
chr10:8885931-8886189__shuffle__AAGTGCGCTGAC__neg-ctrl	Shuffle		-0.523624
chr10:89458868-89459126__mm10__AAGGTATAGAGG__chr10:89458736-89459237	Shared	1.01275	0.385222
chr10:89470768-89471026__mm10__CAACATGACCGG__chr10:89470655-89471156	General		-5.17601
chr10:89506582-89506840__mm10__ATGTGTGCAGGA__chr10:89506454-89506955	Periportal		-0.746485
chr10:8951505-8951763__mm10__TAAGACGCATAG__chr10:8951373-8951874	General	-0.611049	-0.386158
chr10:89518377-89518635__mm10__AGAGGACTGATC__chr10:89518257-89518758	General		1.81509
chr10:89519315-89519573__mm10__GCGGTCCAACTA__chr10:89519183-89519684	General		-0.38023
chr10:89532056-89532314__mm10__GCAATACGTGAA__chr10:89531924-89532425	Positive control		-4.72998
chr10:89533522-89533780__mm10__ATCAAGCTCAGG__chr10:89533398-89533899	Shared		0.197035
chr10:89553089-89553347__mm10__ACGAAGATGTCC__chr10:89552957-89553458	General	0.688454	-0.645786
chr10:89553089-89553347__shuffle__CGGAGGAACATG__neg-ctrl	Shuffle		-0.324502
chr10:89565674-89565932__mm10__AGTGCTCCGCTT__chr10:89565577-89566078	Positive control		-2.84841
chr10:89633216-89633474__mm10__CGCAACAAGAAT__chr10:89633086-89633587	Shared		-0.668975
chr10:89722340-89722598__mm10__AGCAGACGATCC__chr10:89722221-89722722	General	-1.19229	0.00687053
chr10:89730459-89730717__mm10__ATAACATACCGG__chr10:89730342-89730843	General	-2.31211	0.801622
chr10:89751137-89751395__mm10__GGAAGTACCGCA__chr10:89751014-89751515	Shared	1.23863	-1.47534
chr10:8983434-8983692__mm10__CCGTGTACTGAG__chr10:8983314-8983815	General	0.597546	-1.22426
chr10:90666814-90667072__mm10__ACCACGAACGCT__chr10:90666690-90667191	General	-0.924263	-0.93359
chr10:90666814-90667072__shuffle__TCATACCGGAAC__neg-ctrl	Shuffle		-0.843761
chr10:91123919-91124177__mm10__AAGCGCGTCTCT__chr10:91123811-91124312	Shared	2.35753	2.97792
chr10:91177350-91177608__mm10__TAGCTTAGATGG__chr10:91177220-91177721	Shared	1.22873	2.46633
chr10:91183477-91183735__mm10__TCAGTCTTCTCT__chr10:91183356-91183857	Shared		0.590827
chr10:91183477-91183735__shuffle__ACTATGCGTTCC__neg-ctrl	Shuffle	-0.764242	-1.11267
chr10:91313406-91313664__mm10__AAGCGCAGTTAC__chr10:91313275-91313776	Shared	2.14522	-0.170408
chr10:91321223-91321481__mm10__GCGACATAGCCA__chr10:91321100-91321601	Periportal		-1.22986
chr10:92082176-92082434__mm10__GCAACGCTTCAA__chr10:92082044-92082545	Shared		-0.292447
chr10:92146327-92146585__mm10__CGATATGGTAAG__chr10:92146202-92146703	General	-0.778396	-0.815759
chr10:92146327-92146585__shuffle__GCCATGATCGCT__neg-ctrl	Shuffle	-1.81878	-0.656974
chr10:92225138-92225396__mm10__CGACGTTACTAC__chr10:92225011-92225512	Periportal	-0.853324	-0.484339
chr10:92722449-92722707__mm10__ACAATGCGTCTT__chr10:92722322-92722823	Shared		-2.10033
chr10:92722449-92722707__shuffle__GGACCACAGAGA__neg-ctrl	Shuffle	-3.51641	0.208583
chr10:93072866-93073124__mm10__GGTATTGCCTCC__chr10:93072768-93073269	General
chr10:93202152-93202410__mm10__TTAGGTTGTCTC__chr10:93202036-93202537	General	-0.874243	0.0654993
chr10:93487455-93487713__mm10__CTTGCATGGATC__chr10:93487326-93487827	Periportal	-0.866665	-0.732818
chr10:93488219-93488477__mm10__AGAGAAGGTCGG__chr10:93488073-93488574	Shared	-1.52153	-0.568435
chr10:93488938-93489196__mm10__GAACGAGACCTT__chr10:93488812-93489313	Positive control	-2.53986
chr10:93489708-93489966__mm10__AAGTACACGAGG__chr10:93489596-93490097	Periportal	-2.54517	-1.62208
chr10:93490677-93490935__mm10__CAACACTAACGG__chr10:93490550-93491051	Periportal	-0.918219	0.484267
chr10:93490677-93490935__shuffle__GAATGTAAGTGG__neg-ctrl	Shuffle	-2.29735	-1.12208
chr10:93497474-93497732__mm10__GTGTTCATAGCT__chr10:93497351-93497852	Periportal	0.140437	-0.887213
chr10:93506097-93506355__mm10__GGATTCGATGCG__chr10:93505974-93506475	Periportal		-0.898599
chr10:93507206-93507464__mm10__ACACAATGCTGG__chr10:93507079-93507580	Shared	-1.8117	-0.704938
chr10:93515132-93515390__mm10__CGTGGTTCAAGG__chr10:93515125-93515626	Shared		-0.601603
chr10:93516010-93516268__mm10__CAAGAATAGTGC__chr10:93515819-93516320	General	-1.81225	-0.926021
chr10:93517798-93518056__mm10__CAAGTCTAATCC__chr10:93517671-93518172	General	0.658297	2.7928
chr10:93518650-93518908__mm10__ATACGACGCCAA__chr10:93518497-93518998	Periportal		-2.46382
chr10:93519153-93519411__mm10__AGCGTCATCTGG__chr10:93519066-93519567	Shared	1.24612	-0.363884
chr10:93519718-93519976__mm10__ATTCCACGTAAC__chr10:93519595-93520096	Periportal		-2.23857
chr10:93519718-93519976__shuffle__GATCTAGTCAGT__neg-ctrl	Shuffle	-2.80108	-1.25584
chr10:93523040-93523298__mm10__CTGTACCACCAA__chr10:93522916-93523417	Periportal		-2.18833
chr10:93525406-93525664__mm10__TGCAATAAGTCC__chr10:93525275-93525776	General		1.35827
chr10:93536503-93536761__mm10__GAGGTTGTCGCT__chr10:93536380-93536881	General	0.676141	0.438376
chr10:93538358-93538616__mm10__CGCTCCGAACTT__chr10:93538230-93538731	Shared		-1.35593
chr10:93538863-93539121__mm10__GTTAAGTGGAAG__chr10:93538741-93539242	Shared		-2.24921
chr10:93539846-93540104__mm10__GGTGCAACGCTA__chr10:93539716-93540217	Shared		1.01606
chr10:93540417-93540675__mm10__CAACCACATACC__chr10:93540293-93540794	Shared	-1.23804	-0.748982
chr10:93543263-93543521__mm10__CGTAACCACCGA__chr10:93543119-93543620	General	-0.948922	1.00428
chr10:93543263-93543521__shuffle__CAAGGAGGTAGG__neg-ctrl	Shuffle		-0.787774
chr10:94049260-94049518__mm10__CTCGCATCAGTG__chr10:94049139-94049640	General	-1.35544	0.427764
chr10:94068878-94069136__mm10__ATCGTGACCGGA__chr10:94068764-94069265	Shared	0.973114	-0.400912
chr10:94072346-94072604__mm10__TAGTGCTGTAGA__chr10:94072206-94072707	Shared		1.08215
chr10:94134976-94135234__mm10__TAATCACACGGT__chr10:94134854-94135355	General	-0.522203	-1.6491
chr10:94142486-94142744__mm10__ATAGTGTCTCCA__chr10:94142360-94142861	General		-1.5825
chr10:94398275-94398533__mm10__CACCGACAATTA__chr10:94398151-94398652	Periportal		-5.83528
chr10:94398275-94398533__shuffle__AACTCCAATGAC__neg-ctrl	Shuffle	-1.96704	0.259142
chr10:94515155-94515413__mm10__CACTGCACTTAT__chr10:94515059-94515560	Shared		0.387866
chr10:94516921-94517179__hg19__CCTTCACCAGAG__chr19:37495207-37495708	Positive control	-0.750704	-0.240325
chr10:94546718-94546976__mm10__AGAGATGATACC__chr10:94546596-94547097	Shared		0.991742
chr10:94574817-94575075__mm10__ATGAGACACGTT__chr10:94574697-94575198	Shared	0.380454	0.0109254
chr10:95152711-95152969__mm10__CCACAGTCTAAC__chr10:95152614-95153115	General	1.09483	-0.745083
chr10:95304421-95304679__mm10__GCAAGATAAGAG__chr10:95304302-95304803	General		1.233
chr10:95318266-95318524__mm10__AGTAGAACCAAC__chr10:95318151-95318652	Shared	-1.08701	-0.534205
chr10:95322157-95322415__mm10__ACTGGAGGACGA__chr10:95322099-95322600	Shared	-0.424126	-0.632484
chr10:95408574-95408832__mm10__AGAGCAGATCCA__chr10:95408447-95408948	Periportal	-0.605191	-1.51796
chr10:95418680-95418938__mm10__CAGACCTCCTTG__chr10:95418559-95419060	Shared		-0.249054
chr10:95426313-95426571__mm10__AGGAGGTTACAA__chr10:95426186-95426687	Positive control	2.70971	1.99203
chr10:95430375-95430633__mm10__AGGACAAGCACC__chr10:95430249-95430750	General	1.30247	-0.00225363
chr10:95438952-95439210__mm10__CCACCTTGAATT__chr10:95438867-95439368	General		0.881173
chr10:95514951-95515209__mm10__GTATCCAACCAC__chr10:95514880-95515381	Shared	4.42732	2.2068
chr10:95656864-95657122__mm10__AAGGTGTACGGA__chr10:95656747-95657248	General		-2.64356
chr10:95680542-95680800__mm10__GCGTATCGGTCT__chr10:95680380-95680881	General	1.63777	-0.103061
chr10:95681063-95681321__mm10__TCGGTCTCATCC__chr10:95680935-95681436	General	-2.3973	1.90434
chr10:95682991-95683249__mm10__CCGAGTATGCCT__chr10:95682865-95683366	General	3.01751	1.96871
chr10:95758214-95758472__mm10__ACGCTGCTATGG__chr10:95758098-95758599	General	0.136524	0.378589
chr10:95760104-95760362__mm10__ATCTCGCTATGC__chr10:95759974-95760475	General	4.43089	-0.620836
chr10:95764140-95764398__mm10__AACTCACGTAAC__chr10:95764019-95764520	General		-0.33987
chr10:95773575-95773833__mm10__GGTATTCACGTT__chr10:95773478-95773979	Shared	-0.961637	0.107164
chr10:95779928-95780186__mm10__TATTCCACCAAC__chr10:95779875-95780376	Shared		-3.74498
chr10:95828441-95828699__mm10__ACCACAATGAAC__chr10:95828315-95828816	General
chr10:95836530-95836788__mm10__GACTGATAATGC__chr10:95836405-95836906	General		-2.56181
chr10:95841326-95841584__mm10__CAACCTAGTGAA__chr10:95841206-95841707	General	-0.039359	-1.12105
chr10:96125743-96126001__mm10__GTCACCATGCGA__chr10:96125622-96126123	General	-1.56113	-0.719717
chr10:96188244-96188502__mm10__AGATAATGGTCC__chr10:96188127-96188628	Shared		0.924265
chr10:96230556-96230814__mm10__AAGAAGGTCAAC__chr10:96230444-96230945	Shared		0.159281
chr10:96232978-96233236__mm10__TGATCGGTGACG__chr10:96232847-96233348	General	2.64298	-0.583869
chr10:96361847-96362105__mm10__ACATCCACACAA__chr10:96361716-96362217	Shared	-0.376	2.11771
chr10:96653113-96653371__mm10__GTGGTGGTATCA__chr10:96652992-96653493	General		-2.18402
chr10:96654150-96654408__mm10__CCATGTACTCTG__chr10:96653984-96654485	Shared	-1.62695	-0.963328
chr10:96654150-96654408__shuffle__TCACAGCCAACG__neg-ctrl	Shuffle		-4.70831
chr10:96686170-96686428__mm10__AGAGTGTACGAA__chr10:96686113-96686614	Shared	0.34221	0.364848
chr10:96691052-96691310__mm10__ACCACATGCTCA__chr10:96690932-96691433	Shared		1.75445
chr10:96924190-96924448__mm10__TGTCCGTAACTT__chr10:96924072-96924573	General	-1.82777	-0.376725
chr10:96924879-96925137__mm10__GACACGTACACC__chr10:96924763-96925264	General		-1.36849
chr10:96981545-96981803__mm10__TCTCGCGTGATT__chr10:96981424-96981925	General		-2.95839
chr10:97249828-97250086__mm10__GACGCATTCGGA__chr10:97249711-97250212	General		0.202579
chr10:98962058-98962316__mm10__GCTGGTCACTCT__chr10:98961933-98962434	General	-0.72429	-1.4033
chr10:99106710-99106968__mm10__CACTACACCGTC__chr10:99106623-99107124	Shared	-0.596361	-0.825293
chr10:99150071-99150329__mm10__TCATACAAGACC__chr10:99149936-99150437	Pericentral		-0.719312
chr10:99154650-99154908__mm10__TTATCCGCCAGA__chr10:99154519-99155020	Shared	-1.14796	0.112352
chr10:99202405-99202663__mm10__GTGTGCGTTGAC__chr10:99202286-99202787	Periportal	0.693714	1.59629
chr10:99211656-99211914__mm10__CTCAGTCGTGCA__chr10:99211433-99211934	Shared	1.41377	-1.86458
chr10:99226770-99227028__mm10__CTCTAAGTTCAC__chr10:99226675-99227176	Intermediate	-1.28365	-0.680946
chr10:99234398-99234656__mm10__ATGCTACTCAGA__chr10:99234275-99234776	General	-0.381452	1.19945
chr10:99270480-99270738__mm10__ACCGACAAGGAG__chr10:99270266-99270767	Shared	2.6773	1.42192
chr10:99270480-99270738__shuffle__GCGTAACCAAGA__neg-ctrl	Shuffle	-2.33452	-0.674825
chr10:99271193-99271451__mm10__TAGTTCAGCATG__chr10:99271054-99271555	Intermediate	0.854431	-0.115558
chr10:99284032-99284290__mm10__GAGGTTAATGGT__chr10:99283846-99284347	Shared
chr10:99314435-99314693__mm10__TGCTAAGATACG__chr10:99314306-99314807	Pericentral	-2.16214	-0.582676
chr10:99384871-99385129__mm10__TATTGTGCCAGG__chr10:99384748-99385249	General	-0.504592	-0.859499
chr10:99459693-99459951__mm10__TCGTAACAACTC__chr10:99459615-99460116	Shared		-0.635127
chr10:99981952-99982210__mm10__ATCATCCGCGTG__chr10:99981833-99982334	General		-1.00392
chr11:100318033-100318291__mm10__CAGCGTCACAGT__chr11:100317914-100318415	General	0.471917	2.18018
chr11:100330982-100331240__mm10__TCGACCTTGGAC__chr11:100330833-100331334	General		0.556793
chr11:100485948-100486206__mm10__AAGGTTCACATG__chr11:100485814-100486315	Periportal	0.589392	-1.02738
chr11:100490974-100491232__mm10__ACAGCGGTACAC__chr11:100490731-100491232	Shared		-0.286721
chr11:100505042-100505300__mm10__ACAAGCGGTGGA__chr11:100504917-100505418	General		-0.394496
chr11:100515124-100515382__mm10__GTGTTCCTGTCA__chr11:100514987-100515488	Periportal		-4.39454
chr11:100515855-100516113__mm10__CGAGACGCTGAT__chr11:100515731-100516232	Periportal		-0.367073
chr11:100518349-100518607__mm10__CCATGATAAGAC__chr11:100518233-100518734	Periportal	1.76638	2.50562
chr11:100527775-100528033__mm10__GCCGGAGTATAA__chr11:100527576-100528077	Shared	0.178974	1.74495
chr11:100592713-100592971__mm10__CCTGCTCCATCT__chr11:100592605-100593106	General		-5.42493
chr11:100704210-100704468__mm10__CTAGCGTGCGTT__chr11:100704045-100704546	Shared		-0.0798867
chr11:100859279-100859537__mm10__TAGTGACCAGAC__chr11:100859178-100859679	Shared	-0.590953	-0.445284
chr11:101162833-101163091__mm10__TGTCGTATCACT__chr11:101162708-101163209	Shared	-1.325	-0.460621
chr11:101352494-101352752__mm10__CGAATGGATCTA__chr11:101352371-101352872	General	-1.50254	-0.341397
chr11:101352494-101352752__shuffle__GCGCATCACATT__neg-ctrl	Shuffle	-2.80006	-1.19297
chr11:101362343-101362601__mm10__TGGAGATACGAA__chr11:101362187-101362688	Shared		2.05981
chr11:101371235-101371493__mm10__GTGACCGTACTC__chr11:101371115-101371616	General		-0.517087
chr11:101371652-101371910__mm10__AATAGACAAGCC__chr11:101371640-101372141	Periportal		-2.70102
chr11:101372386-101372644__mm10__CGGTATGCCACT__chr11:101372271-101372772	General	-2.14918	-1.47627
chr11:101373820-101374078__mm10__AGCCTACTCTAA__chr11:101373694-101374195	Periportal	0.848953	-0.488775
chr11:101375006-101375264__mm10__ACGAGAGCCAGA__chr11:101374892-101375393	Periportal	-1.21402	-1.80111
chr11:101376255-101376513__mm10__TCTCGCGCCAAT__chr11:101376139-101376640	Periportal		0.0943236
chr11:101378275-101378533__mm10__ACGATAAGCTCC__chr11:101378110-101378611	Periportal		-2.94725
chr11:101378929-101379187__mm10__TATATCATCGCC__chr11:101378828-101379329	General	-2.2789	0.335975
chr11:101556607-101556865__mm10__GCTGCATTCTGG__chr11:101556485-101556986	General	3.59052	2.63478
chr11:101656444-101656702__mm10__ACACACTAGACT__chr11:101656335-101656836	Pericentral	-0.707654	0.0157332
chr11:101658335-101658593__mm10__CAGATGTATGAG__chr11:101658190-101658691	Shared
chr11:101667955-101668213__mm10__CCTTAATCCTTC__chr11:101667834-101668335	Shared	-0.689393	-0.878815
chr11:101700530-101700788__mm10__TCCTTCGTATCG__chr11:101700460-101700961	General	1.51588	0.235222
chr11:101707089-101707347__mm10__CTGGTGTGCCTA__chr11:101706959-101707460	General	-2.26152	0.31861
chr11:101770336-101770594__mm10__ACCGTCCTCCTA__chr11:101770193-101770694	Intermediate	-0.976247	0.0396396
chr11:101928047-101928305__mm10__AATCAGGTTAGG__chr11:101927926-101928427	General		-2.81404
chr11:101972789-101973047__mm10__GCCGTAGATCGT__chr11:101972657-101973158	Shared	-0.172059	-0.418602
chr11:102142436-102142694__mm10__CGAAGCCACTAC__chr11:102142321-102142822	General	-2.9471	0.43
chr11:102145291-102145549__mm10__CTTATAGACCAC__chr11:102145156-102145657	General		0.265446
chr11:102241329-102241587__mm10__ATCGGTCATTCC__chr11:102241214-102241715	General		-0.659888
chr11:102408493-102408751__mm10__GACTGGTGAGGA__chr11:102408272-102408773	Shared		-3.43761
chr11:102432882-102433140__mm10__ACAGTTCGGTGA__chr11:102432806-102433307	General		-4.08968
chr11:102556194-102556452__mm10__TACCGTTCGTCG__chr11:102556075-102556576	Shared	1.82488	2.52663
chr11:102754742-102755000__mm10__AACAGCGACGAG__chr11:102754622-102755123	General		-1.19814
chr11:103105455-103105713__mm10__CTACGATTACTC__chr11:103105329-103105830	Shared	-1.12717	-0.582187
chr11:103115943-103116201__mm10__CCAACAATACTC__chr11:103115919-103116420	Shared	4.82315	2.31306
chr11:103267393-103267651__mm10__AGATAACTCAGG__chr11:103267340-103267841	Shared		0.967433
chr11:103267393-103267651__shuffle__TAGTTACCGAGC__neg-ctrl	Shuffle	-2.88727	-0.754795
chr11:106046646-106046904__mm10__AGTGATGCCTCG__chr11:106046527-106047028	General	-1.38305	-0.27858
chr11:106154847-106155105__mm10__AGTAAGAACGAG__chr11:106154726-106155227	Intermediate	-0.804804	-0.236968
chr11:106392791-106393049__mm10__TGGAAGCATGTG__chr11:106392660-106393161	General		2.33587
chr11:106500725-106500983__mm10__AGCCAACATGAA__chr11:106500581-106501082	Shared	4.48238
chr11:106514430-106514688__mm10__TCGAGAACATCC__chr11:106514317-106514818	General		-0.422119
chr11:106527516-106527774__mm10__CACTAATTGAGC__chr11:106527398-106527899	General		-0.420361
chr11:106529855-106530113__mm10__GACGAGGACACT__chr11:106529735-106530236	General	-0.31112	-0.453068
chr11:106558078-106558336__mm10__TATGACCTTGCC__chr11:106557955-106558456	Shared	-0.611725	-0.832455
chr11:106576664-106576922__mm10__GCATCAGTTAGC__chr11:106576541-106577042	Shared	-1.77809	-1.20451
chr11:106580511-106580769__mm10__ATAATACCGCAC__chr11:106580408-106580909	Shared
chr11:107270693-107270951__mm10__TGTAGGACTGAA__chr11:107270553-107271054	General	-0.236452	0.0487419
chr11:107377307-107377565__mm10__GACATGATCTTC__chr11:107377187-107377688	General	-1.13885	-0.486271
chr11:107400097-107400355__mm10__GCCTAATTGACG__chr11:107399972-107400473	General	-0.922846	0.653853
chr11:107850158-107850416__mm10__AGCCGTGGAACT__chr11:107850046-107850547	Intermediate	-1.66479	-0.630926
chr11:108197701-108197959__mm10__GTGACGTGCCAA__chr11:108197544-108198045	Shared
chr11:108753594-108753852__mm10__TCGTCTATGCAC__chr11:108753471-108753972	Pericentral		-1.59844
chr11:108828511-108828769__mm10__CCTCTGAAGTCG__chr11:108828379-108828880	General	2.66368	-0.905521
chr11:108858925-108859183__mm10__TCTCACGCGCTA__chr11:108858800-108859301	Pericentral		0.672982
chr11:108858925-108859183__shuffle__TCGAATGAGTAC__neg-ctrl	Shuffle
chr11:108897130-108897388__mm10__CTTCGGAGATTA__chr11:108897005-108897506	Pericentral	-1.22665	-0.499683
chr11:108920242-108920500__mm10__ACTCATAGGAAC__chr11:108920228-108920729	Shared	0.308885	1.77548
chr11:108921124-108921382__mm10__GCACCAGTACCA__chr11:108921005-108921506	Shared	-3.98173	0.0222691
chr11:108956020-108956278__mm10__CCGAGCAGCATT__chr11:108955900-108956401	Pericentral		-1.24639
chr11:109485480-109485738__mm10__GAACCTCTCTAG__chr11:109485354-109485855	General		-4.39546
chr11:110178163-110178421__mm10__CCAAGCTGTACT__chr11:110178038-110178539	General		1.01072
chr11:110367704-110367962__mm10__TCAACTGCTTAG__chr11:110367605-110368106	General		0.0948809
chr11:112782013-112782271__mm10__AGGACCGACGTA__chr11:112781916-112782417	Shared		1.62999
chr11:113037811-113038069__mm10__ACATATCGGAGG__chr11:113037722-113038223	Shared	-0.35732	-0.837077
chr11:113117545-113117803__mm10__CATACGCCAGGA__chr11:113117419-113117920	Periportal		0.221136
chr11:113147658-113147916__mm10__ATTCCGCCGCTT__chr11:113147627-113148128	Shared		0.103088
chr11:113619116-113619374__mm10__GCTCCAATGTTC__chr11:113619036-113619537	Shared	-1.03035	0.610771
chr11:113698220-113698478__mm10__TTATAGCATCCG__chr11:113698004-113698505	Shared		1.27727
chr11:113708870-113709128__mm10__CGACTACCATGC__chr11:113708753-113709254	Intermediate		-0.505186
chr11:113730879-113731137__mm10__TCTCATTACCGT__chr11:113730747-113731248	Shared	1.36989	0.0771901
chr11:113749742-113750000__mm10__ATAAGAACCGCT__chr11:113749607-113750108	Shared	-3.71879	0.137022
chr11:114830038-114830296__mm10__AATAACCTCGCG__chr11:114829940-114830441	Periportal	-3.29338	0.630371
chr11:114867079-114867337__mm10__TCTCGTCACACC__chr11:114866968-114867469	Shared		0.318489
chr11:115177820-115178078__mm10__TCCTGGTCTATA__chr11:115177710-115178211	General	0.407433	1.60908
chr11:115219291-115219549__mm10__TAACTAGCGATC__chr11:115219190-115219691	Shared	1.35722	1.36654
chr11:115244818-115245076__mm10__TATCGCAGGTAA__chr11:115244696-115245197	General	1.4919	-1.07372
chr11:115292807-115293065__mm10__AATAGAATCGCG__chr11:115292682-115293183	Shared	-1.49144	-0.321555
chr11:115317277-115317535__mm10__CGAACAGGACCA__chr11:115317157-115317658	Pericentral	-0.114031	-0.239711
chr11:115448125-115448383__mm10__GGTAGCTGTCCA__chr11:115448035-115448536	General	-0.0288158	0.231693
chr11:115462157-115462415__mm10__CCTCACCTATGG__chr11:115462018-115462519	General
chr11:115679941-115680199__mm10__ACGTATTGCTAG__chr11:115679814-115680315	General		-0.987849
chr11:115911812-115912070__mm10__CGCCTGATAAGC__chr11:115911638-115912139	Positive control	-0.421699	0.95083
chr11:116091574-116091832__mm10__TCGTCTGAAGTG__chr11:116091457-116091958	General	-1.51213	-0.403831
chr11:116138917-116139175__mm10__AAGTCCAAGTCC__chr11:116138687-116139188	Shared		1.06503
chr11:116195398-116195656__mm10__TCCTGTACCTCT__chr11:116195290-116195791	General	5.15332	3.32602
chr11:116433877-116434135__mm10__TCCTGCGCCATT__chr11:116433758-116434259	Shared	-1.62436	1.25639
chr11:116484329-116484587__mm10__CTGTCTCATACG__chr11:116484227-116484728	General		-3.0556
chr11:116621313-116621571__mm10__ATCTGCTGGTGC__chr11:116621302-116621803	Shared	3.08759	2.10547
chr11:116843418-116843676__mm10__GTGCGCCTTGTT__chr11:116843189-116843690	Shared	3.54397	3.17676
chr11:117177328-117177586__mm10__AACTCGGATATG__chr11:117177302-117177803	Shared	-1.94575	0.94985
chr11:117204693-117204951__mm10__GACCATAATCTC__chr11:117204578-117205079	General	1.52496	1.11936
chr11:117285036-117285294__mm10__TTCTTCAGCAAC__chr11:117284886-117285387	Shared	-0.541313	-0.0939926
chr11:117336400-117336658__mm10__AGCAGCAGTAAT__chr11:117336161-117336662	Shared	-0.361935	-0.304306
chr11:117651105-117651363__mm10__GACATGCGCCTT__chr11:117650999-117651500	Intermediate	0.842569	1.56606
chr11:117834161-117834419__mm10__AGATAGCTGAGA__chr11:117834032-117834533	General		0.863476
chr11:117914276-117914534__mm10__ATGAGCCGTAAT__chr11:117914163-117914664	Pericentral	1.68336	-0.432987
chr11:117962222-117962480__mm10__CTACTGTGAGCA__chr11:117962143-117962644	Shared	-0.368802	0.215808
chr11:118211845-118212103__mm10__AGGTCCAGTCGT__chr11:118211642-118212143	Shared	0.204354	-0.208546
chr11:118230181-118230439__hg19__ACGGAACACTGG__chr9:44965334-44965835	Positive control	3.77	3.28086
chr11:11844500-11844758__mm10__AACAACACCTCA__chr11:11844377-11844878	General	1.30023
chr11:11888115-11888373__mm10__CTAGTTACATCG__chr11:11887991-11888492	General	-0.477298	-0.523523
chr11:119040986-119041244__mm10__CGATGTACTAAC__chr11:119040822-119041323	Shared	2.22424	2.83776
chr11:119128124-119128382__mm10__CCATGAGTTCTA__chr11:119128005-119128506	Shared	0.775498	0.702842
chr11:11930603-11930861__mm10__CCGCCAGATGTT__chr11:11930479-11930980	Shared		-0.533675
chr11:11937679-11937937__mm10__CATTAGACCGCC__chr11:11937541-11938042	General	-0.141134	-1.24675
chr11:119491188-119491446__mm10__GAATCTACGAGC__chr11:119491132-119491633	Shared	0.897022	2.78927
chr11:119577791-119578049__mm10__GTAACCATGAGC__chr11:119577662-119578163	General	-0.198606	-0.300482
chr11:119602851-119603109__mm10__AACCGTAAGAGC__chr11:119602731-119603232	Positive control	3.11353	2.77548
chr11:120378187-120378445__mm10__ACGCCGAGTGAA__chr11:120378065-120378566	Pericentral	-1.06666	-1.56243
chr11:120472134-120472392__mm10__GGAAGCGTAATA__chr11:120472006-120472507	General		-5.35421
chr11:120472134-120472392__shuffle__CAATAACCACGG__neg-ctrl	Shuffle	-3.18508	0.429578
chr11:120489495-120489753__mm10__TGCTTGAACGAA__chr11:120489348-120489849	General		1.83617
chr11:120489495-120489753__shuffle__GTCAAGTAATCC__neg-ctrl	Shuffle		-1.469
chr11:120657358-120657616__mm10__AGCTTCCTCGCA__chr11:120657238-120657739	Pericentral	-3.11661	-0.825288
chr11:120695785-120696043__mm10__ACATGCCTGGAT__chr11:120695665-120696166	Intermediate	-1.26499	3.05771
chr11:120713701-120713959__mm10__GATTACTGGTTG__chr11:120713585-120714086	Shared	1.55549	1.13353
chr11:120727204-120727462__mm10__TCATGCTCCGGT__chr11:120727092-120727593	Shared	-2.13617	0.847446
chr11:120784130-120784388__mm10__GGTTCCGCCTAA__chr11:120784002-120784503	Shared		2.70079
chr11:120804246-120804504__mm10__ACGGAGCTATTA__chr11:120804125-120804626	Shared	-0.528234	-0.0389229
chr11:120804878-120805136__mm10__CAAGTATCATGG__chr11:120804755-120805256	Shared	-1.85563	-0.850886
chr11:120805662-120805920__mm10__CCGTTGTGGAAT__chr11:120805580-120806081	General	0.988939	1.16502
chr11:120813785-120814043__mm10__AATTGCACACCT__chr11:120813656-120814157	Shared	-1.2622	-1.33966
chr11:120820434-120820692__mm10__CGCGATCTTAGG__chr11:120820316-120820817	Shared		-0.0827748
chr11:120830784-120831042__mm10__TCGAATTGGTGC__chr11:120830661-120831162	General	-1.51548	-0.132325
chr11:120852091-120852349__mm10__AATAGCAGAGGT__chr11:120851971-120852472	Shared	-0.73942	-0.966127
chr11:120898025-120898283__mm10__CGGTTCAATACG__chr11:120897903-120898404	General	-0.416927	0.881313
chr11:121326101-121326359__mm10__CCTCAACAGTGC__chr11:121325972-121326473	General	1.90434	-1.91711
chr11:121326781-121327039__mm10__GTTGGATTGTCA__chr11:121326687-121327188	General		-0.487437
chr11:121328315-121328573__mm10__GAGCTGTGCATG__chr11:121328217-121328718	General	4.71837	0.920581
chr11:121347144-121347402__mm10__ACCTTGACCGCA__chr11:121346915-121347416	Shared	-1.25744	0.530755
chr11:121516155-121516413__mm10__AACCGTCCAATT__chr11:121515969-121516470	Shared	-1.59007	-1.19104
chr11:121702225-121702483__mm10__ACATGAGACCAA__chr11:121702155-121702656	Shared	-1.23338	0.856124
chr11:12459845-12460103__mm10__TACCTTGAGTCC__chr11:12459719-12460220	Shared		-0.148579
chr11:14150502-14150760__mm10__GAGATCCAATTC__chr11:14150375-14150876	Periportal		-1.22628
chr11:14195155-14195413__mm10__GAACTCTCCTGA__chr11:14195035-14195536	Periportal	-1.21501	-1.55326
chr11:14604981-14605239__hg19__GTCTCTAGTGTA__chr7:114323028-114323529	Positive control	-0.187481	-0.890465
chr11:16701852-16702110__mm10__GCATTGTAGACG__chr11:16701767-16702268	General		-0.742051
chr11:16703299-16703557__mm10__TACATTACGTCG__chr11:16703170-16703671	Shared		1.02198
chr11:16742348-16742606__mm10__TCCGCGACTCTT__chr11:16742225-16742726	General	-0.183929	1.47455
chr11:16759404-16759662__mm10__GTCCAGTCCGAT__chr11:16759287-16759788	General		-4.52443
chr11:16759981-16760239__hg19__AGTATGCTTCTC__chr7:116093019-116093520	Positive control	2.49258	2.2137
chr11:16784216-16784474__mm10__ATGCGCCGTTCT__chr11:16784099-16784600	Periportal		0.129722
chr11:16800565-16800823__mm10__TAGCATCCGTAT__chr11:16800455-16800956	Shared	1.18698	0.595025
chr11:16851385-16851643__mm10__TTCCAGGTCCGT__chr11:16851248-16851749	Periportal		-1.33014
chr11:16951147-16951405__mm10__CCACGACCTAGA__chr11:16950948-16951449	Shared	1.60934	0.572612
chr11:19020387-19020645__mm10__ACACCTATACCT__chr11:19020289-19020790	Shared	1.88584	1.3461
chr11:19849560-19849818__mm10__ATGAGAGTTGAC__chr11:19849443-19849944	Intermediate	-2.69814	0.206067
chr11:19851097-19851355__mm10__CGACAAGCCTAA__chr11:19850938-19851439	Intermediate	-2.01442	0.875223
chr11:20249362-20249620__mm10__AGTCACAGTAGG__chr11:20249157-20249658	Shared	3.85801	1.70442
chr11:20282900-20283158__mm10__ACCTCGAACTTA__chr11:20282773-20283274	Pericentral
chr11:20366530-20366788__mm10__ACGATCAGAAGA__chr11:20366408-20366909	Pericentral		-0.758655
chr11:20370473-20370731__mm10__CCTAACAGCAAG__chr11:20370376-20370877	Pericentral	-1.34721	1.14687
chr11:20469372-20469630__mm10__ATTGAGCCAGAG__chr11:20469254-20469755	Periportal	-0.395859	0.86323
chr11:20477434-20477692__mm10__CACGGTCATATT__chr11:20477324-20477825	Positive control		1.72492
chr11:20556605-20556863__mm10__AGGTTATATGCG__chr11:20556490-20556991	General	1.72981	1.45561
chr11:20824091-20824349__mm10__ACCAAGCGCGTT__chr11:20823945-20824446	General	-0.342541	-0.277642
chr11:20829342-20829600__mm10__ACGACACAACGG__chr11:20829222-20829723	Periportal	2.30261	-0.132039
chr11:21561323-21561581__mm10__GATATTCTCTCG__chr11:21561204-21561705	Intermediate	-2.14281	-0.930319
chr11:22194621-22194879__mm10__CCTAATCGTTGG__chr11:22194494-22194995	General	-0.295514	2.01875
chr11:22264560-22264818__mm10__CAATAGACTGTG__chr11:22264447-22264948	Pericentral	0.0124603	-0.514371
chr11:22287193-22287451__mm10__AACGAGGTCATG__chr11:22286992-22287493	Shared	0.424166	0.460744
chr11:22376710-22376968__mm10__CAGATCGTGTAA__chr11:22376580-22377081	Shared	-2.68165	-0.0579971
chr11:22376710-22376968__shuffle__TGGACCGACTTC__neg-ctrl	Shuffle	-1.89092	0.160338
chr11:22434253-22434511__mm10__GCATTGTCCAGC__chr11:22434135-22434636	General	-1.6505	1.39041
chr11:22438499-22438757__mm10__GCAACGGAACTA__chr11:22438411-22438912	Positive control	1.29496	0.21044
chr11:22847426-22847684__mm10__TCGACTTATGAG__chr11:22847300-22847801	General	-2.51502	-0.0329371
chr11:22990436-22990694__mm10__GCCTGTGATGGT__chr11:22990359-22990860	Shared	1.29996	3.08328
chr11:23008279-23008537__mm10__TCACACAAGGTT__chr11:23008106-23008607	Shared	-4.38662	-2.51664
chr11:23497928-23498186__mm10__TACTAGAACCAC__chr11:23497853-23498354	Shared	0.885946	0.649802
chr11:24569732-24569990__mm10__GTCTTGGTCTGG__chr11:24569613-24570114	Shared	1.02497	1.73832
chr11:25838531-25838789__mm10__TCCATCCAAGCC__chr11:25838406-25838907	Intermediate
chr11:28409967-28410225__mm10__CCAGGACATCGA__chr11:28409867-28410368	Intermediate	-2.40063	-0.335725
chr11:28422956-28423214__mm10__ATCCGTTATTGG__chr11:28422835-28423336	Intermediate		2.3111
chr11:28685477-28685735__mm10__CAGGTTGTCCAC__chr11:28685362-28685863	General	-1.23174	3.06263
chr11:28702434-28702692__mm10__GAGAATTGTAGG__chr11:28702308-28702809	General		-1.56127
chr11:29002711-29002969__mm10__CATCAATTCTGG__chr11:29002578-29003079	Intermediate		-5.09219
chr11:29172658-29172916__mm10__GTGGTAGACTGT__chr11:29172653-29173154	Positive control		2.86625
chr11:31671839-31672097__mm10__GACAACTGGATT__chr11:31671726-31672227	Shared	5.0169	1.68879
chr11:31870608-31870866__mm10__ACCTCATACTAC__chr11:31870500-31871001	Positive control		3.37742
chr11:32552669-32552927__mm10__GAACTAATCGGT__chr11:32552656-32553157	Shared	-3.51175	-1.47422
chr11:32681296-32681554__mm10__TGCTCGCTCTCT__chr11:32681167-32681668	Shared	-1.66631	-1.19774
chr11:33163059-33163317__mm10__TACACACTTCGA__chr11:33162940-33163441	Shared	1.52377	1.98701
chr11:3371334-3371592__mm10__GCTCCGTCTGTT__chr11:3371170-3371671	Shared	-0.171483	0.843912
chr11:33722321-33722579__hg19__AATCGGACACCA__chr2:104122362-104122863	Positive control	-0.466167	0.381987
chr11:3387050-3387308__mm10__CTTGATAGTTGG__chr11:3386936-3387437	Shared	-1.78045	1.16996
chr11:34360901-34361159__hg19__GGACACTGATAG__chr2:103583230-103583731	Positive control	-3.49781	0.91221
chr11:3452237-3452495__mm10__CCAGTATCGCTT__chr11:3452136-3452637	Shared	4.76561	3.65939
chr11:3458516-3458774__mm10__CATGACCGTGAA__chr11:3458375-3458876	General
chr11:34661881-34662139__hg19__CAACGCATAATC__chr2:103285513-103286014	Positive control	0.209421	0.0421517
chr11:35469990-35470248__mm10__GTAGCCTCAGAA__chr11:35469883-35470384	Shared		1.08794
chr11:35526434-35526692__mm10__AGAGGTGCAACA__chr11:35526314-35526815	General		-4.62398
chr11:35732411-35732669__mm10__CCTATGAGTTGG__chr11:35732294-35732795	General	2.01967	1.77007
chr11:35834419-35834677__mm10__GCTCCTGCCTAA__chr11:35834330-35834831	Shared	0.108926	1.88238
chr11:35915646-35915904__mm10__TTAGCGATCTCA__chr11:35915455-35915956	Shared	-0.683876	0.00241432
chr11:35919920-35920178__mm10__AGGAGACTGTAC__chr11:35919855-35920356	Shared		-1.6249
chr11:35951149-35951407__mm10__GCCTCTTGATAC__chr11:35950988-35951489	Shared		-0.583375
chr11:35962503-35962761__mm10__AGTTCGTACAGG__chr11:35962365-35962866	General		-0.691097
chr11:35963567-35963825__mm10__TTGTCCTCAGAT__chr11:35963431-35963932	Positive control		-1.36965
chr11:35968384-35968642__mm10__TGGTCCGAACGT__chr11:35968235-35968736	Shared		-3.73263
chr11:36036425-36036683__mm10__TCACAGATAGCT__chr11:36036346-36036847	Shared		-1.01778
chr11:3813423-3813681__mm10__CCGCGATTGAGA__chr11:3813304-3813805	General	3.06334	1.08156
chr11:38601070-38601328__mm10__TGTCGTGTAAGA__chr11:38600947-38601448	Shared		-5.77508
chr11:38762332-38762590__mm10__GGTTGCATTGAT__chr11:38762204-38762705	Pericentral		2.83477
chr11:3914568-3914826__mm10__GAAGAGTGGTTG__chr11:3914429-3914930	Shared	-1.80526	-1.27304
chr11:4031145-4031403__mm10__CATACGTGATTC__chr11:4031086-4031587	Shared	-0.0520822	-0.0817325
chr11:4116806-4117064__mm10__CAATAATCCTGG__chr11:4116687-4117188	General	-3.14158	-1.49755
chr11:4117432-4117690__mm10__ATGCCACTCACT__chr11:4117293-4117794	General	-0.366321	-0.108765
chr11:4158790-4159048__mm10__TGGAGTAGACGG__chr11:4158641-4159142	Intermediate	-1.32879	-0.258289
chr11:43186494-43186752__mm10__AGGTCTTCGGTT__chr11:43186385-43186886	Shared	1.4762	-0.544455
chr11:43621878-43622136__mm10__CCGAATTGGAGA__chr11:43621746-43622247	Intermediate		3.00382
chr11:43625205-43625463__mm10__TCGTGTAACTGC__chr11:43625077-43625578	Pericentral		-4.20548
chr11:43626331-43626589__mm10__GCGGAAGTTGGA__chr11:43626202-43626703	Intermediate	-0.404287	0.972017
chr11:43747917-43748175__mm10__CTAACAGTGAGG__chr11:43747789-43748290	Shared		-4.16571
chr11:43891527-43891785__mm10__CTCGCTCCATTG__chr11:43891407-43891908	Shared	-0.297868	0.306723
chr11:43927494-43927752__mm10__CAACCTCAGCGT__chr11:43927370-43927871	General		-0.053356
chr11:43950374-43950632__mm10__CCTATGCTGTCG__chr11:43950245-43950746	General	3.37879	0.364416
chr11:44893524-44893782__mm10__CCGCACTGTCTT__chr11:44893399-44893900	Pericentral		-2.12189
chr11:45158353-45158611__mm10__AGGTCGAGTTAT__chr11:45158211-45158712	Pericentral	1.45035	-0.728787
chr11:45201168-45201426__mm10__GCCATAGAGACG__chr11:45201030-45201531	General		1.4687
chr11:45201168-45201426__shuffle__ACAAGGTTATGG__neg-ctrl	Shuffle		-1.00791
chr11:45888561-45888819__mm10__CCATCTGTCTAG__chr11:45888440-45888941	General		-4.14906
chr11:46072787-46073045__mm10__GAGTGCCTGATT__chr11:46072675-46073176	Intermediate		-2.83655
chr11:4637515-4637773__mm10__AGGTCGCAGAGT__chr11:4637393-4637894	Shared	3.50868	3.06393
chr11:46698961-46699219__mm10__GCCGTATGCTGA__chr11:46698841-46699342	General		-0.907746
chr11:48438570-48438828__mm10__TCAATCTTCCAG__chr11:48438457-48438958	Pericentral	2.16047	0.00563894
chr11:48442586-48442844__mm10__GATCACACCGTT__chr11:48442467-48442968	Pericentral	-0.973345	2.58252
chr11:4882872-4883130__mm10__GAATCAATACCG__chr11:4882754-4883255	Positive control	2.79641	2.83147
chr11:48833751-48834009__mm10__CGAAGCTCCAGA__chr11:48833619-48834120	Shared	-1.03427	-0.0467625
chr11:48852276-48852534__mm10__AACGGTACTCGG__chr11:48852120-48852621	Shared		-4.61781
chr11:48856736-48856994__mm10__TGTCCTGCCACT__chr11:48856617-48857118	Shared		-4.79346
chr11:48872992-48873250__mm10__GTGTTGACCGGA__chr11:48872873-48873374	Shared	-0.560124	2.39577
chr11:4895153-4895411__mm10__TATGTCGTTCGC__chr11:4895035-4895536	Shared	-1.07918	2.31223
chr11:49083748-49084006__mm10__CAACTCTATACC__chr11:49083622-49084123	General	-0.919264	-0.567565
chr11:49266853-49267111__mm10__CCTAAGCACTGG__chr11:49266720-49267221	General
chr11:50197511-50197769__mm10__TTAAGAGTGACG__chr11:50197500-50198001	Shared		-1.44532
chr11:50205515-50205773__mm10__ACGTAGCCGAGA__chr11:50205384-50205885	General		1.51542
chr11:50205515-50205773__shuffle__CGCATGATTAAC__neg-ctrl	Shuffle		-0.491299
chr11:50266038-50266296__mm10__CTCACGATGGAA__chr11:50265866-50266367	General		-0.249051
chr11:50292352-50292610__mm10__CAGAATCCTCAA__chr11:50292213-50292714	Shared	-1.05304	2.52465
chr11:50354895-50355153__mm10__CCGCGATACGAT__chr11:50354814-50355315	Shared	-1.19127	-0.297016
chr11:50377543-50377801__mm10__ACGAGATGGTGC__chr11:50377466-50377967	Shared	1.03921	2.72337
chr11:50669573-50669831__mm10__GGACGTGAATTA__chr11:50669486-50669987	Shared	-0.376662	-0.624886
chr11:5068436-5068694__mm10__CAATGCAAGACC__chr11:5068319-5068820	General	0.297592	-2.23381
chr11:50845983-50846241__mm10__GCTGGACTATAT__chr11:50845851-50846352	General	0.574538	-0.26118
chr11:51060964-51061222__mm10__AGACAGACCGTT__chr11:51060869-51061370	Pericentral	-2.69732	-1.7841
chr11:51493668-51493926__mm10__ACGTGTTAGGTC__chr11:51493543-51494044	Pericentral	-2.37338	0.624233
chr11:51494308-51494566__mm10__AACGGTGTATGA__chr11:51494185-51494686	Pericentral		-4.00556
chr11:51584513-51584771__mm10__GCAAGAGAGCCA__chr11:51584299-51584800	Shared	2.31907	2.98759
chr11:51619453-51619711__mm10__CTATTGCATGGT__chr11:51619301-51619802	Shared	0.7775	1.6457
chr11:51653085-51653343__mm10__TGATTGTGCCTC__chr11:51652964-51653465	General		-5.68784
chr11:51768400-51768658__mm10__CTCGCTGTATGC__chr11:51768321-51768822	General	-0.655232	-0.752279
chr11:51779060-51779318__mm10__ACTGAGCCGGTT__chr11:51778942-51779443	General	-1.46071	-0.312452
chr11:51852064-51852322__mm10__GGTACGTTCGCT__chr11:51851944-51852445	Shared		-3.61798
chr11:51875840-51876098__mm10__CAGATAGACGCC__chr11:51875709-51876210	General	-2.50155	1.68149
chr11:51876991-51877249__mm10__CATTCAACAACG__chr11:51876869-51877370	Positive control	-1.00503	0.525932
chr11:52259379-52259637__mm10__GCAAGAGTCCGA__chr11:52259246-52259747	General		-0.586622
chr11:52360282-52360540__mm10__ACGAACTAGGTG__chr11:52360146-52360647	Shared	-2.03459	0.826815
chr11:53308264-53308522__mm10__GCGTGTTGTGCT__chr11:53308162-53308663	Positive control		1.11002
chr11:53413912-53414170__mm10__ATCGAACGCGGA__chr11:53413791-53414292	Shared	-1.39205	-1.59495
chr11:53431663-53431921__mm10__CTCACGCAGTAA__chr11:53431550-53432051	Shared	-3.05941	-0.748702
chr11:53446267-53446525__mm10__CACTATGCCGGA__chr11:53446143-53446644	General	-0.780654	-0.643082
chr11:53452473-53452731__mm10__GTTGCGCTTCGT__chr11:53452348-53452849	General		-4.96029
chr11:53453132-53453390__mm10__GAAGTCAGTAGC__chr11:53453011-53453512	General		-3.78786
chr11:53459078-53459336__mm10__TATGGTGACAGA__chr11:53458956-53459457	General		-3.08224
chr11:53459078-53459336__shuffle__CCGTGTTCGCAA__neg-ctrl	Shuffle	-2.83066	-0.917078
chr11:53699422-53699680__mm10__CAATACTCCAAC__chr11:53699300-53699801	General		-2.17421
chr11:53699422-53699680__shuffle__GACGACAGACTT__neg-ctrl	Shuffle		-1.17397
chr11:53757667-53757925__mm10__ACCGTGTAATGG__chr11:53757499-53758000	Shared		1.8233
chr11:53805895-53806153__mm10__CTGGAGAGTTCA__chr11:53805743-53806244	Shared	-2.34763	-0.277601
chr11:53889250-53889508__mm10__CTAATCGACCTA__chr11:53889113-53889614	Shared
chr11:53891775-53892033__mm10__CCATTACCTATC__chr11:53891570-53892071	Shared	2.27949	1.59559
chr11:54006948-54007206__mm10__GTTGTTGCGATT__chr11:54006761-54007262	Shared	-0.167412	-0.134357
chr11:54028067-54028325__mm10__CCGACTACAACT__chr11:54027982-54028483	Periportal		-4.30083
chr11:54028733-54028991__mm10__AGACGTGCTGAC__chr11:54028632-54029133	Shared	-1.3796	-0.55026
chr11:5421947-5422205__mm10__AGCCTTAATGTG__chr11:5421822-5422323	Shared
chr11:5426447-5426705__mm10__GAACCACAGCCT__chr11:5426312-5426813	General	0.706128	-0.0349081
chr11:5452072-5452330__mm10__CAATGCCTTCAA__chr11:5451956-5452457	Positive control	-1.9905	-1.21316
chr11:54522643-54522901__mm10__AAGTGTTAGCCT__chr11:54522548-54523049	Positive control		-4.77857
chr11:54522643-54522901__shuffle__ATCCGTACCGCA__neg-ctrl	Shuffle		0.067113
chr11:5470142-5470400__mm10__AGTGCGGAGTCT__chr11:5469997-5470498	Intermediate
chr11:5499315-5499573__mm10__TGCCTATCCTAC__chr11:5499194-5499695	Shared		3.02095
chr11:55013885-55014143__mm10__TGGTCATCCGAG__chr11:55013762-55014263	General		-0.71342
chr11:55033300-55033558__mm10__TAGTGACGGATC__chr11:55033240-55033741	Shared		-5.64352
chr11:55105460-55105718__mm10__CTGGATGAAGGA__chr11:55105337-55105838	General	-1.83358	-0.60389
chr11:5521996-5522254__mm10__ATAGTCGTCCAA__chr11:5521884-5522385	Shared	0.330112	1.19494
chr11:5521996-5522254__shuffle__AAGACCTATCCA__neg-ctrl	Shuffle		-0.679818
chr11:5533126-5533384__mm10__CCGAGTAGAACC__chr11:5533004-5533505	General	1.29396	1.88885
chr11:55465247-55465505__mm10__CAGGTACAACAA__chr11:55465125-55465626	General	3.77014	1.85819
chr11:55465247-55465505__shuffle__GCCACCTCGTTA__neg-ctrl	Shuffle	-0.14392	0.0968881
[truncated: 10,001 more rows]

## Sheet: Figure 3e-f
Enhancer	Invivo_LogFC	HepG2_LogFC	Regulon			Wilcoxon test (one-sided, alternative group2 greater than group1)
chr1:194610430-194610688__mm10__CGATTCCGGTAA__chr1:194610308-194610809	1.18862	0.355958	Tbx3_-			Variable	group1	group2	p	p.adj	p.format	p.signif	method
chr1:67155343-67155601__mm10__CCGTCTCCAATT__chr1:67155238-67155739		-1.26593	Tbx3_-			Invivo_LogFC	Shuffle	Tbx3_-	0.000887407	0.008	0.00089	***	Wilcoxon
chr1:67184222-67184480__mm10__ATGACCTCCACA__chr1:67184109-67184610		1.07776	Tbx3_-			Invivo_LogFC	Shuffle	Tcf7l1_-	5.54254e-06	5e-05	5.5e-06	****	Wilcoxon
chr1:67224507-67224765__mm10__CGCTGAATGGAG__chr1:67224273-67224774			Tbx3_-			Invivo_LogFC	Shuffle	Hnf1a_+	3.34936e-19	3e-18	< 2e-16	****	Wilcoxon
chr10:128196321-128196579__mm10__CTAGCGAAGATG__chr10:128196196-128196697			Tbx3_-			Invivo_LogFC	Shuffle	Cebpa_+	1.43431e-27	1.3e-26	< 2e-16	****	Wilcoxon
chr10:128203760-128204018__mm10__CTTCATCGTTAG__chr10:128203535-128204036	-1.72843	-0.568538	Tbx3_-			Invivo_LogFC	Shuffle	Onecut1_+	1.60949e-21	1.4e-20	< 2e-16	****	Wilcoxon
chr10:24912639-24912897__mm10__GAGAGCATAGAT__chr10:24912516-24913017			Tbx3_-			Invivo_LogFC	Shuffle	Foxa1_+	1.01554e-22	9.1e-22	< 2e-16	****	Wilcoxon
chr10:24913635-24913893__mm10__CTTGTCGCCATG__chr10:24913550-24914051		-0.269027	Tbx3_-			Invivo_LogFC	Shuffle	Nfib_+	3.26359e-38	2.9e-37	< 2e-16	****	Wilcoxon
chr10:24918681-24918939__mm10__GTTAGCTGACCT__chr10:24918550-24919051		-0.334719	Tbx3_-			Invivo_LogFC	Shuffle	Hnf4a_+	4.85109e-42	4.4e-41	< 2e-16	****	Wilcoxon
chr10:24927349-24927607__mm10__TAAGAGGTCACA__chr10:24927235-24927736			Tbx3_-			Invivo_LogFC	Shuffle	Positive_control	3.0044e-56	2.7e-55	< 2e-16	****	Wilcoxon
chr10:4733317-4733575__mm10__TACTTCGGTCGT__chr10:4733188-4733689		-3.92176	Tbx3_-			Wilcoxon test (one-sided, alternative group2 greater than group1)
chr10:76578076-76578334__mm10__CAATGAACGCTT__chr10:76577971-76578472	-0.447438	-0.608681	Tbx3_-			Variable	group1	group2	p	p.adj	p.format	p.signif	method
chr10:93488938-93489196__mm10__GAACGAGACCTT__chr10:93488812-93489313	-2.53986		Tbx3_-			HepG2_LogFC	Shuffle	Tbx3_-	0.00105734	0.0095	0.00106	**	Wilcoxon
chr10:93489708-93489966__mm10__AAGTACACGAGG__chr10:93489596-93490097	-2.54517	-1.62208	Tbx3_-			HepG2_LogFC	Shuffle	Tcf7l1_-	0.00017321	0.0016	0.00017	***	Wilcoxon
chr11:100515124-100515382__mm10__GTGTTCCTGTCA__chr11:100514987-100515488		-4.39454	Tbx3_-			HepG2_LogFC	Shuffle	Hnf1a_+	9.25447e-14	8.3e-13	9.3e-14	****	Wilcoxon
chr11:100515855-100516113__mm10__CGAGACGCTGAT__chr11:100515731-100516232		-0.367073	Tbx3_-			HepG2_LogFC	Shuffle	Cebpa_+	1.10309e-19	9.9e-19	< 2e-16	****	Wilcoxon
chr11:101373820-101374078__mm10__AGCCTACTCTAA__chr11:101373694-101374195	0.848953	-0.488775	Tbx3_-			HepG2_LogFC	Shuffle	Onecut1_+	5.06682e-11	4.6e-10	5.1e-11	****	Wilcoxon
chr11:101376255-101376513__mm10__TCTCGCGCCAAT__chr11:101376139-101376640		0.0943236	Tbx3_-			HepG2_LogFC	Shuffle	Foxa1_+	1.66646e-19	1.5e-18	< 2e-16	****	Wilcoxon
chr12:112107760-112108018__mm10__GAACACGCTTAA__chr12:112107576-112108077	-2.89008	-1.88703	Tbx3_-			HepG2_LogFC	Shuffle	Nfib_+	3.4552e-16	3.1e-15	3.5e-16	****	Wilcoxon
chr12:112112020-112112278__mm10__AACGTAACAGTG__chr12:112111911-112112412	-0.544609	-0.568879	Tbx3_-			HepG2_LogFC	Shuffle	Hnf4a_+	4.63747e-28	4.2e-27	< 2e-16	****	Wilcoxon
chr12:112125931-112126189__mm10__TGGTAGAAGTGT__chr12:112125802-112126303	0.38238	0.94931	Tbx3_-			HepG2_LogFC	Shuffle	Positive_control	7.48161e-95	6.7e-94	< 2e-16	****	Wilcoxon
chr12:112128570-112128828__mm10__AGAACATTGCCG__chr12:112128454-112128955	-0.619525	-0.275892	Tbx3_-
chr14:121253200-121253458__mm10__CTCACAAGGATC__chr14:121253081-121253582		-0.706371	Tbx3_-
chr14:57375252-57375510__mm10__CGAATCACGTTG__chr14:57375135-57375636		0.131291	Tbx3_-
chr14:57377619-57377877__mm10__CGCATAAGCCGT__chr14:57377497-57377998	-0.827732	-0.868483	Tbx3_-
chr14:70309936-70310194__mm10__AGTAGCACGCAT__chr14:70309818-70310319	-1.73358	0.416916	Tbx3_-
chr15:34510817-34511075__mm10__CACTCCGAACAA__chr15:34510699-34511200	0.0220433	-0.0400643	Tbx3_-
chr17:85040317-85040575__mm10__GTGCCTTACGGA__chr17:85040200-85040701		-3.96325	Tbx3_-
chr18:23816268-23816526__mm10__CTCCAGGTATTA__chr18:23816146-23816647		-1.24787	Tbx3_-
chr19:30166867-30167125__mm10__CTTGATGTGCTA__chr19:30166742-30167243		-1.60817	Tbx3_-
chr19:30170354-30170612__mm10__TTACCGAGCATT__chr19:30170231-30170732	-0.491135	-1.41083	Tbx3_-
chr19:30171403-30171661__mm10__ACGCTGAGGTCT__chr19:30171274-30171775	1.33352	0.0351164	Tbx3_-
chr19:30202264-30202522__mm10__AGAGGTACATTC__chr19:30202137-30202638	-3.42629	-0.442513	Tbx3_-
chr2:173156778-173157036__mm10__AGAACATGGTGG__chr2:173156675-173157176		-1.41308	Tbx3_-
chr2:31452321-31452579__mm10__CACTATGTCGCT__chr2:31452202-31452703	0.550993	-1.57301	Tbx3_-
chr2:31481205-31481463__mm10__AGAGAGTTCCGG__chr2:31481092-31481593	-1.03322	-1.12979	Tbx3_-
chr2:31484266-31484524__mm10__TGTTGGTCGGTA__chr2:31484140-31484641	0.444551	-0.452854	Tbx3_-
chr2:31495187-31495445__mm10__GTCAGAACCATT__chr2:31495054-31495555	-0.53926	0.384292	Tbx3_-
chr2:31499820-31500078__mm10__ATTCCAGAGGTC__chr2:31499667-31500168		-0.456649	Tbx3_-
chr2:31500400-31500658__mm10__CTTGTTAGAGAG__chr2:31500276-31500777		0.181173	Tbx3_-
chr2:31503037-31503295__mm10__TTCGTACAGTCA__chr2:31502881-31503382	-0.416298	-0.685097	Tbx3_-
chr2:31506196-31506454__mm10__ACGTGCAGGTAA__chr2:31506057-31506558	-0.553096	-0.485407	Tbx3_-
chr2:31514756-31515014__mm10__ATCGGAAGAACC__chr2:31514625-31515126	-2.30794	0.924976	Tbx3_-
chr2:31517981-31518239__mm10__AATCCTAACGGT__chr2:31517819-31518320	-0.732415	0.746843	Tbx3_-
chr2:31521538-31521796__mm10__CCTACAGCCGAT__chr2:31521509-31522010	-4.21097	0.192339	Tbx3_-
chr3:130618397-130618655__mm10__ACAACTGAACTC__chr3:130618254-130618755		1.25505	Tbx3_-
chr3:130629014-130629272__mm10__CCAACCGCATCT__chr3:130628900-130629401		-0.331478	Tbx3_-
chr3:130633827-130634085__mm10__TAAGACGACGCG__chr3:130633702-130634203	-1.11167	-0.515329	Tbx3_-
chr3:130649675-130649933__mm10__TCCTAATGGTCA__chr3:130649551-130650052	-0.544912	2.57899	Tbx3_-
chr3:131342563-131342821__mm10__TCTGCGCGTCTA__chr3:131342454-131342955	0.76437	-1.07445	Tbx3_-
chr4:150869516-150869774__mm10__GATAAGTGAGCA__chr4:150869375-150869876		-3.8949	Tbx3_-
chr4:150873544-150873802__mm10__AGGACCATGAGA__chr4:150873420-150873921	0.72577	-0.44635	Tbx3_-
chr4:43891360-43891618__mm10__TCCGACGAACGA__chr4:43891221-43891722		-0.482742	Tbx3_-
chr4:8755383-8755641__mm10__ACACTTCTTCTG__chr4:8755267-8755768		0.857757	Tbx3_-
chr5:103981238-103981496__mm10__GCTCAGAAGGAA__chr5:103981109-103981610		-0.301845	Tbx3_-
chr5:120467152-120467410__mm10__CTCCACCATATC__chr5:120467068-120467569		1.14069	Tbx3_-
chr5:120468339-120468597__mm10__TTCAACACCAAC__chr5:120468218-120468719	0.824374	-0.0985978	Tbx3_-
chr5:120471548-120471806__mm10__AGGATGCACTGA__chr5:120471463-120471964		-0.543018	Tbx3_-
chr5:120475635-120475893__mm10__ACTGATCCACCT__chr5:120475511-120476012	-4.80922	1.08435	Tbx3_-
chr5:120476390-120476648__mm10__ACGCGGTGATGA__chr5:120476266-120476767	0.643162	-0.0369781	Tbx3_-
chr5:120477473-120477731__mm10__ACAGCTCCTTAA__chr5:120477256-120477757		-1.12701	Tbx3_-
chr5:130009850-130010108__mm10__TTGGTGTCCTCC__chr5:130009735-130010236	-1.23649	-0.126346	Tbx3_-
chr5:90468342-90468600__mm10__CCGAGCAATGGA__chr5:90468216-90468717		-0.59568	Tbx3_-
chr6:28090357-28090615__mm10__ATCACAGCTACG__chr6:28090231-28090732	-0.98596	-1.55305	Tbx3_-
chr6:90394017-90394275__mm10__CGCATTAGAAGC__chr6:90393892-90394393		-0.102858	Tbx3_-
chr6:90571630-90571888__mm10__GGTCCTACATCT__chr6:90571585-90572086	-3.34574	-0.997237	Tbx3_-
chr7:27121487-27121745__mm10__GGTTGAGGTAGA__chr7:27121360-27121861	-4.26592	0.221231	Tbx3_-
chr7:27125053-27125311__mm10__TGCACCACTATC__chr7:27124927-27125428	-0.387766	0.732292	Tbx3_-
chr7:27129050-27129308__mm10__AGGAGGTCACGT__chr7:27128924-27129425	-0.878953	-0.482432	Tbx3_-
chr7:27129929-27130187__mm10__CTTCTAGTCAGG__chr7:27129809-27130310		-2.04871	Tbx3_-
chr7:27136548-27136806__mm10__AATCCTAGCCTG__chr7:27136422-27136923		0.0898005	Tbx3_-
chr8:106574748-106575006__mm10__TGTGGTCTGCGA__chr8:106574627-106575128		-2.10073	Tbx3_-
chr8:106605733-106605991__mm10__CTGACCTTGTAT__chr8:106605610-106606111	1.11726	0.195366	Tbx3_-
chr8:109978493-109978751__mm10__GGTAACAATCCA__chr8:109978377-109978878	4.17856	-0.435684	Tbx3_-
chr8:109998270-109998528__mm10__ACCAACACCGCT__chr8:109998166-109998667	-1.65118	-0.581271	Tbx3_-
chr8:25537259-25537517__mm10__TCCTACTAATCC__chr8:25537082-25537583	-1.77226	0.280783	Tbx3_-
chr9:104355717-104355975__mm10__CCAGACGGACAA__chr9:104355599-104356100	-0.647625	0.172516	Tbx3_-
chr1:153770942-153771200__mm10__ACGCAATTCCAA__chr1:153770803-153771304		-1.80892	Tcf7l1_-
chr1:153856022-153856280__mm10__CTATAACTCAGC__chr1:153855898-153856399	-1.09806	-0.435734	Tcf7l1_-
chr1:153862774-153863032__mm10__AGAGACCATGTT__chr1:153862651-153863152		-0.267251	Tcf7l1_-
chr1:153897237-153897495__mm10__GAATGGTTGTGG__chr1:153897117-153897618	1.04245	3.20032	Tcf7l1_-
chr1:153902799-153903057__mm10__CGCTATATTCGC__chr1:153902674-153903175	-0.97125	-2.90733	Tcf7l1_-
chr1:153904304-153904562__mm10__GGTGACTTACAA__chr1:153904180-153904681		-0.79477	Tcf7l1_-
chr1:153905082-153905340__mm10__CCAACGTAGCGA__chr1:153904961-153905462	-1.222	-0.797903	Tcf7l1_-
chr1:153906112-153906370__mm10__CCGCACATCTCA__chr1:153905996-153906497		-0.53063	Tcf7l1_-
chr1:153906739-153906997__mm10__GCGGACTGCATT__chr1:153906632-153907133	-3.31627	-0.844902	Tcf7l1_-
chr1:153907635-153907893__mm10__AGTTCGCTTGAC__chr1:153907513-153908014	-3.08324	-0.675164	Tcf7l1_-
chr1:153908344-153908602__mm10__AGGTACTCACTC__chr1:153908208-153908709	-2.38311	-0.286466	Tcf7l1_-
chr1:153908894-153909152__mm10__ATGCGAACCTAA__chr1:153908780-153909281		-5.03007	Tcf7l1_-
chr1:153911103-153911361__mm10__GTAATTCTCGTC__chr1:153910982-153911483		-0.353953	Tcf7l1_-
chr1:153911636-153911894__mm10__CTACATCGAAGA__chr1:153911509-153912010	-5.01737	0.123391	Tcf7l1_-
chr1:162875138-162875396__mm10__TGCTTAGACCTT__chr1:162875022-162875523		-3.98109	Tcf7l1_-
chr1:171220144-171220402__mm10__TTGTGAATGTCG__chr1:171220079-171220580	-2.32999	-0.35052	Tcf7l1_-
chr1:171221779-171222037__mm10__ATGGTCTAGTAC__chr1:171221659-171222160	-1.1224	-1.24573	Tcf7l1_-
chr1:182802985-182803243__mm10__GGTCGTTATGGT__chr1:182802862-182803363	-0.576331	-0.408889	Tcf7l1_-
chr1:182817074-182817332__mm10__GGAAGTCACGGT__chr1:182816949-182817450	0.0101404	-0.282972	Tcf7l1_-
chr1:182823767-182824025__mm10__CATCCGAGACCT__chr1:182823651-182824152	1.86491	-0.431327	Tcf7l1_-
chr1:187896900-187897158__mm10__ATGAGAACCACA__chr1:187896788-187897289	-2.77572	-2.50342	Tcf7l1_-
chr1:188018595-188018853__mm10__AGTACCAGTCTA__chr1:188018464-188018965		-3.39112	Tcf7l1_-
chr1:188077629-188077887__mm10__AGTTACGTCTAC__chr1:188077599-188078100	-0.591818	-0.913073	Tcf7l1_-
chr10:115579583-115579841__mm10__ACGACCACTTAA__chr10:115579470-115579971		-0.883406	Tcf7l1_-
chr10:115586539-115586797__mm10__GCGTATCATTCA__chr10:115586406-115586907	2.39876	3.55265	Tcf7l1_-
chr10:123567734-123567992__mm10__TCTCATGGACTT__chr10:123567603-123568104	0.825416	1.24379	Tcf7l1_-
chr10:127763957-127764215__mm10__CAACGCTAGGTC__chr10:127763854-127764355	-1.34534	0.937036	Tcf7l1_-
chr10:127776102-127776360__mm10__ACCGCGTACCAT__chr10:127776023-127776524		0.23542	Tcf7l1_-
chr10:127800855-127801113__mm10__GTGCTATGTATC__chr10:127800740-127801241	0.491337	-0.355086	Tcf7l1_-
chr10:39991232-39991490__mm10__GTGCATGACCGT__chr10:39991107-39991608	-1.45449	-0.35614	Tcf7l1_-
chr10:40119112-40119370__mm10__TTGCACATGAGT__chr10:40118999-40119500		-2.96977	Tcf7l1_-
chr11:108858925-108859183__mm10__TCTCACGCGCTA__chr11:108858800-108859301		0.672982	Tcf7l1_-
chr11:120695785-120696043__mm10__ACATGCCTGGAT__chr11:120695665-120696166	-1.26499	3.05771	Tcf7l1_-
chr11:5452072-5452330__mm10__CAATGCCTTCAA__chr11:5451956-5452457	-1.9905	-1.21316	Tcf7l1_-
chr11:61242502-61242760__mm10__AACCTTGAATGC__chr11:61242381-61242882	-2.62649	-0.17424	Tcf7l1_-
chr11:61263872-61264130__mm10__TTGCGTACTATC__chr11:61263836-61264337	0.0593017	0.228394	Tcf7l1_-
chr11:61269003-61269261__mm10__AGTGAGTTAGTC__chr11:61268895-61269396		0.104662	Tcf7l1_-
chr11:87687901-87688159__mm10__ATATCGTCTTGG__chr11:87687780-87688281	-2.44114	-1.34069	Tcf7l1_-
chr12:35496869-35497127__mm10__AATATGCCACGC__chr12:35496744-35497245	-0.948236	-0.231143	Tcf7l1_-
chr13:109719191-109719449__mm10__CTGCTTCATCGG__chr13:109719069-109719570			Tcf7l1_-
chr13:109722829-109723087__mm10__ATCGCCATGTCC__chr13:109722712-109723213	0.932968	2.28311	Tcf7l1_-
chr13:56547363-56547621__mm10__TTCTATTCCTCC__chr13:56547228-56547729	-0.00432412	-0.562972	Tcf7l1_-
chr13:95754394-95754652__mm10__GGAATACACGAT__chr13:95754288-95754789		3.47147	Tcf7l1_-
chr14:18963330-18963588__mm10__TTCATACCTAGC__chr14:18963205-18963706	0.794645	-2.01674	Tcf7l1_-
chr14:18964003-18964261__mm10__TCACACCAGTAA__chr14:18963871-18964372		1.62645	Tcf7l1_-
chr14:51105657-51105915__mm10__AGGAGTAGACAA__chr14:51105641-51106142	-1.61626	0.926518	Tcf7l1_-
chr14:51106322-51106580__mm10__GTAGTCGGATGG__chr14:51106154-51106655	-0.930716	-0.435225	Tcf7l1_-
chr14:61045825-61046083__mm10__CATAACGCATAC__chr14:61045712-61046213		-0.0982924	Tcf7l1_-
chr14:61046426-61046684__mm10__CGCCTCACAACT__chr14:61046281-61046782	-2.19039	0.543744	Tcf7l1_-
chr14:66008207-66008465__mm10__GTGACGAATGGT__chr14:66008086-66008587	-2.33825	3.27518	Tcf7l1_-
chr14:66009101-66009359__mm10__TTAGGACTTCGG__chr14:66008980-66009481			Tcf7l1_-
chr14:66019640-66019898__mm10__CAACCTTAGCCA__chr14:66019509-66020010		3.23499	Tcf7l1_-
chr14:66023598-66023856__mm10__TCGCGTAAGTGG__chr14:66023483-66023984	-0.844825	0.0841177	Tcf7l1_-
chr15:102179951-102180209__mm10__AGTGTGCGATGG__chr15:102179839-102180340	-0.00771801	0.755123	Tcf7l1_-
chr15:102188919-102189177__mm10__GTACCTTAGCGC__chr15:102188799-102189300		-1.53856	Tcf7l1_-
chr15:41936765-41937023__mm10__CGGTCACTCGTT__chr15:41936645-41937146	-1.33312	0.0888808	Tcf7l1_-
chr16:31402035-31402293__mm10__AACCGAGCGAGA__chr16:31401911-31402412	-1.13046	-0.451098	Tcf7l1_-
chr16:62872825-62873083__mm10__CTTAGGTACGCG__chr16:62872694-62873195		-1.34431	Tcf7l1_-
chr17:12659372-12659630__mm10__ACAGAATCAGAG__chr17:12659244-12659745		-1.46731	Tcf7l1_-
chr17:43802614-43802872__mm10__AAGGATTACGTC__chr17:43802497-43802998	-0.856033	1.63492	Tcf7l1_-
chr17:43803841-43804099__mm10__AATGCTGCGTTC__chr17:43803719-43804220		-4.6199	Tcf7l1_-
chr17:43858111-43858369__mm10__ACAATAGAACGG__chr17:43857994-43858495	0.204337	-0.855801	Tcf7l1_-
chr17:43861216-43861474__mm10__TTAATACGCTCC__chr17:43861079-43861580		-0.807089	Tcf7l1_-
chr17:79606121-79606379__mm10__ACTCGCACTCCT__chr17:79606008-79606509			Tcf7l1_-
chr17:79609708-79609966__mm10__AGAAGAAGATGG__chr17:79609574-79610075	1.64268	0.497847	Tcf7l1_-
chr18:50126836-50127094__mm10__GTATGCTTAGTG__chr18:50126708-50127209		-1.09696	Tcf7l1_-
chr18:75119509-75119767__mm10__TGATGTCGAGCC__chr18:75119384-75119885		-5.548	Tcf7l1_-
chr19:16326003-16326261__mm10__GTACTCGTCGGA__chr19:16325877-16326378		-0.444001	Tcf7l1_-
chr19:20557343-20557601__mm10__TCATAGTCCGCG__chr19:20557215-20557716	-1.15131	0.104443	Tcf7l1_-
chr19:39935454-39935712__mm10__GATTCAACTCGA__chr19:39935334-39935835	-0.221515	-0.797514	Tcf7l1_-
chr2:102706129-102706387__mm10__AGGAATTACGCC__chr2:102706012-102706513		2.239	Tcf7l1_-
chr2:102711529-102711787__mm10__GAGAGCCTTCAG__chr2:102711406-102711907	-0.630527	-0.98111	Tcf7l1_-
chr2:102715811-102716069__mm10__AACTGCTGGATC__chr2:102715688-102716189	-3.23099	0.110043	Tcf7l1_-
chr2:103845453-103845711__mm10__ACGCAAGTTATC__chr2:103845320-103845821	-1.32638	-0.349688	Tcf7l1_-
chr2:132677054-132677312__mm10__GCCTTATTAGTG__chr2:132676937-132677438		3.34454	Tcf7l1_-
chr2:165389333-165389591__mm10__GGTTACTTACGC__chr2:165389218-165389719		-4.84409	Tcf7l1_-
chr2:165466353-165466611__mm10__ATGCAAGAACTG__chr2:165466229-165466730		-0.261461	Tcf7l1_-
chr2:165467952-165468210__mm10__AGAGCATTAAGG__chr2:165467809-165468310		-1.40049	Tcf7l1_-
chr2:6645885-6646143__mm10__TGGAATTGTACG__chr2:6645753-6646254		-0.506432	Tcf7l1_-
chr3:107982589-107982847__mm10__AATACGCCAATG__chr3:107982448-107982949	-1.25623	-1.22231	Tcf7l1_-
chr3:107984480-107984738__mm10__TATGCGCCTCAA__chr3:107984376-107984877	-0.097966	-0.03347	Tcf7l1_-
chr4:105215775-105216033__mm10__CATCAGTGTTGG__chr4:105215628-105216129	3.31771	0.769543	Tcf7l1_-
chr4:43522061-43522319__mm10__TGAAGACCTCGC__chr4:43521900-43522401		-0.615783	Tcf7l1_-
chr4:43620412-43620670__mm10__AACTAACCTGTC__chr4:43620288-43620789	0.636298	-0.744398	Tcf7l1_-
chr4:44116549-44116807__mm10__ATCATGCTGCTT__chr4:44116422-44116923	2.57978	0.371329	Tcf7l1_-
chr4:6263844-6264102__mm10__AATTGGTCCGAT__chr4:6263638-6264139		-2.83336	Tcf7l1_-
chr4:6264821-6265079__mm10__CCATCATAATCC__chr4:6264708-6265209	-2.41085	-1.85979	Tcf7l1_-
chr4:6268043-6268301__mm10__ATTGGACAGTGG__chr4:6267915-6268416	-1.49601	-0.204032	Tcf7l1_-
chr4:6273391-6273649__mm10__CTCCTGTCCTTA__chr4:6273318-6273819		-1.82933	Tcf7l1_-
chr4:6274911-6275169__mm10__CTCCGCTTAATC__chr4:6274856-6275357		-4.86186	Tcf7l1_-
chr4:6275644-6275902__mm10__AAGCCAGTCGAA__chr4:6275510-6276011	-1.00641	1.01371	Tcf7l1_-
chr4:6991087-6991345__mm10__CCGATTCTACTA__chr4:6991020-6991521		-3.03276	Tcf7l1_-
chr5:119542895-119543153__mm10__AACTCCGTGCCT__chr5:119542773-119543274		1.04483	Tcf7l1_-
chr5:119580515-119580773__mm10__CCTATTGTGCGG__chr5:119580382-119580883		-2.29974	Tcf7l1_-
chr5:119626696-119626954__mm10__GCGTATTGGAGG__chr5:119626561-119627062	2.00196	-0.147163	Tcf7l1_-
chr5:119668871-119669129__mm10__CTTGTTCTGTTC__chr5:119668769-119669270		-1.1034	Tcf7l1_-
chr5:119676345-119676603__mm10__TACCTCTCATTG__chr5:119676212-119676713		1.41484	Tcf7l1_-
chr5:123196794-123197052__mm10__TAGAGTCGGTGG__chr5:123196679-123197180	-0.419228	-0.37783	Tcf7l1_-
chr5:123201528-123201786__mm10__TTGGTGGTAAGG__chr5:123201435-123201936	-1.22421	0.398701	Tcf7l1_-
chr5:135695238-135695496__mm10__AACTGCACTAGA__chr5:135695120-135695621		-5.5276	Tcf7l1_-
chr5:3466109-3466367__mm10__CAACACCAGAAT__chr5:3466009-3466510		-5.58961	Tcf7l1_-
chr6:101217898-101218156__mm10__AACCAGACAACC__chr6:101217768-101218269			Tcf7l1_-
chr6:101251239-101251497__mm10__TTCGTCGCCAGA__chr6:101251108-101251609	-0.549935	0.915111	Tcf7l1_-
chr6:101351163-101351421__mm10__TCAGACTACGCA__chr6:101351032-101351533	-1.80219	-0.386749	Tcf7l1_-
chr6:101367139-101367397__mm10__CCGTCATAAGCG__chr6:101367020-101367521			Tcf7l1_-
chr6:115465521-115465779__mm10__AACACACGCTTG__chr6:115465400-115465901	1.87047	0.728718	Tcf7l1_-
chr6:115493932-115494190__mm10__CTAATCTCGCAT__chr6:115493809-115494310			Tcf7l1_-
chr6:136645835-136646093__mm10__CGCGGTCTGATT__chr6:136645713-136646214	-1.66293	-0.421217	Tcf7l1_-
chr6:136647544-136647802__mm10__CGCGTCCAATCT__chr6:136647417-136647918	1.98399	2.41548	Tcf7l1_-
chr6:141679094-141679352__mm10__GACTACGCACCA__chr6:141679084-141679585		-0.583814	Tcf7l1_-
chr6:15752170-15752428__mm10__GTGCTCTGACAA__chr6:15752056-15752557	-1.95376	0.181446	Tcf7l1_-
chr6:21879565-21879823__mm10__CTCTAAGCCGCA__chr6:21879443-21879944	1.81089	3.36901	Tcf7l1_-
chr6:5190785-5191043__mm10__GAGCGTTACTGA__chr6:5190664-5191165		-3.87336	Tcf7l1_-
chr6:5474111-5474369__mm10__CGTACTCTAATC__chr6:5473995-5474496	4.31912	1.4872	Tcf7l1_-
chr6:5485120-5485378__mm10__CAGTGTCAGAGG__chr6:5484988-5485489	-2.12864	-0.127462	Tcf7l1_-
chr7:127804475-127804733__mm10__GCATCGGTGTGT__chr7:127804242-127804743	-6.20047	-0.953467	Tcf7l1_-
chr7:132555957-132556215__mm10__TTGCATGTCGTA__chr7:132555842-132556343		1.79918	Tcf7l1_-
chr7:132570139-132570397__mm10__ACCAGTAAGACA__chr7:132570013-132570514	-2.39181	-0.747071	Tcf7l1_-
chr7:132575606-132575864__mm10__GAGATTAGGTTC__chr7:132575540-132576041	0.143677	0.930383	Tcf7l1_-
chr7:132578175-132578433__mm10__TAGAGTGTCGCA__chr7:132578049-132578550	0.306396	-1.05183	Tcf7l1_-
chr7:132585687-132585945__mm10__AAGCGTCTCACC__chr7:132585642-132586143		-1.73862	Tcf7l1_-
chr7:132589673-132589931__mm10__ACCGAGCCAGTA__chr7:132589550-132590051		0.244128	Tcf7l1_-
chr7:132611624-132611882__mm10__CGTCGCGTACTA__chr7:132611498-132611999	-0.268322	0.0921925	Tcf7l1_-
chr7:132615416-132615674__mm10__AACGCCAACTTA__chr7:132615265-132615766	0.178333	0.698054	Tcf7l1_-
chr7:132616016-132616274__mm10__GGTGTTGCATGG__chr7:132615897-132616398		-1.31209	Tcf7l1_-
chr7:132617047-132617305__mm10__GCCGTCCAGTAA__chr7:132616926-132617427		-1.55322	Tcf7l1_-
chr7:132620357-132620615__mm10__GTATAACCGACC__chr7:132620241-132620742	0.195783	-1.07707	Tcf7l1_-
chr7:140754644-140754902__mm10__GTCCATGTGCCA__chr7:140754509-140755010	-1.39863	-0.590579	Tcf7l1_-
chr7:140760727-140760985__mm10__AGCAGTACGCAC__chr7:140760602-140761103			Tcf7l1_-
chr7:140764912-140765170__mm10__GTGACTGAGCTG__chr7:140764814-140765315		-2.37942	Tcf7l1_-
chr7:140767729-140767987__mm10__GTTGCTAGAGAA__chr7:140767612-140768113		-5.17134	Tcf7l1_-
chr7:140769069-140769327__mm10__ACGTTGTAAGAG__chr7:140769063-140769564	-1.15806	-3.1683	Tcf7l1_-
chr7:140771070-140771328__mm10__GGTGGAACGATT__chr7:140770932-140771433	0.194287	-0.542799	Tcf7l1_-
chr7:140771612-140771870__mm10__GGATAACACTGA__chr7:140771468-140771969	-1.33674	-0.645918	Tcf7l1_-
chr7:140772171-140772429__mm10__CGCCGAAGGTTA__chr7:140772032-140772533		-4.50423	Tcf7l1_-
chr7:140772725-140772983__mm10__GAATAACTCCGC__chr7:140772612-140773113	-2.05065	-1.2022	Tcf7l1_-
chr7:140773630-140773888__mm10__ACTGTTAGACCA__chr7:140773529-140774030	-1.19581	-0.595296	Tcf7l1_-
chr7:26836215-26836473__mm10__GCTGATTCCATA__chr7:26836058-26836559	-1.35381	-1.53193	Tcf7l1_-
chr7:26838634-26838892__mm10__CAACATCTCACC__chr7:26838626-26839127	0.403974	-0.97807	Tcf7l1_-
chr7:26844102-26844360__mm10__TCCATCTTGCGC__chr7:26843977-26844478		-0.250114	Tcf7l1_-
chr8:114535625-114535883__mm10__CACGCAGTATGG__chr8:114535472-114535973			Tcf7l1_-
chr8:13353943-13354201__mm10__ATGCCAGCTAGA__chr8:13353818-13354319	-0.367888	-0.409482	Tcf7l1_-
chr8:13515382-13515640__mm10__CTAGTGCAGCCT__chr8:13515258-13515759		-0.335717	Tcf7l1_-
chr8:13516028-13516286__mm10__CTGGTCATAGTC__chr8:13515906-13516407		-0.384438	Tcf7l1_-
chr8:4327439-4327697__mm10__AGGTTAGACATG__chr8:4327309-4327810		-0.107118	Tcf7l1_-
chr8:48241190-48241448__mm10__GTCGTTATATGG__chr8:48241044-48241545	-2.81521	-0.409208	Tcf7l1_-
chr8:48517473-48517731__mm10__AGTAGGTCCAAG__chr8:48517343-48517844		-2.83176	Tcf7l1_-
chr8:48535894-48536152__mm10__TACGGAATGCGA__chr8:48535776-48536277		3.57014	Tcf7l1_-
chr8:48555116-48555374__mm10__CGATAACTGTAC__chr8:48554925-48555426			Tcf7l1_-
chr8:48733165-48733423__mm10__TGCATAGGACTC__chr8:48733045-48733546	-1.13093	0.900571	Tcf7l1_-
chr8:56407375-56407633__mm10__GAGTTCTTGTGT__chr8:56407245-56407746		-2.76092	Tcf7l1_-
chr8:56434901-56435159__mm10__CTTACCGCTGCA__chr8:56434786-56435287			Tcf7l1_-
chr9:119145174-119145432__mm10__TATGGACCTAAG__chr9:119145049-119145550		-0.360411	Tcf7l1_-
chr9:119145812-119146070__mm10__TCCTATCAGTCT__chr9:119145739-119146240	-1.92716	-1.07123	Tcf7l1_-
chr9:119146442-119146700__mm10__CTACTTCCGTGC__chr9:119146339-119146840	-0.816854	0.598125	Tcf7l1_-
chr9:48267255-48267513__mm10__CATACGTGAGAA__chr9:48267116-48267617		1.10952	Tcf7l1_-
chr9:48282452-48282710__mm10__ATTGTATCGCGT__chr9:48282325-48282826	-0.180664	-0.235638	Tcf7l1_-
chr9:48340584-48340842__mm10__AGCTCTTATAGG__chr9:48340471-48340972		-0.297584	Tcf7l1_-
chr9:54571251-54571509__mm10__ACCTTACCTAGA__chr9:54571129-54571630		1.8099	Tcf7l1_-
chr9:88270925-88271183__mm10__CTGACCTAGCAC__chr9:88270813-88271314		2.31753	Tcf7l1_-
chr9:88274108-88274366__mm10__AACTAAGGATGG__chr9:88274002-88274503	0.716333	-0.513118	Tcf7l1_-
chr9:88327422-88327680__mm10__CGTATATCCGTA__chr9:88327300-88327801	-1.46471	0.183494	Tcf7l1_-
chr9:88328718-88328976__mm10__CACATCCAGCGA__chr9:88328605-88329106	1.39877	0.019044	Tcf7l1_-
chr1:130733818-130734076__mm10__AAGAGTACCACC__chr1:130733698-130734199	-1.76975	-0.782001	Hnf1a_+
chr1:130822211-130822469__mm10__ATACTCGCTCCG__chr1:130822103-130822604	2.818	1.60335	Hnf1a_+
chr1:153905082-153905340__mm10__CCAACGTAGCGA__chr1:153904961-1539054621	-1.222	-0.797903	Hnf1a_+
chr1:170694809-170695067__mm10__CCATAGTGAACC__chr1:170694617-170695118	-1.65227	-0.360963	Hnf1a_+
chr1:172652275-172652533__mm10__GAACGGTCACAA__chr1:172652150-172652651		-1.82299	Hnf1a_+
chr1:190173708-190173966__mm10__ACTATTCCGATG__chr1:190173492-190173993	-3.31401	0.221137	Hnf1a_+
chr1:45905302-45905560__mm10__TGCTGAACCGTA__chr1:45905118-45905619		-0.749377	Hnf1a_+
chr1:60669092-60669350__mm10__ACCATGCTCCTG__chr1:60668973-60669474	2.58102	1.54045	Hnf1a_+
chr1:84362827-84363085__mm10__ACTGTACCACTG__chr1:84362694-84363195	1.0036	0.521763	Hnf1a_+
chr1:91530265-91530523__mm10__CAACATATCCTC__chr1:91530150-91530651		-0.611226	Hnf1a_+
chr10:107316160-107316418__mm10__ACATACAACGCT__chr10:107316034-107316535	-0.708698	-0.241783	Hnf1a_+
chr10:108710566-108710824__mm10__ATTCGATGGTCA__chr10:108710434-108710935	0.721753	-0.707177	Hnf1a_+
chr10:127763957-127764215__mm10__CAACGCTAGGTC__chr10:127763854-1277643551	-1.34534	0.937036	Hnf1a_+
chr10:127893651-127893909__mm10__CTCTTATTCTGC__chr10:127893540-127894041	2.57834	1.92183	Hnf1a_+
chr10:128208778-128209036__mm10__CCTTGTGTCCGT__chr10:128208558-128209059		-1.57118	Hnf1a_+
chr10:128209179-128209437__mm10__CGGAACCTAACA__chr10:128209067-128209568	-3.85803	-1.04706	Hnf1a_+
chr10:20046147-20046405__mm10__TGGAACTAAGAC__chr10:20046106-20046607	3.64683	0.292987	Hnf1a_+
chr10:40125188-40125446__mm10__AGTGGAAGATAG__chr10:40124976-40125477	-0.497867	-0.98611	Hnf1a_+
chr10:40163949-40164207__mm10__TACCGCAACTCG__chr10:40163831-40164332	2.29481	0.454463	Hnf1a_+
chr10:69190519-69190777__mm10__GTGGACCTACAA__chr10:69190363-69190864	-2.85898	-0.938852	Hnf1a_+
chr10:69305703-69305961__mm10__CACTGGTACGGA__chr10:69305596-69306097			Hnf1a_+
chr10:69320780-69321038__mm10__GCAACTCGCTAG__chr10:69320762-69321263	2.89938	1.62769	Hnf1a_+
chr10:76572271-76572529__mm10__TCGAGTGCGTTA__chr10:76572146-76572647	-3.31574	-0.27417	Hnf1a_+
chr10:77146929-77147187__mm10__GTCCTTGGTGGT__chr10:77146900-77147401	0.223645	-1.41736	Hnf1a_+
chr10:87518542-87518800__mm10__CAGCCGTGGTTA__chr10:87518432-87518933		0.37473	Hnf1a_+
chr10:87520426-87520684__mm10__CGTGGATGTACC__chr10:87520298-87520799		-4.41289	Hnf1a_+
chr10:89458868-89459126__mm10__AAGGTATAGAGG__chr10:89458736-89459237	1.01275	0.385222	Hnf1a_+
chr11:100518349-100518607__mm10__CCATGATAAGAC__chr11:100518233-100518734	1.76638	2.50562	Hnf1a_+
chr11:101362343-101362601__mm10__TGGAGATACGAA__chr11:101362187-101362688		2.05981	Hnf1a_+
chr11:108956020-108956278__mm10__CCGAGCAGCATT__chr11:108955900-108956401		-1.24639	Hnf1a_+
chr11:35919920-35920178__mm10__AGGAGACTGTAC__chr11:35919855-35920356		-1.6249	Hnf1a_+
chr11:35951149-35951407__mm10__GCCTCTTGATAC__chr11:35950988-35951489		-0.583375	Hnf1a_+
chr11:35968384-35968642__mm10__TGGTCCGAACGT__chr11:35968235-35968736		-3.73263	Hnf1a_+
chr11:36036425-36036683__mm10__TCACAGATAGCT__chr11:36036346-36036847		-1.01778	Hnf1a_+
chr11:43891527-43891785__mm10__CTCGCTCCATTG__chr11:43891407-43891908	-0.297868	0.306723	Hnf1a_+
chr11:51852064-51852322__mm10__GGTACGTTCGCT__chr11:51851944-51852445		-3.61798	Hnf1a_+
chr11:5421947-5422205__mm10__AGCCTTAATGTG__chr11:5421822-5422323			Hnf1a_+
chr11:70822374-70822632__mm10__GGTGTCAAGCCA__chr11:70822253-70822754			Hnf1a_+
chr11:79229288-79229546__mm10__ACGAGCGAGGAA__chr11:79229163-79229664	-0.894031	-0.166132	Hnf1a_+
chr11:83819838-83820096__mm10__GGTTAGCCAGCA__chr11:83819818-83820319	-1.1027	-0.808475	Hnf1a_+
chr11:83877813-83878071__mm10__AACGGAATTACC__chr11:83877604-83878105	-0.301856	1.01562	Hnf1a_+
chr11:83882650-83882908__mm10__CCGCAAGAGTAT__chr11:83882558-83883059		-1.1096	Hnf1a_+
chr11:87690419-87690677__mm10__CTCTGCACTTCG__chr11:87690298-87690799		1.14149	Hnf1a_+
chr11:87701145-87701403__mm10__GAAGGTACGTCC__chr11:87701025-87701526		-2.16058	Hnf1a_+
chr12:25013220-25013478__mm10__CTAAGTCGCGGT__chr12:25013074-25013575		2.01859	Hnf1a_+
chr12:25233332-25233590__mm10__GTTGTGAGCCTT__chr12:25233215-25233716		-3.69968	Hnf1a_+
chr12:35578916-35579174__mm10__TCACTTCGCAAC__chr12:35578759-35579260		-2.63209	Hnf1a_+
chr12:52445767-52446025__mm10__CGTAGAGCTGGT__chr12:52445669-52446170	-0.676583	1.33161	Hnf1a_+
chr12:52448300-52448558__mm10__GCCTGCTACTGT__chr12:52448179-52448680		-1.12969	Hnf1a_+
chr12:70226673-70226931__mm10__ACGAGACATTAG__chr12:70226560-70227061		0.712153	Hnf1a_+
chr12:8038166-8038424__mm10__ACAGGTCGAGCT__chr12:8038033-8038534	0.633922	-0.859782	Hnf1a_+
chr13:108536532-108536790__mm10__AAGTCGCTATGA__chr13:108536390-108536891		0.838775	Hnf1a_+
chr13:109502814-109503072__mm10__GGTAAGCTGCAC__chr13:109502672-109503173	5.7079	1.78596	Hnf1a_+
chr13:12434010-12434268__mm10__ATAATGCCGGAG__chr13:12433886-12434387	1.5454	1.17693	Hnf1a_+
chr13:23730567-23730825__mm10__AAGTGCCATGTT__chr13:23730425-23730926	2.30544	3.09166	Hnf1a_+
chr13:34055120-34055378__mm10__CACGAGATCCAA__chr13:34054988-34055489	1.31166	3.55334	Hnf1a_+
chr13:34460975-34461233__mm10__AACGACGCTGCT__chr13:34460842-34461343	-1.60272	-0.28653	Hnf1a_+
chr13:36680945-36681203__mm10__ACACAATCTTCC__chr13:36680805-36681306	-2.96541	-1.1258	Hnf1a_+
chr13:40890671-40890929__mm10__GACGTACAATAG__chr13:40890612-40891113		-0.804117	Hnf1a_+
chr13:45958399-45958657__mm10__ATTCTGAGTTCC__chr13:45958351-45958852	-0.225237	-0.0670653	Hnf1a_+
chr13:54075494-54075752__mm10__TATGTACTTCCG__chr13:54075373-54075874	-1.71982	0.709374	Hnf1a_+
chr13:54079151-54079409__mm10__TCGCACACCAAG__chr13:54079027-54079528	0.503077	-0.586552	Hnf1a_+
chr13:60486144-60486402__mm10__GTCGAACTTGAA__chr13:60486021-60486522	-0.0774679	-0.819759	Hnf1a_+
chr13:60736486-60736744__mm10__GTCGAGAGCATT__chr13:60736330-60736831	1.36749	2.56021	Hnf1a_+
chr13:62862006-62862264__mm10__GCACTTGTACCT__chr13:62861952-62862453			Hnf1a_+
chr13:81009319-81009577__mm10__ATGTGCAGCGAG__chr13:81009179-81009680		-0.786759	Hnf1a_+
chr13:93648766-93649024__mm10__AACCTACGAACC__chr13:93648643-93649144	-0.632683	-1.00139	Hnf1a_+
chr14:100285828-100286086__mm10__CACAGTTATCAC__chr14:100285710-100286211		-0.0373469	Hnf1a_+
chr14:11159109-11159367__mm10__CAACAGAACGCG__chr14:11158986-11159487	1.81832	-1.10382	Hnf1a_+
chr14:121251794-121252052__mm10__GAATAGCACTTG__chr14:121251677-121252178		-3.6493	Hnf1a_+
chr14:122548550-122548808__mm10__CTCCAGTGTCTA__chr14:122548427-122548928	-3.06191	-0.846592	Hnf1a_+
chr14:17743433-17743691__mm10__TTACTGGTTAGG__chr14:17743298-17743799		-0.460882	Hnf1a_+
chr14:30888296-30888554__mm10__TACCTTCGCACG__chr14:30888179-30888680	-0.203444	0.937478	Hnf1a_+
chr14:76536962-76537220__mm10__AGCCACAGCGTT__chr14:76536873-76537374		1.82995	Hnf1a_+
chr14:7952949-7953207__mm10__CCACGATCTCTT__chr14:7952836-7953337	-0.469192	0.495892	Hnf1a_+
chr14:8032392-8032650__mm10__TCCGGTTAGCTC__chr14:8032169-8032670	1.18816	-1.71884	Hnf1a_+
chr15:10380120-10380378__mm10__CATAGTCAGCAA__chr15:10380001-10380502	0.298632	1.88164	Hnf1a_+
chr15:10487450-10487708__mm10__AGTCTGATGGAT__chr15:10487304-10487805		-2.6874	Hnf1a_+
chr15:10690366-10690624__mm10__GGTGGTAGTCCT__chr15:10690243-10690744		-0.45073	Hnf1a_+
chr15:3247515-3247773__mm10__ATAGTACCTCTG__chr15:3247395-3247896	1.14806	1.97609	Hnf1a_+
chr15:34507012-34507270__mm10__AAGTCTCATCTC__chr15:34506939-34507440	-1.80283	-0.751799	Hnf1a_+
chr15:34514058-34514316__mm10__AATCTCCTGCAT__chr15:34513934-34514435		-0.798799	Hnf1a_+
chr15:35874102-35874360__mm10__TGGAAGATGCAG__chr15:35873978-35874479		-2.14986	Hnf1a_+
chr15:53196247-53196505__mm10__GCCTAATAACTG__chr15:53196098-53196599		0.292461	Hnf1a_+
chr15:53343275-53343533__mm10__ACTGGAGATTAC__chr15:53343049-53343550	-0.629636	-0.0377463	Hnf1a_+
chr15:55122965-55123223__mm10__TATACAAGGTGC__chr15:55122826-55123327		-0.407868	Hnf1a_+
chr15:55265817-55266075__mm10__GTGGTGACAATA__chr15:55265791-55266292		-0.730285	Hnf1a_+
chr15:59018689-59018947__mm10__CTGGTCTGTGAT__chr15:59018576-59019077	-4.43778	-1.00943	Hnf1a_+
chr15:97029276-97029534__mm10__CAACATACAACC__chr15:97029155-97029656		-0.857217	Hnf1a_+
chr15:97164078-97164336__mm10__AGCACATGACGG__chr15:97164059-97164560		-3.77651	Hnf1a_+
chr15:97275736-97275994__mm10__TGCCTCACATAA__chr15:97275609-97276110		-0.74262	Hnf1a_+
chr16:18406437-18406695__mm10__AGTAGCGTGTAA__chr16:18406316-18406817	-0.151652	-0.343752	Hnf1a_+
chr16:33836678-33836936__mm10__ACCAGCTCGCAT__chr16:33836550-33837051	-0.40481	0.306364	Hnf1a_+
chr16:35471981-35472239__mm10__CCAAGCTCGATG__chr16:35471859-35472360	0.142058	0.546601	Hnf1a_+
chr16:43069934-43070192__mm10__CGAATAATGTCC__chr16:43069812-43070313	1.94327	2.11598	Hnf1a_+
chr16:43287036-43287294__mm10__CGTTGGTCGTCT__chr16:43286950-43287451		3.31565	Hnf1a_+
chr16:45810244-45810502__mm10__CGCCATGTGCTA__chr16:45810115-45810616	1.05373	0.995733	Hnf1a_+
chr16:45893841-45894099__mm10__ATCCATGCACTC__chr16:45893646-45894147			Hnf1a_+
chr16:52333738-52333996__mm10__CTTATCAGCCGC__chr16:52333593-52334094	4.0829	2.35216	Hnf1a_+
chr16:81353142-81353400__mm10__CTCTGTTATGCT__chr16:81352912-81353413		-2.84189	Hnf1a_+
chr17:43802614-43802872__mm10__AAGGATTACGTC__chr17:43802497-438029981	-0.856033	1.63492	Hnf1a_+
chr17:4868930-4869188__mm10__TCCTTGCAGAAT__chr17:4868805-4869306	-3.61021	-1.22479	Hnf1a_+
chr17:71217283-71217541__mm10__GGTGGACTGTGT__chr17:71217268-71217769		0.11494	Hnf1a_+
chr17:78322826-78323084__mm10__CAAGCGTGAGGT__chr17:78322696-78323197	-1.25425	3.09666	Hnf1a_+
chr17:85052406-85052664__mm10__CATATACCGCTA__chr17:85052332-85052833	-1.63163	1.12936	Hnf1a_+
chr18:16739266-16739524__mm10__TCATCCGCTATT__chr18:16739149-16739650	2.67894	-0.396111	Hnf1a_+
chr18:5092641-5092899__mm10__CCACTTACTTAC__chr18:5092542-5093043		-2.62246	Hnf1a_+
chr18:75891891-75892149__mm10__CTCCTTAACAGA__chr18:75891768-75892269	1.37875	0.794026	Hnf1a_+
chr19:16326003-16326261__mm10__GTACTCGTCGGA__chr19:16325877-163263781		-0.444001	Hnf1a_+
chr19:26756020-26756278__mm10__ATGGATCACTAG__chr19:26755907-26756408	0.0809734	2.23073	Hnf1a_+
chr19:30202264-30202522__mm10__AGAGGTACATTC__chr19:30202137-302026381	-3.42629	-0.442513	Hnf1a_+
chr19:32276911-32277169__mm10__ACTATGACGCGG__chr19:32276786-32277287	2.06817	2.76446	Hnf1a_+
chr19:34712114-34712372__mm10__ATGTCGCGTTGG__chr19:34712083-34712584	-1.59667	2.00142	Hnf1a_+
chr19:3674648-3674906__mm10__GACTATACGGTT__chr19:3674501-3675002		-4.56636	Hnf1a_+
chr19:3815880-3816138__mm10__CCAATGACACGT__chr19:3815786-3816287	0.567827	1.19056	Hnf1a_+
chr19:43516446-43516704__mm10__CACTCTCTTCCT__chr19:43516319-43516820	-1.58532	1.05864	Hnf1a_+
chr19:53889718-53889976__mm10__ACCACCACTTGT__chr19:53889481-53889982	-1.01972	-0.529166	Hnf1a_+
chr19:55700908-55701166__mm10__AGCGTGTCCATT__chr19:55700701-55701202	-1.74158	-0.0579865	Hnf1a_+
chr19:57174054-57174312__mm10__GTCAACCAAGCC__chr19:57173936-57174437	-0.491183	0.135725	Hnf1a_+
chr19:57174627-57174885__mm10__TTACATGACCTG__chr19:57174500-57175001		0.220151	Hnf1a_+
chr2:102745246-102745504__mm10__AGCCAATACACG__chr2:102745134-102745635		-0.131653	Hnf1a_+
chr2:103583350-103583608__mm10__TGGTCTCACATT__chr2:103583230-103583731		-1.04804	Hnf1a_+
chr2:103706367-103706625__mm10__CTCAGTCGATAA__chr2:103706180-103706681	-0.691753	0.20526	Hnf1a_+
chr2:128716005-128716263__mm10__CCGAGCAATCTT__chr2:128715901-128716402	0.0581409	-0.182728	Hnf1a_+
chr2:165558975-165559233__mm10__TGAGCCTACACG__chr2:165558854-165559355		-0.541181	Hnf1a_+
chr2:20649976-20650234__mm10__TTCTCTGTACTG__chr2:20649845-20650346		-0.60971	Hnf1a_+
chr2:25478397-25478655__mm10__ACGGACAGATAC__chr2:25478280-25478781	-1.4836	-1.0841	Hnf1a_+
chr2:31454396-31454654__mm10__GCAGGAAGAACC__chr2:31454261-31454762	0.420044	3.25942	Hnf1a_+
chr2:31476865-31477123__mm10__TTACCTCAGCCT__chr2:31476767-31477268	-1.65425	1.44331	Hnf1a_+
chr2:31519908-31520166__mm10__AGTCACGAATTG__chr2:31519808-31520309	-0.150477	-0.663753	Hnf1a_+
chr2:6195548-6195806__mm10__CTAGATAACCGA__chr2:6195415-6195916	-1.55099	-0.90635	Hnf1a_+
chr2:6196405-6196663__mm10__ACTTCCGTTATG__chr2:6196274-6196775		-2.01355	Hnf1a_+
chr2:6726197-6726455__mm10__GTTAATAGGTCG__chr2:6726091-6726592	2.16074	-0.567376	Hnf1a_+
chr3:108314101-108314359__mm10__CAACCAGTGCCT__chr3:108313976-108314477	0.572806	-0.864661	Hnf1a_+
chr3:108476910-108477168__mm10__ACTCTCACGTAT__chr3:108476716-108477217	2.34064	1.19983	Hnf1a_+
chr3:116966303-116966561__mm10__TCCGACATCTGG__chr3:116966172-116966673	-2.55999	-0.804974	Hnf1a_+
chr3:116966901-116967159__mm10__AACTGCGAATAC__chr3:116966777-116967278	0.749928	-0.00610093	Hnf1a_+
chr3:121685061-121685319__mm10__CGTAACAGCCAT__chr3:121684933-121685434		-0.0162347	Hnf1a_+
chr3:131364755-131365013__mm10__CAGTAACCATTG__chr3:131364520-131365021	1.9985	3.29478	Hnf1a_+
chr3:14828925-14829183__mm10__ATGGACACACGA__chr3:14828817-14829318		-5.03977	Hnf1a_+
chr3:14864001-14864259__mm10__CCGCTGCTTAGA__chr3:14863884-14864385		-0.744244	Hnf1a_+
chr3:14967276-14967534__mm10__ATCATTACCGAG__chr3:14967154-14967655	-2.21253	0.749888	Hnf1a_+
chr3:19962842-19963100__mm10__ACTACCTTGTCC__chr3:19962727-19963228		2.72692	Hnf1a_+
chr3:27156161-27156419__mm10__TCGTACAGCGCA__chr3:27156041-27156542			Hnf1a_+
chr3:27233878-27234136__mm10__TGGTATTATGCC__chr3:27233751-27234252	0.289754	-1.02081	Hnf1a_+
chr3:27557429-27557687__mm10__AACTCATGCAGG__chr3:27557311-27557812		-4.67484	Hnf1a_+
chr3:28718564-28718822__mm10__AACATCTGAGGT__chr3:28718440-28718941		-1.36762	Hnf1a_+
chr3:28721920-28722178__mm10__CTGGATACAAGA__chr3:28721846-28722347		-0.966771	Hnf1a_+
chr3:28722607-28722865__mm10__TAGCGAGACCTG__chr3:28722484-28722985	1.35002	-0.514213	Hnf1a_+
chr3:28737001-28737259__mm10__CCTTGACTATCG__chr3:28736878-28737379		-0.0720267	Hnf1a_+
chr3:83020402-83020660__mm10__CGCCTGGAAGAT__chr3:83020283-83020784		-0.578496	Hnf1a_+
chr3:85971747-85972005__mm10__AAGTTGCTGGAC__chr3:85971624-85972125	-1.14237	1.46106	Hnf1a_+
chr3:94783506-94783764__mm10__ATTCGTGACAAG__chr3:94783433-94783934	-4.51341	-0.134694	Hnf1a_+
chr3:98016966-98017224__mm10__CAGATGCGAGTC__chr3:98016889-98017390	-0.459996	1.32818	Hnf1a_+
chr3:9920339-9920597__mm10__AGGACTTGTGGT__chr3:9920287-9920788		-2.45364	Hnf1a_+
chr4:100321865-100322123__mm10__AATACTCGGTCT__chr4:100321757-100322258	-2.33273	0.0607865	Hnf1a_+
chr4:116796706-116796964__mm10__AGCGGTACTTAA__chr4:116796655-116797156	0.0817	-1.04162	Hnf1a_+
chr4:118123039-118123297__mm10__CCAAGTCCAGTA__chr4:118122893-118123394	-0.541268	1.51864	Hnf1a_+
chr4:118138952-118139210__mm10__AGGTTACATCTC__chr4:118138835-118139336		1.17998	Hnf1a_+
chr4:118216849-118217107__mm10__TCCTCGCAGTTG__chr4:118216723-118217224	-2.09043	0.099814	Hnf1a_+
chr4:131924107-131924365__mm10__CTTCAGCCAGCA__chr4:131923982-131924483	-0.36814	-0.203247	Hnf1a_+
chr4:132073008-132073266__mm10__GAACCAATCTGA__chr4:132072889-132073390	0.22536	0.222633	Hnf1a_+
chr4:132078418-132078676__mm10__CTCCGCAATTCC__chr4:132078286-132078787	0.419275	2.11057	Hnf1a_+
chr4:141240554-141240812__mm10__TTCACTCCTCTC__chr4:141240437-141240938	1.49071	3.2399	Hnf1a_+
chr4:141324891-141325149__mm10__GGACTACCAAGG__chr4:141324818-141325319	0.334959	-0.867796	Hnf1a_+
chr4:150708456-150708714__mm10__AACAAGAGGTGC__chr4:150708331-150708832	-0.618062	-0.171856	Hnf1a_+
chr4:150745582-150745840__mm10__TAACATCAGTCC__chr4:150745406-150745907	-2.69822	-0.964032	Hnf1a_+
chr4:150746127-150746385__mm10__CACAGATTACGG__chr4:150746029-150746530	1.08843	2.29909	Hnf1a_+
chr4:150748227-150748485__mm10__ATAACGGATAGG__chr4:150748108-150748609	-1.99632	-0.238893	Hnf1a_+
chr4:150870287-150870545__mm10__CGGATGAGGTAA__chr4:150870161-150870662	-1.68785	-0.906522	Hnf1a_+
chr4:35066231-35066489__mm10__ACGAACATCACG__chr4:35066106-35066607	-1.73557	-0.0430789	Hnf1a_+
chr4:35114020-35114278__mm10__AGGTGGAGCTTG__chr4:35113897-35114398	-0.52149	-0.647719	Hnf1a_+
chr4:45413728-45413986__mm10__TCCAAGACCTAT__chr4:45413614-45414115	3.60347	1.80671	Hnf1a_+
chr4:45474991-45475249__mm10__ACTAAGCAGGAC__chr4:45474834-45475335	2.44645	1.61797	Hnf1a_+
chr4:45585467-45585725__mm10__GTAGTAACCTGT__chr4:45585370-45585871	0.0544707	-0.078595	Hnf1a_+
chr4:49480992-49481250__mm10__ACAGAGCAACTA__chr4:49480845-49481346		-3.06763	Hnf1a_+
chr4:49510386-49510644__mm10__CTGACACCACAA__chr4:49510271-49510772		1.7863	Hnf1a_+
chr4:57139446-57139704__mm10__AATACCGATCCG__chr4:57139271-57139772	-0.0705293	-0.421907	Hnf1a_+
chr4:72122378-72122636__mm10__CGGTCACGATCA__chr4:72122259-72122760	-0.872019	0.53298	Hnf1a_+
chr4:76369952-76370210__mm10__AGAAGGAACAGT__chr4:76369821-76370322		1.55389	Hnf1a_+
chr4:82404396-82404654__mm10__CCAAGATCCTCC__chr4:82404313-82404814		0.438822	Hnf1a_+
chr4:8732917-8733175__mm10__TGTCGCGTCATA__chr4:8732908-8733409	1.03432	-1.27414	Hnf1a_+
chr4:97765531-97765789__mm10__TCGTAAGACCAC__chr4:97765456-97765957	-2.03706	-0.0247047	Hnf1a_+
chr4:97775070-97775328__mm10__AATGTGCCGAGG__chr4:97774930-97775431	-1.77534	-1.89836	Hnf1a_+
chr4:97900328-97900586__mm10__ATCTCTCCATTC__chr4:97900202-97900703	-1.81251	-0.98935	Hnf1a_+
chr5:102599198-102599456__mm10__AACTAGGACACA__chr5:102599071-102599572		2.39798	Hnf1a_+
chr5:107166743-107167001__mm10__ATGTCACCAATG__chr5:107166652-107167153	-0.372081	1.22897	Hnf1a_+
chr5:107237101-107237359__mm10__AGACGGTATTCC__chr5:107236967-107237468	-1.45863	-0.99796	Hnf1a_+
chr5:117279251-117279509__mm10__CAGCTTGCCATA__chr5:117279249-117279750	-0.185347	0.242557	Hnf1a_+
chr5:120468339-120468597__mm10__TTCAACACCAAC__chr5:120468218-1204687191	0.824374	-0.0985978	Hnf1a_+
chr5:120471548-120471806__mm10__AGGATGCACTGA__chr5:120471463-1204719641		-0.543018	Hnf1a_+
chr5:120481172-120481430__mm10__AGAGCAGGATAA__chr5:120481089-120481590		-3.43892	Hnf1a_+
chr5:120482480-120482738__mm10__CCGACTGCATAT__chr5:120482361-120482862		-0.987041	Hnf1a_+
chr5:121853815-121854073__mm10__GTAGGTGGTGCT__chr5:121853653-121854154	-0.726045	0.495577	Hnf1a_+
chr5:124173547-124173805__mm10__CATACAAGCATC__chr5:124173430-124173931		-3.47561	Hnf1a_+
chr5:124236165-124236423__mm10__GAAGACAGATAC__chr5:124236032-124236533			Hnf1a_+
chr5:130074567-130074825__mm10__GCGTCCTACTGA__chr5:130074453-130074954		-0.10459	Hnf1a_+
chr5:135002306-135002564__mm10__TGTGCGCCAGTA__chr5:135002205-135002706	1.61383	-0.610243	Hnf1a_+
chr5:135708000-135708258__mm10__GACCTACGTGTT__chr5:135707785-135708286		-0.531525	Hnf1a_+
chr5:151222867-151223125__mm10__ACTCAACGAAGA__chr5:151222746-151223247	-1.02875	-0.335774	Hnf1a_+
chr5:25154030-25154288__mm10__ACGACACCTTCA__chr5:25153869-25154370	-0.708289	-2.63263	Hnf1a_+
chr5:51527846-51528104__mm10__GGTGCTCCATAG__chr5:51527723-51528224	-1.29453	1.62796	Hnf1a_+
chr5:9034600-9034858__mm10__TTCTTCTAGTGC__chr5:9034454-9034955	0.64466	1.41539	Hnf1a_+
chr5:90560736-90560994__mm10__GAGTGAGGATGG__chr5:90560624-90561125	-0.103234	-1.28716	Hnf1a_+
chr5:90561841-90562099__mm10__ACGTACTAGAGG__chr5:90561715-90562216	-1.56132	0.986316	Hnf1a_+
chr5:92745874-92746132__mm10__ACACTACCTCAG__chr5:92745759-92746260	3.87786	4.33016	Hnf1a_+
chr6:114901519-114901777__mm10__AGAGAGTCCTAA__chr6:114901393-114901894		2.29465	Hnf1a_+
chr6:115463017-115463275__mm10__TCATGCGAGTTC__chr6:115462827-115463328	1.10535	-0.606149	Hnf1a_+
chr6:119669837-119670095__mm10__GTCCAACCTTCG__chr6:119669721-119670222		-4.23787	Hnf1a_+
chr6:120580094-120580352__mm10__AGGAAGATATGC__chr6:120580021-120580522		-1.35137	Hnf1a_+
chr6:129204544-129204802__mm10__CGTGCAAGAGTC__chr6:129204439-129204940	-4.67374	-1.22324	Hnf1a_+
chr6:134161073-134161331__mm10__AGCGCGAGCATT__chr6:134160941-134161442	-0.544279	0.309908	Hnf1a_+
chr6:140281026-140281284__mm10__GAGTGCATTAAC__chr6:140280882-140281383	1.01651	-0.464265	Hnf1a_+
chr6:140300513-140300771__mm10__TGATCTCCTAAG__chr6:140300411-140300912	-0.968888	-1.01814	Hnf1a_+
chr6:143243224-143243482__mm10__ATGGTCAGCCTA__chr6:143243140-143243641		0.798722	Hnf1a_+
chr6:23131098-23131356__mm10__TTGCCTAAGAAG__chr6:23130976-23131477		-3.30926	Hnf1a_+
chr6:23829429-23829687__mm10__AATCATCGTACC__chr6:23829308-23829809		-2.24823	Hnf1a_+
chr6:35253612-35253870__mm10__TGCGTAACATGG__chr6:35253487-35253988		-3.52202	Hnf1a_+
chr6:35378836-35379094__mm10__GACCATTGCACT__chr6:35378714-35379215		-1.44094	Hnf1a_+
chr6:37540156-37540414__mm10__TCTAACGGAAGC__chr6:37540022-37540523	4.55062	1.33818	Hnf1a_+
chr6:57541111-57541369__mm10__CTTAGTGCAGTT__chr6:57540984-57541485		0.13113	Hnf1a_+
chr6:6185558-6185816__mm10__AGCACTCTCAAT__chr6:6185505-6186006	-0.29923	-0.267643	Hnf1a_+
chr6:71992088-71992346__mm10__AGTCCTCGCCAT__chr6:71991990-71992491	0.153395	-0.624486	Hnf1a_+
chr6:82073056-82073314__mm10__GTCTAGCCTTCC__chr6:82073001-82073502	2.79143	1.83094	Hnf1a_+
chr6:90506941-90507199__mm10__CCTGCCAATGCT__chr6:90506782-90507283	0.588295	0.125563	Hnf1a_+
chr6:90553796-90554054__mm10__TAGTTATCCGCT__chr6:90553682-90554183	-5.46596	-0.137613	Hnf1a_+
chr6:90597681-90597939__mm10__ACTGTTACTAGG__chr6:90597583-90598084	0.295452	-0.14143	Hnf1a_+
chr6:90713725-90713983__mm10__TAAGGTATCGCC__chr6:90713605-90714106			Hnf1a_+
chr6:95652880-95653138__mm10__CAGAGTATCGTT__chr6:95652761-95653262		1.59554	Hnf1a_+
chr7:114323229-114323487__mm10__ACAAGTCGAAGG__chr7:114323028-114323529	2.31479	0.9039	Hnf1a_+
chr7:115844510-115844768__mm10__GATAGGACATTC__chr7:115844395-115844896		-4.6051	Hnf1a_+
chr7:116034403-116034661__mm10__TCTGGACCTTCA__chr7:116034223-116034724	1.86337	0.916545	Hnf1a_+
chr7:140748609-140748867__mm10__AGACCAGTATCA__chr7:140748373-140748874		-0.29435	Hnf1a_+
chr7:140756552-140756810__mm10__CCGCCAATGAAG__chr7:140756423-140756924	-0.282272	1.86393	Hnf1a_+
chr7:141340522-141340780__mm10__AGGTTGGTGTAA__chr7:141340457-141340958		-5.5887	Hnf1a_+
chr7:65914997-65915255__mm10__AGATAACCTTGG__chr7:65914918-65915419	2.41753	2.6804	Hnf1a_+
chr8:106588851-106589109__mm10__CATAGTAGATCC__chr8:106588720-106589221	1.0295	3.30775	Hnf1a_+
chr8:106605733-106605991__mm10__CTGACCTTGTAT__chr8:106605610-1066061111	1.11726	0.195366	Hnf1a_+
chr8:106623142-106623400__mm10__GTCGCCTTCTGA__chr8:106623075-106623576			Hnf1a_+
chr8:106633450-106633708__mm10__CCGAATGCGTAA__chr8:106633267-106633768	0.849525	1.58626	Hnf1a_+
chr8:106642243-106642501__mm10__GCCATGAGGAGT__chr8:106642159-106642660	-1.69336	-0.643217	Hnf1a_+
chr8:107117085-107117343__mm10__GCCATCAACGCA__chr8:107116960-107117461	1.23243	2.70646	Hnf1a_+
chr8:109970403-109970661__mm10__CGCTGTCAACTC__chr8:109970283-109970784			Hnf1a_+
chr8:109984152-109984410__mm10__GGAGTGCTGGAT__chr8:109984001-109984502		-0.798815	Hnf1a_+
chr8:109997706-109997964__mm10__GATACAGAAGTC__chr8:109997532-109998033		-1.8349	Hnf1a_+
chr8:111185686-111185944__mm10__GATCGTCACTGT__chr8:111185566-111186067	-0.348965	-0.653881	Hnf1a_+
chr8:127441144-127441402__mm10__GAATCACTGTAG__chr8:127441021-127441522	0.837862	1.05304	Hnf1a_+
chr8:128357183-128357441__mm10__AAGGACTCGCGT__chr8:128357126-128357627	-0.346244	-0.159912	Hnf1a_+
chr8:3412103-3412361__mm10__ACAACGCAATCG__chr8:3411862-3412363	-1.29536	-0.93677	Hnf1a_+
chr8:35300912-35301170__mm10__GTGCTACAAGTC__chr8:35300820-35301321		-2.40965	Hnf1a_+
chr8:45626527-45626785__mm10__CCAGACAAGTAT__chr8:45626397-45626898		4.71722	Hnf1a_+
chr8:61273374-61273632__mm10__CCGAGGAGAAGT__chr8:61273231-61273732	-2.49061	0.327276	Hnf1a_+
chr8:85567865-85568123__mm10__TGGATCTAGCGG__chr8:85567757-85568258	1.57858	2.03257	Hnf1a_+
chr8:90869683-90869941__mm10__GCGGAGATTCAG__chr8:90869470-90869971			Hnf1a_+
chr8:93043145-93043403__mm10__TTGTCGTTCTTC__chr8:93043032-93043533	-0.997088	-0.363729	Hnf1a_+
chr9:107662428-107662686__mm10__GATCACCGCCTA__chr9:107662296-107662797	-2.98738	-0.246235	Hnf1a_+
chr9:20781388-20781646__mm10__GGTGGTAAGTGT__chr9:20781335-20781836	4.95505	1.24925	Hnf1a_+
chr9:20862220-20862478__mm10__CCATATCTCTCG__chr9:20862097-20862598		-5.65208	Hnf1a_+
chr9:42196625-42196883__mm10__ACACTGACCGGA__chr9:42196517-42197018		1.02528	Hnf1a_+
chr9:42334967-42335225__mm10__CACTAACGGAGG__chr9:42334837-42335338	0.707395	0.554238	Hnf1a_+
chr9:47423573-47423831__mm10__GCAACTAAGCGC__chr9:47423454-47423955	-1.66225	0.277192	Hnf1a_+
chr9:50701325-50701583__mm10__TCGCACAAGCTG__chr9:50701165-50701666			Hnf1a_+
chr9:53356660-53356918__mm10__AAGGTGTCATAC__chr9:53356515-53357016		1.62569	Hnf1a_+
chr9:64934529-64934787__mm10__TAGGATCACAGA__chr9:64934422-64934923		-0.442147	Hnf1a_+
chr9:70242504-70242762__mm10__TGTCTTGGAGTT__chr9:70242387-70242888		-5.45413	Hnf1a_+
chr9:86728308-86728566__mm10__ATGTAGACTGCA__chr9:86728260-86728761			Hnf1a_+
chr9:88274108-88274366__mm10__AACTAAGGATGG__chr9:88274002-882745031	0.716333	-0.513118	Hnf1a_+
chr9:88328718-88328976__mm10__CACATCCAGCGA__chr9:88328605-883291061	1.39877	0.019044	Hnf1a_+
chr1:120100515-120100773__mm10__GGAACTTATACC__chr1:120100389-120100890	4.72589	1.41305	Cebpa_+
chr1:130733818-130734076__mm10__AAGAGTACCACC__chr1:130733698-1307341991	-1.76975	-0.782001	Cebpa_+
chr1:130764118-130764376__mm10__GCAGACAGACCA__chr1:130764005-130764506		-4.04116	Cebpa_+
chr1:130822211-130822469__mm10__ATACTCGCTCCG__chr1:130822103-1308226041	2.818	1.60335	Cebpa_+
chr1:155808309-155808567__mm10__CCTGGAGTAAGC__chr1:155808184-155808685	-2.13693	-0.655185	Cebpa_+
chr1:155809826-155810084__mm10__ACACTTGGAATC__chr1:155809691-155810192	-0.947155	1.14225	Cebpa_+
chr1:170694809-170695067__mm10__CCATAGTGAACC__chr1:170694617-1706951181	-1.65227	-0.360963	Cebpa_+
chr1:172652275-172652533__mm10__GAACGGTCACAA__chr1:172652150-1726526511		-1.82299	Cebpa_+
chr1:172932284-172932542__mm10__GATATGAAGACC__chr1:172932160-172932661	2.72241	1.56837	Cebpa_+
chr1:174732828-174733086__mm10__TCGATGTCCACC__chr1:174732687-174733188	-0.48455	-1.39931	Cebpa_+
chr1:178600882-178601140__mm10__TAAGCGGTGAGA__chr1:178600749-178601250	0.815642	0.557499	Cebpa_+
chr1:180196581-180196839__mm10__ATGCGCTCACAA__chr1:180196464-180196965	-1.25566	-0.752991	Cebpa_+
chr1:180210098-180210356__mm10__GAACGCAATAGT__chr1:180210093-180210594	-1.50883	1.83455	Cebpa_+
chr1:190173708-190173966__mm10__ACTATTCCGATG__chr1:190173492-1901739931	-3.31401	0.221137	Cebpa_+
chr1:191641483-191641741__mm10__CCGTCATCTCCA__chr1:191641362-191641863		2.73177	Cebpa_+
chr1:193083119-193083377__mm10__CAGTATTCCATG__chr1:193082973-193083474	-0.46385	0.666081	Cebpa_+
chr1:194472563-194472821__mm10__GCAACTGGAAGA__chr1:194472438-194472939	0.96821	0.015617	Cebpa_+
chr1:194482710-194482968__mm10__CTTGCGCTCTAC__chr1:194482610-194483111		3.54783	Cebpa_+
chr1:21304190-21304448__mm10__ACACGAACTTGA__chr1:21304067-21304568		0.0768507	Cebpa_+
chr1:45905302-45905560__mm10__TGCTGAACCGTA__chr1:45905118-459056191		-0.749377	Cebpa_+
chr1:51770169-51770427__mm10__GTCTCCGATGGT__chr1:51770043-51770544		-5.34624	Cebpa_+
chr1:52750033-52750291__mm10__ATTAGCATGGTG__chr1:52749912-52750413	2.31125	1.41688	Cebpa_+
chr1:52849473-52849731__mm10__GCAGCTCTACAT__chr1:52849335-52849836	-0.717209	-0.731715	Cebpa_+
chr1:58071488-58071746__mm10__GCAGTAACACGG__chr1:58071406-58071907	-0.59023	-0.862109	Cebpa_+
chr1:58112994-58113252__mm10__GAACAAGCCGAA__chr1:58112833-58113334		-1.8807	Cebpa_+
chr1:60669092-60669350__mm10__ACCATGCTCCTG__chr1:60668973-606694741	2.58102	1.54045	Cebpa_+
chr1:72288591-72288849__mm10__CAGATCAACTTC__chr1:72288449-72288950	-1.61947	-0.968627	Cebpa_+
chr1:82180405-82180663__mm10__CACGTCGATCTG__chr1:82180305-82180806		-2.86911	Cebpa_+
chr1:84362827-84363085__mm10__ACTGTACCACTG__chr1:84362694-843631951	1.0036	0.521763	Cebpa_+
chr1:91420724-91420982__mm10__TGCGTAGAGCCA__chr1:91420632-91421133	-0.760126	-0.804974	Cebpa_+
chr1:91439886-91440144__mm10__GTTCGCTTATTC__chr1:91439761-91440262		1.2639	Cebpa_+
chr1:93128248-93128506__mm10__GATCACGCACAG__chr1:93128138-93128639	-0.995335	-0.173034	Cebpa_+
chr10:108710566-108710824__mm10__ATTCGATGGTCA__chr10:108710434-1087109351	0.721753	-0.707177	Cebpa_+
chr10:123121033-123121291__mm10__AGATCCGCCGTT__chr10:123120920-123121421		1.19337	Cebpa_+
chr10:125321585-125321843__mm10__TTGCACCAGTTG__chr10:125321416-125321917		1.15069	Cebpa_+
chr10:127516111-127516369__mm10__ACAGTGGTAGAA__chr10:127515997-127516498	-2.10455	-0.405647	Cebpa_+
chr10:127521093-127521351__mm10__TGAACATAGACC__chr10:127520897-127521398		-0.293621	Cebpa_+
chr10:127612211-127612469__mm10__AAGTGACGAGTT__chr10:127612082-127612583	1.20724	-0.388198	Cebpa_+
chr10:127763957-127764215__mm10__CAACGCTAGGTC__chr10:127763854-1277643552	-1.34534	0.937036	Cebpa_+
chr10:127904829-127905087__mm10__GAGTCCTGAAGA__chr10:127904705-127905206		0.0394783	Cebpa_+
chr10:128196321-128196579__mm10__CTAGCGAAGATG__chr10:128196196-1281966971			Cebpa_+
chr10:128199445-128199703__mm10__CTTGACACCTCC__chr10:128199319-128199820		0.0641692	Cebpa_+
chr10:128200094-128200352__mm10__GTGGTTCCGGTA__chr10:128200027-128200528		0.0170324	Cebpa_+
chr10:128203760-128204018__mm10__CTTCATCGTTAG__chr10:128203535-1282040361	-1.72843	-0.568538	Cebpa_+
chr10:128204220-128204478__mm10__AATTCAAGCGTC__chr10:128204101-128204602		-0.246661	Cebpa_+
chr10:128204780-128205038__mm10__GATTAGCGGAGG__chr10:128204653-128205154		-0.63536	Cebpa_+
chr10:128207685-128207943__mm10__TGCGTTGACTTA__chr10:128207561-128208062	-3.31163	-0.762188	Cebpa_+
chr10:128208778-128209036__mm10__CCTTGTGTCCGT__chr10:128208558-1282090591		-1.57118	Cebpa_+
chr10:128209179-128209437__mm10__CGGAACCTAACA__chr10:128209067-1282095681	-3.85803	-1.04706	Cebpa_+
chr10:128210198-128210456__mm10__CGTTAAGCGTAG__chr10:128210065-128210566		-2.30708	Cebpa_+
chr10:128587769-128588027__mm10__CCTGCCTTGTGT__chr10:128587682-128588183	3.55258	-1.6166	Cebpa_+
chr10:128588787-128589045__mm10__CGTTCTGACAAT__chr10:128588670-128589171	-1.72614	-0.501082	Cebpa_+
chr10:128635740-128635998__mm10__CGTGTGATGCTG__chr10:128635600-128636101	-2.25932	-0.571508	Cebpa_+
chr10:128965063-128965321__mm10__TTGACTAGCCAT__chr10:128964936-128965437	-1.75002	1.83285	Cebpa_+
chr10:20046147-20046405__mm10__TGGAACTAAGAC__chr10:20046106-200466071	3.64683	0.292987	Cebpa_+
chr10:24913635-24913893__mm10__CTTGTCGCCATG__chr10:24913550-249140511		-0.269027	Cebpa_+
chr10:24917202-24917460__mm10__CGAGTAGGTTGG__chr10:24917078-24917579	-1.08933	-0.810997	Cebpa_+
chr10:24926446-24926704__mm10__ACCGTACTTCGA__chr10:24926233-24926734	-2.02687	-1.09027	Cebpa_+
chr10:24927349-24927607__mm10__TAAGAGGTCACA__chr10:24927235-249277361			Cebpa_+
chr10:40125188-40125446__mm10__AGTGGAAGATAG__chr10:40124976-401254771	-0.497867	-0.98611	Cebpa_+
chr10:40163949-40164207__mm10__TACCGCAACTCG__chr10:40163831-401643321	2.29481	0.454463	Cebpa_+
chr10:40494843-40495101__mm10__ACATTCCTTCGT__chr10:40494698-40495199		2.10862	Cebpa_+
chr10:59983513-59983771__mm10__ACTTACTAGCTC__chr10:59983354-59983855		1.13165	Cebpa_+
chr10:61089182-61089440__mm10__TCGCACTCTGTT__chr10:61089056-61089557	0.56428	0.670609	Cebpa_+
chr10:69190519-69190777__mm10__GTGGACCTACAA__chr10:69190363-691908641	-2.85898	-0.938852	Cebpa_+
chr10:69220397-69220655__mm10__AGATAAGAGACC__chr10:69220279-69220780		-0.572644	Cebpa_+
chr10:71323674-71323932__mm10__AGTATTGCCGCT__chr10:71323599-71324100	-3.96874	-0.842711	Cebpa_+
chr10:75704856-75705114__mm10__TCCGTCTAGCCT__chr10:75704733-75705234		-3.26783	Cebpa_+
chr10:75836239-75836497__mm10__CTGATAGCTCTT__chr10:75836166-75836667			Cebpa_+
chr10:75936940-75937198__mm10__CCTCTCCTAACG__chr10:75936832-75937333		-1.12751	Cebpa_+
chr10:75938160-75938418__mm10__AGGTCACGGTCT__chr10:75938044-75938545		2.962	Cebpa_+
chr10:76590567-76590825__mm10__TCCTGACGGTAG__chr10:76590365-76590866	-3.42853	-0.830687	Cebpa_+
chr10:76591271-76591529__mm10__GTAGCGGTAGAG__chr10:76591207-76591708		-3.22132	Cebpa_+
chr10:77091652-77091910__mm10__ACCAGCGTAAGC__chr10:77091553-77092054		-4.30923	Cebpa_+
chr10:77097466-77097724__mm10__GTAGGAAGGTGG__chr10:77097324-77097825	-2.93868	-0.0064007	Cebpa_+
chr10:77146929-77147187__mm10__GTCCTTGGTGGT__chr10:77146900-771474011	0.223645	-1.41736	Cebpa_+
chr10:80324573-80324831__mm10__AACCTCAGTCTT__chr10:80324461-80324962	-0.089572	-0.829603	Cebpa_+
chr10:80332215-80332473__mm10__CATGGTCCTCAG__chr10:80332087-80332588	-1.78329	-0.494941	Cebpa_+
chr10:81092540-81092798__mm10__GGAGAATACAGA__chr10:81092434-81092935		-1.1581	Cebpa_+
chr10:81419980-81420238__mm10__CGCTCAGTATAT__chr10:81419847-81420348	-0.553376	-0.434011	Cebpa_+
chr10:81435532-81435790__mm10__TCCACGCAGATC__chr10:81435388-81435889	-0.0555275	-0.847773	Cebpa_+
chr10:87518542-87518800__mm10__CAGCCGTGGTTA__chr10:87518432-875189331		0.37473	Cebpa_+
chr10:87520426-87520684__mm10__CGTGGATGTACC__chr10:87520298-875207991		-4.41289	Cebpa_+
chr10:87902000-87902258__mm10__TGGAGGTGAGGA__chr10:87901885-87902386		-1.01299	Cebpa_+
chr10:87927074-87927332__mm10__ATATTCGCGTTC__chr10:87926953-87927454		-1.81159	Cebpa_+
chr10:89458868-89459126__mm10__AAGGTATAGAGG__chr10:89458736-894592371	1.01275	0.385222	Cebpa_+
chr10:93488938-93489196__mm10__GAACGAGACCTT__chr10:93488812-934893131	-2.53986		Cebpa_+
chr10:93489708-93489966__mm10__AAGTACACGAGG__chr10:93489596-934900971	-2.54517	-1.62208	Cebpa_+
chr10:93490677-93490935__mm10__CAACACTAACGG__chr10:93490550-93491051	-0.918219	0.484267	Cebpa_+
chr10:93518650-93518908__mm10__ATACGACGCCAA__chr10:93518497-93518998		-2.46382	Cebpa_+
chr10:93519718-93519976__mm10__ATTCCACGTAAC__chr10:93519595-93520096		-2.23857	Cebpa_+
chr10:93523040-93523298__mm10__CTGTACCACCAA__chr10:93522916-93523417		-2.18833	Cebpa_+
chr10:93543263-93543521__mm10__CGTAACCACCGA__chr10:93543119-93543620	-0.948922	1.00428	Cebpa_+
chr10:94574817-94575075__mm10__ATGAGACACGTT__chr10:94574697-94575198	0.380454	0.0109254	Cebpa_+
chr11:100518349-100518607__mm10__CCATGATAAGAC__chr11:100518233-1005187341	1.76638	2.50562	Cebpa_+
chr11:101362343-101362601__mm10__TGGAGATACGAA__chr11:101362187-1013626881		2.05981	Cebpa_+
chr11:101378275-101378533__mm10__ACGATAAGCTCC__chr11:101378110-101378611		-2.94725	Cebpa_+
chr11:102432882-102433140__mm10__ACAGTTCGGTGA__chr11:102432806-102433307		-4.08968	Cebpa_+
chr11:108197701-108197959__mm10__GTGACGTGCCAA__chr11:108197544-108198045			Cebpa_+
chr11:108956020-108956278__mm10__CCGAGCAGCATT__chr11:108955900-1089564011		-1.24639	Cebpa_+
chr11:113708870-113709128__mm10__CGACTACCATGC__chr11:113708753-113709254		-0.505186	Cebpa_+
chr11:115219291-115219549__mm10__TAACTAGCGATC__chr11:115219190-115219691	1.35722	1.36654	Cebpa_+
chr11:115448125-115448383__mm10__GGTAGCTGTCCA__chr11:115448035-115448536	-0.0288158	0.231693	Cebpa_+
chr11:35919920-35920178__mm10__AGGAGACTGTAC__chr11:35919855-359203561		-1.6249	Cebpa_+
chr11:35951149-35951407__mm10__GCCTCTTGATAC__chr11:35950988-359514891		-0.583375	Cebpa_+
chr11:36036425-36036683__mm10__TCACAGATAGCT__chr11:36036346-360368471		-1.01778	Cebpa_+
chr11:4031145-4031403__mm10__CATACGTGATTC__chr11:4031086-4031587	-0.0520822	-0.0817325	Cebpa_+
chr11:43891527-43891785__mm10__CTCGCTCCATTG__chr11:43891407-438919081	-0.297868	0.306723	Cebpa_+
chr11:4882872-4883130__mm10__GAATCAATACCG__chr11:4882754-4883255	2.79641	2.83147	Cebpa_+
chr11:50266038-50266296__mm10__CTCACGATGGAA__chr11:50265866-50266367		-0.249051	Cebpa_+
chr11:51653085-51653343__mm10__TGATTGTGCCTC__chr11:51652964-51653465		-5.68784	Cebpa_+
chr11:51852064-51852322__mm10__GGTACGTTCGCT__chr11:51851944-518524451		-3.61798	Cebpa_+
chr11:51875840-51876098__mm10__CAGATAGACGCC__chr11:51875709-51876210	-2.50155	1.68149	Cebpa_+
chr11:53431663-53431921__mm10__CTCACGCAGTAA__chr11:53431550-53432051	-3.05941	-0.748702	Cebpa_+
chr11:53452473-53452731__mm10__GTTGCGCTTCGT__chr11:53452348-53452849		-4.96029	Cebpa_+
chr11:5421947-5422205__mm10__AGCCTTAATGTG__chr11:5421822-54223231			Cebpa_+
chr11:5426447-5426705__mm10__GAACCACAGCCT__chr11:5426312-5426813	0.706128	-0.0349081	Cebpa_+
chr11:58095664-58095922__mm10__GTTATGCAGAGA__chr11:58095534-58096035	-0.471263	-1.65088	Cebpa_+
chr11:59432321-59432579__mm10__CGGATATTCAAG__chr11:59432197-59432698		-4.43502	Cebpa_+
chr11:69080127-69080385__mm10__CAAGCTGGACAC__chr11:69080006-69080507		-3.45236	Cebpa_+
chr11:70054225-70054483__mm10__CGAGCCAAGGAT__chr11:70054086-70054587	-1.22319	-0.798969	Cebpa_+
chr11:70737772-70738030__mm10__ATCCGAATCCAT__chr11:70737642-70738143	-0.0527352	-0.46269	Cebpa_+
chr11:71012826-71013084__mm10__TACGTGGTTGTC__chr11:71012629-71013130		-1.46866	Cebpa_+
chr11:78411978-78412236__mm10__AGTGACGCTGTA__chr11:78411859-78412360	-0.976669	-0.547596	Cebpa_+
chr11:78420636-78420894__mm10__GGTAATGCGAAG__chr11:78420521-78421022	-1.17109	-1.39086	Cebpa_+
chr11:78499080-78499338__mm10__AGAGAATAGCTG__chr11:78498970-78499471	-1.22852	-0.602457	Cebpa_+
chr11:79229288-79229546__mm10__ACGAGCGAGGAA__chr11:79229163-792296641	-0.894031	-0.166132	Cebpa_+
chr11:83741951-83742209__mm10__TTACGACACTGA__chr11:83741800-83742301	0.724869	0.676174	Cebpa_+
chr11:83747975-83748233__mm10__ACACCGTTATCC__chr11:83747840-83748341	0.576728	-0.380606	Cebpa_+
chr11:83877813-83878071__mm10__AACGGAATTACC__chr11:83877604-838781051	-0.301856	1.01562	Cebpa_+
chr11:87690419-87690677__mm10__CTCTGCACTTCG__chr11:87690298-876907991		1.14149	Cebpa_+
chr11:87701145-87701403__mm10__GAAGGTACGTCC__chr11:87701025-877015261		-2.16058	Cebpa_+
chr11:87709720-87709978__mm10__GCTGATGATAAC__chr11:87709663-87710164			Cebpa_+
chr11:90382067-90382325__mm10__CTACGCTCACCA__chr11:90381984-90382485	-2.6958	-0.249172	Cebpa_+
chr11:94145239-94145497__mm10__GGACAATAAGTG__chr11:94145088-94145589	2.50149	-1.8976	Cebpa_+
chr11:95412699-95412957__mm10__CATCCGAGTAAT__chr11:95412572-95413073	-0.422674	-1.29193	Cebpa_+
chr11:98297012-98297270__mm10__CATCTAATCACG__chr11:98296891-98297392		-5.3232	Cebpa_+
chr11:98297918-98298176__mm10__TCACTCACTGCT__chr11:98297789-98298290	0.159434	0.434871	Cebpa_+
chr11:99044328-99044586__mm10__CTAGTCTGCCGA__chr11:99044205-99044706	0.0282029	0.846163	Cebpa_+
chr11:99045588-99045846__mm10__AATCACGCGCTC__chr11:99045450-99045951	0.507746	1.45811	Cebpa_+
chr12:103658344-103658602__mm10__ATGTAGGTCAGC__chr12:103658183-103658684	-2.48319	-0.862258	Cebpa_+
chr12:103735297-103735555__mm10__TTGCGGTACGGA__chr12:103735159-103735660	-2.91072	-0.735201	Cebpa_+
chr12:103738224-103738482__mm10__ACGCTGTAGATA__chr12:103738049-103738550	-1.30391	2.72343	Cebpa_+
chr12:103773516-103773774__mm10__AAGAGAAGACAC__chr12:103773429-103773930		-0.612417	Cebpa_+
chr12:103823922-103824180__mm10__AAGGAGTGGAGT__chr12:103823801-103824302	-0.0470362	-2.0435	Cebpa_+
chr12:103863502-103863760__mm10__CAGAAGAATCCA__chr12:103863377-103863878	-2.75029	2.33607	Cebpa_+
chr12:103961808-103962066__mm10__GCGCGGTATGTT__chr12:103961677-103962178	-1.32091	-0.558748	Cebpa_+
chr12:104041419-104041677__mm10__TCAGCATAAGTC__chr12:104041301-104041802	-0.433485	0.814468	Cebpa_+
chr12:104336958-104337216__mm10__CGAACATGAAGT__chr12:104336795-104337296		0.343996	Cebpa_+
chr12:104338280-104338538__mm10__ACAACGTCTCGA__chr12:104338170-104338671	-0.614801	-0.497293	Cebpa_+
chr12:104340083-104340341__mm10__TAAGGTTGCTAC__chr12:104339857-104340358	-2.78385	1.11378	Cebpa_+
chr12:105000509-105000767__mm10__ATTCTGCGCTAG__chr12:105000388-105000889		2.56698	Cebpa_+
chr12:105044774-105045032__mm10__CACTCGTACCAA__chr12:105044652-105045153	1.42451	1.35987	Cebpa_+
chr12:108852925-108853183__mm10__GTGAATACTTGG__chr12:108852797-108853298	-0.781361	-0.998285	Cebpa_+
chr12:108855081-108855339__mm10__ACCTGTTACGCC__chr12:108854980-108855481	-0.381285	3.06308	Cebpa_+
chr12:108857567-108857825__mm10__CCTCGTAGCAGT__chr12:108857442-108857943	-0.703648	-1.51141	Cebpa_+
chr12:112106643-112106901__mm10__CCAATGCCTCTA__chr12:112106536-112107037	-3.29107	-0.0634586	Cebpa_+
chr12:112107760-112108018__mm10__GAACACGCTTAA__chr12:112107576-1121080771	-2.89008	-1.88703	Cebpa_+
chr12:112587511-112587769__mm10__TTAGCCTTACTG__chr12:112587413-112587914	2.24219	0.387847	Cebpa_+
chr12:21301304-21301562__mm10__CATTCACGAGCC__chr12:21301153-21301654	0.337443	-1.54832	Cebpa_+
chr12:25013220-25013478__mm10__CTAAGTCGCGGT__chr12:25013074-250135751		2.01859	Cebpa_+
chr12:25233332-25233590__mm10__GTTGTGAGCCTT__chr12:25233215-252337161		-3.69968	Cebpa_+
chr12:28697872-28698130__mm10__GCCTATGCCACT__chr12:28697818-28698319		-0.68225	Cebpa_+
chr12:35501150-35501408__mm10__TCGGTCCTGTGA__chr12:35501046-35501547	-0.305239	-1.38802	Cebpa_+
chr12:35578916-35579174__mm10__TCACTTCGCAAC__chr12:35578759-355792601		-2.63209	Cebpa_+
chr12:52376819-52377077__mm10__TTAGATACCACC__chr12:52376700-52377201		-0.130511	Cebpa_+
chr12:52445767-52446025__mm10__CGTAGAGCTGGT__chr12:52445669-524461701	-0.676583	1.33161	Cebpa_+
chr12:55426387-55426645__mm10__TCGTGAACTTAC__chr12:55426297-55426798		-4.897	Cebpa_+
chr12:70226673-70226931__mm10__ACGAGACATTAG__chr12:70226560-702270611		0.712153	Cebpa_+
chr12:80103582-80103840__mm10__CTTGTGTGAGTT__chr12:80103470-80103971		0.726393	Cebpa_+
chr12:8038166-8038424__mm10__ACAGGTCGAGCT__chr12:8038033-80385341	0.633922	-0.859782	Cebpa_+
chr12:80976019-80976277__mm10__GCCTCCAACATT__chr12:80975894-80976395	0.675701	1.16847	Cebpa_+
chr12:81026659-81026917__mm10__CTTAGAGATTGG__chr12:81026540-81027041		-1.08462	Cebpa_+
chr12:86904492-86904750__mm10__CCAAGACAGATT__chr12:86904373-86904874	-0.219726	-0.0780792	Cebpa_+
chr12:8793800-8794058__mm10__CTCGCCAGGTAA__chr12:8793681-8794182	1.15661	-0.0981303	Cebpa_+
chr12:8831089-8831347__mm10__AACGATGGTGAA__chr12:8830962-8831463	-2.2455	-0.873869	Cebpa_+
chr13:100603463-100603721__mm10__CTGAAGGATACC__chr13:100603341-100603842		0.345232	Cebpa_+
chr13:108536532-108536790__mm10__AAGTCGCTATGA__chr13:108536390-1085368911		0.838775	Cebpa_+
chr13:109502814-109503072__mm10__GGTAAGCTGCAC__chr13:109502672-1095031731	5.7079	1.78596	Cebpa_+
chr13:12434010-12434268__mm10__ATAATGCCGGAG__chr13:12433886-124343871	1.5454	1.17693	Cebpa_+
chr13:13573568-13573826__mm10__TGGAGTGTATCT__chr13:13573447-13573948		-1.0258	Cebpa_+
chr13:13591955-13592213__mm10__CCGGACGAACTA__chr13:13591840-13592341		-1.47356	Cebpa_+
chr13:23730567-23730825__mm10__AAGTGCCATGTT__chr13:23730425-237309261	2.30544	3.09166	Cebpa_+
chr13:24144184-24144442__mm10__GAACCTTACAAC__chr13:24144055-24144556	-1.67428	-0.477558	Cebpa_+
chr13:24546824-24547082__mm10__TAACTACCAACC__chr13:24546688-24547189	-1.4121	-0.97904	Cebpa_+
chr13:31547627-31547885__mm10__CTCTGCGACCTA__chr13:31547518-31548019	2.67445	-1.50261	Cebpa_+
chr13:34054453-34054711__mm10__GTCCTGTCATAT__chr13:34054321-34054822		1.35506	Cebpa_+
chr13:34055120-34055378__mm10__CACGAGATCCAA__chr13:34054988-340554891	1.31166	3.55334	Cebpa_+
chr13:34460975-34461233__mm10__AACGACGCTGCT__chr13:34460842-344613431	-1.60272	-0.28653	Cebpa_+
chr13:3646060-3646318__mm10__ACGCGGATCTGT__chr13:3645906-3646407			Cebpa_+
chr13:36680945-36681203__mm10__ACACAATCTTCC__chr13:36680805-366813061	-2.96541	-1.1258	Cebpa_+
chr13:40890671-40890929__mm10__GACGTACAATAG__chr13:40890612-408911131		-0.804117	Cebpa_+
chr13:45958399-45958657__mm10__ATTCTGAGTTCC__chr13:45958351-459588521	-0.225237	-0.0670653	Cebpa_+
chr13:54075494-54075752__mm10__TATGTACTTCCG__chr13:54075373-540758741	-1.71982	0.709374	Cebpa_+
chr13:54462166-54462424__mm10__AACGCACTCGCT__chr13:54462049-54462550			Cebpa_+
chr13:55495346-55495604__mm10__TCAACCTGTATC__chr13:55495230-55495731		-0.787378	Cebpa_+
chr13:56558850-56559108__mm10__AATGGTCGGTCC__chr13:56558734-56559235		-0.487491	Cebpa_+
chr13:60486144-60486402__mm10__GTCGAACTTGAA__chr13:60486021-604865221	-0.0774679	-0.819759	Cebpa_+
chr13:60736486-60736744__mm10__GTCGAGAGCATT__chr13:60736330-607368311	1.36749	2.56021	Cebpa_+
chr13:62880257-62880515__mm10__GAGGATTAGCAC__chr13:62880174-62880675	3.41079	1.48947	Cebpa_+
chr13:62883511-62883769__mm10__CCGAGTTATATC__chr13:62883393-62883894		-5.17947	Cebpa_+
chr13:62888139-62888397__mm10__ACGGTCCTCTCA__chr13:62888043-62888544	-1.82548	-0.519359	Cebpa_+
chr13:62908228-62908486__mm10__TCCTCAATCTGG__chr13:62908075-62908576	-2.21382	0.346034	Cebpa_+
chr13:63272696-63272954__mm10__TACGAAGACCGC__chr13:63272593-63273094	-0.966183	0.907526	Cebpa_+
chr13:63400169-63400427__mm10__CATATCTTAGCG__chr13:63400050-63400551	-1.23491	1.08218	Cebpa_+
chr13:64105764-64106022__mm10__ACCATCCTCACG__chr13:64105639-64106140	2.98436	3.13459	Cebpa_+
chr13:64180912-64181170__mm10__ACAGGACCGCTT__chr13:64180788-64181289	2.29414	1.33726	Cebpa_+
chr13:64183599-64183857__mm10__CTGTGGTTAATC__chr13:64183503-64184004		-3.45331	Cebpa_+
chr13:81009319-81009577__mm10__ATGTGCAGCGAG__chr13:81009179-810096801		-0.786759	Cebpa_+
chr13:91740712-91740970__mm10__GTAGATCACCTC__chr13:91740551-91741052	-2.96274	-0.937431	Cebpa_+
chr13:93648766-93649024__mm10__AACCTACGAACC__chr13:93648643-936491441	-0.632683	-1.00139	Cebpa_+
chr13:93672445-93672703__mm10__TGCGCGATAGCT__chr13:93672343-93672844	-1.39406	1.2235	Cebpa_+
chr13:93705744-93706002__mm10__CTCCGAAGATCC__chr13:93705628-93706129	-0.242737	1.65529	Cebpa_+
chr13:95924276-95924534__mm10__ACCGGAAGTTGA__chr13:95924130-95924631	-0.134832	2.69467	Cebpa_+
chr13:96983549-96983807__mm10__ATAGGACGAGAA__chr13:96983423-96983924	-0.993697	0.0803205	Cebpa_+
chr14:100285828-100286086__mm10__CACAGTTATCAC__chr14:100285710-1002862111		-0.0373469	Cebpa_+
chr14:11159109-11159367__mm10__CAACAGAACGCG__chr14:11158986-111594871	1.81832	-1.10382	Cebpa_+
chr14:121251794-121252052__mm10__GAATAGCACTTG__chr14:121251677-1212521781		-3.6493	Cebpa_+
chr14:122548550-122548808__mm10__CTCCAGTGTCTA__chr14:122548427-1225489281	-3.06191	-0.846592	Cebpa_+
chr14:30010083-30010341__mm10__TGACTGACCACC__chr14:30009921-30010422	-1.67514	-0.657467	Cebpa_+
chr14:30888296-30888554__mm10__TACCTTCGCACG__chr14:30888179-308886801	-0.203444	0.937478	Cebpa_+
chr14:31641504-31641762__mm10__CAACGTCATTAC__chr14:31641381-31641882			Cebpa_+
chr14:36971245-36971503__mm10__ATGTAAGGACCG__chr14:36971123-36971624	-0.30978	-0.4737	Cebpa_+
chr14:51094466-51094724__mm10__CACATACGCCAT__chr14:51094400-51094901		-3.28114	Cebpa_+
chr14:51096132-51096390__mm10__AGGATGTACTTC__chr14:51095999-51096500	-1.09274	1.83191	Cebpa_+
chr14:51105657-51105915__mm10__AGGAGTAGACAA__chr14:51105641-511061421	-1.61626	0.926518	Cebpa_+
chr14:51912488-51912746__mm10__GTCCATGTTGTG__chr14:51912338-51912839	0.51042	-0.419603	Cebpa_+
chr14:52039374-52039632__mm10__CGAGTCCTAATG__chr14:52039253-52039754	-0.123585	0.998048	Cebpa_+
chr14:57089186-57089444__mm10__TGTCGCAATGAT__chr14:57089049-57089550	4.52602	1.16129	Cebpa_+
chr14:61358313-61358571__mm10__TACACGAACAGT__chr14:61358189-61358690		-3.24058	Cebpa_+
chr14:65889758-65890016__mm10__CGGTTGGTGTTG__chr14:65889635-65890136		-0.287192	Cebpa_+
chr14:65890296-65890554__mm10__CTCGATGCACGT__chr14:65890179-65890680		-1.21187	Cebpa_+
chr14:66023598-66023856__mm10__TCGCGTAAGTGG__chr14:66023483-660239841	-0.844825	0.0841177	Cebpa_+
chr14:66082758-66083016__mm10__TCCACTGCGTCT__chr14:66082632-66083133	4.30523	2.09777	Cebpa_+
chr14:70051651-70051909__mm10__AATGGACCTGCA__chr14:70051536-70052037		-1.02649	Cebpa_+
chr14:70336383-70336641__mm10__AGTCTTACCGCG__chr14:70336261-70336762	0.736967	0.922273	Cebpa_+
chr14:76507979-76508237__mm10__GTAGACCGCTGT__chr14:76507861-76508362	-0.855608	-0.399458	Cebpa_+
chr14:76536962-76537220__mm10__AGCCACAGCGTT__chr14:76536873-765373741		1.82995	Cebpa_+
chr14:76623713-76623971__mm10__CGATGCACGGTT__chr14:76623593-76624094		0.102807	Cebpa_+
chr14:7952949-7953207__mm10__CCACGATCTCTT__chr14:7952836-79533371	-0.469192	0.495892	Cebpa_+
chr14:8244221-8244479__mm10__GGTCCGTGTAGT__chr14:8244118-8244619	5.81196	1.12124	Cebpa_+
chr14:8258326-8258584__mm10__GTCGATAAGAAG__chr14:8258207-8258708	-1.16528	-0.0847076	Cebpa_+
chr15:100177196-100177454__mm10__CCTAAGATACAC__chr15:100177085-100177586		-2.94708	Cebpa_+
chr15:100485613-100485871__mm10__CTCCGACAGTGA__chr15:100485483-100485984	-1.45058	0.217338	Cebpa_+
chr15:101927422-101927680__mm10__AAGGTAAGCCAC__chr15:101927371-101927872		-2.07062	Cebpa_+
chr15:101928199-101928457__mm10__TCTCTAAGTTGG__chr15:101928079-101928580	-2.57153	-1.09078	Cebpa_+
chr15:10399792-10400050__mm10__ACCTAGAATTGG__chr15:10399673-10400174	1.31679	2.4495	Cebpa_+
chr15:10690366-10690624__mm10__GGTGGTAGTCCT__chr15:10690243-106907441		-0.45073	Cebpa_+
chr15:25826752-25827010__mm10__CTGGTAAGCTGT__chr15:25826638-25827139		-0.316465	Cebpa_+
chr15:3236447-3236705__mm10__CGATTCTAAGTC__chr15:3236295-3236796		-2.53585	Cebpa_+
chr15:3247515-3247773__mm10__ATAGTACCTCTG__chr15:3247395-32478961	1.14806	1.97609	Cebpa_+
chr15:34507012-34507270__mm10__AAGTCTCATCTC__chr15:34506939-345074401	-1.80283	-0.751799	Cebpa_+
chr15:34514058-34514316__mm10__AATCTCCTGCAT__chr15:34513934-345144351		-0.798799	Cebpa_+
chr15:35884684-35884942__mm10__ACGGTCTCGATG__chr15:35884550-35885051	-2.19432	0.276691	Cebpa_+
chr15:53196247-53196505__mm10__GCCTAATAACTG__chr15:53196098-531965991		0.292461	Cebpa_+
chr15:53343275-53343533__mm10__ACTGGAGATTAC__chr15:53343049-533435501	-0.629636	-0.0377463	Cebpa_+
chr15:55122965-55123223__mm10__TATACAAGGTGC__chr15:55122826-551233271		-0.407868	Cebpa_+
chr15:55265817-55266075__mm10__GTGGTGACAATA__chr15:55265791-552662921		-0.730285	Cebpa_+
chr15:58992316-58992574__mm10__GGATATGCGATT__chr15:58992231-58992732			Cebpa_+
chr15:58999611-58999869__mm10__CGTTCTTATGAC__chr15:58999413-58999914		-1.08457	Cebpa_+
chr15:75965715-75965973__mm10__TACTCATCTCAG__chr15:75965579-75966080	-2.43069	-0.469725	Cebpa_+
chr15:76114707-76114965__mm10__CGCTGGACCTTA__chr15:76114584-76115085		-0.151677	Cebpa_+
chr15:76695970-76696228__mm10__TCTCACTACTTC__chr15:76695835-76696336	-1.07012	1.11754	Cebpa_+
chr15:78409567-78409825__mm10__TGTAACTAGAGG__chr15:78409446-78409947	-0.45331	0.613429	Cebpa_+
chr15:79022745-79023003__mm10__ATTATCCTACGG__chr15:79022612-79023113		-0.661137	Cebpa_+
chr15:80876310-80876568__mm10__AGGTCCACTTCA__chr15:80876134-80876635	-1.40202	0.807223	Cebpa_+
chr15:81298275-81298533__mm10__ATGGAGTACACC__chr15:81298154-81298655	0.636156	0.221717	Cebpa_+
chr15:82422961-82423219__mm10__TGAGCGAGCATG__chr15:82422790-82423291	-2.48845	0.317978	Cebpa_+
chr15:82641946-82642204__mm10__ACCGCAACGCAA__chr15:82641821-82642322	0.0305573	-0.882355	Cebpa_+
chr15:83163117-83163375__mm10__TGAGCGTCCTAC__chr15:83162999-83163500	3.28663	-2.20913	Cebpa_+
chr15:83571679-83571937__mm10__GACGAGAATATG__chr15:83571519-83572020	-2.56214	-0.723255	Cebpa_+
chr15:89089842-89090100__mm10__CTAATCATGTGC__chr15:89089723-89090224	2.00715	0.189242	Cebpa_+
chr15:97164078-97164336__mm10__AGCACATGACGG__chr15:97164059-971645601		-3.77651	Cebpa_+
chr15:97275736-97275994__mm10__TGCCTCACATAA__chr15:97275609-972761101		-0.74262	Cebpa_+
chr15:97376452-97376710__mm10__AACGATAGTAGG__chr15:97376315-97376816	-2.3009	-0.394464	Cebpa_+
chr15:97378120-97378378__mm10__AAGCTGAGAGAT__chr15:97377986-97378487		1.39777	Cebpa_+
chr15:99042475-99042733__mm10__GAAGTCTCTGCC__chr15:99042320-99042821	-1.66461	0.107683	Cebpa_+
chr15:99096558-99096816__mm10__GTACATCAGAGA__chr15:99096435-99096936	-0.71478	-0.205787	Cebpa_+
chr15:99396880-99397138__mm10__CTCCTGTTAGTT__chr15:99396758-99397259		-0.608063	Cebpa_+
chr16:18083432-18083690__mm10__ACGCCAAGATAA__chr16:18083329-18083830		0.677158	Cebpa_+
chr16:18084413-18084671__mm10__GAAGGTTATCTG__chr16:18084280-18084781		-2.2246	Cebpa_+
chr16:22891739-22891997__mm10__GGATTCAAGAGG__chr16:22891650-22892151	5.76461	0.521876	Cebpa_+
chr16:22899409-22899667__mm10__CCAATCCGACGA__chr16:22899334-22899835		-2.66867	Cebpa_+
chr16:22920120-22920378__mm10__CCGTGGTGAACA__chr16:22920013-22920514	0.617152	-2.00295	Cebpa_+
chr16:23058114-23058372__mm10__ACTAGGATGTAC__chr16:23057988-23058489		4.73262	Cebpa_+
chr16:23149301-23149559__mm10__CCTCTACTTATC__chr16:23149182-23149683	-3.3778	-0.714855	Cebpa_+
chr16:26358969-26359227__mm10__CACGTAATGTTC__chr16:26358847-26359348	0.328384	-0.650084	Cebpa_+
chr16:33836678-33836936__mm10__ACCAGCTCGCAT__chr16:33836550-338370511	-0.40481	0.306364	Cebpa_+
chr16:35471981-35472239__mm10__CCAAGCTCGATG__chr16:35471859-354723601	0.142058	0.546601	Cebpa_+
chr16:35632528-35632786__mm10__CTTACTGAGATG__chr16:35632449-35632950	0.827611	-0.451065	Cebpa_+
chr16:37856381-37856639__mm10__GAGTGGTGTCTT__chr16:37856254-37856755		0.55009	Cebpa_+
chr16:38287829-38288087__mm10__GTTATCCTAGCC__chr16:38287682-38288183		1.48542	Cebpa_+
chr16:43069934-43070192__mm10__CGAATAATGTCC__chr16:43069812-430703131	1.94327	2.11598	Cebpa_+
chr16:43287036-43287294__mm10__CGTTGGTCGTCT__chr16:43286950-432874511		3.31565	Cebpa_+
chr16:45810244-45810502__mm10__CGCCATGTGCTA__chr16:45810115-458106161	1.05373	0.995733	Cebpa_+
chr16:45893841-45894099__mm10__ATCCATGCACTC__chr16:45893646-458941471			Cebpa_+
chr16:4701288-4701546__mm10__TCGGAAGCAAGC__chr16:4701178-4701679	-2.29526	-0.9258	Cebpa_+
chr16:52333738-52333996__mm10__CTTATCAGCCGC__chr16:52333593-523340941	4.0829	2.35216	Cebpa_+
chr16:57127875-57128133__mm10__CCTGCTAACGAG__chr16:57127756-57128257	0.112841	-0.832317	Cebpa_+
chr16:78305550-78305808__mm10__TAGGTTCGGTCC__chr16:78305428-78305929	-0.503793	1.19907	Cebpa_+
chr16:81353142-81353400__mm10__CTCTGTTATGCT__chr16:81352912-813534131		-2.84189	Cebpa_+
chr16:84745925-84746183__mm10__CGCGTACACCTT__chr16:84745856-84746357		-2.0481	Cebpa_+
chr16:91678565-91678823__mm10__ATAAGTCGTGCG__chr16:91678427-91678928	-2.06637	1.32718	Cebpa_+
chr16:91747610-91747868__mm10__CTTGCTCTGTGG__chr16:91747502-91748003		-1.53856	Cebpa_+
chr16:91765852-91766110__mm10__GCATGAGCCACT__chr16:91765737-91766238	-4.40448	-1.71396	Cebpa_+
chr16:96396036-96396294__mm10__CCTCCGCTACTA__chr16:96395908-96396409		-4.3523	Cebpa_+
chr17:12722778-12723036__mm10__ATAAGGTTGGTG__chr17:12722650-12723151	-0.605968	0.855797	Cebpa_+
chr17:24738286-24738544__mm10__AAGAGTGCCTGG__chr17:24738161-24738662		-0.921123	Cebpa_+
chr17:24742366-24742624__mm10__ACGTACCAGCAA__chr17:24742218-24742719	1.63279	-0.920031	Cebpa_+
chr17:25863698-25863956__mm10__TACAGTCGGAGC__chr17:25863575-25864076	-0.678101	-1.33121	Cebpa_+
chr17:27793214-27793472__mm10__ACGTTGAGAATG__chr17:27793093-27793594	-0.689234	-0.463763	Cebpa_+
chr17:28026554-28026812__mm10__CACTCTGAATGC__chr17:28026432-28026933		-1.00831	Cebpa_+
chr17:29252187-29252445__mm10__GAGGAATGGAGG__chr17:29252071-29252572	0.720231	0.64138	Cebpa_+
chr17:29423217-29423475__mm10__CTCGTGTCCAGA__chr17:29423111-29423612		-0.529123	Cebpa_+
chr17:31370277-31370535__mm10__CACGATTCTGCC__chr17:31370185-31370686	0.000786538	-0.771352	Cebpa_+
chr17:31391423-31391681__mm10__ACACGTACAATG__chr17:31391303-31391804		-0.32881	Cebpa_+
chr17:32889699-32889957__mm10__AGTTAAGCGATC__chr17:32889591-32890092		-4.54753	Cebpa_+
chr17:34727968-34728226__mm10__ATGGATACCGTT__chr17:34727852-34728353	-0.133185	-0.203303	Cebpa_+
chr17:34862122-34862380__mm10__TTCTCACATACC__chr17:34861984-34862485	-0.795995	0.504725	Cebpa_+
chr17:45589940-45590198__mm10__TACGCTAAGAGT__chr17:45589839-45590340	-0.738088	-0.945297	Cebpa_+
chr17:45700937-45701195__mm10__GGTCTGGTCCTT__chr17:45700812-45701313		-3.42366	Cebpa_+
chr17:46726023-46726281__mm10__CAACGTGCTCAA__chr17:46725907-46726408	-0.230076	0.111231	Cebpa_+
chr17:46727367-46727625__mm10__CTCAGCTAAGAC__chr17:46727207-46727708		-3.29302	Cebpa_+
chr17:46729070-46729328__mm10__CCAACGCCAATA__chr17:46728961-46729462	-0.0344455	0.169589	Cebpa_+
chr17:46734107-46734365__mm10__CCAACCTCATAA__chr17:46733984-46734485	-2.72488	-0.266934	Cebpa_+
chr17:46735305-46735563__mm10__AATCCTGTGACG__chr17:46735211-46735712	-2.59387	0.0886112	Cebpa_+
chr17:46736022-46736280__mm10__GTCTCCACGCTT__chr17:46735862-46736363		0.749664	Cebpa_+
chr17:4868930-4869188__mm10__TCCTTGCAGAAT__chr17:4868805-48693061	-3.61021	-1.22479	Cebpa_+
chr17:56208197-56208455__mm10__ATGTGTAGTTGG__chr17:56208060-56208561	-0.478147	-1.01978	Cebpa_+
chr17:71063274-71063532__mm10__GCTACCAAGTCG__chr17:71063148-71063649	2.86973	-0.0754606	Cebpa_+
chr17:71217283-71217541__mm10__GGTGGACTGTGT__chr17:71217268-712177691		0.11494	Cebpa_+
chr17:74599024-74599282__mm10__ATGGTCGTATTC__chr17:74598895-74599396	4.22664	3.8254	Cebpa_+
chr17:78322826-78323084__mm10__CAAGCGTGAGGT__chr17:78322696-783231971	-1.25425	3.09666	Cebpa_+
chr17:83175854-83176112__mm10__AGCGTCTGTTAG__chr17:83175730-83176231	-0.180734	-1.14956	Cebpa_+
chr17:85052406-85052664__mm10__CATATACCGCTA__chr17:85052332-850528331	-1.63163	1.12936	Cebpa_+
chr18:16739266-16739524__mm10__TCATCCGCTATT__chr18:16739149-167396501	2.67894	-0.396111	Cebpa_+
chr18:20566574-20566832__mm10__TGTTATAGCGGT__chr18:20566521-20567022		-1.25862	Cebpa_+
chr18:20943007-20943265__mm10__TATACCGAAGTG__chr18:20942889-20943390		-1.35837	Cebpa_+
chr18:20944723-20944981__mm10__CTCGCCAATCAC__chr18:20944598-20945099	-0.444692	0.0956133	Cebpa_+
chr18:20945709-20945967__mm10__CCTCATCATCTT__chr18:20945622-20946123			Cebpa_+
chr18:31935290-31935548__mm10__CCGTACTCGTGA__chr18:31935169-31935670	0.664968	-0.492481	Cebpa_+
chr18:46607211-46607469__mm10__CGTCGGTCATGT__chr18:46607111-46607612	-0.755797	-0.0945493	Cebpa_+
chr18:46629327-46629585__mm10__TCATCGAACACT__chr18:46629199-46629700	2.68376	-0.0545779	Cebpa_+
chr18:46648685-46648943__mm10__GGACCGAGCTAA__chr18:46648563-46649064	4.69723	0.995497	Cebpa_+
chr18:46728304-46728562__mm10__CACATAACCTAG__chr18:46728145-46728646	0.414314	-0.476228	Cebpa_+
chr18:5092641-5092899__mm10__CCACTTACTTAC__chr18:5092542-50930431		-2.62246	Cebpa_+
chr18:62025182-62025440__mm10__TGAGTAATTCCG__chr18:62025054-62025555		-2.57205	Cebpa_+
chr18:65095703-65095961__mm10__GAGACATCCTGA__chr18:65095586-65096087		-1.1273	Cebpa_+
chr18:75119509-75119767__mm10__TGATGTCGAGCC__chr18:75119384-751198851		-5.548	Cebpa_+
chr18:75891891-75892149__mm10__CTCCTTAACAGA__chr18:75891768-758922691	1.37875	0.794026	Cebpa_+
chr18:76000045-76000303__mm10__ACCGTAAGGATA__chr18:75999929-76000430	-0.971938	-0.639756	Cebpa_+
chr18:84885084-84885342__mm10__AAGCCGGTAACG__chr18:84884950-84885451		-0.549039	Cebpa_+
chr18:84894249-84894507__mm10__CGCGGAGGATAT__chr18:84894119-84894620		2.73471	Cebpa_+
chr19:10657805-10658063__mm10__CGTCAGGAGAAT__chr19:10657696-10658197	3.54246	-0.27738	Cebpa_+
chr19:16326003-16326261__mm10__GTACTCGTCGGA__chr19:16325877-163263782		-0.444001	Cebpa_+
chr19:30175339-30175597__mm10__TGCGGTGGACAA__chr19:30175215-30175716	-1.87898	-0.930379	Cebpa_+
chr19:30202264-30202522__mm10__AGAGGTACATTC__chr19:30202137-302026382	-3.42629	-0.442513	Cebpa_+
chr19:34496435-34496693__mm10__CCGGTAACACGT__chr19:34496269-34496770		-2.7004	Cebpa_+
chr19:34712114-34712372__mm10__ATGTCGCGTTGG__chr19:34712083-347125841	-1.59667	2.00142	Cebpa_+
chr19:3674648-3674906__mm10__GACTATACGGTT__chr19:3674501-36750021		-4.56636	Cebpa_+
chr19:36795388-36795646__mm10__ACACAACCTATG__chr19:36795251-36795752	3.05452	1.09003	Cebpa_+
chr19:38124684-38124942__mm10__ACTCAATCCTAG__chr19:38124564-38125065		0.791068	Cebpa_+
chr19:38125205-38125463__mm10__TGACGATCTTCT__chr19:38125146-38125647	4.06022	1.91119	Cebpa_+
chr19:3815880-3816138__mm10__CCAATGACACGT__chr19:3815786-38162871	0.567827	1.19056	Cebpa_+
chr19:4024557-4024815__mm10__CTGTTCTGATAG__chr19:4024442-4024943	0.311113	-1.18414	Cebpa_+
chr19:40307677-40307935__mm10__GCGGTATAGCAT__chr19:40307517-40308018	2.09009	2.45721	Cebpa_+
chr19:4069005-4069263__mm10__ATGCGTAGAATC__chr19:4068877-4069378	-0.964468	-0.754689	Cebpa_+
chr19:43513982-43514240__mm10__TGCGATGTGCGA__chr19:43513856-43514357	2.12688	-1.50698	Cebpa_+
chr19:43516446-43516704__mm10__CACTCTCTTCCT__chr19:43516319-435168201	-1.58532	1.05864	Cebpa_+
chr19:44458799-44459057__mm10__GCACTCAGCGTT__chr19:44458673-44459174	-1.23791	-1.27473	Cebpa_+
chr19:46459309-46459567__mm10__AAGTGTGCCGTT__chr19:46459170-46459671		3.01683	Cebpa_+
chr19:53889718-53889976__mm10__ACCACCACTTGT__chr19:53889481-538899821	-1.01972	-0.529166	Cebpa_+
chr19:55700908-55701166__mm10__AGCGTGTCCATT__chr19:55700701-557012021	-1.74158	-0.0579865	Cebpa_+
chr19:57174627-57174885__mm10__TTACATGACCTG__chr19:57174500-571750011		0.220151	Cebpa_+
chr19:5957460-5957718__mm10__CCTAGTTGCATT__chr19:5957342-5957843		-1.43179	Cebpa_+
chr19:6920160-6920418__mm10__CCGCTACGCATT__chr19:6920046-6920547	-1.8592	-0.378832	Cebpa_+
chr19:8630343-8630601__mm10__CTCTTGCAGCCA__chr19:8630218-8630719	0.203439	1.13604	Cebpa_+
chr2:103462780-103463038__mm10__GCACTAACTGGT__chr2:103462658-103463159	-0.762497	0.662765	Cebpa_+
chr2:103583350-103583608__mm10__TGGTCTCACATT__chr2:103583230-1035837311		-1.04804	Cebpa_+
chr2:103601169-103601427__mm10__TCTAGGACGAGC__chr2:103601050-103601551	4.9229	-0.359004	Cebpa_+
chr2:103706367-103706625__mm10__CTCAGTCGATAA__chr2:103706180-1037066811	-0.691753	0.20526	Cebpa_+
chr2:122238084-122238342__mm10__CTAACGCTCTGG__chr2:122237910-122238411	-0.928369	-0.0673755	Cebpa_+
chr2:130814598-130814856__mm10__TCTGAGCCTGTG__chr2:130814478-130814979	-1.65908	2.38227	Cebpa_+
chr2:163574332-163574590__mm10__AACACGCACACT__chr2:163574205-163574706		0.516771	Cebpa_+
chr2:165558975-165559233__mm10__TGAGCCTACACG__chr2:165558854-1655593551		-0.541181	Cebpa_+
chr2:168104795-168105053__mm10__CAAGGAATATCG__chr2:168104657-168105158	2.86792	2.35667	Cebpa_+
chr2:168170245-168170503__mm10__TCAGATTGCCTA__chr2:168170118-168170619	1.06447	1.76156	Cebpa_+
chr2:168314907-168315165__mm10__CAGCGAGAGTAA__chr2:168314789-168315290	-0.666175	-1.78098	Cebpa_+
chr2:25359911-25360169__mm10__TGAGAGCAGGTT__chr2:25359785-25360286		-1.92514	Cebpa_+
chr2:25458937-25459195__mm10__TATGGATGGTCA__chr2:25458809-25459310		-5.01551	Cebpa_+
chr2:25478397-25478655__mm10__ACGGACAGATAC__chr2:25478280-254787811	-1.4836	-1.0841	Cebpa_+
chr2:25484990-25485248__mm10__GCCGAATTATGA__chr2:25484833-25485334		-0.915365	Cebpa_+
chr2:26603200-26603458__mm10__AGCCGAACGTCT__chr2:26603095-26603596	-1.85278	-0.37629	Cebpa_+
chr2:30200088-30200346__mm10__AAGATCATGTCC__chr2:30199935-30200436		3.83937	Cebpa_+
chr2:30414275-30414533__mm10__AATTGGTGTTGG__chr2:30414164-30414665	-0.825618	-1.56078	Cebpa_+
chr2:31460364-31460622__mm10__GAGCTGGTCGAT__chr2:31460249-31460750	1.65985	0.422332	Cebpa_+
chr2:31464585-31464843__mm10__GCTTCGCGTCAT__chr2:31464475-31464976	-0.231337	-0.130152	Cebpa_+
chr2:31514097-31514355__mm10__CAAGAACAAGGT__chr2:31513973-31514474	1.5026	-0.530214	Cebpa_+
chr2:32701497-32701755__mm10__TCGTCTACCGGA__chr2:32701373-32701874	-0.29968	-1.20236	Cebpa_+
chr2:32704270-32704528__mm10__CCGTGACCTCTT__chr2:32704117-32704618	1.39153	-0.31932	Cebpa_+
chr2:34828125-34828383__mm10__TATAGACATCGG__chr2:34828001-34828502		-2.43912	Cebpa_+
chr2:6196405-6196663__mm10__ACTTCCGTTATG__chr2:6196274-61967751		-2.01355	Cebpa_+
chr2:69342890-69343148__mm10__GGTCCGAATGCT__chr2:69342716-69343217		0.120474	Cebpa_+
chr2:73938972-73939230__mm10__TCTCACCTTACA__chr2:73938857-73939358		-0.599085	Cebpa_+
chr2:84996444-84996702__mm10__TAACGCACATGA__chr2:84996320-84996821	1.90138	1.15784	Cebpa_+
chr2:91636330-91636588__mm10__GAACTCGCACAA__chr2:91636203-91636704	3.01325	-0.0335956	Cebpa_+
chr2:9990188-9990446__mm10__CTAGACTGGAAG__chr2:9990067-9990568		-1.21227	Cebpa_+
chr3:107984480-107984738__mm10__TATGCGCCTCAA__chr3:107984376-1079848771	-0.097966	-0.03347	Cebpa_+
chr3:108314101-108314359__mm10__CAACCAGTGCCT__chr3:108313976-1083144771	0.572806	-0.864661	Cebpa_+
chr3:108476910-108477168__mm10__ACTCTCACGTAT__chr3:108476716-1084772171	2.34064	1.19983	Cebpa_+
chr3:116966303-116966561__mm10__TCCGACATCTGG__chr3:116966172-1169666731	-2.55999	-0.804974	Cebpa_+
chr3:116966901-116967159__mm10__AACTGCGAATAC__chr3:116966777-1169672781	0.749928	-0.00610093	Cebpa_+
chr3:121285318-121285576__mm10__ACCATCAGTTAC__chr3:121285205-121285706	-0.381912	-1.14642	Cebpa_+
chr3:121867421-121867679__mm10__CTCATCTATACC__chr3:121867208-121867709	-0.302691	1.07938	Cebpa_+
chr3:129836073-129836331__mm10__AGAACGTACAAC__chr3:129835955-129836456	-1.78926	-1.02747	Cebpa_+
chr3:130629014-130629272__mm10__CCAACCGCATCT__chr3:130628900-1306294011		-0.331478	Cebpa_+
chr3:130633827-130634085__mm10__TAAGACGACGCG__chr3:130633702-1306342031	-1.11167	-0.515329	Cebpa_+
chr3:130649675-130649933__mm10__TCCTAATGGTCA__chr3:130649551-1306500521	-0.544912	2.57899	Cebpa_+
chr3:130683919-130684177__mm10__ACACTGACTACT__chr3:130683804-130684305	-2.94008	-1.09066	Cebpa_+
chr3:131364755-131365013__mm10__CAGTAACCATTG__chr3:131364520-1313650211	1.9985	3.29478	Cebpa_+
chr3:14967276-14967534__mm10__ATCATTACCGAG__chr3:14967154-149676551	-2.21253	0.749888	Cebpa_+
chr3:157993436-157993694__mm10__CAAGACAGACGG__chr3:157993333-157993834	3.21938	1.91032	Cebpa_+
chr3:27156161-27156419__mm10__TCGTACAGCGCA__chr3:27156041-271565421			Cebpa_+
chr3:27233878-27234136__mm10__TGGTATTATGCC__chr3:27233751-272342521	0.289754	-1.02081	Cebpa_+
chr3:27557429-27557687__mm10__AACTCATGCAGG__chr3:27557311-275578121		-4.67484	Cebpa_+
chr3:28718564-28718822__mm10__AACATCTGAGGT__chr3:28718440-287189411		-1.36762	Cebpa_+
chr3:28722607-28722865__mm10__TAGCGAGACCTG__chr3:28722484-287229851	1.35002	-0.514213	Cebpa_+
chr3:28737001-28737259__mm10__CCTTGACTATCG__chr3:28736878-287373791		-0.0720267	Cebpa_+
chr3:40947563-40947821__mm10__AGATATGCAAGG__chr3:40947440-40947941	0.827623	0.508185	Cebpa_+
chr3:54731719-54731977__mm10__GAACAACTAGAC__chr3:54731596-54732097			Cebpa_+
chr3:54760754-54761012__mm10__AACTACTTCTCC__chr3:54760630-54761131	-0.375121	-0.870421	Cebpa_+
chr3:83003182-83003440__mm10__CCGTGCAACCAA__chr3:83003025-83003526	-3.19007	0.0799634	Cebpa_+
chr3:83007605-83007863__mm10__ACTATAAGACGG__chr3:83007480-83007981		-1.1336	Cebpa_+
chr3:83020402-83020660__mm10__CGCCTGGAAGAT__chr3:83020283-830207841		-0.578496	Cebpa_+
chr3:83026012-83026270__mm10__CGTCAATATGCG__chr3:83025890-83026391	-0.0758028	-0.868474	Cebpa_+
chr3:83039755-83040013__mm10__ACAAGGTCCGGT__chr3:83039645-83040146		3.57604	Cebpa_+
chr3:84135464-84135722__mm10__TTGACGCGAACA__chr3:84135319-84135820	0.856536	0.992736	Cebpa_+
chr3:84294810-84295068__mm10__CTCTATGTCAAG__chr3:84294690-84295191	1.32747	-1.26296	Cebpa_+
chr3:85971747-85972005__mm10__AAGTTGCTGGAC__chr3:85971624-859721251	-1.14237	1.46106	Cebpa_+
chr3:87566162-87566420__mm10__TCCTTGGTAATG__chr3:87566020-87566521		2.14952	Cebpa_+
chr3:89305609-89305867__mm10__CGCCTGGTCTTA__chr3:89305490-89305991	-0.0105358	-0.792638	Cebpa_+
chr3:89901521-89901779__mm10__AAGTGGAACGAC__chr3:89901409-89901910		-1.52071	Cebpa_+
chr3:93601953-93602211__mm10__TACCAAGAACTC__chr3:93601830-93602331	-1.8143	-1.45623	Cebpa_+
chr3:94783506-94783764__mm10__ATTCGTGACAAG__chr3:94783433-947839341	-4.51341	-0.134694	Cebpa_+
chr3:95298108-95298366__mm10__GGTTATGGTCTC__chr3:95298001-95298502	-1.01635	-0.142097	Cebpa_+
chr3:95901764-95902022__mm10__TCCACATCTTCT__chr3:95901640-95902141	-0.469341	-0.354487	Cebpa_+
chr3:96402084-96402342__mm10__ACGTGAAGACAT__chr3:96401963-96402464	-1.9442	0.409481	Cebpa_+
chr3:96528647-96528905__mm10__TTCGCACTAACA__chr3:96528512-96529013			Cebpa_+
chr3:98016966-98017224__mm10__CAGATGCGAGTC__chr3:98016889-980173901	-0.459996	1.32818	Cebpa_+
chr3:98024441-98024699__mm10__ACGCTCCTTCCT__chr3:98024321-98024822		-1.89453	Cebpa_+
chr3:98687754-98688012__mm10__ATACGTGGTTAC__chr3:98687619-98688120	2.06253	-0.00519146	Cebpa_+
chr3:9920339-9920597__mm10__AGGACTTGTGGT__chr3:9920287-99207881		-2.45364	Cebpa_+
chr4:100321865-100322123__mm10__AATACTCGGTCT__chr4:100321757-1003222581	-2.33273	0.0607865	Cebpa_+
chr4:103386463-103386721__mm10__CGCAACAGCTTA__chr4:103386327-103386828		0.265586	Cebpa_+
chr4:106464208-106464466__mm10__GGACGTACTTGC__chr4:106464100-106464601	0.540377	-1.73447	Cebpa_+
chr4:107899295-107899553__mm10__CGATCAGCTAGG__chr4:107899163-107899664	-1.12517	0.671286	Cebpa_+
chr4:117095069-117095327__mm10__ATCTAGCCATCA__chr4:117094944-117095445	-1.60645	-1.15572	Cebpa_+
chr4:118123039-118123297__mm10__CCAAGTCCAGTA__chr4:118122893-1181233941	-0.541268	1.51864	Cebpa_+
chr4:118138952-118139210__mm10__AGGTTACATCTC__chr4:118138835-1181393361		1.17998	Cebpa_+
chr4:118216849-118217107__mm10__TCCTCGCAGTTG__chr4:118216723-1182172241	-2.09043	0.099814	Cebpa_+
chr4:119467945-119468203__mm10__CAAGCCGGAATA__chr4:119467813-119468314	2.3037	0.375437	Cebpa_+
chr4:124747962-124748220__mm10__AACAACTTACCG__chr4:124747826-124748327	2.49641	-1.20073	Cebpa_+
chr4:129142247-129142505__mm10__CTCAGAACTTAC__chr4:129142124-129142625	-2.94562	-0.340185	Cebpa_+
chr4:131924107-131924365__mm10__CTTCAGCCAGCA__chr4:131923982-1319244831	-0.36814	-0.203247	Cebpa_+
chr4:132073008-132073266__mm10__GAACCAATCTGA__chr4:132072889-1320733901	0.22536	0.222633	Cebpa_+
chr4:132078418-132078676__mm10__CTCCGCAATTCC__chr4:132078286-1320787871	0.419275	2.11057	Cebpa_+
chr4:133557343-133557601__mm10__TCCTGAACTTGG__chr4:133557213-133557714		-0.40067	Cebpa_+
chr4:136187106-136187364__mm10__AGAGCAGAGAGG__chr4:136186988-136187489	2.52515	2.08433	Cebpa_+
chr4:137773413-137773671__mm10__TACGAGGTTGAA__chr4:137773312-137773813	1.98621	-1.60324	Cebpa_+
chr4:138976150-138976408__mm10__TTCGGATCTTAG__chr4:138976019-138976520	0.1655	1.54487	Cebpa_+
chr4:139343875-139344133__mm10__CGCATCGGTCAA__chr4:139343721-139344222		-3.69587	Cebpa_+
chr4:141240554-141240812__mm10__TTCACTCCTCTC__chr4:141240437-1412409381	1.49071	3.2399	Cebpa_+
chr4:141324891-141325149__mm10__GGACTACCAAGG__chr4:141324818-1413253191	0.334959	-0.867796	Cebpa_+
chr4:141731854-141732112__mm10__ATAAGACACTGG__chr4:141731721-141732222		-1.68301	Cebpa_+
chr4:149511386-149511644__mm10__GATAGTACACAG__chr4:149511264-149511765		0.0052941	Cebpa_+
chr4:149796897-149797155__mm10__AATCCGCCGCAA__chr4:149796776-149797277	1.31065	1.2169	Cebpa_+
chr4:150706378-150706636__mm10__CGCCGTTATCAG__chr4:150706263-150706764		-0.324454	Cebpa_+
chr4:150708456-150708714__mm10__AACAAGAGGTGC__chr4:150708331-1507088321	-0.618062	-0.171856	Cebpa_+
chr4:150746127-150746385__mm10__CACAGATTACGG__chr4:150746029-1507465301	1.08843	2.29909	Cebpa_+
chr4:150853940-150854198__mm10__AAGACGTAATGG__chr4:150853774-150854275	1.51343	1.3988	Cebpa_+
chr4:150873544-150873802__mm10__AGGACCATGAGA__chr4:150873420-1508739211	0.72577	-0.44635	Cebpa_+
chr4:151043362-151043620__mm10__CTGCACTTACGT__chr4:151043242-151043743		-4.19558	Cebpa_+
chr4:15213244-15213502__mm10__AGATCGGTGCTT__chr4:15213117-15213618	-1.07167	-0.0781359	Cebpa_+
chr4:152232487-152232745__mm10__AGAGTCAGCACC__chr4:152232392-152232893		1.35963	Cebpa_+
chr4:155120561-155120819__mm10__CTGAGGTAGAGT__chr4:155120434-155120935	-2.09849	-0.965801	Cebpa_+
chr4:41744148-41744406__mm10__AATCCGAGAAGA__chr4:41744031-41744532	-0.856284	-1.02442	Cebpa_+
chr4:43620412-43620670__mm10__AACTAACCTGTC__chr4:43620288-436207891	0.636298	-0.744398	Cebpa_+
chr4:44979746-44980004__mm10__AGACGTTAGCAA__chr4:44979641-44980142	0.665897	-0.284851	Cebpa_+
chr4:45413728-45413986__mm10__TCCAAGACCTAT__chr4:45413614-454141151	3.60347	1.80671	Cebpa_+
chr4:45474991-45475249__mm10__ACTAAGCAGGAC__chr4:45474834-454753351	2.44645	1.61797	Cebpa_+
chr4:45585467-45585725__mm10__GTAGTAACCTGT__chr4:45585370-455858711	0.0544707	-0.078595	Cebpa_+
chr4:45799750-45800008__mm10__GAGTCGGTCAAG__chr4:45799621-45800122	-1.59957	1.02684	Cebpa_+
chr4:45848798-45849056__mm10__CTTGGACAGCAT__chr4:45848671-45849172		0.236039	Cebpa_+
chr4:49510386-49510644__mm10__CTGACACCACAA__chr4:49510271-495107721		1.7863	Cebpa_+
chr4:53596594-53596852__mm10__TTGAGTCGTTCC__chr4:53596471-53596972	-1.21984	-0.828734	Cebpa_+
chr4:57139446-57139704__mm10__AATACCGATCCG__chr4:57139271-571397721	-0.0705293	-0.421907	Cebpa_+
chr4:72122378-72122636__mm10__CGGTCACGATCA__chr4:72122259-721227601	-0.872019	0.53298	Cebpa_+
chr4:76369952-76370210__mm10__AGAAGGAACAGT__chr4:76369821-763703221		1.55389	Cebpa_+
chr4:82404396-82404654__mm10__CCAAGATCCTCC__chr4:82404313-824048141		0.438822	Cebpa_+
chr4:83280693-83280951__mm10__AATAGACCACTC__chr4:83280576-83281077		-0.847934	Cebpa_+
chr4:8712294-8712552__mm10__GTCGCCACATCT__chr4:8712155-8712656	-1.2942	-0.709241	Cebpa_+
chr4:97765531-97765789__mm10__TCGTAAGACCAC__chr4:97765456-977659571	-2.03706	-0.0247047	Cebpa_+
chr4:97775070-97775328__mm10__AATGTGCCGAGG__chr4:97774930-977754311	-1.77534	-1.89836	Cebpa_+
chr4:97900328-97900586__mm10__ATCTCTCCATTC__chr4:97900202-979007031	-1.81251	-0.98935	Cebpa_+
chr5:102599198-102599456__mm10__AACTAGGACACA__chr5:102599071-1025995721		2.39798	Cebpa_+
chr5:107166743-107167001__mm10__ATGTCACCAATG__chr5:107166652-1071671531	-0.372081	1.22897	Cebpa_+
chr5:107238131-107238389__mm10__ACGCTTGTCGAA__chr5:107238010-107238511	0.30484	-0.47625	Cebpa_+
chr5:107875280-107875538__mm10__GAAGGAGAACTG__chr5:107875154-107875655	-3.04843	-0.224807	Cebpa_+
chr5:107890022-107890280__mm10__GGACTCTAAGCG__chr5:107889899-107890400		1.16236	Cebpa_+
chr5:108675279-108675537__mm10__TTCTCTACGATG__chr5:108675159-108675660		1.72668	Cebpa_+
chr5:108708496-108708754__mm10__ATCGAACCACCG__chr5:108708373-108708874	0.190887	0.739385	Cebpa_+
chr5:115539519-115539777__mm10__GCTACCGGAATG__chr5:115539417-115539918	0.344994	0.416322	Cebpa_+
chr5:117279251-117279509__mm10__CAGCTTGCCATA__chr5:117279249-1172797501	-0.185347	0.242557	Cebpa_+
chr5:120468339-120468597__mm10__TTCAACACCAAC__chr5:120468218-1204687192	0.824374	-0.0985978	Cebpa_+
chr5:120471548-120471806__mm10__AGGATGCACTGA__chr5:120471463-1204719642		-0.543018	Cebpa_+
chr5:120481172-120481430__mm10__AGAGCAGGATAA__chr5:120481089-1204815901		-3.43892	Cebpa_+
chr5:120481971-120482229__mm10__GCGTATGTCGAA__chr5:120481825-120482326		-2.79561	Cebpa_+
chr5:120482480-120482738__mm10__CCGACTGCATAT__chr5:120482361-1204828621		-0.987041	Cebpa_+
chr5:120490815-120491073__mm10__GCTACATGCGAT__chr5:120490582-120491083		0.826419	Cebpa_+
chr5:120514384-120514642__mm10__GTTCACTTACCA__chr5:120514218-120514719	0.333024	-0.747621	Cebpa_+
chr5:121853815-121854073__mm10__GTAGGTGGTGCT__chr5:121853653-1218541541	-0.726045	0.495577	Cebpa_+
chr5:123196794-123197052__mm10__TAGAGTCGGTGG__chr5:123196679-1231971801	-0.419228	-0.37783	Cebpa_+
chr5:123201528-123201786__mm10__TTGGTGGTAAGG__chr5:123201435-1232019361	-1.22421	0.398701	Cebpa_+
chr5:124173547-124173805__mm10__CATACAAGCATC__chr5:124173430-1241739311		-3.47561	Cebpa_+
chr5:124236165-124236423__mm10__GAAGACAGATAC__chr5:124236032-1242365331			Cebpa_+
chr5:130074567-130074825__mm10__GCGTCCTACTGA__chr5:130074453-1300749541		-0.10459	Cebpa_+
chr5:134981132-134981390__mm10__CAGAATTGCGGT__chr5:134980987-134981488		-5.22781	Cebpa_+
chr5:135646136-135646394__mm10__GGAATCTAACCA__chr5:135646013-135646514		-1.92363	Cebpa_+
chr5:135674924-135675182__mm10__AAGTTCTAGTGG__chr5:135674792-135675293	-1.67625	-1.51882	Cebpa_+
chr5:135695238-135695496__mm10__AACTGCACTAGA__chr5:135695120-1356956211		-5.5276	Cebpa_+
chr5:135708000-135708258__mm10__GACCTACGTGTT__chr5:135707785-1357082861		-0.531525	Cebpa_+
chr5:137992050-137992308__mm10__TCTCAGCACCTA__chr5:137991915-137992416		-0.707407	Cebpa_+
chr5:139499646-139499904__mm10__TGTCCTTACGCA__chr5:139499524-139500025	-0.204806	-0.596586	Cebpa_+
chr5:151135536-151135794__mm10__AGAGCAAGACTG__chr5:151135416-151135917	-0.597273	-0.831999	Cebpa_+
chr5:151170240-151170498__mm10__TAGTCGCCGCAA__chr5:151170119-151170620		-1.21187	Cebpa_+
chr5:36568207-36568465__mm10__TTGAGTGCAGCG__chr5:36568084-36568585		-2.98184	Cebpa_+
chr5:36724286-36724544__mm10__ACGTTGTCGGTC__chr5:36724190-36724691	2.63023	-1.54355	Cebpa_+
chr5:45441242-45441500__mm10__TAGACGGAATTG__chr5:45441115-45441616		-0.820266	Cebpa_+
chr5:51527846-51528104__mm10__GGTGCTCCATAG__chr5:51527723-515282241	-1.29453	1.62796	Cebpa_+
chr5:77131923-77132181__mm10__GGAGAATTAGCG__chr5:77131796-77132297	0.00190028	-0.456713	Cebpa_+
chr5:77132791-77133049__mm10__ATGCGCCAACGA__chr5:77132671-77133172	-0.527262	-0.494212	Cebpa_+
chr5:87375907-87376165__mm10__TTCTACCATCCT__chr5:87375793-87376294	-0.288983	-1.29501	Cebpa_+
chr5:88642842-88643100__mm10__CGCAACTCCGAA__chr5:88642719-88643220	-4.19592	-0.267767	Cebpa_+
chr5:9034600-9034858__mm10__TTCTTCTAGTGC__chr5:9034454-90349551	0.64466	1.41539	Cebpa_+
chr5:90450002-90450260__mm10__TACACAGTCGCA__chr5:90449879-90450380		0.270587	Cebpa_+
chr5:90468342-90468600__mm10__CCGAGCAATGGA__chr5:90468216-904687171		-0.59568	Cebpa_+
chr5:90475549-90475807__mm10__TATGACAGAGCG__chr5:90475421-90475922	-3.05802	-1.46103	Cebpa_+
chr5:90476819-90477077__mm10__CGGATCACATAA__chr5:90476694-90477195		-3.23413	Cebpa_+
chr5:90560736-90560994__mm10__GAGTGAGGATGG__chr5:90560624-905611251	-0.103234	-1.28716	Cebpa_+
chr5:90561841-90562099__mm10__ACGTACTAGAGG__chr5:90561715-905622161	-1.56132	0.986316	Cebpa_+
chr5:9106814-9107072__mm10__GCGTGATATACC__chr5:9106744-9107245	-1.02823	-1.02965	Cebpa_+
chr5:92745874-92746132__mm10__ACACTACCTCAG__chr5:92745759-927462601	3.87786	4.33016	Cebpa_+
chr6:101251239-101251497__mm10__TTCGTCGCCAGA__chr6:101251108-1012516091	-0.549935	0.915111	Cebpa_+
chr6:115463017-115463275__mm10__TCATGCGAGTTC__chr6:115462827-1154633281	1.10535	-0.606149	Cebpa_+
chr6:115480388-115480646__mm10__CTAACTATCCAC__chr6:115480230-115480731		1.91779	Cebpa_+
chr6:115541912-115542170__mm10__AGGTCGTACTGC__chr6:115541679-115542180		1.65696	Cebpa_+
chr6:117169961-117170219__mm10__ACATGAGGTATC__chr6:117169848-117170349	-0.378762	-0.898555	Cebpa_+
chr6:121303530-121303788__mm10__GGTCAGGAATTA__chr6:121303404-121303905	-1.29329	-0.277309	Cebpa_+
chr6:121311077-121311335__mm10__AGACATTAGTGG__chr6:121310958-121311459	1.0291	0.949003	Cebpa_+
chr6:124676386-124676644__mm10__GCAAGTGTGTTA__chr6:124676272-124676773		0.293705	Cebpa_+
chr6:125309475-125309733__mm10__TGCTATGGTGTG__chr6:125309372-125309873	-0.191828	-0.364238	Cebpa_+
chr6:134161073-134161331__mm10__AGCGCGAGCATT__chr6:134160941-1341614421	-0.544279	0.309908	Cebpa_+
chr6:136661145-136661403__mm10__ACGTGTGTTGAA__chr6:136660962-136661463			Cebpa_+
chr6:140280044-140280302__mm10__GAGCATATAACG__chr6:140279943-140280444	0.587898	0.470095	Cebpa_+
chr6:140281026-140281284__mm10__GAGTGCATTAAC__chr6:140280882-1402813831	1.01651	-0.464265	Cebpa_+
chr6:146907842-146908100__mm10__ACGTCCAGTACC__chr6:146907715-146908216	0.188187	2.43885	Cebpa_+
chr6:149134428-149134686__mm10__GACAAGATACTC__chr6:149134306-149134807		-3.25386	Cebpa_+
chr6:35253612-35253870__mm10__TGCGTAACATGG__chr6:35253487-352539881		-3.52202	Cebpa_+
chr6:35254322-35254580__mm10__TTCACACGCCAC__chr6:35254121-35254622		-0.00943225	Cebpa_+
chr6:35378836-35379094__mm10__GACCATTGCACT__chr6:35378714-353792151		-1.44094	Cebpa_+
chr6:37540156-37540414__mm10__TCTAACGGAAGC__chr6:37540022-375405231	4.55062	1.33818	Cebpa_+
chr6:48434757-48435015__mm10__AGCAATACTAGC__chr6:48434622-48435123	-2.52002	-0.58176	Cebpa_+
chr6:57514026-57514284__mm10__ATACGTGTCTTG__chr6:57513906-57514407		1.53924	Cebpa_+
chr6:57544914-57545172__mm10__AGTATTCGCGGA__chr6:57544789-57545290		1.21884	Cebpa_+
chr6:71992088-71992346__mm10__AGTCCTCGCCAT__chr6:71991990-719924911	0.153395	-0.624486	Cebpa_+
chr6:72227089-72227347__mm10__CAAGTCCACAGG__chr6:72226956-72227457	-2.28044	-0.800502	Cebpa_+
chr6:72271151-72271409__mm10__TGCACGTCAATG__chr6:72271032-72271533	-3.49654	-1.22583	Cebpa_+
chr6:72272281-72272539__mm10__TCCTGAAGAGTT__chr6:72272130-72272631	1.11978	0.60654	Cebpa_+
chr6:72351592-72351850__mm10__AGAACAGTCGCG__chr6:72351478-72351979	-0.750715	-0.20889	Cebpa_+
chr6:72653509-72653767__mm10__CTGATAAGAGTC__chr6:72653396-72653897	-0.729986	-0.560213	Cebpa_+
chr6:72744449-72744707__mm10__GTCTGAACCACA__chr6:72744327-72744828		-0.176196	Cebpa_+
chr6:83131713-83131971__mm10__TCCGAGCCATGA__chr6:83131589-83132090	-0.559105	0.932428	Cebpa_+
chr6:85820818-85821076__mm10__CTTATGGTCACA__chr6:85820700-85821201	-0.94384	0.992972	Cebpa_+
chr6:85856301-85856559__mm10__ATTCGCCACAGC__chr6:85856181-85856682	-1.22629	-0.113943	Cebpa_+
chr6:87789936-87790194__mm10__GATCCGCTCAAG__chr6:87789816-87790317		-1.06141	Cebpa_+
chr6:87796537-87796795__mm10__GATCATGCCTTA__chr6:87796416-87796917	-2.22113	-1.02351	Cebpa_+
chr6:87809716-87809974__mm10__CACAGCACTAGG__chr6:87809605-87810106	-2.68737	-0.888931	Cebpa_+
chr6:87866275-87866533__mm10__CGCGATCCTACA__chr6:87866172-87866673		-2.28567	Cebpa_+
chr6:88742696-88742954__mm10__CAACGCCTCACA__chr6:88742575-88743076		-3.06561	Cebpa_+
chr6:90320604-90320862__mm10__ACATGAACGATC__chr6:90320486-90320987		-4.51314	Cebpa_+
chr6:90332563-90332821__mm10__ATACTTGACACC__chr6:90332433-90332934		-3.09135	Cebpa_+
chr6:90335927-90336185__mm10__AGGAACACACAG__chr6:90335803-90336304		0.135672	Cebpa_+
chr6:90467064-90467322__mm10__CTCTAACAGGAT__chr6:90466953-90467454	-3.24764	0.631504	Cebpa_+
chr6:90492035-90492293__mm10__GCTAGTTCTCCA__chr6:90491904-90492405		-5.62575	Cebpa_+
chr6:90506941-90507199__mm10__CCTGCCAATGCT__chr6:90506782-905072831	0.588295	0.125563	Cebpa_+
chr6:90597681-90597939__mm10__ACTGTTACTAGG__chr6:90597583-905980841	0.295452	-0.14143	Cebpa_+
chr6:90713725-90713983__mm10__TAAGGTATCGCC__chr6:90713605-907141061			Cebpa_+
chr6:91615003-91615261__mm10__AGGTTCCACTAA__chr6:91614894-91615395		-0.59568	Cebpa_+
chr6:91707411-91707669__mm10__CATCATAGCGGT__chr6:91707284-91707785		0.0736089	Cebpa_+
chr6:95652880-95653138__mm10__CAGAGTATCGTT__chr6:95652761-956532621		1.59554	Cebpa_+
chr7:101320446-101320704__mm10__TAGGTTGTCGAA__chr7:101320333-101320834	-3.68001	0.574823	Cebpa_+
chr7:101326071-101326329__mm10__GGAACCTGCAAG__chr7:101325954-101326455	3.89256	-0.611036	Cebpa_+
chr7:101332076-101332334__mm10__GTCTGTAACCTT__chr7:101332008-101332509	-2.25201	0.261748	Cebpa_+
chr7:115844510-115844768__mm10__GATAGGACATTC__chr7:115844395-1158448961		-4.6051	Cebpa_+
chr7:116034403-116034661__mm10__TCTGGACCTTCA__chr7:116034223-1160347241	1.86337	0.916545	Cebpa_+
chr7:126275679-126275937__mm10__AAGAACGAGATC__chr7:126275635-126276136	-0.506395	-0.386772	Cebpa_+
chr7:127815888-127816146__mm10__AGGAGTCTTGTT__chr7:127815879-127816380	-1.75221	-0.621753	Cebpa_+
chr7:128031666-128031924__mm10__ATACGCTGTCAC__chr7:128031537-128032038	0.355437	1.62095	Cebpa_+
chr7:132575606-132575864__mm10__GAGATTAGGTTC__chr7:132575540-1325760411	0.143677	0.930383	Cebpa_+
chr7:132611624-132611882__mm10__CGTCGCGTACTA__chr7:132611498-1326119991	-0.268322	0.0921925	Cebpa_+
chr7:132615416-132615674__mm10__AACGCCAACTTA__chr7:132615265-1326157661	0.178333	0.698054	Cebpa_+
chr7:132616016-132616274__mm10__GGTGTTGCATGG__chr7:132615897-1326163981		-1.31209	Cebpa_+
chr7:132617047-132617305__mm10__GCCGTCCAGTAA__chr7:132616926-1326174271		-1.55322	Cebpa_+
chr7:132672447-132672705__mm10__TCACAACTCGGT__chr7:132672339-132672840	1.39687	0.172899	Cebpa_+
chr7:140707586-140707844__mm10__CCATCTAGTCGC__chr7:140707467-140707968	0.343838	-0.765026	Cebpa_+
chr7:140721153-140721411__mm10__CTAACCACACAG__chr7:140721046-140721547		0.644576	Cebpa_+
chr7:140756552-140756810__mm10__CCGCCAATGAAG__chr7:140756423-1407569241	-0.282272	1.86393	Cebpa_+
chr7:140768480-140768738__mm10__TGGTCCTATAAG__chr7:140768416-140768917	-2.41431	-0.724575	Cebpa_+
chr7:140922615-140922873__mm10__AAGCGCGGAGAT__chr7:140922557-140923058	0.270411	0.466467	Cebpa_+
chr7:141051299-141051557__mm10__CCAAGGTGATAA__chr7:141051172-141051673	0.149753	1.1406	Cebpa_+
chr7:141216348-141216606__mm10__ACTCTATCCGTT__chr7:141216171-141216672	0.377792	2.52107	Cebpa_+
chr7:141340522-141340780__mm10__AGGTTGGTGTAA__chr7:141340457-1413409581		-5.5887	Cebpa_+
chr7:17007311-17007569__mm10__ATACGCACTCTT__chr7:17007192-17007693	-0.297901	0.188645	Cebpa_+
chr7:19007042-19007300__mm10__CCAGTAATCGGA__chr7:19006943-19007444	1.3896	2.83023	Cebpa_+
chr7:19687061-19687319__mm10__ACTAACACGGTA__chr7:19686850-19687351		3.05787	Cebpa_+
chr7:19688079-19688337__mm10__CGATAACGCGAA__chr7:19687942-19688443	-2.78511	-0.580865	Cebpa_+
chr7:19692502-19692760__mm10__TGAAGAGCGTGC__chr7:19692391-19692892	-2.45438	-0.242232	Cebpa_+
chr7:19695480-19695738__mm10__CGCTTCGCTACA__chr7:19695248-19695749		1.13503	Cebpa_+
chr7:19697452-19697710__mm10__TCTGCGTGAGGA__chr7:19697400-19697901	-1.58169	-0.824224	Cebpa_+
chr7:24552401-24552659__mm10__AAGACGCACAAG__chr7:24552287-24552788	0.589697	-0.225055	Cebpa_+
chr7:27121487-27121745__mm10__GGTTGAGGTAGA__chr7:27121360-271218611	-4.26592	0.221231	Cebpa_+
chr7:27123353-27123611__mm10__CGCGATATTGTT__chr7:27123234-27123735		1.01508	Cebpa_+
chr7:27123839-27124097__mm10__AACAGGATGCGA__chr7:27123771-27124272		-1.41183	Cebpa_+
chr7:27125053-27125311__mm10__TGCACCACTATC__chr7:27124927-271254281	-0.387766	0.732292	Cebpa_+
chr7:27126639-27126897__mm10__GGAAGATTAGTC__chr7:27126502-27127003	0.938832	-0.679271	Cebpa_+
chr7:27127859-27128117__mm10__GCTCGTGGAATG__chr7:27127741-27128242	-2.70507	-0.79558	Cebpa_+
chr7:27129050-27129308__mm10__AGGAGGTCACGT__chr7:27128924-271294251	-0.878953	-0.482432	Cebpa_+
chr7:27129929-27130187__mm10__CTTCTAGTCAGG__chr7:27129809-271303101		-2.04871	Cebpa_+
chr7:27130589-27130847__mm10__GTCGAATAGATC__chr7:27130467-27130968		-5.32295	Cebpa_+
chr7:30234388-30234646__mm10__AAGTCGATTCTC__chr7:30234278-30234779	0.650909	-1.06766	Cebpa_+
chr7:30590505-30590763__mm10__GGTGACTGGAGA__chr7:30590281-30590782		-0.288955	Cebpa_+
chr7:34659812-34660070__mm10__CGTGAACCGCAA__chr7:34659664-34660165	2.91721	1.02218	Cebpa_+
chr7:44497621-44497879__mm10__GGATCTTATGCA__chr7:44497596-44498097	-4.37703	-0.226609	Cebpa_+
chr7:45554064-45554322__mm10__CAACACCTCCGT__chr7:45553939-45554440	2.02077	-0.890904	Cebpa_+
chr7:46746485-46746743__mm10__TGTGTACGTGCA__chr7:46746364-46746865	-0.103179	0.529155	Cebpa_+
chr7:65914997-65915255__mm10__AGATAACCTTGG__chr7:65914918-659154191	2.41753	2.6804	Cebpa_+
chr8:104847821-104848079__mm10__ATTCCACCATGT__chr8:104847701-104848202	-1.81874	-0.735543	Cebpa_+
chr8:104984950-104985208__mm10__TGACGAGGAGTG__chr8:104984832-104985333	-0.44513	0.0205518	Cebpa_+
chr8:105153023-105153281__mm10__CTAGGATAATGG__chr8:105152885-105153386		-0.268738	Cebpa_+
chr8:105942599-105942857__mm10__CTCGGTCCTAAC__chr8:105942477-105942978	-0.490536	0.825645	Cebpa_+
chr8:105943424-105943682__mm10__GAGCATATTGAG__chr8:105943281-105943782		-5.41976	Cebpa_+
chr8:105999037-105999295__mm10__TCGACAGTAACA__chr8:105998931-105999432		0.552082	Cebpa_+
chr8:106588851-106589109__mm10__CATAGTAGATCC__chr8:106588720-1065892211	1.0295	3.30775	Cebpa_+
chr8:106605733-106605991__mm10__CTGACCTTGTAT__chr8:106605610-1066061112	1.11726	0.195366	Cebpa_+
chr8:106620559-106620817__mm10__TGAGATTGCGCG__chr8:106620441-106620942	-1.40336	-1.03528	Cebpa_+
chr8:106623142-106623400__mm10__GTCGCCTTCTGA__chr8:106623075-1066235761			Cebpa_+
chr8:106632856-106633114__mm10__GAGTGTCGTTGG__chr8:106632739-106633240	-2.71799	-0.665765	Cebpa_+
chr8:106633450-106633708__mm10__CCGAATGCGTAA__chr8:106633267-1066337681	0.849525	1.58626	Cebpa_+
chr8:106642243-106642501__mm10__GCCATGAGGAGT__chr8:106642159-1066426601	-1.69336	-0.643217	Cebpa_+
chr8:109575805-109576063__mm10__ACTACTATGGAC__chr8:109575689-109576190	-1.531	-0.448822	Cebpa_+
chr8:109984152-109984410__mm10__GGAGTGCTGGAT__chr8:109984001-1099845021		-0.798815	Cebpa_+
chr8:114117415-114117673__mm10__GCACAGAATACC__chr8:114117282-114117783	3.77772	-0.383951	Cebpa_+
chr8:117676531-117676789__mm10__CGCACGCCTTAA__chr8:117676412-117676913	2.2215	0.156104	Cebpa_+
chr8:120182142-120182400__mm10__AGATCCGCGAGA__chr8:120181977-120182478		-5.02262	Cebpa_+
chr8:120348161-120348419__mm10__GACGAATCCGGT__chr8:120348039-120348540		-1.0714	Cebpa_+
chr8:121898481-121898739__mm10__TAACAGCCGACA__chr8:121898385-121898886	-1.6252	1.8162	Cebpa_+
chr8:121944945-121945203__mm10__AAGACAAGGAAC__chr8:121944823-121945324		-0.0844219	Cebpa_+
chr8:122021775-122022033__mm10__CCATATCACACC__chr8:122021688-122022189	-0.723142	-0.757648	Cebpa_+
chr8:122174294-122174552__mm10__TTCACCTTGTAG__chr8:122174166-122174667	-0.689704	1.53009	Cebpa_+
chr8:122296640-122296898__mm10__CTCGCTACTGGA__chr8:122296519-122297020		0.0974334	Cebpa_+
chr8:122317985-122318243__mm10__CTCGTAAGGTCT__chr8:122317859-122318360	0.615443	-0.87502	Cebpa_+
chr8:122330554-122330812__mm10__AGAATCCATGAC__chr8:122330439-122330940		-0.520501	Cebpa_+
chr8:123043942-123044200__mm10__CCGTTATTGTAG__chr8:123043822-123044323	1.12168	-0.860327	Cebpa_+
chr8:123158189-123158447__mm10__CCGGATAATTGC__chr8:123158063-123158564		-1.65483	Cebpa_+
chr8:123242406-123242664__mm10__CTATGCCGCCAA__chr8:123242267-123242768	-0.31811	-1.0285	Cebpa_+
chr8:123244452-123244710__mm10__GCACAAGCTCAG__chr8:123244325-123244826	0.696667	-0.895994	Cebpa_+
chr8:124265960-124266218__mm10__TTCTGGAGGAGG__chr8:124265837-124266338	1.65385	-0.313196	Cebpa_+
chr8:124278079-124278337__mm10__CTACGAGTCATT__chr8:124277947-124278448	-2.8768	-0.387313	Cebpa_+
chr8:124279101-124279359__mm10__GGAAGGAAGACA__chr8:124279013-124279514	0.174407	2.27631	Cebpa_+
chr8:124569706-124569964__mm10__ATCTCTTCTGTG__chr8:124569586-124570087	0.0924037	-0.672421	Cebpa_+
chr8:124571777-124572035__mm10__ACATGGTGACAA__chr8:124571649-124572150	-1.44356	1.14599	Cebpa_+
chr8:124668899-124669157__mm10__CGTCAAGTTCTA__chr8:124668778-124669279	-0.625672	-0.778778	Cebpa_+
chr8:127441144-127441402__mm10__GAATCACTGTAG__chr8:127441021-1274415221	0.837862	1.05304	Cebpa_+
chr8:128357183-128357441__mm10__AAGGACTCGCGT__chr8:128357126-1283576271	-0.346244	-0.159912	Cebpa_+
chr8:13036604-13036862__mm10__CTCAATCCAATG__chr8:13036499-13037000		-2.26495	Cebpa_+
chr8:13037622-13037880__mm10__ACAATGCCACTC__chr8:13037487-13037988	-0.21116	2.69847	Cebpa_+
chr8:13057425-13057683__mm10__ACATCTCGGTAC__chr8:13057273-13057774	-0.826783	0.0334278	Cebpa_+
chr8:13060785-13061043__mm10__AACACCTCGATA__chr8:13060671-13061172	1.3564	1.2579	Cebpa_+
chr8:3412103-3412361__mm10__ACAACGCAATCG__chr8:3411862-34123631	-1.29536	-0.93677	Cebpa_+
chr8:35300912-35301170__mm10__GTGCTACAAGTC__chr8:35300820-353013211		-2.40965	Cebpa_+
chr8:40892037-40892295__mm10__TACTAGCTGTCA__chr8:40891913-40892414	2.11873	0.585219	Cebpa_+
chr8:45626527-45626785__mm10__CCAGACAAGTAT__chr8:45626397-456268981		4.71722	Cebpa_+
chr8:61273374-61273632__mm10__CCGAGGAGAAGT__chr8:61273231-612737321	-2.49061	0.327276	Cebpa_+
chr8:70083368-70083626__mm10__CATAGCAATTCC__chr8:70083250-70083751		1.36133	Cebpa_+
chr8:70529697-70529955__mm10__AGTCGAGTAGAA__chr8:70529472-70529973	1.16813	2.02145	Cebpa_+
chr8:70561860-70562118__mm10__CCTAACTGTCAT__chr8:70561741-70562242	-2.41222	1.3516	Cebpa_+
chr8:70648148-70648406__mm10__TCCAGATCAAGG__chr8:70648005-70648506		-0.620277	Cebpa_+
chr8:70665679-70665937__mm10__GCCAGACTCGTA__chr8:70665559-70666060	-0.500167	0.367588	Cebpa_+
chr8:83585313-83585571__mm10__CAAGGATTCAAG__chr8:83585183-83585684	-1.03528	0.455299	Cebpa_+
chr8:84642497-84642755__mm10__CAAGAAGTGTCG__chr8:84642374-84642875	-1.8103	-0.845435	Cebpa_+
chr8:85071033-85071291__mm10__TCCTGCTCTTCG__chr8:85070911-85071412			Cebpa_+
chr8:90869683-90869941__mm10__GCGGAGATTCAG__chr8:90869470-908699711			Cebpa_+
chr8:93126572-93126830__mm10__TGGAAGAGCCTA__chr8:93126443-93126944		0.154091	Cebpa_+
chr8:93131201-93131459__mm10__GTGCGATAGCCT__chr8:93131082-93131583		0.648667	Cebpa_+
chr8:93233949-93234207__mm10__ACGTCATGCTCG__chr8:93233855-93234356	-2.37409	-1.17256	Cebpa_+
chr8:93252579-93252837__mm10__ATCACACAGAAC__chr8:93252462-93252963	4.86381	2.34467	Cebpa_+
chr8:93283964-93284222__mm10__CGCGTATTGAAC__chr8:93283849-93284350	0.0502461	-1.5718	Cebpa_+
chr8:95886041-95886299__mm10__ACAAGAGAATCC__chr8:95885912-95886413	2.38894	0.774402	Cebpa_+
chr9:103274858-103275116__mm10__GTCTAATAAGCG__chr9:103274745-103275246		0.261718	Cebpa_+
chr9:107662428-107662686__mm10__GATCACCGCCTA__chr9:107662296-1076627971	-2.98738	-0.246235	Cebpa_+
chr9:114584760-114585018__mm10__GTTAGAGCGCGT__chr9:114584653-114585154	-0.443567	0.952391	Cebpa_+
chr9:120017042-120017300__mm10__ACAACAGCTTCG__chr9:120016918-120017419	-1.0946	-1.09168	Cebpa_+
chr9:121902211-121902469__mm10__CGTATGTAGCAG__chr9:121902082-121902583	0.06087	0.367017	Cebpa_+
chr9:122118213-122118471__mm10__ACGGACATCGCA__chr9:122118079-122118580		-0.843212	Cebpa_+
chr9:20789764-20790022__mm10__AACCTAATGGAG__chr9:20789624-20790125		-1.19383	Cebpa_+
chr9:21822785-21823043__mm10__GGATCTTGCCGA__chr9:21822661-21823162	-0.211158	-0.846864	Cebpa_+
chr9:21831647-21831905__mm10__CTTAATAGCCTG__chr9:21831643-21832144	-2.61103	0.00760803	Cebpa_+
chr9:21835303-21835561__mm10__GATCCATTCTTG__chr9:21835158-21835659		1.51695	Cebpa_+
chr9:21991369-21991627__mm10__AATCCAAGTAGG__chr9:21991260-21991761	0.201063	-0.983569	Cebpa_+
chr9:42196625-42196883__mm10__ACACTGACCGGA__chr9:42196517-421970181		1.02528	Cebpa_+
chr9:42217843-42218101__mm10__ACAACAGTGGTA__chr9:42217714-42218215	4.52922	0.320158	Cebpa_+
chr9:42246765-42247023__mm10__AGGACGCTAACA__chr9:42246703-42247204		0.52583	Cebpa_+
chr9:42334967-42335225__mm10__CACTAACGGAGG__chr9:42334837-423353381	0.707395	0.554238	Cebpa_+
chr9:43227721-43227979__mm10__AGTTGGAAGTTG__chr9:43227610-43228111	4.66274	1.35706	Cebpa_+
chr9:44485545-44485803__mm10__ATTGTAAGCCGA__chr9:44485431-44485932		-1.48128	Cebpa_+
chr9:46217113-46217371__mm10__ACGACGACTCCA__chr9:46216989-46217490		-4.40805	Cebpa_+
chr9:46235214-46235472__mm10__CAAGCCATAGTT__chr9:46235084-46235585		-3.81071	Cebpa_+
chr9:47423573-47423831__mm10__GCAACTAAGCGC__chr9:47423454-474239551	-1.66225	0.277192	Cebpa_+
chr9:48267255-48267513__mm10__CATACGTGAGAA__chr9:48267116-482676171		1.10952	Cebpa_+
chr9:48282452-48282710__mm10__ATTGTATCGCGT__chr9:48282325-482828261	-0.180664	-0.235638	Cebpa_+
chr9:48819285-48819543__mm10__TGTTCCTCATTG__chr9:48819141-48819642	-4.54146	-1.27214	Cebpa_+
chr9:50701325-50701583__mm10__TCGCACAAGCTG__chr9:50701165-507016661			Cebpa_+
chr9:53356660-53356918__mm10__AAGGTGTCATAC__chr9:53356515-533570161		1.62569	Cebpa_+
chr9:64934529-64934787__mm10__TAGGATCACAGA__chr9:64934422-649349231		-0.442147	Cebpa_+
chr9:70242504-70242762__mm10__TGTCTTGGAGTT__chr9:70242387-702428881		-5.45413	Cebpa_+
chr9:86728308-86728566__mm10__ATGTAGACTGCA__chr9:86728260-867287611			Cebpa_+
chrX:20548647-20548905__mm10__ATCGCAATCGCC__chrX:20548531-20549032	1.81671	0.437378	Cebpa_+
chr1:130733818-130734076__mm10__AAGAGTACCACC__chr1:130733698-1307341992	-1.76975	-0.782001	Onecut1_+
chr1:130822211-130822469__mm10__ATACTCGCTCCG__chr1:130822103-1308226042	2.818	1.60335	Onecut1_+
chr1:133353574-133353832__mm10__GAGCACAGCATT__chr1:133353401-133353902		-2.14734	Onecut1_+
chr1:13699654-13699912__mm10__ACTCCTTCGGTA__chr1:13699534-13700035		-0.124712	Onecut1_+
chr1:140406674-140406932__mm10__CAGTGGTGATAA__chr1:140406541-140407042	0.483085	-2.17862	Onecut1_+
chr1:171214647-171214905__mm10__TCTAGGTTGACA__chr1:171214521-171215022	-1.91796	-0.941228	Onecut1_+
chr1:171223865-171224123__mm10__ATGCCAATCGGA__chr1:171223769-171224270	3.05059	-0.6678	Onecut1_+
chr1:172651721-172651979__mm10__GGTCCAGTACAA__chr1:172651549-172652050	2.59546	-1.13309	Onecut1_+
chr1:172652275-172652533__mm10__GAACGGTCACAA__chr1:172652150-1726526512		-1.82299	Onecut1_+
chr1:176826257-176826515__mm10__TAGTAGGATGCC__chr1:176826136-176826637	-0.419062	-0.451525	Onecut1_+
chr1:180195162-180195420__mm10__CATTCTTACAGG__chr1:180195028-180195529	-1.10622	-0.258713	Onecut1_+
chr1:180210098-180210356__mm10__GAACGCAATAGT__chr1:180210093-1802105941	-1.50883	1.83455	Onecut1_+
chr1:180216935-180217193__mm10__CACTATGATTCC__chr1:180216820-180217321	-0.384638	-0.469242	Onecut1_+
chr1:191641483-191641741__mm10__CCGTCATCTCCA__chr1:191641362-1916418631		2.73177	Onecut1_+
chr1:191846702-191846960__mm10__CCGGAGAAGATC__chr1:191846581-191847082	-1.71407	1.12134	Onecut1_+
chr1:191921804-191922062__mm10__CAACAATGGACG__chr1:191921660-191922161		-3.55814	Onecut1_+
chr1:191964299-191964557__mm10__CGCATCACAGCA__chr1:191964196-191964697	2.48111	1.73714	Onecut1_+
chr1:36066270-36066528__mm10__CGGTCAGGTACT__chr1:36066106-36066607	-1.80053	-1.16105	Onecut1_+
chr1:36075110-36075368__mm10__CTCAGGACGCAA__chr1:36074986-36075487	3.10296	1.10856	Onecut1_+
chr1:36075707-36075965__mm10__AATTCCGCACCG__chr1:36075607-36076108	-0.53109	-0.756221	Onecut1_+
chr1:4769003-4769261__mm10__TCTCCATTCTGT__chr1:4768873-4769374	1.4689	0.00751735	Onecut1_+
chr1:67002242-67002500__mm10__ACTTGCACCACG__chr1:67002137-67002638			Onecut1_+
chr1:67116560-67116818__mm10__AACAAGACATCG__chr1:67116454-67116955	-0.451074	-1.16502	Onecut1_+
chr1:67153949-67154207__mm10__GCCGTTAGCCAA__chr1:67153793-67154294	-1.37627	-0.732074	Onecut1_+
chr1:67184222-67184480__mm10__ATGACCTCCACA__chr1:67184109-671846101		1.07776	Onecut1_+
chr1:74721766-74722024__mm10__CGTTCGAGATGA__chr1:74721605-74722106	-1.00985	-0.887743	Onecut1_+
chr1:75214602-75214860__mm10__TGCTTCAACATC__chr1:75214462-75214963	2.41669	2.31819	Onecut1_+
chr1:91446088-91446346__mm10__AGATCGTCACAC__chr1:91446084-91446585	1.90212	2.26035	Onecut1_+
chr1:92936591-92936849__mm10__TTCCTAAGCCGG__chr1:92936456-92936957		-4.07547	Onecut1_+
chr1:93128248-93128506__mm10__GATCACGCACAG__chr1:93128138-931286391	-0.995335	-0.173034	Onecut1_+
chr10:107316160-107316418__mm10__ACATACAACGCT__chr10:107316034-1073165351	-0.708698	-0.241783	Onecut1_+
chr10:121486447-121486705__mm10__TCGCTTGCTTAA__chr10:121486322-121486823		-5.24027	Onecut1_+
chr10:127763957-127764215__mm10__CAACGCTAGGTC__chr10:127763854-1277643553	-1.34534	0.937036	Onecut1_+
chr10:127904829-127905087__mm10__GAGTCCTGAAGA__chr10:127904705-1279052061		0.0394783	Onecut1_+
chr10:128088235-128088493__mm10__CGACAACTGAGG__chr10:128088109-128088610	-0.810282	-1.13306	Onecut1_+
chr10:128208778-128209036__mm10__CCTTGTGTCCGT__chr10:128208558-1282090592		-1.57118	Onecut1_+
chr10:128209179-128209437__mm10__CGGAACCTAACA__chr10:128209067-1282095682	-3.85803	-1.04706	Onecut1_+
chr10:128268432-128268690__mm10__CAAGCAATCTGT__chr10:128268313-128268814	2.3199	-0.336915	Onecut1_+
chr10:128587769-128588027__mm10__CCTGCCTTGTGT__chr10:128587682-1285881831	3.55258	-1.6166	Onecut1_+
chr10:128635740-128635998__mm10__CGTGTGATGCTG__chr10:128635600-1286361011	-2.25932	-0.571508	Onecut1_+
chr10:128790509-128790767__mm10__CAATCGCTCGCA__chr10:128790379-128790880		-0.389121	Onecut1_+
chr10:128965920-128966178__mm10__TAATGCCACCGC__chr10:128965807-128966308	3.42404	2.05441	Onecut1_+
chr10:20046147-20046405__mm10__TGGAACTAAGAC__chr10:20046106-200466072	3.64683	0.292987	Onecut1_+
chr10:22001654-22001912__mm10__GACCAGTGCTTC__chr10:22001533-22002034		-2.54498	Onecut1_+
chr10:24926446-24926704__mm10__ACCGTACTTCGA__chr10:24926233-249267341	-2.02687	-1.09027	Onecut1_+
chr10:29351476-29351734__mm10__AGCAGAGATGTT__chr10:29351355-29351856		-2.83134	Onecut1_+
chr10:42230916-42231174__mm10__AATGCCGCCTGA__chr10:42230855-42231356	-3.27163	0.75575	Onecut1_+
chr10:4733317-4733575__mm10__TACTTCGGTCGT__chr10:4733188-47336891		-3.92176	Onecut1_+
chr10:4734051-4734309__mm10__ACTGCCGTATCC__chr10:4733929-4734430		-0.80309	Onecut1_+
chr10:69190519-69190777__mm10__GTGGACCTACAA__chr10:69190363-691908642	-2.85898	-0.938852	Onecut1_+
chr10:69219080-69219338__mm10__ACGACAGTAGCT__chr10:69218924-69219425		-0.573654	Onecut1_+
chr10:69288820-69289078__mm10__AGTGGTATGAGG__chr10:69288673-69289174		-2.24333	Onecut1_+
chr10:76576170-76576428__mm10__AATTCACGGATG__chr10:76576045-76576546	-2.80727	-0.942752	Onecut1_+
chr10:81091750-81092008__mm10__CGCCACATAGGA__chr10:81091624-81092125	-1.64614	0.518698	Onecut1_+
chr10:81092540-81092798__mm10__GGAGAATACAGA__chr10:81092434-810929351		-1.1581	Onecut1_+
chr10:87518542-87518800__mm10__CAGCCGTGGTTA__chr10:87518432-875189332		0.37473	Onecut1_+
chr10:87520426-87520684__mm10__CGTGGATGTACC__chr10:87520298-875207992		-4.41289	Onecut1_+
chr10:87718640-87718898__mm10__CATAAGAGCTGT__chr10:87718510-87719011		-0.140649	Onecut1_+
chr11:100490974-100491232__mm10__ACAGCGGTACAC__chr11:100490731-100491232		-0.286721	Onecut1_+
chr11:100518349-100518607__mm10__CCATGATAAGAC__chr11:100518233-1005187342	1.76638	2.50562	Onecut1_+
chr11:101362343-101362601__mm10__TGGAGATACGAA__chr11:101362187-1013626882		2.05981	Onecut1_+
chr11:102432882-102433140__mm10__ACAGTTCGGTGA__chr11:102432806-1024333071		-4.08968	Onecut1_+
chr11:115292807-115293065__mm10__AATAGAATCGCG__chr11:115292682-115293183	-1.49144	-0.321555	Onecut1_+
chr11:115448125-115448383__mm10__GGTAGCTGTCCA__chr11:115448035-1154485361	-0.0288158	0.231693	Onecut1_+
chr11:116091574-116091832__mm10__TCGTCTGAAGTG__chr11:116091457-116091958	-1.51213	-0.403831	Onecut1_+
chr11:120472134-120472392__mm10__GGAAGCGTAATA__chr11:120472006-120472507		-5.35421	Onecut1_+
chr11:120898025-120898283__mm10__CGGTTCAATACG__chr11:120897903-120898404	-0.416927	0.881313	Onecut1_+
chr11:16701852-16702110__mm10__GCATTGTAGACG__chr11:16701767-16702268		-0.742051	Onecut1_+
chr11:16742348-16742606__mm10__TCCGCGACTCTT__chr11:16742225-16742726	-0.183929	1.47455	Onecut1_+
chr11:35951149-35951407__mm10__GCCTCTTGATAC__chr11:35950988-359514892		-0.583375	Onecut1_+
chr11:36036425-36036683__mm10__TCACAGATAGCT__chr11:36036346-360368472		-1.01778	Onecut1_+
chr11:5915818-5916076__mm10__GAGTTATAGACC__chr11:5915713-5916214	-0.00364348	-0.952877	Onecut1_+
chr11:6012023-6012281__mm10__TCCATTGAAGTC__chr11:6011813-6012314	-1.64887	-0.565398	Onecut1_+
chr11:61263872-61264130__mm10__TTGCGTACTATC__chr11:61263836-612643371	0.0593017	0.228394	Onecut1_+
chr11:73201125-73201383__mm10__CATTAAGCTGCC__chr11:73200995-73201496		1.28482	Onecut1_+
chr11:75439419-75439677__mm10__GTTCTCAGTTGG__chr11:75439318-75439819	1.1315	3.68812	Onecut1_+
chr11:78848422-78848680__mm10__ACGAGCCAACAA__chr11:78848292-78848793		0.404147	Onecut1_+
chr11:78982090-78982348__mm10__GCTCCGACCATT__chr11:78981944-78982445	-0.0015379	2.00517	Onecut1_+
chr11:83819838-83820096__mm10__GGTTAGCCAGCA__chr11:83819818-838203191	-1.1027	-0.808475	Onecut1_+
chr11:83881483-83881741__mm10__GTCAGCGTGGAA__chr11:83881371-83881872		-0.59568	Onecut1_+
chr11:83882650-83882908__mm10__CCGCAAGAGTAT__chr11:83882558-838830591		-1.1096	Onecut1_+
chr11:87690419-87690677__mm10__CTCTGCACTTCG__chr11:87690298-876907992		1.14149	Onecut1_+
chr11:87701145-87701403__mm10__GAAGGTACGTCC__chr11:87701025-877015262		-2.16058	Onecut1_+
chr11:90269400-90269658__mm10__CAGACATCACAT__chr11:90269281-90269782		-0.891467	Onecut1_+
chr11:96938075-96938333__mm10__TGATCTTCCACT__chr11:96937982-96938483		-2.64192	Onecut1_+
chr11:98297012-98297270__mm10__CATCTAATCACG__chr11:98296891-982973921		-5.3232	Onecut1_+
chr11:98297918-98298176__mm10__TCACTCACTGCT__chr11:98297789-982982901	0.159434	0.434871	Onecut1_+
chr11:99044328-99044586__mm10__CTAGTCTGCCGA__chr11:99044205-990447061	0.0282029	0.846163	Onecut1_+
chr12:103738224-103738482__mm10__ACGCTGTAGATA__chr12:103738049-1037385501	-1.30391	2.72343	Onecut1_+
chr12:103773516-103773774__mm10__AAGAGAAGACAC__chr12:103773429-1037739301		-0.612417	Onecut1_+
chr12:103900940-103901198__mm10__AACCACTACACA__chr12:103900810-103901311		-2.64419	Onecut1_+
chr12:103904901-103905159__mm10__AAGTAGCAGCCT__chr12:103904789-103905290	-1.00107	-0.0583813	Onecut1_+
chr12:103961808-103962066__mm10__GCGCGGTATGTT__chr12:103961677-1039621781	-1.32091	-0.558748	Onecut1_+
chr12:104042820-104043078__mm10__CATACAGTCAAC__chr12:104042707-104043208	0.208236	2.94665	Onecut1_+
chr12:104076640-104076898__mm10__GTTGAAGCCATT__chr12:104076520-104077021	-0.673625	-0.0182278	Onecut1_+
chr12:104105875-104106133__mm10__TACGCTACATTG__chr12:104105757-104106258	-0.705689	-1.09857	Onecut1_+
chr12:104336958-104337216__mm10__CGAACATGAAGT__chr12:104336795-1043372961		0.343996	Onecut1_+
chr12:104338280-104338538__mm10__ACAACGTCTCGA__chr12:104338170-1043386711	-0.614801	-0.497293	Onecut1_+
chr12:108857567-108857825__mm10__CCTCGTAGCAGT__chr12:108857442-1088579431	-0.703648	-1.51141	Onecut1_+
chr12:112101169-112101427__mm10__AGCGGAGAATGG__chr12:112101043-112101544		-0.590375	Onecut1_+
chr12:13668582-13668840__mm10__GGACCGAACAGT__chr12:13668442-13668943	0.62643	2.77264	Onecut1_+
chr12:13724546-13724804__mm10__TTGATTGGTAGC__chr12:13724419-13724920	1.84848	-0.127047	Onecut1_+
chr12:16618519-16618777__mm10__ATTACCGCATTG__chr12:16618404-16618905		-3.62536	Onecut1_+
chr12:16634190-16634448__mm10__AAGGTATCCGGT__chr12:16634068-16634569	-2.44682	1.31574	Onecut1_+
chr12:16753266-16753524__mm10__TCCTATTACACC__chr12:16753089-16753590	-1.85714	0.0275218	Onecut1_+
chr12:25233332-25233590__mm10__GTTGTGAGCCTT__chr12:25233215-252337162		-3.69968	Onecut1_+
chr12:35501150-35501408__mm10__TCGGTCCTGTGA__chr12:35501046-355015471	-0.305239	-1.38802	Onecut1_+
chr12:52396482-52396740__mm10__CAGCTCGAAGTG__chr12:52396375-52396876	0.371913	0.796902	Onecut1_+
chr12:52448300-52448558__mm10__GCCTGCTACTGT__chr12:52448179-524486801		-1.12969	Onecut1_+
chr12:57444394-57444652__mm10__CCGAACGACGAA__chr12:57444162-57444663		3.07969	Onecut1_+
chr12:8038166-8038424__mm10__ACAGGTCGAGCT__chr12:8038033-80385342	0.633922	-0.859782	Onecut1_+
chr12:80976019-80976277__mm10__GCCTCCAACATT__chr12:80975894-809763951	0.675701	1.16847	Onecut1_+
chr12:86904492-86904750__mm10__CCAAGACAGATT__chr12:86904373-869048741	-0.219726	-0.0780792	Onecut1_+
chr12:99395177-99395435__mm10__CACAATTCCAGA__chr12:99395040-99395541	-2.68962	0.533855	Onecut1_+
chr12:99431612-99431870__mm10__TTGGTAATGGAC__chr12:99431479-99431980		1.5265	Onecut1_+
chr13:10442202-10442460__mm10__AAGAACAGTACC__chr13:10442076-10442577	2.83834	0.586591	Onecut1_+
chr13:108536532-108536790__mm10__AAGTCGCTATGA__chr13:108536390-1085368912		0.838775	Onecut1_+
chr13:111431171-111431429__mm10__TCTATCTGCCTG__chr13:111431069-111431570		-1.55046	Onecut1_+
chr13:111531801-111532059__mm10__TCCTCATGTCGG__chr13:111531669-111532170		-4.55351	Onecut1_+
chr13:119698501-119698759__mm10__GGACCTTCGCAA__chr13:119698389-119698890	-0.833988	-0.178593	Onecut1_+
chr13:18088725-18088983__mm10__GGAACAGCCAAT__chr13:18088601-18089102	-0.463823	0.606503	Onecut1_+
chr13:24353053-24353311__mm10__TGGATACCTCGG__chr13:24352941-24353442		-1.1696	Onecut1_+
chr13:24546824-24547082__mm10__TAACTACCAACC__chr13:24546688-245471891	-1.4121	-0.97904	Onecut1_+
chr13:24880269-24880527__mm10__CGTAGTTCCTGC__chr13:24880139-24880640	-0.783831	0.0960929	Onecut1_+
chr13:31820695-31820953__mm10__ACAAGCGTATCA__chr13:31820556-31821057	-1.13935	1.38237	Onecut1_+
chr13:34055120-34055378__mm10__CACGAGATCCAA__chr13:34054988-340554892	1.31166	3.55334	Onecut1_+
chr13:3669743-3670001__mm10__ACAGCACCAAGC__chr13:3669623-3670124		-0.890803	Onecut1_+
chr13:45958399-45958657__mm10__ATTCTGAGTTCC__chr13:45958351-459588522	-0.225237	-0.0670653	Onecut1_+
chr13:47200031-47200289__mm10__TGGAGAACTAGA__chr13:47199932-47200433		-5.26474	Onecut1_+
chr13:47250680-47250938__mm10__GCTTAATGTTGC__chr13:47250550-47251051		0.370207	Onecut1_+
chr13:49478953-49479211__mm10__ACCTAAGAGAGT__chr13:49478831-49479332	-1.05789	-1.16143	Onecut1_+
chr13:55495346-55495604__mm10__TCAACCTGTATC__chr13:55495230-554957311		-0.787378	Onecut1_+
chr13:60736486-60736744__mm10__GTCGAGAGCATT__chr13:60736330-607368312	1.36749	2.56021	Onecut1_+
chr13:62883511-62883769__mm10__CCGAGTTATATC__chr13:62883393-628838941		-5.17947	Onecut1_+
chr13:63272696-63272954__mm10__TACGAAGACCGC__chr13:63272593-632730941	-0.966183	0.907526	Onecut1_+
chr13:81009319-81009577__mm10__ATGTGCAGCGAG__chr13:81009179-810096802		-0.786759	Onecut1_+
chr13:96749909-96750167__mm10__TGACAATATCGC__chr13:96749776-96750277	-1.90991	0.263907	Onecut1_+
chr14:11159109-11159367__mm10__CAACAGAACGCG__chr14:11158986-111594872	1.81832	-1.10382	Onecut1_+
chr14:11356677-11356935__mm10__CCATCAGCACTC__chr14:11356558-11357059		-2.47101	Onecut1_+
chr14:118952255-118952513__mm10__TTAGCCTGCGGT__chr14:118952133-118952634		0.200598	Onecut1_+
chr14:121251794-121252052__mm10__GAATAGCACTTG__chr14:121251677-1212521782		-3.6493	Onecut1_+
chr14:30888296-30888554__mm10__TACCTTCGCACG__chr14:30888179-308886802	-0.203444	0.937478	Onecut1_+
chr14:34349128-34349386__mm10__GGAGCAGCACTT__chr14:34348984-34349485	-0.776953	1.39366	Onecut1_+
chr14:34357782-34358040__mm10__ACGGTGGTCATT__chr14:34357651-34358152		-4.33146	Onecut1_+
chr14:41112970-41113228__mm10__ACACGCCGGTTA__chr14:41112924-41113425	3.37572	3.9012	Onecut1_+
chr14:41152482-41152740__mm10__GCACCAACCTAG__chr14:41152366-41152867	-3.38374	-0.327641	Onecut1_+
chr14:45387592-45387850__mm10__AGAAGGTCCGCA__chr14:45387454-45387955		-3.39055	Onecut1_+
chr14:47224760-47225018__mm10__GACAACTCACAT__chr14:47224636-47225137	-2.8221	0.137514	Onecut1_+
chr14:47402862-47403120__mm10__CTATCTTACTGC__chr14:47402733-47403234		-0.388403	Onecut1_+
chr14:56605187-56605445__mm10__CTTCAACCTCGG__chr14:56605056-56605557	1.30046	0.530477	Onecut1_+
chr14:63183774-63184032__mm10__ATGAGGTTCTAC__chr14:63183630-63184131	-0.980312	-0.113978	Onecut1_+
chr14:63325987-63326245__mm10__ACATAGCCAGCC__chr14:63325964-63326465	3.35711	3.83469	Onecut1_+
chr14:75250502-75250760__mm10__GAATCACACATG__chr14:75250370-75250871	2.0341	0.730505	Onecut1_+
chr14:7952949-7953207__mm10__CCACGATCTCTT__chr14:7952836-79533372	-0.469192	0.495892	Onecut1_+
chr15:10202550-10202808__mm10__TGGTGCAGACGT__chr15:10202360-10202861	3.85961	-0.569514	Onecut1_+
chr15:10202990-10203248__mm10__CATGTGTCGGTG__chr15:10202866-10203367	-0.166161	-1.17981	Onecut1_+
chr15:10225806-10226064__mm10__TAATACTCGACC__chr15:10225630-10226131	0.275481	-1.31877	Onecut1_+
chr15:10378643-10378901__mm10__GGTAGGTCGTTG__chr15:10378520-10379021			Onecut1_+
chr15:10690366-10690624__mm10__GGTGGTAGTCCT__chr15:10690243-106907442		-0.45073	Onecut1_+
chr15:3247515-3247773__mm10__ATAGTACCTCTG__chr15:3247395-32478962	1.14806	1.97609	Onecut1_+
chr15:32964882-32965140__mm10__TGGTGCATCAAT__chr15:32964758-32965259		-3.31703	Onecut1_+
chr15:34507012-34507270__mm10__AAGTCTCATCTC__chr15:34506939-345074402	-1.80283	-0.751799	Onecut1_+
chr15:35874102-35874360__mm10__TGGAAGATGCAG__chr15:35873978-358744791		-2.14986	Onecut1_+
chr15:55122965-55123223__mm10__TATACAAGGTGC__chr15:55122826-551233272		-0.407868	Onecut1_+
chr15:55265817-55266075__mm10__GTGGTGACAATA__chr15:55265791-552662922		-0.730285	Onecut1_+
chr15:59018689-59018947__mm10__CTGGTCTGTGAT__chr15:59018576-590190771	-4.43778	-1.00943	Onecut1_+
chr15:59476585-59476843__mm10__TGGTTCGACGGA__chr15:59476461-59476962	-1.12182	-1.28971	Onecut1_+
chr15:75965715-75965973__mm10__TACTCATCTCAG__chr15:75965579-759660801	-2.43069	-0.469725	Onecut1_+
chr15:75975825-75976083__mm10__TACCGACAGCGA__chr15:75975663-75976164	0.554259	1.27543	Onecut1_+
chr15:78468414-78468672__mm10__ACCAACCTCGAA__chr15:78468320-78468821	-0.0157669	0.111923	Onecut1_+
chr15:79187874-79188132__mm10__GTCGATACACGG__chr15:79187757-79188258		0.419572	Onecut1_+
chr15:79321882-79322140__mm10__GAATATCTAGCC__chr15:79321740-79322241		-0.194966	Onecut1_+
chr15:79326953-79327211__mm10__CGAACCTCTGCA__chr15:79326856-79327357	0.269686	1.01919	Onecut1_+
chr15:80876310-80876568__mm10__AGGTCCACTTCA__chr15:80876134-808766351	-1.40202	0.807223	Onecut1_+
chr15:81839754-81840012__mm10__CCGAACCAAGTG__chr15:81839674-81840175	1.18449	1.03579	Onecut1_+
chr15:84168519-84168777__mm10__ATCCATTGTGTC__chr15:84168394-84168895	-0.676569	-0.71288	Onecut1_+
chr15:88919420-88919678__mm10__AACATCGCATAG__chr15:88919282-88919783		-4.89972	Onecut1_+
chr15:89375224-89375482__mm10__GATTGCTTCACC__chr15:89375136-89375637		-3.13748	Onecut1_+
chr15:89377032-89377290__mm10__CTAGACCATTGA__chr15:89376899-89377400	-3.46164	-1.07862	Onecut1_+
chr15:96742684-96742942__mm10__CCATCTCAATAC__chr15:96742558-96743059		-0.318661	Onecut1_+
chr15:96743402-96743660__mm10__GGTGAATGGTGC__chr15:96743373-96743874	-0.890339	2.34679	Onecut1_+
chr15:97164078-97164336__mm10__AGCACATGACGG__chr15:97164059-971645602		-3.77651	Onecut1_+
chr15:97275736-97275994__mm10__TGCCTCACATAA__chr15:97275609-972761102		-0.74262	Onecut1_+
chr15:97378120-97378378__mm10__AAGCTGAGAGAT__chr15:97377986-973784871		1.39777	Onecut1_+
chr15:99840050-99840308__mm10__CGAAGTAATGGA__chr15:99839922-99840423		-0.614289	Onecut1_+
chr16:22891739-22891997__mm10__GGATTCAAGAGG__chr16:22891650-228921511	5.76461	0.521876	Onecut1_+
chr16:22922512-22922770__mm10__ATGAGAAGGATG__chr16:22922384-22922885	-0.688931	1.51931	Onecut1_+
chr16:26358969-26359227__mm10__CACGTAATGTTC__chr16:26358847-263593481	0.328384	-0.650084	Onecut1_+
chr16:33836678-33836936__mm10__ACCAGCTCGCAT__chr16:33836550-338370512	-0.40481	0.306364	Onecut1_+
chr16:35471981-35472239__mm10__CCAAGCTCGATG__chr16:35471859-354723602	0.142058	0.546601	Onecut1_+
chr16:43247095-43247353__mm10__GTCGCGGTGTAT__chr16:43246977-43247478	2.00547	1.96713	Onecut1_+
chr16:45810244-45810502__mm10__CGCCATGTGCTA__chr16:45810115-458106162	1.05373	0.995733	Onecut1_+
chr16:52333738-52333996__mm10__CTTATCAGCCGC__chr16:52333593-523340942	4.0829	2.35216	Onecut1_+
chr16:81175623-81175881__mm10__GAGCTGACTGTG__chr16:81175511-81176012		-5.0452	Onecut1_+
chr16:81187361-81187619__mm10__TGTCTTCCGTCG__chr16:81187178-81187679	-1.59007	-0.994923	Onecut1_+
chr16:81187908-81188166__mm10__CCTCCGATCAGA__chr16:81187772-81188273	-0.741642	-0.725049	Onecut1_+
chr16:81200665-81200923__mm10__CTCATCCTACGA__chr16:81200550-81201051		-3.30113	Onecut1_+
chr16:81353142-81353400__mm10__CTCTGTTATGCT__chr16:81352912-813534132		-2.84189	Onecut1_+
chr16:84823803-84824061__mm10__ATAGAATGCAGG__chr16:84823695-84824196		-0.392535	Onecut1_+
chr16:85319039-85319297__mm10__AAGAAGGTTGCC__chr16:85318920-85319421	4.28812	1.07184	Onecut1_+
chr16:91765852-91766110__mm10__GCATGAGCCACT__chr16:91765737-917662381	-4.40448	-1.71396	Onecut1_+
chr16:97961359-97961617__mm10__GTGGACAAGCGA__chr16:97961235-97961736		0.386614	Onecut1_+
chr17:12935737-12935995__mm10__ATCCGGTAGTAT__chr17:12935627-12936128		0.773638	Onecut1_+
chr17:13700333-13700591__mm10__CCATCACGTAGG__chr17:13700208-13700709			Onecut1_+
chr17:15430028-15430286__mm10__GGTCTCACGCAA__chr17:15429897-15430398	1.25999	2.09932	Onecut1_+
chr17:24212447-24212705__mm10__AATTGGTAGGAG__chr17:24212319-24212820	2.94914	-0.988073	Onecut1_+
chr17:24224866-24225124__mm10__CGGATCTGAGCA__chr17:24224744-24225245	-2.01603	-0.599772	Onecut1_+
chr17:25152808-25153066__mm10__GCGAAGTCTACC__chr17:25152685-25153186		-2.35766	Onecut1_+
chr17:29513051-29513309__mm10__CACTAATACCTC__chr17:29512929-29513430	-3.56499	0.239748	Onecut1_+
chr17:31261379-31261637__mm10__AACCGAAGATAG__chr17:31261260-31261761		-1.2746	Onecut1_+
chr17:34862122-34862380__mm10__TTCTCACATACC__chr17:34861984-348624851	-0.795995	0.504725	Onecut1_+
chr17:43802614-43802872__mm10__AAGGATTACGTC__chr17:43802497-438029982	-0.856033	1.63492	Onecut1_+
chr17:43861216-43861474__mm10__TTAATACGCTCC__chr17:43861079-438615801		-0.807089	Onecut1_+
chr17:46453506-46453764__mm10__GCCGATAGACCT__chr17:46453340-46453841	-3.44261	-0.772136	Onecut1_+
chr17:46734107-46734365__mm10__CCAACCTCATAA__chr17:46733984-467344851	-2.72488	-0.266934	Onecut1_+
chr17:46735305-46735563__mm10__AATCCTGTGACG__chr17:46735211-467357121	-2.59387	0.0886112	Onecut1_+
chr17:46736022-46736280__mm10__GTCTCCACGCTT__chr17:46735862-467363631		0.749664	Onecut1_+
chr17:47464636-47464894__mm10__ACGATCTACCGA__chr17:47464441-47464942		0.274395	Onecut1_+
chr17:4868930-4869188__mm10__TCCTTGCAGAAT__chr17:4868805-48693062	-3.61021	-1.22479	Onecut1_+
chr17:64743748-64744006__mm10__CACCGATCCTTA__chr17:64743559-64744060		0.815894	Onecut1_+
chr17:69821949-69822207__mm10__ATAGACGCTTCC__chr17:69821820-69822321	2.36642	-1.62809	Onecut1_+
chr17:70834554-70834812__mm10__CAGCCAGCAGAT__chr17:70834428-70834929	-1.909	0.329497	Onecut1_+
chr17:71217283-71217541__mm10__GGTGGACTGTGT__chr17:71217268-712177692		0.11494	Onecut1_+
chr17:79892022-79892280__mm10__GCTGCCGTATGA__chr17:79891884-79892385		0.673813	Onecut1_+
chr17:79918481-79918739__mm10__GCATGAGTGTCG__chr17:79918359-79918860	2.98736	1.22015	Onecut1_+
chr17:79938349-79938607__mm10__CTCTACTTGCGC__chr17:79938221-79938722		-3.13637	Onecut1_+
chr17:85052406-85052664__mm10__CATATACCGCTA__chr17:85052332-850528332	-1.63163	1.12936	Onecut1_+
chr17:94656457-94656715__mm10__CAATCGTAGACA__chr17:94656322-94656823	4.84453	2.19923	Onecut1_+
chr18:12555629-12555887__mm10__ACAGTCAACCGA__chr18:12555489-12555990		1.00985	Onecut1_+
chr18:12842206-12842464__mm10__TACCGTGCGACT__chr18:12842087-12842588	-0.608314	0.187546	Onecut1_+
chr18:16739266-16739524__mm10__TCATCCGCTATT__chr18:16739149-167396502	2.67894	-0.396111	Onecut1_+
chr18:20611189-20611447__mm10__ACAACTCCACGG__chr18:20611063-20611564	-2.22436	2.41257	Onecut1_+
chr18:20663432-20663690__mm10__TCGTAATCACAG__chr18:20663313-20663814		-5.67717	Onecut1_+
chr18:20674347-20674605__mm10__TACGCCTCCAGT__chr18:20674150-20674651		-3.35924	Onecut1_+
chr18:3386131-3386389__mm10__GGAGGATTCAGG__chr18:3386010-3386511	-1.65038	1.98942	Onecut1_+
chr18:35627150-35627408__mm10__ATAGGTCCACTG__chr18:35627028-35627529		-2.62503	Onecut1_+
chr18:39031011-39031269__mm10__TGAGATCCGGTA__chr18:39030893-39031394		-0.98329	Onecut1_+
chr18:5092641-5092899__mm10__CCACTTACTTAC__chr18:5092542-50930432		-2.62246	Onecut1_+
chr18:51119396-51119654__mm10__TGACGGTGTAAT__chr18:51119277-51119778	-1.27509	-0.952427	Onecut1_+
chr18:59169120-59169378__mm10__TGGTCACTTAGG__chr18:59168996-59169497		-2.68281	Onecut1_+
chr18:75891891-75892149__mm10__CTCCTTAACAGA__chr18:75891768-758922692	1.37875	0.794026	Onecut1_+
chr18:84626902-84627160__mm10__TGATCGCTTACA__chr18:84626788-84627289	0.0320532	-1.14314	Onecut1_+
chr19:16326003-16326261__mm10__GTACTCGTCGGA__chr19:16325877-163263783		-0.444001	Onecut1_+
chr19:3674648-3674906__mm10__GACTATACGGTT__chr19:3674501-36750022		-4.56636	Onecut1_+
chr19:37695802-37696060__mm10__CGACGCTTAGAG__chr19:37695677-37696178	-0.531343	-0.696025	Onecut1_+
chr19:37696311-37696569__mm10__CGATTCTGCATA__chr19:37696189-37696690	-1.50527	-0.169576	Onecut1_+
chr19:38114979-38115237__mm10__ATAAGAGCAGAG__chr19:38114907-38115408	-1.40125	-1.65462	Onecut1_+
chr19:3815880-3816138__mm10__CCAATGACACGT__chr19:3815786-38162872	0.567827	1.19056	Onecut1_+
chr19:39506380-39506638__mm10__CATCGGTGAATT__chr19:39506190-39506691		-3.73216	Onecut1_+
chr19:40222829-40223087__mm10__CTATCTTGTGGA__chr19:40222708-40223209	-0.802182	-0.713801	Onecut1_+
chr19:4024557-4024815__mm10__CTGTTCTGATAG__chr19:4024442-40249431	0.311113	-1.18414	Onecut1_+
chr19:40410559-40410817__mm10__CGAAGAATGCTA__chr19:40410435-40410936		1.60413	Onecut1_+
chr19:4069005-4069263__mm10__ATGCGTAGAATC__chr19:4068877-40693781	-0.964468	-0.754689	Onecut1_+
chr19:43767955-43768213__mm10__CAGAGCCGACTT__chr19:43767919-43768420	-0.876965	-0.301901	Onecut1_+
chr19:43792548-43792806__mm10__GTGTGTACCAAT__chr19:43792414-43792915		-1.93543	Onecut1_+
chr19:44110411-44110669__mm10__ACGCGATGTGGA__chr19:44110293-44110794		1.21204	Onecut1_+
chr19:46658413-46658671__mm10__GCCATACACTAA__chr19:46658292-46658793		-4.48047	Onecut1_+
chr19:46668323-46668581__mm10__ATAGCTTACCGC__chr19:46668205-46668706	0.665988	-0.484504	Onecut1_+
chr19:55127113-55127371__mm10__TCAATTCAGAGC__chr19:55126994-55127495	4.41246	1.42926	Onecut1_+
chr19:55139386-55139644__mm10__TGGACACCGGAA__chr19:55139251-55139752	3.53243	0.0196721	Onecut1_+
chr19:55166842-55167100__mm10__TAGGACGATGTA__chr19:55166717-55167218		-2.14857	Onecut1_+
chr19:55192536-55192794__mm10__AGATGCCAAGAA__chr19:55192409-55192910	0.0228962	-0.117716	Onecut1_+
chr19:55700908-55701166__mm10__AGCGTGTCCATT__chr19:55700701-557012022	-1.74158	-0.0579865	Onecut1_+
chr19:57174054-57174312__mm10__GTCAACCAAGCC__chr19:57173936-571744371	-0.491183	0.135725	Onecut1_+
chr19:57174627-57174885__mm10__TTACATGACCTG__chr19:57174500-571750012		0.220151	Onecut1_+
chr19:5957460-5957718__mm10__CCTAGTTGCATT__chr19:5957342-59578431		-1.43179	Onecut1_+
chr19:6264955-6265213__mm10__CTCAAGTCGCCT__chr19:6264834-6265335		-0.810664	Onecut1_+
chr2:105058684-105058942__mm10__CTTCTAATGTGC__chr2:105058562-105059063		0.103214	Onecut1_+
chr2:132657280-132657538__mm10__TAAGACCACGTA__chr2:132657164-132657665	-1.24026	-0.175635	Onecut1_+
chr2:134520751-134521009__mm10__CTATCCACAGAC__chr2:134520631-134521132		-1.6808	Onecut1_+
chr2:134552423-134552681__mm10__CGCAGGTAACAG__chr2:134552303-134552804	-1.44886	-0.311767	Onecut1_+
chr2:155373949-155374207__mm10__CAGACGGTGACT__chr2:155373826-155374327	-0.430012	-1.4422	Onecut1_+
chr2:157353047-157353305__mm10__CTTCCATTAACC__chr2:157352927-157353428	-2.7939	-0.174885	Onecut1_+
chr2:158341417-158341675__mm10__GAGCCATTGTTA__chr2:158341303-158341804	-2.7914	-2.10318	Onecut1_+
chr2:163574332-163574590__mm10__AACACGCACACT__chr2:163574205-1635747061		0.516771	Onecut1_+
chr2:163586860-163587118__mm10__ACGAGCATAATC__chr2:163586757-163587258		0.404304	Onecut1_+
chr2:165558975-165559233__mm10__TGAGCCTACACG__chr2:165558854-1655593552		-0.541181	Onecut1_+
chr2:173152675-173152933__mm10__GTCAGTGTGCGT__chr2:173152548-173153049		0.0298995	Onecut1_+
chr2:180789116-180789374__mm10__CGAATGCGTGTT__chr2:180788995-180789496			Onecut1_+
chr2:25125250-25125508__mm10__GGATGGTGACTC__chr2:25125128-25125629	-2.69216	-0.619227	Onecut1_+
chr2:25472575-25472833__mm10__TCCTGTTCCAAG__chr2:25472460-25472961		-1.28651	Onecut1_+
chr2:33270636-33270894__mm10__TGCTGTCATGGA__chr2:33270510-33271011	-1.4448	-0.522108	Onecut1_+
chr2:36071753-36072011__mm10__AAGATATTCGCC__chr2:36071598-36072099	-0.38143	0.363758	Onecut1_+
chr2:58535265-58535523__mm10__AGCCATGCCGTA__chr2:58535127-58535628		-5.71063	Onecut1_+
chr2:58557209-58557467__mm10__TAGTTGACGTTC__chr2:58557085-58557586		-5.25456	Onecut1_+
chr2:58742087-58742345__mm10__TCACGGATGTTC__chr2:58741970-58742471		-2.37314	Onecut1_+
chr2:6196405-6196663__mm10__ACTTCCGTTATG__chr2:6196274-61967752		-2.01355	Onecut1_+
chr2:6726197-6726455__mm10__GTTAATAGGTCG__chr2:6726091-67265921	2.16074	-0.567376	Onecut1_+
chr2:67956265-67956523__mm10__AGTTGTACGTCC__chr2:67956153-67956654		0.45629	Onecut1_+
chr2:69386203-69386461__mm10__CAGCGGACTATA__chr2:69386081-69386582		3.43816	Onecut1_+
chr2:72173019-72173277__mm10__CAGCATCCTAGT__chr2:72172898-72173399	-1.77341	-0.268748	Onecut1_+
chr2:72179681-72179939__mm10__ACAGCATTCTTG__chr2:72179603-72180104	0.695433	1.06024	Onecut1_+
chr2:84761902-84762160__mm10__GATCCACGAAGG__chr2:84761780-84762281		-5.36011	Onecut1_+
chr2:90566104-90566362__mm10__ACGTAAGCGACT__chr2:90565983-90566484	-1.18203	0.365721	Onecut1_+
chr3:10302340-10302598__mm10__TCACCTAGACAT__chr3:10302221-10302722	-0.60498	-0.181456	Onecut1_+
chr3:108314101-108314359__mm10__CAACCAGTGCCT__chr3:108313976-1083144772	0.572806	-0.864661	Onecut1_+
chr3:130633827-130634085__mm10__TAAGACGACGCG__chr3:130633702-1306342032	-1.11167	-0.515329	Onecut1_+
chr3:131283274-131283532__mm10__ATCTCCGTCTGG__chr3:131283151-131283652	-0.76928	-0.280407	Onecut1_+
chr3:131312424-131312682__mm10__GGTGTGAAGCGT__chr3:131312320-131312821		-5.67939	Onecut1_+
chr3:131364755-131365013__mm10__CAGTAACCATTG__chr3:131364520-1313650212	1.9985	3.29478	Onecut1_+
chr3:138225926-138226184__mm10__GTCGAAGATGAG__chr3:138225809-138226310	-1.9227	0.48193	Onecut1_+
chr3:138363009-138363267__mm10__ACATTAGAGAGG__chr3:138362884-138363385		-2.44213	Onecut1_+
chr3:138410393-138410651__mm10__CGTTCCATATCA__chr3:138410256-138410757		-2.12801	Onecut1_+
chr3:142714594-142714852__mm10__GGTTGGTCCGAA__chr3:142714472-142714973	1.26082	4.09145	Onecut1_+
chr3:142744590-142744848__mm10__TACGCGGTTCAC__chr3:142744440-142744941		-4.15955	Onecut1_+
chr3:146580113-146580371__mm10__TTGAACAGGAAG__chr3:146579985-146580486		-1.20124	Onecut1_+
chr3:146607160-146607418__mm10__CCTATGACAATG__chr3:146606983-146607484	0.611496	0.850438	Onecut1_+
chr3:14864001-14864259__mm10__CCGCTGCTTAGA__chr3:14863884-148643851		-0.744244	Onecut1_+
chr3:14967276-14967534__mm10__ATCATTACCGAG__chr3:14967154-149676552	-2.21253	0.749888	Onecut1_+
chr3:19962842-19963100__mm10__ACTACCTTGTCC__chr3:19962727-199632281		2.72692	Onecut1_+
chr3:27156161-27156419__mm10__TCGTACAGCGCA__chr3:27156041-271565422			Onecut1_+
chr3:28722607-28722865__mm10__TAGCGAGACCTG__chr3:28722484-287229852	1.35002	-0.514213	Onecut1_+
chr3:28737001-28737259__mm10__CCTTGACTATCG__chr3:28736878-287373792		-0.0720267	Onecut1_+
chr3:36079860-36080118__mm10__AGCTTGCGGTCA__chr3:36079743-36080244	-1.53268	-0.676322	Onecut1_+
chr3:51200981-51201239__mm10__TTGTATCGGAGC__chr3:51200873-51201374		-0.497782	Onecut1_+
chr3:54760754-54761012__mm10__AACTACTTCTCC__chr3:54760630-547611311	-0.375121	-0.870421	Onecut1_+
chr3:62505520-62505778__mm10__ACCTTGTGAGTC__chr3:62505433-62505934		1.93201	Onecut1_+
chr3:69333873-69334131__mm10__CAAGCCTGCATG__chr3:69333758-69334259			Onecut1_+
chr3:83003182-83003440__mm10__CCGTGCAACCAA__chr3:83003025-830035261	-3.19007	0.0799634	Onecut1_+
chr3:93469691-93469949__mm10__ACGCCTTCCATA__chr3:93469538-93470039		-4.33643	Onecut1_+
chr3:93553375-93553633__mm10__TAGTTGAGACGG__chr3:93553256-93553757		-3.38899	Onecut1_+
chr3:94783506-94783764__mm10__ATTCGTGACAAG__chr3:94783433-947839342	-4.51341	-0.134694	Onecut1_+
chr3:96528647-96528905__mm10__TTCGCACTAACA__chr3:96528512-965290131			Onecut1_+
chr3:97611078-97611336__mm10__TCGGTGGACGTT__chr3:97610965-97611466	0.980421	-1.2406	Onecut1_+
chr3:97654716-97654974__mm10__AGCATACAGGAA__chr3:97654588-97655089		-0.201298	Onecut1_+
chr3:98016966-98017224__mm10__CAGATGCGAGTC__chr3:98016889-980173902	-0.459996	1.32818	Onecut1_+
chr3:98024441-98024699__mm10__ACGCTCCTTCCT__chr3:98024321-980248221		-1.89453	Onecut1_+
chr3:9920339-9920597__mm10__AGGACTTGTGGT__chr3:9920287-99207882		-2.45364	Onecut1_+
chr4:107899295-107899553__mm10__CGATCAGCTAGG__chr4:107899163-1078996641	-1.12517	0.671286	Onecut1_+
chr4:107900263-107900521__mm10__AGTTGGTTGATC__chr4:107900141-107900642	-5.24877	1.59847	Onecut1_+
chr4:118138952-118139210__mm10__AGGTTACATCTC__chr4:118138835-1181393362		1.17998	Onecut1_+
chr4:118216849-118217107__mm10__TCCTCGCAGTTG__chr4:118216723-1182172242	-2.09043	0.099814	Onecut1_+
chr4:122971230-122971488__mm10__AATTGAGAGTCC__chr4:122971110-122971611	-1.15411	-0.694714	Onecut1_+
chr4:123957959-123958217__mm10__CACATAATTCGG__chr4:123957835-123958336	-1.73108	-0.472266	Onecut1_+
chr4:123968720-123968978__mm10__AAGATCCGTTGC__chr4:123968592-123969093	-1.10213	-1.05146	Onecut1_+
chr4:123990797-123991055__mm10__CGATTGGTTCTG__chr4:123990710-123991211	-0.961903	-0.314592	Onecut1_+
chr4:132078418-132078676__mm10__CTCCGCAATTCC__chr4:132078286-1320787872	0.419275	2.11057	Onecut1_+
chr4:134814156-134814414__mm10__AACTTCTCTCGA__chr4:134814049-134814550	-0.188682	-0.772567	Onecut1_+
chr4:139632277-139632535__mm10__AGAGAGTGGTCA__chr4:139632160-139632661	-2.0271	-0.0945938	Onecut1_+
chr4:141163255-141163513__mm10__ATAACGCCAGAT__chr4:141163110-141163611		-1.35411	Onecut1_+
chr4:141240554-141240812__mm10__TTCACTCCTCTC__chr4:141240437-1412409382	1.49071	3.2399	Onecut1_+
chr4:141324891-141325149__mm10__GGACTACCAAGG__chr4:141324818-1413253192	0.334959	-0.867796	Onecut1_+
chr4:150706378-150706636__mm10__CGCCGTTATCAG__chr4:150706263-1507067641		-0.324454	Onecut1_+
chr4:150745582-150745840__mm10__TAACATCAGTCC__chr4:150745406-1507459071	-2.69822	-0.964032	Onecut1_+
chr4:150748227-150748485__mm10__ATAACGGATAGG__chr4:150748108-1507486091	-1.99632	-0.238893	Onecut1_+
chr4:150755695-150755953__mm10__GGACGCGATCTT__chr4:150755573-150756074		-4.31175	Onecut1_+
chr4:150853940-150854198__mm10__AAGACGTAATGG__chr4:150853774-1508542751	1.51343	1.3988	Onecut1_+
chr4:150870287-150870545__mm10__CGGATGAGGTAA__chr4:150870161-1508706621	-1.68785	-0.906522	Onecut1_+
chr4:150871202-150871460__mm10__CCAGGTCGTTCT__chr4:150871027-150871528			Onecut1_+
chr4:150873544-150873802__mm10__AGGACCATGAGA__chr4:150873420-1508739212	0.72577	-0.44635	Onecut1_+
chr4:19925740-19925998__mm10__ACAAGAATGGTC__chr4:19925618-19926119		1.77729	Onecut1_+
chr4:19984538-19984796__mm10__AGATCCTGTCGG__chr4:19984404-19984905		-2.15066	Onecut1_+
chr4:32570047-32570305__mm10__CGAATCTTATCC__chr4:32569930-32570431		-4.31614	Onecut1_+
chr4:41744148-41744406__mm10__AATCCGAGAAGA__chr4:41744031-417445321	-0.856284	-1.02442	Onecut1_+
chr4:41745077-41745335__mm10__CCAACCAGCTAC__chr4:41744965-41745466	-1.0028	0.41019	Onecut1_+
chr4:44070740-44070998__mm10__TAGTCCAGAAGG__chr4:44070620-44071121	-0.126002	0.088768	Onecut1_+
chr4:45412562-45412820__mm10__CGTGACCATGTG__chr4:45412443-45412944	-1.57953	-1.21966	Onecut1_+
chr4:45413728-45413986__mm10__TCCAAGACCTAT__chr4:45413614-454141152	3.60347	1.80671	Onecut1_+
chr4:48909225-48909483__mm10__CGCGCAGTTCTT__chr4:48909132-48909633	0.237524	0.175317	Onecut1_+
chr4:49148834-49149092__mm10__TAACGCCACTCC__chr4:49148707-49149208		1.02708	Onecut1_+
chr4:49179523-49179781__mm10__GTACGGAATAAC__chr4:49179503-49180004	2.7458	2.51495	Onecut1_+
chr4:49437041-49437299__mm10__CACGAGTTCCTT__chr4:49436921-49437422		0.116529	Onecut1_+
chr4:49480992-49481250__mm10__ACAGAGCAACTA__chr4:49480845-494813461		-3.06763	Onecut1_+
chr4:49486376-49486634__mm10__GCTGTATGCCTA__chr4:49486252-49486753		-5.4663	Onecut1_+
chr4:49510386-49510644__mm10__CTGACACCACAA__chr4:49510271-495107722		1.7863	Onecut1_+
chr4:57139446-57139704__mm10__AATACCGATCCG__chr4:57139271-571397722	-0.0705293	-0.421907	Onecut1_+
chr4:62082002-62082260__mm10__ACGAGTATCCGC__chr4:62081892-62082393		-1.27822	Onecut1_+
chr4:62083401-62083659__mm10__GAACGATGGAGC__chr4:62083373-62083874	-0.223438	-1.48862	Onecut1_+
chr4:6239120-6239378__mm10__AATCGAGCTGTG__chr4:6239002-6239503	0.0961376	2.39321	Onecut1_+
chr4:6246138-6246396__mm10__GGACCACTTACA__chr4:6246014-6246515	-2.32551	-0.245131	Onecut1_+
chr4:6273391-6273649__mm10__CTCCTGTCCTTA__chr4:6273318-62738191		-1.82933	Onecut1_+
chr4:65372820-65373078__mm10__TAACAGAGAGAC__chr4:65372695-65373196		-1.59691	Onecut1_+
chr4:65947231-65947489__mm10__GCAACTACAATG__chr4:65947109-65947610	-0.362286	-0.932631	Onecut1_+
chr4:72122378-72122636__mm10__CGGTCACGATCA__chr4:72122259-721227602	-0.872019	0.53298	Onecut1_+
chr4:97900328-97900586__mm10__ATCTCTCCATTC__chr4:97900202-979007032	-1.81251	-0.98935	Onecut1_+
chr5:107238131-107238389__mm10__ACGCTTGTCGAA__chr5:107238010-1072385111	0.30484	-0.47625	Onecut1_+
chr5:107261257-107261515__mm10__GAGACAACAACT__chr5:107261129-107261630	0.568083	-1.06876	Onecut1_+
chr5:116435220-116435478__mm10__CCTGATGCGAAC__chr5:116435088-116435589	2.168	0.950725	Onecut1_+
chr5:116445736-116445994__mm10__CATGATTCTCTG__chr5:116445568-116446069	3.83872	1.17168	Onecut1_+
chr5:117144383-117144641__mm10__GGATCGAGCTTG__chr5:117144259-117144760	-1.82677	-0.904218	Onecut1_+
chr5:117279251-117279509__mm10__CAGCTTGCCATA__chr5:117279249-1172797502	-0.185347	0.242557	Onecut1_+
chr5:117365947-117366205__mm10__CTACGAGACGCA__chr5:117365832-117366333	3.41773	4.17609	Onecut1_+
chr5:120468339-120468597__mm10__TTCAACACCAAC__chr5:120468218-1204687193	0.824374	-0.0985978	Onecut1_+
chr5:120481971-120482229__mm10__GCGTATGTCGAA__chr5:120481825-1204823261		-2.79561	Onecut1_+
chr5:123196794-123197052__mm10__TAGAGTCGGTGG__chr5:123196679-1231971802	-0.419228	-0.37783	Onecut1_+
chr5:123995488-123995746__mm10__GTTGTGATTCCA__chr5:123995355-123995856	-2.42443	0.0804491	Onecut1_+
chr5:124236165-124236423__mm10__GAAGACAGATAC__chr5:124236032-1242365332			Onecut1_+
chr5:125412264-125412522__mm10__AGCTTGCAGACT__chr5:125412121-125412622	0.244229	0.156942	Onecut1_+
chr5:130074567-130074825__mm10__GCGTCCTACTGA__chr5:130074453-1300749542		-0.10459	Onecut1_+
chr5:135674924-135675182__mm10__AAGTTCTAGTGG__chr5:135674792-1356752931	-1.67625	-1.51882	Onecut1_+
chr5:135708000-135708258__mm10__GACCTACGTGTT__chr5:135707785-1357082862		-0.531525	Onecut1_+
chr5:9034600-9034858__mm10__TTCTTCTAGTGC__chr5:9034454-90349552	0.64466	1.41539	Onecut1_+
chr5:92745874-92746132__mm10__ACACTACCTCAG__chr5:92745759-927462602	3.87786	4.33016	Onecut1_+
chr5:99246256-99246514__mm10__AGTCTCGTGTCC__chr5:99246127-99246628			Onecut1_+
chr6:113947621-113947879__mm10__TCTTAGCTCTGA__chr6:113947497-113947998			Onecut1_+
chr6:113957324-113957582__mm10__CTTCGACACAGG__chr6:113957214-113957715	0.0787164	0.204169	Onecut1_+
chr6:115463017-115463275__mm10__TCATGCGAGTTC__chr6:115462827-1154633282	1.10535	-0.606149	Onecut1_+
chr6:117169961-117170219__mm10__ACATGAGGTATC__chr6:117169848-1171703491	-0.378762	-0.898555	Onecut1_+
chr6:128532754-128533012__mm10__TTCACCAGCCGA__chr6:128532640-128533141	3.59121	-0.459545	Onecut1_+
chr6:128631415-128631673__mm10__ATATGCAGGTTC__chr6:128631327-128631828		-0.774483	Onecut1_+
chr6:129175665-129175923__mm10__CCTCCATGACCA__chr6:129175552-129176053		-3.4657	Onecut1_+
chr6:129204544-129204802__mm10__CGTGCAAGAGTC__chr6:129204439-1292049401	-4.67374	-1.22324	Onecut1_+
chr6:134161073-134161331__mm10__AGCGCGAGCATT__chr6:134160941-1341614422	-0.544279	0.309908	Onecut1_+
chr6:134171964-134172222__mm10__TTATGGTGCGTT__chr6:134171830-134172331	0.803413	-0.0802981	Onecut1_+
chr6:140280044-140280302__mm10__GAGCATATAACG__chr6:140279943-1402804441	0.587898	0.470095	Onecut1_+
chr6:140674480-140674738__mm10__TGGAACTCGATA__chr6:140674330-140674831	1.05336	-0.328042	Onecut1_+
chr6:143243224-143243482__mm10__ATGGTCAGCCTA__chr6:143243140-1432436411		0.798722	Onecut1_+
chr6:23114793-23115051__mm10__TTACCGATTACC__chr6:23114664-23115165		0.0497559	Onecut1_+
chr6:23132925-23133183__mm10__TCGGAACATTGC__chr6:23132836-23133337	-1.39445	0.570963	Onecut1_+
chr6:23144013-23144271__mm10__CTAGCGGTTGTT__chr6:23143895-23144396		-3.49217	Onecut1_+
chr6:23248289-23248547__mm10__ACTCGATGAATG__chr6:23248155-23248656	2.37738	0.817259	Onecut1_+
chr6:23829429-23829687__mm10__AATCATCGTACC__chr6:23829308-238298091		-2.24823	Onecut1_+
chr6:28847592-28847850__mm10__ATTCCTCGACTG__chr6:28847475-28847976	-2.17523	-0.037647	Onecut1_+
chr6:29658686-29658944__mm10__TGGAGCGGTCTT__chr6:29658568-29659069		-1.59575	Onecut1_+
chr6:29660672-29660930__mm10__TTAACTCGAACC__chr6:29660591-29661092	-1.51668	0.402228	Onecut1_+
chr6:35253612-35253870__mm10__TGCGTAACATGG__chr6:35253487-352539882		-3.52202	Onecut1_+
chr6:48452819-48453077__mm10__AAGTCGGAGGTC__chr6:48452701-48453202	-2.74916	-0.289892	Onecut1_+
chr6:51656994-51657252__mm10__GCGTGAGATAGG__chr6:51656874-51657375	-1.59773	-0.445467	Onecut1_+
chr6:51701331-51701589__mm10__CTGAGACATCGC__chr6:51701234-51701735	0.703024	0.805875	Onecut1_+
chr6:72115035-72115293__mm10__CATCGCTAACGC__chr6:72114896-72115397	-0.204791	-0.624398	Onecut1_+
chr6:72227089-72227347__mm10__CAAGTCCACAGG__chr6:72226956-722274571	-2.28044	-0.800502	Onecut1_+
chr6:72653509-72653767__mm10__CTGATAAGAGTC__chr6:72653396-726538971	-0.729986	-0.560213	Onecut1_+
chr6:88727474-88727732__mm10__CCGCCTCAGTAA__chr6:88727346-88727847		-2.30246	Onecut1_+
chr6:88745088-88745346__mm10__GAATTATCCTCG__chr6:88744975-88745476		0.467971	Onecut1_+
chr6:90450811-90451069__mm10__TGGACGCAGACA__chr6:90450698-90451199	-3.0675	-0.34384	Onecut1_+
chr6:90475915-90476173__mm10__TACGTGGAGGTT__chr6:90475786-90476287	1.85936	-0.0946359	Onecut1_+
chr6:90506941-90507199__mm10__CCTGCCAATGCT__chr6:90506782-905072832	0.588295	0.125563	Onecut1_+
chr6:90514940-90515198__mm10__CTGCACGGACAA__chr6:90514815-90515316	-1.17026	0.418726	Onecut1_+
chr6:95652880-95653138__mm10__CAGAGTATCGTT__chr6:95652761-956532622		1.59554	Onecut1_+
chr7:114323229-114323487__mm10__ACAAGTCGAAGG__chr7:114323028-1143235291	2.31479	0.9039	Onecut1_+
chr7:116034403-116034661__mm10__TCTGGACCTTCA__chr7:116034223-1160347242	1.86337	0.916545	Onecut1_+
chr7:123420114-123420372__mm10__AAGAGTGCAAGC__chr7:123419980-123420481	-0.187236	0.109794	Onecut1_+
chr7:132664855-132665113__mm10__ACACATCAAGAG__chr7:132664770-132665271		-4.0399	Onecut1_+
chr7:132672447-132672705__mm10__TCACAACTCGGT__chr7:132672339-1326728401	1.39687	0.172899	Onecut1_+
chr7:132939186-132939444__mm10__GCGTGACAGCAA__chr7:132939057-132939558	0.533803	-0.569406	Onecut1_+
chr7:140756552-140756810__mm10__CCGCCAATGAAG__chr7:140756423-1407569242	-0.282272	1.86393	Onecut1_+
chr7:140776119-140776377__mm10__AACCTACCACAA__chr7:140775996-140776497	0.617826	-0.721737	Onecut1_+
chr7:141340522-141340780__mm10__AGGTTGGTGTAA__chr7:141340457-1413409582		-5.5887	Onecut1_+
chr7:19695480-19695738__mm10__CGCTTCGCTACA__chr7:19695248-196957491		1.13503	Onecut1_+
chr7:30590505-30590763__mm10__GGTGACTGGAGA__chr7:30590281-305907821		-0.288955	Onecut1_+
chr7:30941245-30941503__mm10__CGTAAGCTCGAC__chr7:30941136-30941637		-2.11655	Onecut1_+
chr7:30985437-30985695__mm10__TACTCGTGCTGG__chr7:30985316-30985817	-2.64038	-0.561759	Onecut1_+
chr7:35747049-35747307__mm10__GCTCAGTCTCGA__chr7:35746886-35747387	0.218801	0.0430438	Onecut1_+
chr7:45147858-45148116__mm10__AGCACCGCATAT__chr7:45147789-45148290		-1.66767	Onecut1_+
chr7:46746485-46746743__mm10__TGTGTACGTGCA__chr7:46746364-467468651	-0.103179	0.529155	Onecut1_+
chr7:88291158-88291416__mm10__ATAGCCTCAATG__chr7:88291031-88291532		-0.28203	Onecut1_+
chr7:97417573-97417831__mm10__GGTTGTCTCGCA__chr7:97417437-97417938		-3.72646	Onecut1_+
chr8:105088627-105088885__mm10__GCTTCCTGACAA__chr8:105088516-105089017	-0.0413039	-0.0426917	Onecut1_+
chr8:105104316-105104574__mm10__GAGGTTCCAGTT__chr8:105104177-105104678		-1.374	Onecut1_+
chr8:106623142-106623400__mm10__GTCGCCTTCTGA__chr8:106623075-1066235762			Onecut1_+
chr8:109982467-109982725__mm10__TATGAACGCGCC__chr8:109982346-109982847	-2.65087	-0.284434	Onecut1_+
chr8:109994694-109994952__mm10__CTGTACCAATCT__chr8:109994550-109995051		-1.96035	Onecut1_+
chr8:109996022-109996280__mm10__GACTCAAGCAGC__chr8:109995840-109996341	-0.589455	-1.08411	Onecut1_+
chr8:110000001-110000259__mm10__CGTGCTATCAGT__chr8:109999938-110000439	1.24422	-1.72033	Onecut1_+
chr8:110000769-110001027__mm10__CTCGATATGTGC__chr8:110000640-110001141	-2.61679	-0.513118	Onecut1_+
chr8:114117415-114117673__mm10__GCACAGAATACC__chr8:114117282-1141177831	3.77772	-0.383951	Onecut1_+
chr8:11530812-11531070__mm10__AAGGTGCCGACT__chr8:11530676-11531177	0.669411	-1.00381	Onecut1_+
chr8:121944945-121945203__mm10__AAGACAAGGAAC__chr8:121944823-1219453241		-0.0844219	Onecut1_+
chr8:122306665-122306923__mm10__GTCCGAGCTACA__chr8:122306576-122307077	-2.96663	-0.471418	Onecut1_+
chr8:122317985-122318243__mm10__CTCGTAAGGTCT__chr8:122317859-1223183601	0.615443	-0.87502	Onecut1_+
chr8:122330554-122330812__mm10__AGAATCCATGAC__chr8:122330439-1223309401		-0.520501	Onecut1_+
chr8:123043942-123044200__mm10__CCGTTATTGTAG__chr8:123043822-1230443231	1.12168	-0.860327	Onecut1_+
chr8:123242406-123242664__mm10__CTATGCCGCCAA__chr8:123242267-1232427681	-0.31811	-1.0285	Onecut1_+
chr8:126614220-126614478__mm10__GCTAGGAGTCAA__chr8:126614168-126614669		-1.14516	Onecut1_+
chr8:127441144-127441402__mm10__GAATCACTGTAG__chr8:127441021-1274415222	0.837862	1.05304	Onecut1_+
chr8:128357183-128357441__mm10__AAGGACTCGCGT__chr8:128357126-1283576272	-0.346244	-0.159912	Onecut1_+
chr8:13057425-13057683__mm10__ACATCTCGGTAC__chr8:13057273-130577741	-0.826783	0.0334278	Onecut1_+
chr8:22037083-22037341__mm10__CTAGCGGTAACG__chr8:22036993-22037494	-0.361845	-0.201647	Onecut1_+
chr8:24428562-24428820__mm10__CTCATGCTTGTA__chr8:24428424-24428925	0.416331	0.505714	Onecut1_+
chr8:24573131-24573389__mm10__GATCCACTGCCA__chr8:24573002-24573503	-1.66451	-0.630591	Onecut1_+
chr8:3412103-3412361__mm10__ACAACGCAATCG__chr8:3411862-34123632	-1.29536	-0.93677	Onecut1_+
chr8:35300912-35301170__mm10__GTGCTACAAGTC__chr8:35300820-353013212		-2.40965	Onecut1_+
chr8:35406212-35406470__mm10__AGTCGCTCCTGT__chr8:35406104-35406605	-0.901432	-0.0860104	Onecut1_+
chr8:35415417-35415675__mm10__GATGTCTAGGAA__chr8:35415297-35415798	0.184774	-1.07569	Onecut1_+
chr8:40876566-40876824__mm10__AGTGTGCGCCTT__chr8:40876444-40876945	3.47493	3.46353	Onecut1_+
chr8:40887117-40887375__mm10__CTTCCTCGCCTT__chr8:40887006-40887507		-1.28917	Onecut1_+
chr8:40887787-40888045__mm10__CACACCAACTGA__chr8:40887666-40888167		-5.5314	Onecut1_+
chr8:40892037-40892295__mm10__TACTAGCTGTCA__chr8:40891913-408924141	2.11873	0.585219	Onecut1_+
chr8:45239417-45239675__mm10__TGATGGTAAGAC__chr8:45239299-45239800		-1.84319	Onecut1_+
chr8:45621632-45621890__mm10__TCTCCGATCCTC__chr8:45621508-45622009	0.524469	0.178195	Onecut1_+
chr8:45626527-45626785__mm10__CCAGACAAGTAT__chr8:45626397-456268982		4.71722	Onecut1_+
chr8:46327322-46327580__mm10__CTACGTCGCTGA__chr8:46327246-46327747	0.0330106	-1.06399	Onecut1_+
chr8:46358464-46358722__mm10__ACTACCGCGTTA__chr8:46358350-46358851	-0.470662	0.710113	Onecut1_+
chr8:46529579-46529837__mm10__ACGCGATTGCTT__chr8:46529455-46529956	0.369881	-1.08541	Onecut1_+
chr8:5106917-5107175__mm10__CTCCTCATCTAA__chr8:5106780-5107281	-1.17497	1.30984	Onecut1_+
chr8:61273374-61273632__mm10__CCGAGGAGAAGT__chr8:61273231-612737322	-2.49061	0.327276	Onecut1_+
chr8:70648148-70648406__mm10__TCCAGATCAAGG__chr8:70648005-706485061		-0.620277	Onecut1_+
chr8:93233949-93234207__mm10__ACGTCATGCTCG__chr8:93233855-932343561	-2.37409	-1.17256	Onecut1_+
chr8:93252579-93252837__mm10__ATCACACAGAAC__chr8:93252462-932529631	4.86381	2.34467	Onecut1_+
chr8:94454939-94455197__mm10__GGACTAGCAATA__chr8:94454825-94455326	-2.42072	-0.479555	Onecut1_+
chr8:95424783-95425041__mm10__TACTGTCCGTCC__chr8:95424653-95425154	-2.31148	0.461686	Onecut1_+
chr9:103274858-103275116__mm10__GTCTAATAAGCG__chr9:103274745-1032752461		0.261718	Onecut1_+
chr9:104071216-104071474__mm10__TTCCGTGCATGA__chr9:104071042-104071543	0.0104412	0.233521	Onecut1_+
chr9:106267014-106267272__mm10__AAGCAACGTCGG__chr9:106266888-106267389		0.474563	Onecut1_+
chr9:106724948-106725206__mm10__TGGAACCGCACA__chr9:106724814-106725315	3.7811	1.07531	Onecut1_+
chr9:107674861-107675119__mm10__CACGAACCTACT__chr9:107674729-107675230	-0.186847	0.227418	Onecut1_+
chr9:111461809-111462067__mm10__CGCGGTGTTATC__chr9:111461698-111462199	-4.28283	0.109167	Onecut1_+
chr9:121950487-121950745__mm10__AGAGGATTCACT__chr9:121950343-121950844	-2.43531	-0.715987	Onecut1_+
chr9:14435914-14436172__mm10__ACCGCAAGATGG__chr9:14435795-14436296	0.55863	0.349825	Onecut1_+
chr9:20862220-20862478__mm10__CCATATCTCTCG__chr9:20862097-208625981		-5.65208	Onecut1_+
chr9:21822785-21823043__mm10__GGATCTTGCCGA__chr9:21822661-218231621	-0.211158	-0.846864	Onecut1_+
chr9:42196625-42196883__mm10__ACACTGACCGGA__chr9:42196517-421970182		1.02528	Onecut1_+
chr9:42271480-42271738__mm10__ACTCGATTGCCA__chr9:42271360-42271861	0.834939	0.242421	Onecut1_+
chr9:46228557-46228815__mm10__AGTCTTCCTGGT__chr9:46228438-46228939		-3.30022	Onecut1_+
chr9:46259138-46259396__mm10__TCTCAAGTCCGG__chr9:46259016-46259517	-0.286248	-0.898714	Onecut1_+
chr9:47423573-47423831__mm10__GCAACTAAGCGC__chr9:47423454-474239552	-1.66225	0.277192	Onecut1_+
chr9:48282452-48282710__mm10__ATTGTATCGCGT__chr9:48282325-482828262	-0.180664	-0.235638	Onecut1_+
chr9:48819285-48819543__mm10__TGTTCCTCATTG__chr9:48819141-488196421	-4.54146	-1.27214	Onecut1_+
chr9:53356660-53356918__mm10__AAGGTGTCATAC__chr9:53356515-533570162		1.62569	Onecut1_+
chr9:57759300-57759558__mm10__CGTGCAACATTA__chr9:57759187-57759688	-1.64647	-0.454636	Onecut1_+
chr9:64934079-64934337__mm10__ACACCACGTTCC__chr9:64933888-64934389		0.156979	Onecut1_+
chr9:64934529-64934787__mm10__TAGGATCACAGA__chr9:64934422-649349232		-0.442147	Onecut1_+
chr9:70242504-70242762__mm10__TGTCTTGGAGTT__chr9:70242387-702428882		-5.45413	Onecut1_+
chr9:77848602-77848860__mm10__GTTCAAGACAAG__chr9:77848491-77848992		0.0915341	Onecut1_+
chr9:79610346-79610604__mm10__AAGAGTCACGAG__chr9:79610222-79610723	4.28297	1.04834	Onecut1_+
chr9:86728308-86728566__mm10__ATGTAGACTGCA__chr9:86728260-867287612			Onecut1_+
chrX:20549626-20549884__mm10__CCAGTATTAGCA__chrX:20549499-20550000	-2.22797	-1.32349	Onecut1_+
chr1:126301256-126301514__mm10__TATGCGCGAAGG__chr1:126301108-126301609		-0.56817	Foxa1_+
chr1:130733818-130734076__mm10__AAGAGTACCACC__chr1:130733698-1307341993	-1.76975	-0.782001	Foxa1_+
chr1:130761674-130761932__mm10__CGCCATAGAATA__chr1:130761553-130762054	1.56351	0.481905	Foxa1_+
chr1:130764118-130764376__mm10__GCAGACAGACCA__chr1:130764005-1307645061		-4.04116	Foxa1_+
chr1:130822211-130822469__mm10__ATACTCGCTCCG__chr1:130822103-1308226043	2.818	1.60335	Foxa1_+
chr1:133362129-133362387__mm10__ACCAACGATCTG__chr1:133362012-133362513	-0.196303	-0.587368	Foxa1_+
chr1:136929821-136930079__mm10__CCTCGGTAATCC__chr1:136929698-136930199	2.44974	1.02744	Foxa1_+
chr1:153905082-153905340__mm10__CCAACGTAGCGA__chr1:153904961-1539054622	-1.222	-0.797903	Foxa1_+
chr1:162871673-162871931__mm10__AACAGAACTCCT__chr1:162871552-162872053		-1.08008	Foxa1_+
chr1:170694809-170695067__mm10__CCATAGTGAACC__chr1:170694617-1706951182	-1.65227	-0.360963	Foxa1_+
chr1:171224899-171225157__mm10__CGCCTATCCGAA__chr1:171224859-171225360	-0.278981	1.27859	Foxa1_+
chr1:172652275-172652533__mm10__GAACGGTCACAA__chr1:172652150-1726526513		-1.82299	Foxa1_+
chr1:178600882-178601140__mm10__TAAGCGGTGAGA__chr1:178600749-1786012501	0.815642	0.557499	Foxa1_+
chr1:187631501-187631759__mm10__AGGTGTGTGGTG__chr1:187631379-187631880	-1.78479	-0.309825	Foxa1_+
chr1:190173708-190173966__mm10__ACTATTCCGATG__chr1:190173492-1901739932	-3.31401	0.221137	Foxa1_+
chr1:191641483-191641741__mm10__CCGTCATCTCCA__chr1:191641362-1916418632		2.73177	Foxa1_+
chr1:194677895-194678153__mm10__ACCGTGTTGCGT__chr1:194677766-194678267	0.939889	2.3056	Foxa1_+
chr1:45905302-45905560__mm10__TGCTGAACCGTA__chr1:45905118-459056192		-0.749377	Foxa1_+
chr1:51770169-51770427__mm10__GTCTCCGATGGT__chr1:51770043-517705441		-5.34624	Foxa1_+
chr1:60669092-60669350__mm10__ACCATGCTCCTG__chr1:60668973-606694742	2.58102	1.54045	Foxa1_+
chr1:72173426-72173684__mm10__TCAGAATCAACC__chr1:72173283-72173784	3.15286	-1.08626	Foxa1_+
chr1:75214602-75214860__mm10__TGCTTCAACATC__chr1:75214462-752149631	2.41669	2.31819	Foxa1_+
chr1:91446088-91446346__mm10__AGATCGTCACAC__chr1:91446084-914465851	1.90212	2.26035	Foxa1_+
chr10:105567880-105568138__mm10__CGGTTGTTGCCA__chr10:105567788-105568289	-2.96237	2.82674	Foxa1_+
chr10:107316160-107316418__mm10__ACATACAACGCT__chr10:107316034-1073165352	-0.708698	-0.241783	Foxa1_+
chr10:108710566-108710824__mm10__ATTCGATGGTCA__chr10:108710434-1087109352	0.721753	-0.707177	Foxa1_+
chr10:127355448-127355706__mm10__AATACAAGCGGA__chr10:127355402-127355903	3.17585	1.69109	Foxa1_+
chr10:127763957-127764215__mm10__CAACGCTAGGTC__chr10:127763854-1277643554	-1.34534	0.937036	Foxa1_+
chr10:127904829-127905087__mm10__GAGTCCTGAAGA__chr10:127904705-1279052062		0.0394783	Foxa1_+
chr10:128197097-128197355__mm10__CACTATACTTGG__chr10:128196975-128197476	-1.99556	-1.92907	Foxa1_+
chr10:128208778-128209036__mm10__CCTTGTGTCCGT__chr10:128208558-1282090593		-1.57118	Foxa1_+
chr10:128209179-128209437__mm10__CGGAACCTAACA__chr10:128209067-1282095683	-3.85803	-1.04706	Foxa1_+
chr10:128587769-128588027__mm10__CCTGCCTTGTGT__chr10:128587682-1285881832	3.55258	-1.6166	Foxa1_+
chr10:128965063-128965321__mm10__TTGACTAGCCAT__chr10:128964936-1289654371	-1.75002	1.83285	Foxa1_+
chr10:20046147-20046405__mm10__TGGAACTAAGAC__chr10:20046106-200466073	3.64683	0.292987	Foxa1_+
chr10:31607445-31607703__mm10__CCAACCATGATC__chr10:31607312-31607813		0.845724	Foxa1_+
chr10:40125188-40125446__mm10__AGTGGAAGATAG__chr10:40124976-401254772	-0.497867	-0.98611	Foxa1_+
chr10:40163949-40164207__mm10__TACCGCAACTCG__chr10:40163831-401643322	2.29481	0.454463	Foxa1_+
chr10:40494843-40495101__mm10__ACATTCCTTCGT__chr10:40494698-404951991		2.10862	Foxa1_+
chr10:59983513-59983771__mm10__ACTTACTAGCTC__chr10:59983354-599838551		1.13165	Foxa1_+
chr10:69190519-69190777__mm10__GTGGACCTACAA__chr10:69190363-691908643	-2.85898	-0.938852	Foxa1_+
chr10:69305703-69305961__mm10__CACTGGTACGGA__chr10:69305596-693060971			Foxa1_+
chr10:69320780-69321038__mm10__GCAACTCGCTAG__chr10:69320762-693212631	2.89938	1.62769	Foxa1_+
chr10:77097466-77097724__mm10__GTAGGAAGGTGG__chr10:77097324-770978251	-2.93868	-0.0064007	Foxa1_+
chr10:77146929-77147187__mm10__GTCCTTGGTGGT__chr10:77146900-771474012	0.223645	-1.41736	Foxa1_+
chr10:87518542-87518800__mm10__CAGCCGTGGTTA__chr10:87518432-875189333		0.37473	Foxa1_+
chr10:87520426-87520684__mm10__CGTGGATGTACC__chr10:87520298-875207993		-4.41289	Foxa1_+
chr10:87902000-87902258__mm10__TGGAGGTGAGGA__chr10:87901885-879023861		-1.01299	Foxa1_+
chr10:87927074-87927332__mm10__ATATTCGCGTTC__chr10:87926953-879274541		-1.81159	Foxa1_+
chr10:93543263-93543521__mm10__CGTAACCACCGA__chr10:93543119-935436201	-0.948922	1.00428	Foxa1_+
chr11:100490974-100491232__mm10__ACAGCGGTACAC__chr11:100490731-1004912321		-0.286721	Foxa1_+
chr11:100518349-100518607__mm10__CCATGATAAGAC__chr11:100518233-1005187343	1.76638	2.50562	Foxa1_+
chr11:101362343-101362601__mm10__TGGAGATACGAA__chr11:101362187-1013626883		2.05981	Foxa1_+
chr11:102432882-102433140__mm10__ACAGTTCGGTGA__chr11:102432806-1024333072		-4.08968	Foxa1_+
chr11:108956020-108956278__mm10__CCGAGCAGCATT__chr11:108955900-1089564012		-1.24639	Foxa1_+
chr11:119577791-119578049__mm10__GTAACCATGAGC__chr11:119577662-119578163	-0.198606	-0.300482	Foxa1_+
chr11:35919920-35920178__mm10__AGGAGACTGTAC__chr11:35919855-359203562		-1.6249	Foxa1_+
chr11:35951149-35951407__mm10__GCCTCTTGATAC__chr11:35950988-359514893		-0.583375	Foxa1_+
chr11:35968384-35968642__mm10__TGGTCCGAACGT__chr11:35968235-359687361		-3.73263	Foxa1_+
chr11:36036425-36036683__mm10__TCACAGATAGCT__chr11:36036346-360368473		-1.01778	Foxa1_+
chr11:43891527-43891785__mm10__CTCGCTCCATTG__chr11:43891407-438919082	-0.297868	0.306723	Foxa1_+
chr11:51852064-51852322__mm10__GGTACGTTCGCT__chr11:51851944-518524452		-3.61798	Foxa1_+
chr11:5421947-5422205__mm10__AGCCTTAATGTG__chr11:5421822-54223232			Foxa1_+
chr11:58095664-58095922__mm10__GTTATGCAGAGA__chr11:58095534-580960351	-0.471263	-1.65088	Foxa1_+
chr11:6012023-6012281__mm10__TCCATTGAAGTC__chr11:6011813-60123141	-1.64887	-0.565398	Foxa1_+
chr11:70822374-70822632__mm10__GGTGTCAAGCCA__chr11:70822253-708227541			Foxa1_+
chr11:79229288-79229546__mm10__ACGAGCGAGGAA__chr11:79229163-792296642	-0.894031	-0.166132	Foxa1_+
chr11:83819838-83820096__mm10__GGTTAGCCAGCA__chr11:83819818-838203192	-1.1027	-0.808475	Foxa1_+
chr11:83877813-83878071__mm10__AACGGAATTACC__chr11:83877604-838781052	-0.301856	1.01562	Foxa1_+
chr11:83881483-83881741__mm10__GTCAGCGTGGAA__chr11:83881371-838818721		-0.59568	Foxa1_+
chr11:87690419-87690677__mm10__CTCTGCACTTCG__chr11:87690298-876907993		1.14149	Foxa1_+
chr11:87701145-87701403__mm10__GAAGGTACGTCC__chr11:87701025-877015263		-2.16058	Foxa1_+
chr11:87709720-87709978__mm10__GCTGATGATAAC__chr11:87709663-877101641			Foxa1_+
chr11:90382067-90382325__mm10__CTACGCTCACCA__chr11:90381984-903824851	-2.6958	-0.249172	Foxa1_+
chr12:108857567-108857825__mm10__CCTCGTAGCAGT__chr12:108857442-1088579432	-0.703648	-1.51141	Foxa1_+
chr12:16753266-16753524__mm10__TCCTATTACACC__chr12:16753089-167535901	-1.85714	0.0275218	Foxa1_+
chr12:25013220-25013478__mm10__CTAAGTCGCGGT__chr12:25013074-250135752		2.01859	Foxa1_+
chr12:25233332-25233590__mm10__GTTGTGAGCCTT__chr12:25233215-252337163		-3.69968	Foxa1_+
chr12:35501150-35501408__mm10__TCGGTCCTGTGA__chr12:35501046-355015472	-0.305239	-1.38802	Foxa1_+
chr12:35503848-35504106__mm10__TGCGAACGATTA__chr12:35503721-35504222	-1.70978	-0.0762676	Foxa1_+
chr12:35578916-35579174__mm10__TCACTTCGCAAC__chr12:35578759-355792602		-2.63209	Foxa1_+
chr12:52376819-52377077__mm10__TTAGATACCACC__chr12:52376700-523772011		-0.130511	Foxa1_+
chr12:52445767-52446025__mm10__CGTAGAGCTGGT__chr12:52445669-524461702	-0.676583	1.33161	Foxa1_+
chr12:52448300-52448558__mm10__GCCTGCTACTGT__chr12:52448179-524486802		-1.12969	Foxa1_+
chr12:54549699-54549957__mm10__AAGGACAATAGC__chr12:54549573-54550074	0.192313	0.952909	Foxa1_+
chr12:70226673-70226931__mm10__ACGAGACATTAG__chr12:70226560-702270612		0.712153	Foxa1_+
chr12:77498245-77498503__mm10__CTCGCTCTAAGG__chr12:77498127-77498628	0.899554	0.106463	Foxa1_+
chr12:8038166-8038424__mm10__ACAGGTCGAGCT__chr12:8038033-80385343	0.633922	-0.859782	Foxa1_+
chr13:104116246-104116504__mm10__GTAGACCTTATG__chr13:104116120-104116621		-0.260601	Foxa1_+
chr13:108536532-108536790__mm10__AAGTCGCTATGA__chr13:108536390-1085368913		0.838775	Foxa1_+
chr13:109502814-109503072__mm10__GGTAAGCTGCAC__chr13:109502672-1095031732	5.7079	1.78596	Foxa1_+
chr13:111531801-111532059__mm10__TCCTCATGTCGG__chr13:111531669-1115321701		-4.55351	Foxa1_+
chr13:12542123-12542381__mm10__CAAGCACGTCCT__chr13:12542042-12542543	-0.908484	1.46218	Foxa1_+
chr13:13591955-13592213__mm10__CCGGACGAACTA__chr13:13591840-135923411		-1.47356	Foxa1_+
chr13:23730567-23730825__mm10__AAGTGCCATGTT__chr13:23730425-237309262	2.30544	3.09166	Foxa1_+
chr13:24144184-24144442__mm10__GAACCTTACAAC__chr13:24144055-241445561	-1.67428	-0.477558	Foxa1_+
chr13:24546824-24547082__mm10__TAACTACCAACC__chr13:24546688-245471892	-1.4121	-0.97904	Foxa1_+
chr13:24947214-24947472__mm10__ACGAGAGACGCT__chr13:24947085-24947586	-0.542836	1.64526	Foxa1_+
chr13:34054453-34054711__mm10__GTCCTGTCATAT__chr13:34054321-340548221		1.35506	Foxa1_+
chr13:34055120-34055378__mm10__CACGAGATCCAA__chr13:34054988-340554893	1.31166	3.55334	Foxa1_+
chr13:34460975-34461233__mm10__AACGACGCTGCT__chr13:34460842-344613432	-1.60272	-0.28653	Foxa1_+
chr13:35016034-35016292__mm10__GATAACAGGTAC__chr13:35015931-35016432		-0.642078	Foxa1_+
chr13:36680945-36681203__mm10__ACACAATCTTCC__chr13:36680805-366813062	-2.96541	-1.1258	Foxa1_+
chr13:40890671-40890929__mm10__GACGTACAATAG__chr13:40890612-408911132		-0.804117	Foxa1_+
chr13:45958399-45958657__mm10__ATTCTGAGTTCC__chr13:45958351-459588523	-0.225237	-0.0670653	Foxa1_+
chr13:47200031-47200289__mm10__TGGAGAACTAGA__chr13:47199932-472004331		-5.26474	Foxa1_+
chr13:54075494-54075752__mm10__TATGTACTTCCG__chr13:54075373-540758742	-1.71982	0.709374	Foxa1_+
chr13:55613593-55613851__mm10__GTCGAGCAAGGA__chr13:55613474-55613975	0.900062	0.281434	Foxa1_+
chr13:56558850-56559108__mm10__AATGGTCGGTCC__chr13:56558734-565592351		-0.487491	Foxa1_+
chr13:58123394-58123652__mm10__ACTACGACCGCA__chr13:58123267-58123768		0.567138	Foxa1_+
chr13:60486144-60486402__mm10__GTCGAACTTGAA__chr13:60486021-604865222	-0.0774679	-0.819759	Foxa1_+
chr13:60736486-60736744__mm10__GTCGAGAGCATT__chr13:60736330-607368313	1.36749	2.56021	Foxa1_+
chr13:62859382-62859640__mm10__CGCCGTCTCTAA__chr13:62859258-62859759	-1.30102	0.67631	Foxa1_+
chr13:62880257-62880515__mm10__GAGGATTAGCAC__chr13:62880174-628806751	3.41079	1.48947	Foxa1_+
chr13:75798965-75799223__mm10__TTAGCATCCTGG__chr13:75798826-75799327	-4.56523	0.455607	Foxa1_+
chr13:81009319-81009577__mm10__ATGTGCAGCGAG__chr13:81009179-810096803		-0.786759	Foxa1_+
chr13:93648766-93649024__mm10__AACCTACGAACC__chr13:93648643-936491442	-0.632683	-1.00139	Foxa1_+
chr13:95924276-95924534__mm10__ACCGGAAGTTGA__chr13:95924130-959246311	-0.134832	2.69467	Foxa1_+
chr14:100285828-100286086__mm10__CACAGTTATCAC__chr14:100285710-1002862112		-0.0373469	Foxa1_+
chr14:11159109-11159367__mm10__CAACAGAACGCG__chr14:11158986-111594873	1.81832	-1.10382	Foxa1_+
chr14:121251794-121252052__mm10__GAATAGCACTTG__chr14:121251677-1212521783		-3.6493	Foxa1_+
chr14:122548550-122548808__mm10__CTCCAGTGTCTA__chr14:122548427-1225489282	-3.06191	-0.846592	Foxa1_+
chr14:30888296-30888554__mm10__TACCTTCGCACG__chr14:30888179-308886803	-0.203444	0.937478	Foxa1_+
chr14:52039374-52039632__mm10__CGAGTCCTAATG__chr14:52039253-520397541	-0.123585	0.998048	Foxa1_+
chr14:61694844-61695102__mm10__ACTTCCGCTCGA__chr14:61694724-61695225	1.05236	2.53158	Foxa1_+
chr14:65984416-65984674__mm10__GCCTATAAGATG__chr14:65984371-65984872	-1.25499	-0.304533	Foxa1_+
chr14:66023598-66023856__mm10__TCGCGTAAGTGG__chr14:66023483-660239842	-0.844825	0.0841177	Foxa1_+
chr14:70057764-70058022__mm10__CAGGATAGCGTA__chr14:70057657-70058158		1.88507	Foxa1_+
chr14:70336383-70336641__mm10__AGTCTTACCGCG__chr14:70336261-703367621	0.736967	0.922273	Foxa1_+
chr14:76507979-76508237__mm10__GTAGACCGCTGT__chr14:76507861-765083621	-0.855608	-0.399458	Foxa1_+
chr14:76536962-76537220__mm10__AGCCACAGCGTT__chr14:76536873-765373742		1.82995	Foxa1_+
chr14:76623713-76623971__mm10__CGATGCACGGTT__chr14:76623593-766240941		0.102807	Foxa1_+
chr14:7943236-7943494__mm10__CGAGGTCTACTT__chr14:7943084-7943585	-1.27223	-1.52982	Foxa1_+
chr14:7952949-7953207__mm10__CCACGATCTCTT__chr14:7952836-79533373	-0.469192	0.495892	Foxa1_+
chr14:7964548-7964806__mm10__CGAACGGTGGTA__chr14:7964413-7964914	-2.85812	-1.12379	Foxa1_+
chr14:7974641-7974899__mm10__TAGAGGATAAGG__chr14:7974545-7975046	-1.67586	-0.483432	Foxa1_+
chr14:8032392-8032650__mm10__TCCGGTTAGCTC__chr14:8032169-80326701	1.18816	-1.71884	Foxa1_+
chr14:8244221-8244479__mm10__GGTCCGTGTAGT__chr14:8244118-82446191	5.81196	1.12124	Foxa1_+
chr15:102179951-102180209__mm10__AGTGTGCGATGG__chr15:102179839-1021803401	-0.00771801	0.755123	Foxa1_+
chr15:10690366-10690624__mm10__GGTGGTAGTCCT__chr15:10690243-106907443		-0.45073	Foxa1_+
chr15:25930030-25930288__mm10__TCGGATTCAGCC__chr15:25929856-25930357		-0.951388	Foxa1_+
chr15:3247515-3247773__mm10__ATAGTACCTCTG__chr15:3247395-32478963	1.14806	1.97609	Foxa1_+
chr15:34507012-34507270__mm10__AAGTCTCATCTC__chr15:34506939-345074403	-1.80283	-0.751799	Foxa1_+
chr15:34514058-34514316__mm10__AATCTCCTGCAT__chr15:34513934-345144352		-0.798799	Foxa1_+
chr15:35874102-35874360__mm10__TGGAAGATGCAG__chr15:35873978-358744792		-2.14986	Foxa1_+
chr15:53343275-53343533__mm10__ACTGGAGATTAC__chr15:53343049-533435502	-0.629636	-0.0377463	Foxa1_+
chr15:55122965-55123223__mm10__TATACAAGGTGC__chr15:55122826-551233273		-0.407868	Foxa1_+
chr15:55265817-55266075__mm10__GTGGTGACAATA__chr15:55265791-552662923		-0.730285	Foxa1_+
chr15:59018689-59018947__mm10__CTGGTCTGTGAT__chr15:59018576-590190772	-4.43778	-1.00943	Foxa1_+
chr15:81839754-81840012__mm10__CCGAACCAAGTG__chr15:81839674-818401751	1.18449	1.03579	Foxa1_+
chr15:82422961-82423219__mm10__TGAGCGAGCATG__chr15:82422790-824232911	-2.48845	0.317978	Foxa1_+
chr15:85705614-85705872__mm10__CATGGTTGCGGT__chr15:85705490-85705991	-0.48474	-0.436338	Foxa1_+
chr15:97164078-97164336__mm10__AGCACATGACGG__chr15:97164059-971645603		-3.77651	Foxa1_+
chr15:97275736-97275994__mm10__TGCCTCACATAA__chr15:97275609-972761103		-0.74262	Foxa1_+
chr15:97378120-97378378__mm10__AAGCTGAGAGAT__chr15:97377986-973784872		1.39777	Foxa1_+
chr15:99843949-99844207__mm10__GCGTACCGTGTT__chr15:99843792-99844293		-3.97605	Foxa1_+
chr16:18084413-18084671__mm10__GAAGGTTATCTG__chr16:18084280-180847811		-2.2246	Foxa1_+
chr16:18406437-18406695__mm10__AGTAGCGTGTAA__chr16:18406316-184068171	-0.151652	-0.343752	Foxa1_+
chr16:23149301-23149559__mm10__CCTCTACTTATC__chr16:23149182-231496831	-3.3778	-0.714855	Foxa1_+
chr16:33836678-33836936__mm10__ACCAGCTCGCAT__chr16:33836550-338370513	-0.40481	0.306364	Foxa1_+
chr16:35471981-35472239__mm10__CCAAGCTCGATG__chr16:35471859-354723603	0.142058	0.546601	Foxa1_+
chr16:43069934-43070192__mm10__CGAATAATGTCC__chr16:43069812-430703132	1.94327	2.11598	Foxa1_+
chr16:45810244-45810502__mm10__CGCCATGTGCTA__chr16:45810115-458106163	1.05373	0.995733	Foxa1_+
chr16:45893841-45894099__mm10__ATCCATGCACTC__chr16:45893646-458941472			Foxa1_+
chr16:45985294-45985552__mm10__ACCGATCCGTCT__chr16:45985190-45985691	4.74891	2.71012	Foxa1_+
chr16:52333738-52333996__mm10__CTTATCAGCCGC__chr16:52333593-523340943	4.0829	2.35216	Foxa1_+
chr16:81353142-81353400__mm10__CTCTGTTATGCT__chr16:81352912-813534133		-2.84189	Foxa1_+
chr17:12722778-12723036__mm10__ATAAGGTTGGTG__chr17:12722650-127231511	-0.605968	0.855797	Foxa1_+
chr17:12740386-12740644__mm10__CGCGTAGTCCAA__chr17:12740213-12740714		3.1289	Foxa1_+
chr17:24742366-24742624__mm10__ACGTACCAGCAA__chr17:24742218-247427191	1.63279	-0.920031	Foxa1_+
chr17:43802614-43802872__mm10__AAGGATTACGTC__chr17:43802497-438029983	-0.856033	1.63492	Foxa1_+
chr17:46726023-46726281__mm10__CAACGTGCTCAA__chr17:46725907-467264081	-0.230076	0.111231	Foxa1_+
chr17:46734107-46734365__mm10__CCAACCTCATAA__chr17:46733984-467344852	-2.72488	-0.266934	Foxa1_+
chr17:4868930-4869188__mm10__TCCTTGCAGAAT__chr17:4868805-48693063	-3.61021	-1.22479	Foxa1_+
chr17:56208197-56208455__mm10__ATGTGTAGTTGG__chr17:56208060-562085611	-0.478147	-1.01978	Foxa1_+
chr17:71217283-71217541__mm10__GGTGGACTGTGT__chr17:71217268-712177693		0.11494	Foxa1_+
chr17:78322826-78323084__mm10__CAAGCGTGAGGT__chr17:78322696-783231972	-1.25425	3.09666	Foxa1_+
chr17:80096062-80096320__mm10__TCTAGCACGGTT__chr17:80095966-80096467	-1.61207	1.12495	Foxa1_+
chr17:83175854-83176112__mm10__AGCGTCTGTTAG__chr17:83175730-831762311	-0.180734	-1.14956	Foxa1_+
chr17:85052406-85052664__mm10__CATATACCGCTA__chr17:85052332-850528333	-1.63163	1.12936	Foxa1_+
chr17:94656457-94656715__mm10__CAATCGTAGACA__chr17:94656322-946568231	4.84453	2.19923	Foxa1_+
chr18:16739266-16739524__mm10__TCATCCGCTATT__chr18:16739149-167396503	2.67894	-0.396111	Foxa1_+
chr18:44655787-44656045__mm10__CCTCGATGGATT__chr18:44655656-44656157		-3.38629	Foxa1_+
chr18:5092641-5092899__mm10__CCACTTACTTAC__chr18:5092542-50930433		-2.62246	Foxa1_+
chr18:61830704-61830962__mm10__TAGTCCGCATAC__chr18:61830562-61831063	0.974148	-0.903271	Foxa1_+
chr18:61858663-61858921__mm10__AGCAAGTCGTCA__chr18:61858542-61859043	-0.848572	0.356021	Foxa1_+
chr18:62025182-62025440__mm10__TGAGTAATTCCG__chr18:62025054-620255551		-2.57205	Foxa1_+
chr18:65095703-65095961__mm10__GAGACATCCTGA__chr18:65095586-650960871		-1.1273	Foxa1_+
chr18:75891891-75892149__mm10__CTCCTTAACAGA__chr18:75891768-758922693	1.37875	0.794026	Foxa1_+
chr18:76000045-76000303__mm10__ACCGTAAGGATA__chr18:75999929-760004301	-0.971938	-0.639756	Foxa1_+
chr19:16326003-16326261__mm10__GTACTCGTCGGA__chr19:16325877-163263784		-0.444001	Foxa1_+
chr19:26756020-26756278__mm10__ATGGATCACTAG__chr19:26755907-267564081	0.0809734	2.23073	Foxa1_+
chr19:30202264-30202522__mm10__AGAGGTACATTC__chr19:30202137-302026383	-3.42629	-0.442513	Foxa1_+
chr19:32276911-32277169__mm10__ACTATGACGCGG__chr19:32276786-322772871	2.06817	2.76446	Foxa1_+
chr19:34712114-34712372__mm10__ATGTCGCGTTGG__chr19:34712083-347125842	-1.59667	2.00142	Foxa1_+
chr19:3674648-3674906__mm10__GACTATACGGTT__chr19:3674501-36750023		-4.56636	Foxa1_+
chr19:3815880-3816138__mm10__CCAATGACACGT__chr19:3815786-38162873	0.567827	1.19056	Foxa1_+
chr19:40307677-40307935__mm10__GCGGTATAGCAT__chr19:40307517-403080181	2.09009	2.45721	Foxa1_+
chr19:43514533-43514791__mm10__GGACTTGCAGCT__chr19:43514426-43514927			Foxa1_+
chr19:43516446-43516704__mm10__CACTCTCTTCCT__chr19:43516319-435168202	-1.58532	1.05864	Foxa1_+
chr19:47149852-47150110__mm10__CAACTAACGTCT__chr19:47149730-47150231	-1.92515	-0.413956	Foxa1_+
chr19:53889718-53889976__mm10__ACCACCACTTGT__chr19:53889481-538899822	-1.01972	-0.529166	Foxa1_+
chr19:55700908-55701166__mm10__AGCGTGTCCATT__chr19:55700701-557012023	-1.74158	-0.0579865	Foxa1_+
chr19:55792617-55792875__mm10__ACGCTGGTGGTA__chr19:55792379-55792880	-3.08525	2.18464	Foxa1_+
chr19:57174054-57174312__mm10__GTCAACCAAGCC__chr19:57173936-571744372	-0.491183	0.135725	Foxa1_+
chr19:57174627-57174885__mm10__TTACATGACCTG__chr19:57174500-571750013		0.220151	Foxa1_+
chr2:102706129-102706387__mm10__AGGAATTACGCC__chr2:102706012-1027065131		2.239	Foxa1_+
chr2:102745246-102745504__mm10__AGCCAATACACG__chr2:102745134-1027456351		-0.131653	Foxa1_+
chr2:103583350-103583608__mm10__TGGTCTCACATT__chr2:103583230-1035837312		-1.04804	Foxa1_+
chr2:103706367-103706625__mm10__CTCAGTCGATAA__chr2:103706180-1037066812	-0.691753	0.20526	Foxa1_+
chr2:103714591-103714849__mm10__AGACGCCAGTAC__chr2:103714464-103714965	-1.01086	-0.854666	Foxa1_+
chr2:114090012-114090270__mm10__ATACCGCCTGGA__chr2:114089891-114090392	2.5442	3.14618	Foxa1_+
chr2:122238084-122238342__mm10__CTAACGCTCTGG__chr2:122237910-1222384111	-0.928369	-0.0673755	Foxa1_+
chr2:128716005-128716263__mm10__CCGAGCAATCTT__chr2:128715901-1287164021	0.0581409	-0.182728	Foxa1_+
chr2:163574332-163574590__mm10__AACACGCACACT__chr2:163574205-1635747062		0.516771	Foxa1_+
chr2:165558975-165559233__mm10__TGAGCCTACACG__chr2:165558854-1655593553		-0.541181	Foxa1_+
chr2:20649976-20650234__mm10__TTCTCTGTACTG__chr2:20649845-206503461		-0.60971	Foxa1_+
chr2:25359911-25360169__mm10__TGAGAGCAGGTT__chr2:25359785-253602861		-1.92514	Foxa1_+
chr2:25458937-25459195__mm10__TATGGATGGTCA__chr2:25458809-254593101		-5.01551	Foxa1_+
chr2:25478397-25478655__mm10__ACGGACAGATAC__chr2:25478280-254787812	-1.4836	-1.0841	Foxa1_+
chr2:25484990-25485248__mm10__GCCGAATTATGA__chr2:25484833-254853341		-0.915365	Foxa1_+
chr2:26506929-26507187__mm10__GTCTCCTCTAGC__chr2:26506816-26507317	0.468453	3.42583	Foxa1_+
chr2:31454396-31454654__mm10__GCAGGAAGAACC__chr2:31454261-314547621	0.420044	3.25942	Foxa1_+
chr2:31455512-31455770__mm10__ACTCCGATGCGT__chr2:31455394-31455895	-0.66258	0.420882	Foxa1_+
chr2:31460364-31460622__mm10__GAGCTGGTCGAT__chr2:31460249-314607501	1.65985	0.422332	Foxa1_+
chr2:31488181-31488439__mm10__CCACACTCAAGC__chr2:31488067-31488568		-0.561755	Foxa1_+
chr2:31491473-31491731__mm10__TTCTCTTCTAGG__chr2:31491340-31491841	-0.737363	0.458978	Foxa1_+
chr2:31514097-31514355__mm10__CAAGAACAAGGT__chr2:31513973-315144741	1.5026	-0.530214	Foxa1_+
chr2:3624018-3624276__mm10__ATAACTTCGGAC__chr2:3623897-3624398		1.23026	Foxa1_+
chr2:39210804-39211062__mm10__CGTGGTTATACT__chr2:39210683-39211184		-0.0223581	Foxa1_+
chr2:6128965-6129223__mm10__CGAACAATGCGG__chr2:6128819-6129320	-2.54695	-0.674944	Foxa1_+
chr2:6196405-6196663__mm10__ACTTCCGTTATG__chr2:6196274-61967753		-2.01355	Foxa1_+
chr2:6726197-6726455__mm10__GTTAATAGGTCG__chr2:6726091-67265922	2.16074	-0.567376	Foxa1_+
chr2:84761902-84762160__mm10__GATCCACGAAGG__chr2:84761780-847622811		-5.36011	Foxa1_+
chr2:9990188-9990446__mm10__CTAGACTGGAAG__chr2:9990067-99905681		-1.21227	Foxa1_+
chr3:107982589-107982847__mm10__AATACGCCAATG__chr3:107982448-1079829491	-1.25623	-1.22231	Foxa1_+
chr3:108314101-108314359__mm10__CAACCAGTGCCT__chr3:108313976-1083144773	0.572806	-0.864661	Foxa1_+
[truncated: 7,373 more rows]

## Sheet: Figure 3g
TF	Class	Motif	Expression
Hnf4a	HepG2	8	5
Hnf4a	Both	8	5
Hnf4a	Invivo	8	5
Rxra	Invivo	8	4.99537
Foxa1	Both	8	3.87962
Hnf4a	None	7.61702	5
Nfia	None	7.49764	5
Rxra	None	7.48637	5
Rxra	HepG2	7.42912	5
Cebpa	Invivo	6.56037	4.22367
Rxra	Both	6.5247	5
Hnf1a	None	6.12175	3.70942
Tcf7l1	HepG2	5.33693	1.62477
Tcf7l2	HepG2	5.33693	4.27424
Nfia	Invivo	5.19087	5
Cebpa	None	4.86613	4.07754
Tcf7l2	Both	4.39192	5
Tcf7l1	Both	4.36364	3.21891
Tcf7l1	None	4.34454	3.21891
Tcf7l2	None	4.34454	5
Foxa1	None	4.27909	3.87962
Foxa1	HepG2	4.00983	4.8922
Onecut1	Invivo	6	3.6398
Hnf1a	HepG2	3.71268	4.14751
Cebpa	Both	3.3791	4.07754
Onecut1	None	3.36492	3.4958
Foxa1	Invivo	3.25639	2.86703
Tcf7l1	Invivo	3	4.81306
Tcf7l2	Invivo	3	5
Onecut1	Both	3	3.4958
Onecut1	HepG2	3	3.3518
Cebpa	HepG2	3	3.93141
Nfia	Both	3	5
Nfia	HepG2	3	4.45927
Hnf1a	Invivo	3	3.27133
Hnf1a	Both	8	3.70942
