# Supplementary material for: Single-cell spatial multi-omics and deep learning dissect enhancer-driven gene regulatory networks in liver zonation
Source: Nat Cell Biol. 2024 Jan 5;26(1):153–67. doi: 10.1038/s41556-023-01316-4 (PMC10791584; doi:10.1038/s41556-023-01316-4)
Supplement: Supplementary file 8 — Statistical source data. [file 41556_2023_1316_MOESM8_ESM.xlsx]

## Sheet: Figure 4c
Position	Accessibility_DE_A	Accessibility_DE_C	Accessibility_DE_G	Accessibility_DE_T	Accessibility_MUT_A	Accessibility_MUT_C	Accessibility_MUT_G	Accessibility_MUT_T	Zonation_DE_A	Zonation_DE_C	Zonation_DE_G	Zonation_DE_T	Zonation_MUT_A	Zonation_MUT_C	Zonation_MUT_G	Zonation_MUT_T	Activity_DE_A	Activity_DE_C	Activity_DE_G	Activity_DE_T	Activity_MUT_A	Activity_MUT_C	Activity_MUT_G	Activity_MUT_T	Invitro_MUT_A	Invitro_MUT_C	Invitro_MUT_G	Invitro_MUT_T
0	0	-2.24193e-05	0	0	0.000280172		-3.38256e-05	9.14931e-06	0	-0.000106789	0	0	0.0020417		-0.000172675	0.000541866	0	-7.5835e-05	0	0	0.000195861		0.000338018	-4.26769e-05
1	-3.47119e-05	0	0	0		3.14415e-05	-0.000352681	-0.000187844	2.2335e-05	0	0	0		0.000493944	0.000634193	-0.000264466	-7.39316e-05	0	0	0		0.00177902	0.00102699	0.00106531
2	0	0	0	-4.15119e-05	0.000289202	-0.000104159	-0.000151366		0	0	0	7.10754e-05	0.000451803	-0.00140619	-0.00157636		0	0	0	1.1532e-05	-0.000317931	0.00136924	-0.00301129
3	0	0	-5.59909e-05	0	-0.000103027	-0.000637472		-2.63751e-05	0	0	-0.000148046	0	0.000264704	-0.00328273		0.00408608	0	0	-0.000112793	0	0.000797093	0.000353694		0.000599205
4	-4.75445e-05	0	0	0		-0.00114447	-0.000134736	-0.000378549	4.09361e-06	0	0	0		-0.00108761	-0.0017004	-0.000827909	7.92869e-05	0	0	0		-0.00062412	-0.000924706	0.000515759
5	-7.75086e-05	0	0	0		-0.00042367	-0.000545859	-5.37038e-05	6.37464e-05	0	0	0		0.00545675	-0.00142652	-0.000557482	0.000100088	0	0	0		-0.00270432	-0.000937939	0.000574112
6	0	0	-5.48854e-05	0	0.00020802	-0.000457227		1.66297e-05	0	0	-0.000109978	0	0.000748575	-0.00181139		-4.94719e-06	0	0	3.15456e-05	0	0.000709593	-0.000980318		-0.000340283
7	-0.000102312	0	0	0		0.000394553	0.000388235	6.79493e-05	-6.07269e-05	0	0	0		0.00128913	0.000584662	-3.01003e-05	0.000188389	0	0	0		-7.55787e-05	-0.000714719	-1.20997e-05
8	0	0	0	-0.000103807	0.000163615	0.000177473	6.79195e-05		0	0	0	-0.000112755	0.00151461	0.00283641	0.00258088		0	0	0	0.000207831	-0.00115615	0.000113785	-0.000426173
9	0	0	0	-9.09535e-05	0.000600934	0.000881016	-0.00038442		0	0	0	-8.65318e-05	0.00311291	0.000909686	-0.00121367		0	0	0	0.000230162	4.8995e-05	-0.000661731	-0.0016185
10	0	-5.34563e-05	0	0	0.00150639		0.00161588	-2.05934e-05	0	8.88187e-05	0	0	0.001791		0.00451297	-0.000754595	0	-9.43395e-05	0	0	0.000294864		6.55651e-07	0.000150263
11	0	0	0	-0.000104075	0.000625402	0.00101596	0.00152382		0	0	0	-9.65597e-05	0.000980973	0.000973105	0.00133973		0	0	0	0.000121295	0.000377476	0.00117242	-0.00301021
12	0	0	0	-0.00011214	5.18858e-05	0.00053969	-0.000297219		0	0	0	-9.22759e-05	0.0023371	0.00139612	0.000798762		0	0	0	0.00032351	-0.000220716	-0.00211191	-0.00227356
13	0	0	0	-2.69942e-05	0.000876039	0.000326812	-0.000697017		0	0	0	0.00021528	-0.000594735	-0.00166076	-0.00298762		0	0	0	0.000120282	-0.000258505	-0.000690341	0.00133133
14	-9.10187e-05	0	0	0		0.00150821	0.000890374	0.000770569	0.000207625	0	0	0		-0.0020932	-0.00329775	-0.00146329	0.000175804	0	0	0		0.000146925	7.15852e-05	-0.000847816
15	0	-0.000116576	0	0	0.00174776		0.00100759	0.00126404	0	-0.000254211	0	0	0.00044924		0.000924408	0.00149721	0	-0.000151499	0	0	0.000836551		-0.000186503	0.000544369
16	-0.000127091	0	0	0		0.000948697	0.00101587	0.000707418	7.40645e-05	0	0	0		-0.000311077	-0.00207144	0.00183481	0.000204517	0	0	0		-0.00132346	-0.00235575	0.000500262
17	-8.29796e-05	0	0	0		-0.000388414	0.000288337	-0.000632524	0.000129449	0	0	0		-0.000143111	-0.000917792	-0.000949085	0.00027336	0	0	0		9.7096e-05	-0.00122738	0.00104946
18	-0.000119466	0	0	0		0.00150251	0.00103348	1.88053e-05	4.49583e-05	0	0	0		-1.45435e-05	-0.000207484	0.000406981	0.000235531	0	0	0		-0.000689805	-0.00115776	-0.000105143
19	0	0	-9.78832e-05	0	0.000418484	0.0006136		0.000648886	0	0	0.000112662	0	-0.00247598	-0.000391424		-0.000725389	0	0	-0.000135916	0	0.000439823	-0.000497282		-0.0011766
20	0	-5.90518e-05	0	0	0.000626951		0.000366479	0.00126493	0	0.000117351	0	0	-0.00189775		-0.00226939	0.00262719	0	-4.47115e-05	0	0	-0.000696838		-0.000947654	-0.00084281
21	-9.6762e-05	0	0	0		-0.000253618	0.00130787	-0.00040701	0.000221927	0	0	0		-0.00226259	-0.00105953	-0.00141209	0.000305249	0	0	0		-0.000442922	-0.000649393	-0.000825524
22	0	-3.45355e-05	0	0	-7.30753e-05		5.34952e-05	0.000201702	0	0.00012	0	0	-0.00347143		-0.0033083	-0.00325185	0	-0.000157455	0	0	-0.00040257		0.000193119	-1.27554e-05
23	0	0	0	-9.01861e-05	0.000181228	0.000266075	0.000758886		0	0	0	0.000275888	-0.00185984	-0.00102055	-0.000817239		0	0	0	0.000258851	-0.00166774	-0.00150055	-0.00225359
24	-0.000102408	0	0	0		0.000294864	0.0010801	0.000428259	0.000210842	0	0	0		-0.00167269	-0.00266153	-0.00243956	0.000202502	0	0	0		0.000227511	-0.0028677	-0.000893831
25	0	0	0	-0.000115609	0.00059548	0.000762433	0.000181466		0	0	0	0.000101028	-0.00124723	-0.00107634	0.00122494		0	0	0	0.000102162	-0.000891805	-0.00137115	-0.00114441
26	-7.62304e-05	0	0	0		0.000683546	0.000717342	0.000733048	0.000287205	0	0	0		-0.00205183	-0.000938416	-0.000864267	0.000330063	0	0	0		-0.00375926	-0.00245637	-0.00288701
27	-0.000133086	0	0	0		0.000206292	0.000223726	0.000109553	0.000150577	0	0	0		-0.00297272	0.000542343	-0.00328028	0.000428013	0	0	0		-0.00233167	-0.00152332	-0.00137579
28	-5.78737e-05	0	0	0		1.7494e-05	-0.000689805	-3.01003e-05	0.00022242	0	0	0		-0.00321281	-0.00354183	-0.00267208	0.000404517	0	0	0		-0.00254935	-0.00248969	-0.000323117
29	-7.31495e-05	0	0	0		0.000216097	0.000402421	0.000288129	8.20601e-05	0	0	0		-0.00178343	0.0010165	0.000231206	0.000245462	0	0	0		-0.00312585	-0.00152808	-0.00220865
30	0	0	0	-0.000124954	0.00114241	0.00138599	0.00119513		0	0	0	-1.45853e-05	0.00154895	0.00153261	-0.000584722		0	0	0	0.000121599	-0.000203431	-0.00163573	-0.00173408
31	0	0	-0.000110268	0	0.000735611	0.000994235		0.000683665	0	0	1.86846e-05	0	-0.00197148	-0.00226116		-0.000298798	0	0	3.41422e-05	0	-0.000448465	-0.00375229		-0.00165766
32	0	-9.27995e-05	0	0	0.000818074		0.00147086	0.000886559	0	-0.000254807	0	0	0.000602841		0.00352037	0.00199986	0	-5.28253e-05	0	0	0.000189543		-0.00139767	0.00015837
33	-9.58055e-05	0	0	0		0.000410438	0.000773072	0.000218302	6.8805e-05	0	0	0		-0.000226378	2.72989e-05	-0.00060606	0.000196533	0	0	0		-0.000582933	-0.00294936	0.00122625
34	-8.2264e-05	0	0	0		0.000157028	0.000174791	-7.23898e-05	-8.16526e-05	0	0	0		-0.000227273	0.00229537	-0.00154084	-2.18807e-05	0	0	0		-0.000648797	0.000183284	0.00116152
35	0	0	0	-9.22317e-05	-0.00022617	-0.000772446	0.000384659		0	0	0	7.5984e-05	0.0012446	-0.00330615	0.00139266		0	0	0	6.59519e-05	0.000603139	-0.000995934	-0.000841677
36	0	0	-5.6764e-05	0	-0.000387669	-5.75781e-05		0.000189304	0	0	-2.51733e-05	0	-3.37958e-05	2.12193e-05		-0.00226843	0	0	-0.000177728	0	0.00128019	0.000213563		-0.00112659
37	0	0	0	-9.0981e-05	0.000554591	0.000338733	0.000452042		0	0	0	0.000138588	-0.00276262	-0.000829697	-0.000445902		0	0	0	-9.9718e-05	-0.000112295	0.000131607	-0.00101095
38	-8.07044e-05	0	0	0		0.000327229	0.000397205	-0.000136673	-5.87182e-05	0	0	0		0.00248021	0.00234056	-0.0011881	-0.000220332	0	0	0		-0.000318289	0.000525296	0.000685394
39	0	0	0	-0.000128328	-0.000150979	7.01547e-05	0.000425845		0	0	0	-0.000401277	0.00127417	0.00101274	0.00402188		0	0	0	-0.000115459	0.000165939	8.43406e-05	0.00103599
40	0	0	0	-0.000103948	0.000294358	-9.66787e-05	7.83801e-05		0	0	0	-0.00010799	-0.00153828	0.000767946	-0.00213307		0	0	0	-0.000157521	0.000626862	0.000894427	0.000696957
41	-0.000118296	0	0	0		0.000361204	0.000116467	-0.000450492	-0.000416064	0	0	0		0.00176632	-9.88245e-05	0.000482917	-0.00019865	0	0	0		0.0019266	0.000463307	0.000793934
42	0	-5.70829e-05	0	0	-6.44028e-05		-0.000100404	-0.000532687	0	-9.39848e-05	0	0	-0.00339133		-0.000434995	-0.00817519	0	-0.000324184	0	0	0.00141412		-0.000241697	0.00169414
43	0	0	0	-0.000118125	9.86159e-05	-9.53674e-05	0.00140864		0	0	0	-0.000274401	0.00274038	-0.000122726	0.00875694		0	0	0	-0.000417032	0.00225788	0.00164515	0.0010432
44	-0.000131505	0	0	0		0.000458837	0.000769347	3.94881e-05	-0.0004714	0	0	0		0.00314814	0.00402272	-0.000500739	-0.000358191	0	0	0		0.000341356	0.00109518	-0.00052315
45	-0.00014968	0	0	0		0.00142658	0.000486642	-5.74589e-05	-0.000734759	0	0	0		-0.0057162	-0.00210041	-0.000892043	-0.000559785	0	0	0		0.0070166	0.00298703	0.000850141
46	0	0	0	-0.000146838	0.00206333	0.000301689	0.000206769		0	0	0	-0.000662043	0.0111408	0.00171053	0.00443518		0	0	0	-0.000407885	0.00275117	0.00141388	0.000728428
47	0	0	0	-0.000126979	0.000147164	4.1306e-05	-0.000190198		0	0	0	-0.000618148	0.00183105	-0.000271261	0.000588179		0	0	0	-0.000418109	-0.000499189	0.00148118	0.0014264
48	0	-5.31132e-05	0	0	-0.000355244		-0.000792265	-0.000657439	0	5.46778e-05	0	0	0.000108838		-0.00355637	-0.00428486	0	-0.000510026	0	0	-0.00153559		0.000296414	-0.00138903
49	0	0	0	-6.26947e-05	-0.000716209	-0.000367939	-0.000575989		0	0	0	5.08074e-05	-0.00311965	-0.00633997	0.000445068		0	0	0	-0.000562838	0.0013333	0.00126666	2.68817e-05
50	0	-5.27194e-05	0	0	-0.000534832		-0.00047797	0.000684261	0	-0.000290601	0	0	-0.00406754		-0.00430363	-0.000400543	0	-0.000451628	0	0	-0.00248969		0.000162125	-0.00118083
51	0	0	0	-9.07351e-05	-0.000423312	-0.000363231	-0.000720352		0	0	0	-0.000380051	-0.000922203	-0.00425309	-0.00206548		0	0	0	-0.000596664	0.0017826	0.000762641	-0.00131387
52	0	0	0	-0.000108445	-0.000242889	-0.000156432	-0.000293374		0	0	0	-0.000623332	0.00149387	0.00117975	0.000742793		0	0	0	-0.000807798	0.000218391	0.000968456	0.00297862
53	0	0	0	-7.22904e-05	0.000136733	7.37607e-05	-0.000301838		0	0	0	-0.000540116	0.00324219	0.00358802	-0.000513673		0	0	0	-0.000733332	0.00157392	0.0017342	0.0014134
54	0	0	0	-9.02988e-05	-0.000363708	-1.88053e-05	-3.56734e-05		0	0	0	-0.000358125	-0.00367415	0.00142604	0.00453401		0	0	0	-0.00106927	0.0035972	0.00264305	0.00931287
55	0	0	0	-8.33251e-05	-5.31375e-05	0.000256687	0.000687331		0	0	0	-0.000494071	-0.00193942	0.00668675	0.0100158		0	0	0	-0.00105758	0.00249076	0.00445163	0.0124091
56	0	0	0	-0.000107911	-0.000169754	0.000333577	-0.000345588		0	0	0	-0.000696055	0.000402749	0.00214547	-0.00212419		0	0	0	-0.00079544	-0.000615597	0.00542766	0.00466061
57	0	0	0	-0.000129401	7.62939e-05	0.000751436	0.000309289		0	0	0	-0.000934789	0.00290346	0.00417358	0.00254118		0	0	0	-0.000801153	-0.000585675	0.00462008	0.000393927
58	-0.000113978	0	0	0		-0.00017947	0.00055638	0.000283122	-0.000839833	0	0	0		0.000812709	0.00344259	0.00106961	-0.000651198	0	0	0		0.00256896	0.00495493	-7.92742e-06
59	-0.00011667	0	0	0		8.83043e-05	0.000572056	-0.000189573	-0.00122186	0	0	0		0.00670123	0.00735968	-0.00326467	-0.000790327	0	0	0		0.0040853	0.0033406	0.00332046
60	0	0	0	-0.00015844	0.000645578	0.000480026	0.000704587		0	0	0	-0.00115062	0.0056389	0.00323409	0.00207525		0	0	0	-0.000419714	-0.000995159	-0.000345588	-0.00195414
61	0	0	-8.00816e-05	0	0.00111955	0.000454456		0.000452191	0	0	-0.000367648	0	0.00212938	-0.00149995		-0.000893652	0	0	-0.000765261	0	-0.00332242	0.000886381		-0.00478184
62	-0.000107539	0	0	0		-0.000395447	-0.000234216	-0.000328988	-0.000855888	0	0	0		0.0015564	-0.00163615	0.0062744	-9.8901e-05	0	0	0		0.000215828	-0.00113583	0.000233948
63	-8.25741e-05	0	0	0		0.000258684	-0.000379384	0.000704855	-0.000419188	0	0	0		0.00115454	-0.000830591	0.000859082	-0.000697647	0	0	0		0.00479954	0.00285625	0.00356406
64	-2.98045e-05	0	0	0		-0.000261635	6.20782e-05	-0.00052622	-0.000408866	0	0	0		3.3617e-05	0.00259078	-0.00719756	-0.000323372	0	0	0		0.0021708	-0.000692368	0.000837564
65	-4.27138e-05	0	0	0		8.9407e-08	-0.000218064	-0.000356615	-0.000297467	0	0	0		-0.00189024	-0.00227207	-0.00309902	-0.000418603	0	0	0		0.00678122	0.000600576	-0.0001055
66	-2.54533e-05	0	0	0		-0.000136584	-0.000653356	-0.000150919	-0.000170721	0	0	0		8.51154e-05	-0.00115287	-0.000331342	-0.000286468	0	0	0		0.00270653	0.000663042	0.000373006
67	-2.66596e-05	0	0	0		0.000525713	-0.000104398	-0.00107878	-0.0002414	0	0	0		-0.00397664	-0.000343025	-0.00197786	-0.000304732	0	0	0		0.00584078	0.00299364	-0.000141501
68	-5.65634e-05	0	0	0		7.00951e-05	0.000211895	-0.000537485	-0.000457067	0	0	0		-0.00112277	0.000465453	0.000815988	-0.000437996	0	0	0		0.00012517	0.00306529	-0.000340819
69	0	0	0	-5.01795e-05	0.000148207	-0.000442088	-0.000144303		0	0	0	-0.000175379	-0.00465184	0.000149548	-0.000886023		0	0	0	5.62273e-05	-0.00432152	-0.00290507	-0.00281924
70	0	-3.38687e-05	0	0	8.01384e-05		0.000629902	-8.41618e-05	0	-0.000370491	0	0	0.0026809		0.0030815	0.000194728	0	-0.00049769	0	0	-0.00138569		0.00540096	-0.00178903
71	-7.04454e-05	0	0	0		0.000763178	-0.000531644	-2.95043e-06	-0.000557945	0	0	0		0.00377256	0.00431895	2.57492e-05	-5.43159e-05	0	0	0		-0.00249356	-0.00126559	-0.00283003
72	0	-3.28287e-05	0	0	-0.000122666		-0.000181943	0.000191033	0	-0.000423459	0	0	0.00441241		0.00484043	0.00134546	0	-0.000499749	0	0	-0.00224203		0.00284189	-0.00139147
73	0	-5.46876e-05	0	0	-0.000296712		0.000457942	-0.000123084	0	-0.000515801	0	0	0.00378931		0.007613	0.0041784	0	-0.000600328	0	0	0.00147879		0.00551307	-0.00297338
74	0	0	0	-8.65112e-05	0.000370473	0.00097698	0.000708014		0	0	0	-0.00055659	0.00548297	0.00932157	0.00205821		0	0	0	-0.000274957	0.00277829	0.00377935	0.00201279
75	-9.53046e-05	0	0	0		0.00111052	0.000334769	0.000204831	-0.000392871	0	0	0		0.00650114	-0.00109541	0.000586689	-0.000680065	0	0	0		0.00854659	0.00367743	0.000521898
76	-9.16158e-05	0	0	0		0.00119072	-9.93013e-05	-0.000239164	-0.000363939	0	0	0		0.0236174	-0.00374258	-0.00356472	-0.000153171	0	0	0		0.00182849	-0.00305176	0.000932693
77	0	0	-3.56336e-05	0	-0.000519961	-0.000592172		-0.000987768	0	0	-1.16533e-05	0	-0.000731945	-0.00265825		-0.00444174	0	0	-0.000339127	0	-0.00082624	-0.000461519		-0.00123674
78	0	0	0	-4.12171e-05	-0.00136754	-0.000808775	-0.000392646		0	0	0	-0.00031527	-0.0026651	0.00615525	-0.00255817		0	0	0	0.000282933	-0.00433797	-0.000482619	-0.00238883
79	0	0	-1.06103e-05	0	-0.000857413	-0.00073579		-0.000893384	0	0	-0.00020335	0	-0.00380927	-0.00388789		-0.00698638	0	0	-0.000322082	0	-0.00347364	-0.000211179		-0.0043872
80	-1.3613e-05	0	0	0		-0.000152677	-0.000325412	-0.000829279	-3.98676e-05	0	0	0		0.00108612	0.00248235	-0.00225723	0.000347772	0	0	0		-0.00232863	-0.00404602	-0.0041846
81	0	-1.2109e-05	0	0	-0.00042823		0.00023818	0.000203311	0	-0.000253112	0	0	0.00102818		0.00129259	-0.00057286	0	-0.000351505	0	0	-0.00037843		0.00158679	-2.72989e-05
82	0	-9.11357e-06	0	0	-0.000836819		-4.67002e-05	0.001111	0	-7.9536e-05	0	0	-0.000971198		0.00721586	-0.00950277	0	-0.000512102	0	0	-0.000427902		-0.0013178	0.00601488
83	0	0	0	-9.04628e-05	-0.000249326	0.000561655	9.69172e-05		0	0	0	-6.05703e-05	-0.00451416	-0.00252104	-0.00208104		0	0	0	-1.76731e-05	-0.00262821	-0.00332755	-0.00105125
84	0	-2.25814e-05	0	0	-0.000537097		-7.13766e-05	0.000190973	0	-9.69962e-05	0	0	-0.00451505		-0.00264364	0.00171268	0	-0.00068741	0	0	-0.000767827		-0.000328124	0.00547135
85	0	-6.17096e-05	0	0	-0.000363886		0.00256836	0.000252873	0	-0.000298322	0	0	-0.000400066		0.00946683	-0.00115287	0	-0.000527206	0	0	-0.00213176		0.00437105	0.00327069
86	-0.000123156	0	0	0		0.00133243	0.00225371	0.00153974	-0.000217413	0	0	0		-0.000114441	0.000526667	-0.00604069	-0.000470674	0	0	0		0.0043059	0.00723773	0.00564384
87	0	0	0	-8.44272e-05	-0.000816196	-9.32515e-05	0.000802249		0	0	0	-0.000157805	-0.0129768	-0.00438064	-0.0019542		0	0	0	-0.000356585	-0.00334889	0.00166988	0.00401032
88	0	0	0	-7.79983e-05	-0.000209749	0.000370711	0.0019635		0	0	0	-0.000494119	0.00310421	0.00254977	0.0117059		0	0	0	-0.000370092	0.00304228	0.0046826	0.0116985
89	0	0	0	-7.77882e-05	-0.000194967	-0.000274301	0.000371456		0	0	0	-0.000248969	-0.00134575	-0.000105619	0.00369465		0	0	0	5.73617e-05	-0.00109386	0.000369251	0.00343978
90	0	0	0	-9.7106e-05	-0.000359207	7.67708e-05	0.000248998		0	0	0	-9.69342e-05	-0.00394523	0.00159061	-0.00525665		0	0	0	-7.78214e-06	-0.00314748	0.00321925	0.0023374
91	0	0	0	-7.0481e-05	-0.000341922	0.00160065	-3.5882e-05		0	0	0	0.000218078	0.00144166	-0.013365	-0.00385803		0	0	0	0.000341582	0.00012356	-0.00325888	-0.00322783
92	0	-5.05131e-05	0	0	0.000372082		0.000975579	0.00102252	0	-0.000364605	0	0	0.00756997		0.00442952	0.00259072	0	-0.00038173	0	0	0.0017494		0.00258911	0.00891042
93	0	0	0	-2.04856e-05	-0.000872433	0.000230044	0.000698715		0	0	0	0.00122897	-0.00873387	-0.0217177	-0.0107764		0	0	0	0.00136074	-0.00790131	-0.0102665	-0.0137664
94	0	0	6.16578e-05	0	-0.00146517	-0.00103006		-0.00126019	0	0	0.00128245	0	-0.0122404	-0.00996256		-0.0139955	0	0	0.000521498	0	-0.00802809	-0.0114363		-0.00870901
95	0	0	0	-6.96019e-06	-0.00124317	-0.000365853	0.00111511		0	0	0	0.000721801	-0.0224621	-0.0164152	-0.0024876		0	0	0	0.000741869	-0.00526083	-0.00284231	-0.00334406
96	0	0	0	-5.26248e-05	-0.00114968	6.10054e-05	0.000138372		0	0	0	0.000436668	-0.00301695	-0.00188494	0.000338614		0	0	0	0.0010569	-0.0188948	-0.00727385	-0.010546
97	0	0	0	-6.25378e-05	-0.000686735	0.000808209	0.00111514		0	0	0	0.000583628	-0.00643504	-0.000942707	0.00291079		0	0	0	0.000128531	-0.00579935	-0.000407875	0.00587285
98	-7.03e-05	0	0	0		0.000298649	0.000996202	-0.000163972	0.000823067	0	0	0		-0.0288607	0.00160521	-0.00551993	0.000405833	0	0	0		-0.0112837	0.00107372	-0.00939566
99	0	-1.24534e-05	0	0	-0.00166863		-0.000956774	0.000290722	0	0.000645716	0	0	-0.0168649		-0.0101969	-0.00432289	0	0.000844663	0	0	-0.0145844		-0.0151215	0.00191408
100	0	0	0	-0.00010932	-3.10838e-05	0.00183377	0.000666916		0	0	0	-0.000145418	0.00170475	0.0089007	-0.00964659		0	0	0	0.000617999	-0.00864273	-0.0131633	-0.0133754
101	0	0	-5.12049e-05	0	-0.000257879	0.000868022		0.00219741	0	0	-0.000237342	0	0.00500494	0.00861472		-0.0291294	0	0	-0.000550901	0	-0.00461709	0.0091452		0.0111235
102	0	-0.000136246	0	0	0.00221762		0.0033493	0.00141665	0	-0.000882667	0	0	0.0142251		0.0228249	0.0102468	0	-0.000861685	0	0	0.022065		0.0116119	0.0155197
103	0	-3.16371e-05	0	0	-0.000828505		0.00140134	-0.00126657	0	0.000283927	0	0	-0.00233442		0.0113238	-0.013415	0	7.2305e-05	0	0	0.000605345		0.00304294	-0.00115836
104	0	0	0	-0.000134911	-0.00123692	0.000130445	0.00292614		0	0	0	-0.000154538	-0.028097	-0.0038923	0.0173786		0	0	0	-0.000239021	0.000546575	0.00127935	0.0116799
105	-7.34777e-05	0	0	0		0.000195056	0.00101203	-0.00145334	0.000257304	0	0	0		-0.0118383	-0.0192806	-0.0190077	5.42386e-05	0	0	0		-0.00212252	-0.00382727	-0.0113771
106	0	0	0	-1.24774e-05	-0.00216621	-0.00184399	-0.000898331		0	0	0	0.00106106	-0.0148666	-0.0224929	-0.0131888		0	0	0	0.00151592	-0.0170269	-0.0276465	-0.0242339
107	0	0	0	-4.52478e-05	-0.00225729	-0.00136763	-0.0012795		0	0	0	0.000911929	-0.0253317	-0.0234373	-0.00917774		0	0	0	0.00116617	-0.0286174	-0.0169541	-0.00575346
108	-0.000130174	0	0	0		-0.00105235	0.00440124	-0.000626296	-0.000334805	0	0	0		-0.0196729	0.0445541	-0.0127137	7.24794e-05	0	0	0		-0.0170559	0.0225261	-0.00632799
109	0	3.71704e-05	0	0	-0.0027104		-0.00144416	-0.00211507	0	0.00291456	0	0	-0.0465441		-0.0202177	-0.0348244	0	0.000562911	0	0	-0.0208505		-0.013038	-0.0154231
110	0	0	0	-0.000196004	0.00134987	0.00176743	0.00729015		0	0	0	-0.00200805	0.0191526	0.0135431	0.0657713		0	0	0	-0.000810785	0.0140583	0.00342172	0.037989
111	-0.000130362	0	0	0		0.00369361	5.74589e-05	-0.000174046	-0.000542272	0	0	0		0.0449429	-0.00444931	-0.0086084	-0.000360888	0	0	0		0.023551	-0.00492901	0.0034095
112	-4.42767e-05	0	0	0		-0.00203866	-0.00176984	-0.00345969	0.00158911	0	0	0		-0.0278433	-0.0244961	-0.039271	0.00175511	0	0	0		-0.0218646	-0.0216689	-0.0349578
113	-1.98634e-05	0	0	0		-0.00236949	-0.00173524	-0.00278667	0.00241504	0	0	0		-0.026345	-0.0294719	-0.0387086	0.00166348	0	0	0		-0.0217123	-0.0249475	-0.0238531
114	0	8.42966e-05	0	0	-0.00340661		-0.00277168	-0.00292695	0	0.00189689	0	0	-0.0430796		-0.032133	-0.0417724	0	0.000326632	0	0	-0.0344233		-0.0334896	-0.00915456
115	0	0	0	-0.000131424	-0.000583529	0.00108153	-0.000930697		0	0	0	0.000224543	-0.0157328	-0.000326931	-0.0226421		0	0	0	3.18939e-05	0.00783014	0.00708765	-0.027107
116	-0.000228702	0	0	0		0.00236094	0.00177571	0.00182381	-0.000700609	0	0	0		0.0130493	0.00925344	0.0134673	-0.000883004	0	0	0		0.0124729	0.0125754	0.0163727
117	0	0	0	-0.000154227	0.00106528	0.00213113	0.0024792		0	0	0	-0.00154871	-0.0031932	0.0115248	0.0227211		0	0	0	-0.000795514	0.0107876	0.00277466	0.00860626
118	0	0	0	-0.00014709	-0.000840575	0.000877529	0.00361088		0	0	0	-0.000859743	-0.00501627	0.00576532	0.035478		0	0	0	1.05914e-05	-0.0188262	-0.00191551	0.0130776
119	0	0	0	-0.000171864	0.000844628	-2.15769e-05	0.0010896		0	0	0	-0.000229225	-0.000758946	0.000204802	0.0111298		0	0	0	-0.000387111	0.00343633	-0.00269318	0.0040217
120	0	0	0	-0.000217429	0.000928015	0.000939757	0.00470206		0	0	0	-0.00105058	0.0309727	-0.0119029	0.0391849		0	0	0	-0.00126559	0.013893	0.00690776	0.031147		-0.152173	-0.117352	-0.120354
121	0	-0.000142674	0	0	-0.00112107		0.00267494	-0.00173095	0	-0.000314639	0	0	-0.0292929		0.0268528	-0.026748	0	-0.00193325	0	0	-0.00200802		0.0248565	-0.00344616	0.0122168		0.402168	-0.0259233
122	0	0	0	-0.000264621	0.00283191	0.00290179	0.00451416		0	0	0	-0.00126127	0.016785	0.0138954	0.0330423		0	0	0	-0.00110095	0.0194374	0.0125901	0.0135952		-0.222016	-0.187717	-0.0632748
123	0	0	0	-0.000259197	-0.000434279	0.00290045	0.00324142		0	0	0	-0.00180836	0.00438565	0.0198415	0.0359049		0	0	0	-0.00103862	-0.00377548	0.00592124	0.0237913		0.0767889	-0.0712753	0.0532071
124	0	-6.54029e-05	0	0	-0.00163734		-0.000528604	-0.000808895	0	0.000344148	0	0	-0.00547588		-0.00521183	-0.00840265	0	-0.00134311	0	0	-0.0137599		-0.00298852	-0.00181162	0.0887905		0.00140241	-0.11337
125	-0.000162002	0	0	0		-0.000491321	0.00298458	-0.000892788	-0.000299162	0	0	0		-0.00713617	0.0210474	-0.00387198	-0.000124188	0	0	0		-0.0134607	0.00696671	-0.0131452		-0.0882608	0.00371332	-0.0221962
126	-0.000130832	0	0	0		0.000716865	-0.000471711	6.62804e-05	-0.000569641	0	0	0		0.0120159	0.00872129	0.0100516	-0.00083291	0	0	0		0.0116854	-0.00266773	-0.00238162		-0.0759302	0.0758427	0.293464
127	0	0	0	-0.000124889	-0.000970125	-0.000133663	-0.000956953		0	0	0	-0.000189465	-0.00172526	-0.00537646	-0.0040853		0	0	0	-0.000818865	-0.002253	-0.00459814	-0.00823146		-0.0550219	-0.00564557	-0.00194799
128	0	1.93377e-06	0	0	-0.0035826		-0.00115532	-0.00119966	0	0.000932876	0	0	-0.0164121		-0.000317395	-0.0202077	0	-0.000319835	0	0	-0.0345024		-0.00695103	-0.00124812	-0.153773		0.0880126	-0.137487
129	0	0	0	-0.000204803	-0.000490546	0.00140038	6.64592e-05		0	0	0	-0.000212873	-0.0103804	-0.00695014	-0.00209987		0	0	0	-0.000321068	0.00229073	-0.0141448	-0.00399667		0.0849221	-0.160753	-0.000684089
130	0	0	-2.18339e-05	0	-0.00435328	-9.63807e-05		-0.00161728	0	0	0.000504613	0	-0.0279036	-0.00678176		-0.00764394	0	0	-0.000524912	0	-0.0359219	-0.00044018		-0.0161806	-0.122823	-0.110021		-0.181271
131	0	0	-8.00408e-05	0	-0.00175184	-0.000653654		0.000377268	0	0	-0.000380612	0	-0.00597084	0.0055269		0.00826734	0	0	-0.00251532	0	0.0025003	0.00432831		0.0108501	-0.235528	-0.148753		-0.285236
132	0	0	-4.90066e-05	0	-0.00152844	0.000263631		0.000323176	0	0	-2.95781e-06	0	-0.0195898	0.0090763		-0.00154752	0	0	-0.00134152	0	-0.0165201	0.00215173		-0.00207877	-0.197955	-0.00941819		-0.212088
133	0	0	0	-0.000178698	0.000228703	0.00136393	-0.00228661		0	0	0	-0.000987241	0.0077545	0.0252974	-0.020012		0	0	0	-0.00158871	0.0149357	0.0132124	-0.0146376		-0.128183	0.0119824	-0.207972
134	-0.00021837	0	0	0		0.000810862	0.000310183	0.00171268	-0.000182154	0	0	0		0.0136403	0.00877512	0.0151269	-0.00126344	0	0	0		0.00151277	-0.00740886	0.00612736		0.0620845	0.00880492	0.191713
135	0	0	0	-0.000234392	-0.000371456	-0.00081566	-0.000452876		0	0	0	-0.000443623	0.00837159	-0.010771	0.00758833		0	0	0	0.000737654	-0.00197786	-0.0179145	-0.0185977		0.0373124	0.209821	-0.0520144
136	0	0	1.58786e-05	0	-0.00166962	-0.00041154		-0.00167465	0	0	0.000802153	0	0.0151866	-0.0248663		-0.00859201	0	0	0.00123442	0	-0.0229489	-0.0350671		-0.0233991	-0.0423814	-0.0486457		-0.0311484
137	0	-1.76996e-05	0	0	-0.00124696		-0.000814348	0.00288293	0	-0.000257252	0	0	0.00358474		0.0311199	0.0351942	0	-0.000565706	0	0	-0.00125742		-0.00217181	0.013483	0.322864		0.0746507	-0.0248171
138	0	0	0	-1.52691e-05	-0.00289765	-0.00128752	-0.00143182		0	0	0	0.00169318	-0.0203646	-0.0153937	-0.0309114		0	0	0	0.00354632	-0.0386235	-0.0462855	-0.0432959		-0.0958183	-0.161011	-0.0267108
139	0	0	3.59003e-05	0	-0.00206232	-0.000764012		0.00119665	0	0	0.000679498	0	-0.00394422	0.00240797		0.0446519	0	0	0.00119717	0	-0.026179	-0.0165236		0.0106293	-0.277145	-0.111937		0.0735396
140	-2.51633e-05	0	0	0		-0.00160417	0.000430971	-0.00267866	0.00102586	0	0	0		-0.0317917	-0.0067969	-0.0322426	0.00229394	0	0	0		-0.0392443	-0.0238357	-0.0258265		-0.173995	-0.020026	-0.08617
141	0	-6.05835e-06	0	0	-0.000537992		-3.83556e-05	-0.000754535	0	0.000875602	0	0	-0.00786406		-0.00203931	-0.0126201	0	0.0012666	0	0	-0.015074		-0.0121775	-0.0209095	-0.10255		-0.11596	-0.138186
142	0	0	0	-0.000132686	-1.08778e-05	0.00136214	0.00552124		0	0	0	-0.000657579	0.00501949	0.00290334	0.0736259		0	0	0	0.000282294	-0.0022378	-0.0138766	0.0397693		-0.150759	0.0274536	-0.121065
143	0	4.0556e-06	0	0	-0.000830442		-0.000166148	-0.00136915	0	0.000301829	0	0	0.000282228		0.00527823	-0.00435823	0	0.00150881	0	0	-0.0219346		-0.0107199	-0.0236502	-0.0726128		0.0972234	-0.0713708
144	-3.16271e-05	0	0	0		-0.000789106	-0.000733763	-0.00164485	0.000809435	0	0	0		-0.0215811	-0.01251	-0.0201157	0.00275638	0	0	0		-0.0260327	-0.0334341	-0.0358682		-0.088185	-0.290311	-0.0297572
145	-5.63831e-05	0	0	0		-0.000143617	0.000385851	-0.000755221	-0.000358414	0	0	0		0.000565469	0.00653356	-0.00946534	-0.000394737	0	0	0		-0.00214362	0.000960469	-0.0128342		0.565253	-0.374881	0.0250922
146	0	4.22376e-05	0	0	-0.00173879		-0.00268954	0.000389963	0	0.000586135	0	0	-0.0156215		-0.00550234	0.00513661	0	-0.000570846	0	0	-0.00647885		-0.0109354	0.0131754	0.0322315		-0.0589328	0.0151613
147	0	-6.42284e-06	0	0	-0.0013153		-0.00130549	-0.00180885	0	0.000147011	0	0	0.00394183		-0.0126058	-0.00903624	0	-0.000409672	0	0	0.00698		-0.0160845	-0.00727159	-0.110043		-0.118524	-0.108523
148	-0.000163878	0	0	0		0.000955939	0.000160456	-0.000208527	-0.00111649	0	0	0		-0.00755358	-0.0158778	-0.00643724	0.000282991	0	0	0		-0.0144581	-0.0206763	-0.00964713		0.0633778	0.0213044	0.0469731
149	0	0	-2.64784e-05	0	0.000759721	-0.000968695		-0.00196573	0	0	0.000532794	0	-0.0113772	-0.0176905		-0.0234994	0	0	-0.00109263	0	0.00539058	-0.00299597		-0.00414425	0.0668238	-0.0800185		-0.272341
150	-0.000176965	0	0	0		-0.000571102	0.00136968	-0.00104383	-0.00129732	0	0	0		0.00520819	0.00236374	-0.00542742	-0.000655089	0	0	0		-0.0031321	0.00776154	-0.0178342		-0.113275	0.263397	0.200612
151	-0.000215966	0	0	0		0.000728279	0.000645906	0.000857085	-0.00195268	0	0	0		0.0114099	0.0223823	0.00129288	-0.00136716	0	0	0		-0.000840545	0.00239921	0.00273019		0.211599	-0.0359385	-0.397634
152	0	0	0	-0.000236813	0.00118828	0.00169334	0.000411987		0	0	0	-0.00228272	0.00563645	0.0271971	0.0131578		0	0	0	-0.00146526	0.00358921	0.0105258	0.00608629		0.164333	0.131115	0.0764045
153	-0.000197668	0	0	0		0.000492543	0.00103191	-0.00170115	-0.00163247	0	0	0		0.0119546	0.0149785	-0.0129123	-0.00119092	0	0	0		0.00972998	0.0158959	-0.0154074		-0.0153987	0.103565	-0.187757
154	-0.000226033	0	0	0		0.00108844	0.000187635	-0.000405937	-0.00186052	0	0	0		0.0065372	0.000979841	-0.00914192	-0.000554451	0	0	0		-0.00630498	-0.00506341	-0.00855255		-0.0701063	-0.231263	-0.00395661
155	0	-2.30202e-05	0	0	-0.00151956		-0.00250983	-0.00239605	0	0.000146499	0	0	-0.0205515		-0.017571	-0.0253872	0	-0.000203987	0	0	-0.0201779		-0.0252016	-0.0214926	0.249286		-0.127788	-0.279352
156	-0.0001705	0	0	0		0.00206605	-0.000555754	-0.000942886	-0.00142299	0	0	0		-0.000848114	-0.0101615	-0.0136589	0.000157232	0	0	0		0.0025757	-0.0236069	-0.00615525		-0.115937	-0.170596	-0.144647
157	0	0	-9.59728e-05	0	-0.00321779	-0.00164044		-0.00206637	0	0	-0.000140907	0	-0.0321013	-0.00787216		-0.0152225	0	0	-0.000589432	0	-0.0293688	-0.0150023		-0.0110446	-0.413773	-0.0807645		-0.188188
158	0	0	0	-0.000288567	0.000677735	0.000883907	0.00257805		0	0	0	-0.00249334	0.00109893	-0.00583816	0.00706118		0	0	0	-0.00147024	0.00300419	0.00282502	0.0115966		-0.448462	-0.145833	0.00524871
159	0	0	-0.000186633	0	-0.00153854	-0.000697494		-0.00103861	0	0	-0.000952421	0	-0.0150216	-0.00138199		-0.0188931	0	0	-0.00110994	0	-0.0179018	-0.00632638		-0.0105507	-0.165177	-0.178516		-0.220265
160	-0.000360262	0	0	0		0.00256529	0.000808448	0.000868022	-0.00283687	0	0	0		0.0128521	0.00174576	-0.011794	-0.00207832	0	0	0		0.0300419	0.00716269	0.0232763		-0.105351	-0.192989	-0.467933
161	-0.000351075	0	0	0		0.00284132	-0.000536621	0.000248134	-0.00293208	0	0	0		0.0195154	-0.00146329	-0.0216676	-0.0020949	0	0	0		0.0156109	-0.00721502	0.00167817		-0.21462	-0.133891	-0.444016
162	-0.000308941	0	0	0		0.0017252	-0.00282553	-0.00089249	-0.00346684	0	0	0		0.0224866	-0.0142778	-2.8491e-05	-0.00101664	0	0	0		0.0163035	-0.0336683	-0.00258797		-0.0663611	-0.404995	-0.333883
163	-0.000426275	0	0	0		0.00300944	0.000925511	0.00167412	-0.00317661	0	0	0		0.0304191	0.0050956	-0.00387907	-0.00311699	0	0	0		0.0270365	0.014967	0.0201756		0.418511	-0.00250151	0.070895
164	0	0	0	-0.000445576	-0.000434995	0.00306579	0.00198027		0	0	0	-0.00364611	0.0006845	0.0159478	0.0203339		0	0	0	-0.00194939	-0.00592041	0.0112009	0.00444281		-0.0421161	-0.259344	-0.0402172
165	0	0	-0.000246196	0	-0.00129843	-0.00126746		-0.00258857	0	0	-0.00132303	0	-0.0388164	-0.0161353		-0.0306776	0	0	-0.0020763	0	-0.0061174	-0.0138106		-0.0280712	-0.150888	-0.0719396		-0.0705528
166	-0.000518765	0	0	0		0.00197312	0.00238815	0.00115412	-0.00407685	0	0	0		0.0149909	0.018934	0.0016771	-0.00339508	0	0	0		0.0136806	0.0180005	0.0247624		0.187567	-0.291506	-0.0350351
167	0	0	0	-0.000476071	-0.00109062	0.00170991	-5.6535e-05		0	0	0	-0.00468922	0.00683606	0.0305334	0.0141571		0	0	0	-0.00300397	0.00251001	0.0143483	-0.00418788		0.213813	0.0163128	0.16346
168	-0.000521742	0	0	0		0.00215408	0.000447899	0.00628939	-0.00546193	0	0	0		0.014492	0.00273257	0.0579692	-0.0046348	0	0	0		0.027569	0.0200581	0.0622123		-0.123011	0.666596	0.214708
169	-0.000417381	0	0	0		-0.00109792	0.00460878	-0.00162789	-0.00560545	0	0	0		0.0139899	0.0558826	0.0140495	-0.00287146	0	0	0		-0.00487936	0.0312387	-0.00149876		0.214567	0.465445	-0.250999
170	0	0	0	-0.000471834	0.00296441	0.00278893	0.00289935		0	0	0	-0.00505625	0.0191633	0.0315807	0.0357772		0	0	0	-0.00363759	0.0266725	0.0294127	0.0212278		0.387115	-0.0766982	0.00279955
171	0	0	0	-0.000459187	-0.00184405	0.00392562	0.000872225		0	0	0	-0.00426902	-0.016835	0.032259	0.00245112		0	0	0	-0.00225124	-0.0209108	0.020713	0.0106267		0.176841	-0.245703	0.273853
172	0	-0.000200152	0	0	-0.00293091		0.000858337	-0.00156203	0	-4.96498e-05	0	0	-0.0482675		-0.0176699	-0.030085	0	-0.00198444	0	0	-0.0214788		0.00812173	-0.0128632	-0.397406		0.386541	-0.326663
173	-0.000447302	0	0	0		0.0021475	0.00250223	-0.00213519	-0.00340592	0	0	0		-0.000334144	0.00609219	-0.0324581	-0.00157533	0	0	0		0.00673372	0.00533581	-0.0264029		-0.0653052	-0.250967	0.000645793
174	-0.000293938	0	0	0		0.000607133	-0.000112444	-0.00224721	-0.00223321	0	0	0		-0.00380385	0.00476342	-0.0204495	-0.00202525	0	0	0		0.0121394	-0.00760168	-0.0185331		-0.513801	0.150798	-0.399101
175	-0.000371014	0	0	0		0.00189352	0.00143677	-0.00110513	-0.00401245	0	0	0		0.0189164	0.0237266	-0.0276538	-0.00303868	0	0	0		0.0140663	0.00887924	-0.00267607		-0.156765	-0.161072	-0.255647
176	0	-0.000127297	0	0	-0.00157905		-0.00195646	-0.00435787	0	-0.000749928	0	0	-0.0104899		-0.0242068	-0.0713189	0	-0.0020268	0	0	-0.00368094		-0.013858	-0.036074	-0.277004		-0.240479	-0.33809
177	0	0	0	-0.000354863	0.00519595	0.00284684	0.000110745		0	0	0	-0.00420291	0.066182	0.0262613	-0.00325596		0	0	0	-0.0027244	0.0545818	0.018947	0.00246239		0.773246	-0.179794	-0.108294
178	-0.000385436	0	0	0		0.00123328	0.00156403	-0.00131196	-0.00463091	0	0	0		0.0167334	-0.00183779	-0.00176227	-0.00336523	0	0	0		0.0154426	0.0166515	-0.00548351		-0.0415336	-0.066766	-0.203123
179	-0.000405576	0	0	0		0.00358602	0.002581	0.000514567	-0.00508661	0	0	0		0.0615286	0.0487087	0.0181957	-0.00339054	0	0	0		0.0275601	0.0131465	0.0156087		-0.322488	-0.317505	-0.257728
180	0	0	0	-0.00037692	-0.00102064	0.000991285	-0.0013845		0	0	0	-0.00308032	-0.029852	0.00223202	-0.0252093		0	0	0	-0.00245763	-0.00622946	0.00612247	-0.0077855		-0.0786015	0.159662	-0.252863
181	-0.000302969	0	0	0		0.000744969	-0.000549227	-0.00149763	-0.0027044	0	0	0		0.00775754	-0.00822651	-0.0237401	-0.00224183	0	0	0		0.00557971	-0.00180501	-0.00894529		-0.12749	-0.149002	0.0524852
182	0	-8.26658e-05	0	0	-0.00111121		-0.00111631	-0.00149131	0	-0.000556667	0	0	-0.0370561		-0.0329375	-0.0239422	0	-0.00190758	0	0	0.00329757		-0.0107882	-0.00610632	-0.00181587		-0.0676165	-0.379081
183	0	0	0	-0.000153138	-0.00226483	-0.00196841	-0.00084427		0	0	0	0.00159242	-0.0402378	-0.0480773	-0.0320898		0	0	0	0.00130734	-0.0200853	-0.0297499	-0.0197217		-0.268387	-0.631735	-0.19215
184	0	0	8.654e-05	0	-0.00533223	-0.00477815		-0.00566849	0	0	0.00263897	0	-0.0659456	-0.0604224		-0.0676633	0	0	0.000275148	0	-0.0394066	-0.0408033		-0.0505949	-0.390616	-0.405261		-0.605063
185	0	0	0	-0.000107971	-0.00215906	-0.00292277	-0.00120023		0	0	0	-0.000440114	-0.0605464	-0.0305312	-0.0301854		0	0	0	-8.12482e-05	-0.0116488	-0.0295328	-0.0214124		-0.513796	-0.645441	-0.299975
186	0	0	0	-3.65336e-05	-0.00324294	-0.00209418	-0.00262529		0	0	0	0.000405956	-0.0318189	-0.0302845	-0.0376539		0	0	0	0.00129128	-0.0377815	-0.0283958	-0.0328602		-0.555116	-0.572655	-0.322439
187	0	0	0	-0.000240543	0.000426441	0.00109705	0.000159383		0	0	0	-0.000131508	-0.0088712	-0.0164334	-0.0297195		0	0	0	-0.00118274	0.00787264	0.00506377	-0.00368375		-0.51857	-0.324801	-0.179802
188	-9.52116e-05	0	0	0		-0.000191122	-0.000370502	-0.00369102	0.000745878	0	0	0		-0.0373652	-0.0202766	-0.0543349	-0.000114845	0	0	0		-0.0139747	-0.0116614	-0.0302143		-0.558887	-0.326593	-0.673506
189	0	0.000130019	0	0	-0.00317445		-0.00442818	-0.00380921	0	0.00249874	0	0	-0.0380541		-0.05783	-0.0275517	0	0.00104737	0	0	-0.0298377		-0.0385342	-0.031648	-0.559722		-0.41526	-0.701695
190	-0.000176198	0	0	0		0.00357169	-0.00146526	0.000555009	-0.0015808	0	0	0		0.024066	-0.0447888	-0.00515479	-0.000815278	0	0	0		0.0219752	-0.0270856	-0.00665849		-0.216739	-0.525345	-0.164483
191	0	0	-8.38432e-05	0	-0.00223953	0.00295958		-0.00113162	0	0	-9.48908e-05	0	-0.0237514	0.000579596		-0.0150456	0	0	-0.00126962	0	-0.0103834	0.0268915		-0.00322998	-0.872266	0.271279		-0.029085
192	0	0	-0.000138706	0	2.67327e-05	0.000795186		0.000818491	0	0	-0.000146391	0	-0.00183725	-0.0166274		0.00965804	0	0	-0.002243	0	0.0110844	-0.00234038		0.0135344	0.333702	-0.00629915		0.539369
193	0	0	-2.21314e-05	0	-0.0043498	0.000160545		-0.00333905	0	0	-0.000720326	0	-0.0948775	-0.017036		-0.0693996	0	0	-0.00142607	0	-0.0172217	-0.00217783		-0.0328089	-0.00975759	0.00964207		-0.0075965
194	-0.000203834	0	0	0		-0.000131249	0.00230178	-0.00112846	-0.000754371	0	0	0		-0.0300599	0.0127631	-0.0312979	-0.000740238	0	0	0		-0.0175972	0.00912637	-0.0093413		-0.517832	-0.593202	-0.633943
195	0	0	9.77702e-05	0	-0.0049623	-0.00427347		-0.0043636	0	0	0.00152201	0	-0.0848247	-0.0323259		-0.0585396	0	0	0.0012897	0	-0.0579351	-0.0410049		-0.0469953	-0.881172	-0.645339		-0.878005
196	0	0	0	-3.87485e-05	-0.00222564	-0.00126392	-0.00236255		0	0	0	-0.00133436	-0.0205421	-0.00180197	-0.0156441		0	0	0	0.000443106	-0.0197548	-0.016354	-0.0311163		-0.73811	-0.649877	-0.486356
197	0	0	0	-9.42778e-05	-0.0037854	-0.000597626	-0.00114855		0	0	0	-0.00168373	-0.0344175	-0.000908792	-0.0193385		0	0	0	0.000392961	-0.0394627	-0.0186284	-0.00746995		-0.694064	-0.524034	-0.152943
198	-0.000138531	0	0	0		0.00029406	7.48932e-05	-0.00145057	-0.00310058	0	0	0		0.00296438	0.0117281	0.00019896	-0.000553136	0	0	0		-0.00963241	0.00303763	-0.00780064		-0.5652	-0.30346	-0.562123
199	3.20523e-05	0	0	0		-0.00234294	-0.00267228	-0.00466764	-0.000631976	0	0	0		-0.0263212	-0.00991726	-0.0286124	0.00212236	0	0	0		-0.0371021	-0.0366131	-0.0518876		-0.643216	-0.574434	-0.843223
200	-5.34731e-05	0	0	0		-0.000400215	-0.00281394	0.00126413	-7.575e-05	0	0	0		-0.00783235	-0.020673	0.0133791	0.00104023	0	0	0		-0.0161576	-0.0345889	0.0218126		-0.357281	-0.364419	0.259209
201	0	3.11576e-05	0	0	-0.00392172		-0.00120381	-0.00386766	0	0.00021977	0	0	-0.0513581		0.0010851	-0.0443581	0	-5.59987e-06	0	0	-0.0354008		-0.0172804	-0.0242609	-0.3566		0.319013	-0.0943103
202	0	0	0	-0.000143548	0.00429621	-0.00244299	-0.00156197		0	0	0	-9.26526e-05	0.0317252	-0.0259389	-0.015172		0	0	0	0.000569713	0.0394772	-0.0427556	-0.0339575		0.455457	-0.663723	-0.486668
203	0	0	0	-9.58407e-05	-0.00211015	-0.00225323	-0.00153005		0	0	0	-0.00120109	-0.021283	-0.0119955	-0.0131902		0	0	0	0.000251869	-0.0290312	-0.0401766	-0.0173576		-0.857775	-0.530336	-0.366098
204	0	-8.61296e-05	0	0	-0.00433457		-0.0017482	0.00565928	0	5.88312e-05	0	0	-0.0396535		-0.00855982	0.103872	0	-0.00165686	0	0	-0.0366936		-0.0235661	0.0766155	-0.767443		-0.42497	1.14824
205	0	0	0	-0.000283036	0.00586453	0.00223404	0.00226104		0	0	0	-0.003682	0.0476952	0.0261375	0.0158398		0	0	0	-0.00364842	0.0600451	0.0244548	0.0115542		0.641508	-0.357047	0.0273491
206	-7.27282e-05	0	0	0		-0.000262916	-0.00180212	-0.00368559	-0.0027643	0	0	0		0.00777048	-0.00130254	-0.0376545	-0.00125535	0	0	0		0.00137043	-0.00305402	-0.0341232		-0.591346	-0.284077	-0.46877
207	0	5.66976e-05	0	0	-0.00376454		-0.00457704	-0.00432661	0	0.00082941	0	0	-0.0336326		-0.039364	-0.0324644	0	-0.000157105	0	0	-0.0387478		-0.0565436	-0.0505742	-0.747363		-0.709725	-0.893284
208	-0.000129472	0	0	0		0.00152868	-0.000553101	0.00267151	-0.00186363	0	0	0		0.0131418	-0.0257752	0.0510819	-0.00110814	0	0	0		0.0120784	-0.0209827	0.0252829		0.61996	-0.784256	0.481411
209	0	0	-8.21331e-05	0	-0.00181165	-0.000209749		-0.00126374	0	0	-0.000883058	0	-0.0282519	-0.00409305		-0.00344902	0	0	-0.00224936	0	-0.00867581	-0.00783587		-0.00730407	-0.100727	0.253309		0.161842
210	0	0	0	-0.00014579	0.00253326	-0.000433445	0.000412583		0	0	0	-0.00251635	0.0273007	-0.0210665	0.000166416		0	0	0	-0.00273905	0.0292543	-0.0108595	0.00898272		0.922966	0.301237	-0.172343
211	0	0	-3.15128e-06	0	-0.00110701	1.13845e-05		-0.000863135	0	0	-6.49019e-05	0	0.000239789	-0.020389		0.00702363	0	0	-0.00142869	0	-0.00538498	-0.00950241		-0.00891787	-0.401616	-0.576362		-0.798907
212	0	0	-3.00599e-05	0	-0.000715673	-0.00298318		-0.00212541	0	0	0.000278744	0	0.0125294	-0.0577233		-0.036164	0	0	-0.00318805	0	0.0265106	-0.0182357		0.00141627	-0.264141	-0.559742		-0.758246
213	0	0	0.000313764	0	-0.00755975	-0.00554672		-0.0061	0	0	0.00577179	0	-0.126565	-0.0935562		-0.098411	0	0	0.00128821	0	-0.0592036	-0.0526761		-0.0576198	-0.953399	-1.25958		-0.968769
214	-0.000119382	0	0	0		-0.00286031	0.00227207	0.00158712	-0.00239819	0	0	0		-0.0409087	0.05247	0.024112	-0.00178058	0	0	0		-0.0432732	0.0315828	0.0215515		-1.40748	0.890212	0.292404
215	0	0	0	-5.12021e-05	-0.00291792	0.000590414	0.00203386		0	0	0	-0.00101937	-0.035835	0.0106173	0.0194261		0	0	0	-0.00042513	-0.017711	-0.0043664	0.0197588		-1.02774	-0.164595	-0.0991284
216	0	0	0	-6.98846e-05	-0.00326672	0.00609779	-0.00265819		0	0	0	-0.00214751	-0.0326668	0.0754955	-0.0417183		0	0	0	-0.00156547	-0.0235048	0.0614265	-0.0297146		-1.03138	1.26271	-0.47967
217	0.000213159	0	0	0		-0.00371474	-0.00638011	-0.0087015	0.00308992	0	0	0		-0.080453	-0.0950954	-0.114337	0.00226943	0	0	0		-0.0596709	-0.0821617	-0.106352		-1.18525	-1.34104	-1.28981
218	0.000227605	0	0	0		-0.00657499	-0.00661626	-0.00886565	0.0033835	0	0	0		-0.0800825	-0.0878971	-0.108013	0.00292772	0	0	0		-0.0672486	-0.0918299	-0.113045		-1.45559	-1.45923	-1.26225
219	0.000286907	0	0	0		-0.00576904	-0.00670052	-0.00624564	0.00325105	0	0	0		-0.0650865	-0.0779923	-0.149219	0.00283285	0	0	0		-0.0672539	-0.0908421	-0.0873989		-1.18185	-1.12642	-1.37371
220	0	0	0.000424338	0	-0.00672036	-0.00572467		-0.00798291	0	0	0.00796657	0	-0.102319	-0.104979		-0.137155	0	0	0.00122669	0	-0.0583344	-0.0626879		-0.0678838	-1.08499	-1.58388		-1.2514
221	0	0	0.000321421	0	-0.00710952	-0.00577003		-0.00137746	0	0	0.00609159	0	-0.114158	-0.0979706		-0.0169293	0	0	0.000917377	0	-0.067979	-0.0640897		-0.000290155	-1.20005	-1.70862		-0.825781
222	0	0	0	0.000242904	-0.00652146	-0.00449941	-0.005658		0	0	0	0.00263714	-0.0796276	-0.0721573	-0.0757216		0	0	0	0.00275295	-0.0742137	-0.0572601	-0.0815041		-1.23161	-1.31116	-1.09476
223	0	0.000336704	0	0	-0.0101092		-0.00796044	-0.00447035	0	0.00368842	0	0	-0.108423		-0.136291	-0.0404316	0	0.00142361	0	0	-0.0926369		-0.0867214	-0.0461698	-1.44003		-1.20076	-1.0893
224	0	0	0	-0.000288001	0.00538638	0.00260678	0.00381938		0	0	0	-0.00290737	0.0492703	-0.00677955	0.0150861		0	0	0	-0.00322097	0.0641525	-0.000779629	0.0202814		1.30087	-0.393222	1.33933
225	0	0	5.64329e-06	0	-0.000409156	0.00133649		0.00109205	0	0	0.000478856	0	-0.00673985	0.00997734		0.00132602	0	0	-0.00210959	0	0.00637931	0.00901073		0.0293477	-0.606334	0.324742		0.135028
226	0	0	0	-0.000275595	-0.000593752	0.00163367	0.00195184		0	0	0	-0.00261451	0.0135018	-0.00843596	0.0146796		0	0	0	-0.00320954	-0.00297505	0.00241446	-0.00566614		-0.111714	0.0117873	-0.709334
227	-0.000426075	0	0	0		0.00570503	0.0050976	0.00301492	-0.00557444	0	0	0		0.0509284	0.0634001	0.0152623	-0.00571535	0	0	0		0.0306197	0.046438	0.0284758		-0.0557898	1.4029	0.89023
228	0	-0.000193856	0	0	0.00159192		0.00230998	0.00471303	0	-0.0033465	0	0	0.00889534		0.043308	0.0534049	0	-0.00622417	0	0	0.0301579		0.0252898	0.0537385	-0.333961		-0.394876	-0.333655
229	0	-0.000190921	0	0	0.000940323		0.00288358	0.0021193	0	-0.00484699	0	0	0.0126193		0.0609944	0.0671505	0	-0.00650913	0	0	0.024229		0.0247676	0.0362196	-0.4059		-0.526629	-0.660742
230	-9.37279e-05	0	0	0		0.000595123	0.000294983	-0.00249159	-0.00264713	0	0	0		0.0134931	0.00612354	-0.0173194	-0.00189364	0	0	0		0.00593787	0.00040549	-0.0071246		-0.841532	-0.319152	-0.826081
231	0	-0.000147313	0	0	0.00176886		-0.000738293	-0.000133783	0	-0.00170812	0	0	0.0276254		-0.0329927	0.0209934	0	-0.00437139	0	0	0.0285558		0.0121592	0.0223417	0.117414		-0.200555	-0.524235
232	0	0	0.00028714	0	-0.00267002	-0.0048148		-0.00330028	0	0	0.00527204	0	-0.056195	-0.102352		-0.0660545	0	0	0.000530937	0	-0.00778806	-0.0220812		-0.0109247	-0.535687	-0.661714		-0.576415
233	0	0	0	-9.13789e-07	-0.00154051	0.000283688	-0.00192255		0	0	0	-0.000906925	-0.0341483	0.0140122	-0.0290164		0	0	0	-0.00118124	-0.0167578	0.00383675	-0.0234522		-1.39211	-0.0569236	-0.421557
234	0	0	0	-0.000194829	0.000615865	0.00338191	0.00630501		0	0	0	-0.00341129	0.0176122	-0.00977802	0.000806034		0	0	0	-0.00444654	0.0202885	0.0469113	0.0453026		0.38156	0.748197	-0.411617
235	-0.00022229	0	0	0		0.00425884	0.00277531	0.00221553	-0.00259879	0	0	0		-0.043258	-0.0092603	0.0189291	-0.00252795	0	0	0		0.0179495	0.0166157	0.0220174		-0.413556	0.541038	0.313075
236	0	0	8.48273e-06	0	0.00047338	0.00150546		-6.41942e-05	0	0	0.00142743	0	-0.0331553	-0.00324059		-0.0321285	0	0	-0.00265651	0	0.0129874	0.0126051		0.014015	-0.407488	-0.39625		-0.0538938
237	0	6.86454e-05	0	0	0.000117511		0.00225192	-0.000120431	0	-0.000710887	0	0	-0.0097127		0.0271773	-0.00130439	0	-0.00144835	0	0	0.00657183		0.0171977	0.00696301	-0.325063		-0.0719859	-0.0767133
238	-0.000187191	0	0	0		0.00302786	0.00362357	0.000540227	-0.00432316	0	0	0		0.0303092	0.0303978	-0.0090276	-0.00153178	0	0	0		0.0110515	0.00728798	0.0148364		-0.214274	-0.184774	-0.119613
239	0	0.000133377	0	0	-0.00106472		-0.00164774	-0.00419638	0	0.0027442	0	0	-0.0446807		-0.0231786	-0.087619	0	-0.000410417	0	0	-0.00400877		-0.00386739	-0.036132	0.104243		0.0193802	-0.560034
240	0.000116106	0	0	0		-0.00197595	-0.00100589	-0.002554	0.00110641	0	0	0		-0.0643879	-0.024801	-0.0464785	0.00164467	0	0	0		-0.0288857	-0.034563	-0.0360086		-0.287829	-0.154841	0.183844
241	-2.08472e-05	0	0	0		0.000401914	-0.000836581	-0.00165895	-0.00227974	0	0	0		-0.0133427	-0.0331205	-0.0385152	-0.000442922	0	0	0		0.0053606	-0.00705791	-0.00831908		-0.366088	0.072331	-0.387443
242	2.11079e-05	0	0	0		-0.000509202	0.000115454	-0.0020358	-0.000440232	0	0	0		-0.0275369	-0.0111967	-0.0765691	-2.31105e-05	0	0	0		0.00760156	0.00982058	-0.0146025		0.060169	-0.227455	-0.946577
243	0	0	0	-0.000156697	2.21729e-05	0.00118861	0.00483605		0	0	0	-0.00403633	-0.00177348	-0.00749046	0.0689055		0	0	0	-2.70943e-05	-0.00770873	-0.00452721	0.0442105		0.390902	0.782213	1.59578
244	0	0	0.000285832	0	-0.00320578	-0.0035339		-0.00212559	0	0	0.00400433	0	-0.111142	-0.091704		-0.0501482	0	0	0.00195315	0	-0.0234567	-0.0298299		-0.0117615	-0.275585	-0.359288		0.0543372
245	0	0	0	0.0001077	-0.000353575	0.000263631	-0.000691682		0	0	0	0.000727304	-0.0438689	-0.00836074	-0.0173705		0	0	0	0.00298959	-0.0117471	-0.0288045	-0.0298227		-0.307617	-0.0714014	-1.00557
246	0	0.000223133	0	0	-0.00166345		-0.000763774	-0.00249153	0	-8.81676e-05	0	0	-0.019198		-0.00764298	-0.045386	0	0.00234463	0	0	-0.020542		-0.0152512	-0.0134693	0.178722		0.120764	0.0532654
247	0.000101481	0	0	0		0.000308812	0.000519216	-0.00192726	-0.000522058	0	0	0		-0.0108563	-0.0244845	-0.0210683	0.00329804	0	0	0		-0.0327002	-0.0257196	-0.0212907		-0.562419	0.155493	-0.0722753
248	0	0.000186493	0	0	-0.000490904		-8.44598e-05	-0.0013068	0	-0.00105346	0	0	-0.0159969		-0.0135456	-0.0386585	0	0.00244259	0	0	-0.0131837		-0.0113366	-0.0108946	1.29677		0.0853892	0.198741
249	0	0.000174547	0	0	-0.00189885		0.00031808	-0.00254512	0	-0.00302941	0	0	-0.0326316		0.0114555	-0.0532446	0	-4.52205e-05	0	0	-0.00534636		-0.0100833	-0.0210973	-0.346286		-0.146959	-0.0837535
250	0	0	0	-0.000119329	0.000508487	0.00079456	0.00136265		0	0	0	-0.00645418	0.0119656	0.0121262	0.0279157		0	0	0	-0.00171554	0.00892359	-0.000759959	0.0077191		0.70984	-0.4492	0.090531
251	0	0.000130383	0	0	-0.00258347		-0.00132632	-0.00224194	0	-0.00243732	0	0	-0.0827811		-0.0390805	-0.0569584	0	-0.000177657	0	0	-0.0157011		-0.000842392	-0.0126445	-0.584142		0.0549207	-0.183185
252	0	0	0	7.14428e-05	-0.00178403	0.00102627	0.000972033		0	0	0	-0.000981851	-0.274557	-0.0273299	-0.0963943		0	0	0	0.00151855	-0.0391921	0.00188929	-0.00348192		-0.504133	-0.387881	-0.69714
253	0	0.000272685	0	0	-0.00311831		-0.000393599	-0.00196394	0	-0.000524975	0	0	-0.149715		-0.0720959	-0.0524741	0	-1.76438e-06	0	0	-0.0272637		-0.00489789	-0.00605059	-0.920297		-0.906273	-0.383049
254	0	0	0	1.86973e-05	-0.000893176	-1.61827e-05	0.00100484		0	0	0	-0.00536141	0.0380425	-0.03873	0.077739		0	0	0	-0.00121164	-0.00196284	-0.0134749	0.00612354		-0.233949	-0.461981	0.0859101
255	0	0	0.000653797	0	-0.00757575	-0.0124042		-0.00886285	0	0	0.012738	0	-0.38291	-0.374952		-0.36591	0	0	0.0095371	0	-0.129752	-0.295768		-0.17812	-1.10083	-1.34979		-1.22907
256	0	0	0	0.000727166	-0.0113162	-0.00824058	-0.00683612		0	0	0	0.00943936	-0.350075	-0.294218	-0.261783		0	0	0	0.0119727	-0.293583	-0.213356	-0.18115		-1.233	-1.08196	-1.13057
257	0	0	0	0.000754232	-0.00982475	-0.00810254	-0.0115545		0	0	0	0.0096207	-0.284055	-0.238152	-0.301459		0	0	0	0.0126906	-0.233219	-0.177567	-0.27708		-0.894113	-1.47752	-1.10339
258	0.00095594	0	0	0		-0.01359	-0.0109316	-0.0113293	0.0150302	0	0	0		-0.335108	-0.309049	-0.281396	0.0159012	0	0	0		-0.343308	-0.283625	-0.285969		-1.29721	-1.55951	-1.46221
259	0.000902059	0	0	0		-0.00971615	-0.0131814	-0.0117218	0.0123148	0	0	0		-0.33864	-0.311059	-0.333814	0.0157355	0	0	0		-0.232067	-0.337948	-0.297561		-1.18304	-0.861218	-1.16141
260	0	0	0	0.000702218	-0.0042412	-0.00974137	-0.0127433		0	0	0	0.00746827	-0.215925	-0.260345	-0.345552		0	0	0	0.0120712	-0.0826955	-0.231283	-0.320326		-1.22334	-1.36373	-1.19564
261	0	0.000152863	0	0	0.000197649		0.000598997	-0.000183165	0	-0.00197006	0	0	-0.0691988		-0.0298501	-0.208181	0	-0.000919678	0	0	0.00358105		0.0036459	-0.0015251	-0.339618		-0.083767	-0.991982
262	0.000670711	0	0	0		-0.01409	-0.00874862	-0.00507981	0.00731358	0	0	0		-0.325057	-0.294793	-0.264923	0.0121453	0	0	0		-0.381357	-0.250663	-0.125774		-1.40648	-1.24642	-1.29324
263	0	0	0	0.00056671	-0.00851554	-0.0104427	-0.00403929		0	0	0	0.0024457	-0.219261	-0.246337	-0.223554		0	0	0	0.00850929	-0.148829	-0.222759	-0.0881949		-1.22669	-1.38761	-1.42288
264	-0.00013422	0	0	0		-0.000547528	-0.00041467	0.00111896	-0.0118067	0	0	0		0.0471091	-0.0358519	0.103091	-0.00633071	0	0	0		0.00891411	0.0100425	0.0251138		0.662017	-1.016	1.27935
265	0.000591575	0	0	0		-0.00904614	-0.00649634	-0.00653553	0.00368294	0	0	0		-0.245393	-0.277193	-0.310518	0.0101032	0	0	0		-0.216396	-0.152563	-0.162833		-0.920217	-1.12458	-0.914499
266	0.000624199	0	0	0		-0.00647205	-0.00926328	-0.0111344	0.00737616	0	0	0		-0.226016	-0.280907	-0.321226	0.0103996	0	0	0		-0.158431	-0.247456	-0.296124		-0.820336	-0.770118	-1.12462
267	4.83724e-06	0	0	0		0.00305432	-0.0027675	0.000549197	-0.00558144	0	0	0		0.110868	-0.227852	-0.0136024	-0.000947668	0	0	0		0.0200127	-0.0427768	0.00342315		1.29879	-0.883709	0.269466
268	0	0.000316624	0	0	-0.00264198		-0.00364479	-0.00123364	0	0.0024884	0	0	-0.214992		-0.205598	-0.134086	0	0.0036485	0	0	-0.0324578		-0.0555715	-0.0175461	-1.13322		-1.1713	-1.30235
269	9.68838e-05	0	0	0		0.00176695	0.000304878	-0.000540882	-0.00366969	0	0	0		0.00411916	-0.00620157	-0.0489944	0.00144811	0	0	0		0.00140262	-0.00967413	-0.0154126		0.167273	-0.6798	-0.47834
270	0	0	0.000197387	0	-0.00094083	-0.00148043		-0.00415793	0	0	0.000506976	0	0.000960469	-0.15948		-0.163652	0	0	0.00148874	0	0.00397414	-0.0356759		-0.0465381	-0.281467	-0.725688		-0.998621
271	0	0	0.000311579	0	-0.00226948	-0.00130042		-0.00162748	0	0	0.00106009	0	-0.0157763	-0.039299		-0.0375955	0	0	0.00140976	0	-0.0190942	-0.0222477		-0.0161698	0.101923	-0.357693		-0.443886
272	0	0	0.000170925	0	-0.00112516	-0.00164872		-0.00167978	0	0	-0.000992668	0	-0.0255164	-0.0237543		-0.0543677	0	0	0.000662192	0	-0.0114318	-0.0193782		-0.00417519	-0.134207	-0.0103715		-0.0917118
273	0	0	0	0.000105541	-0.000609964	-0.000521302	-0.00144836		0	0	0	5.87188e-05	-0.0662665	-0.049597	-0.0824148		0	0	0	0.00226394	-0.0174594	-0.0127214	-0.0220479		-0.564878	-0.476603	-0.358046
274	0	0.000166948	0	0	-0.00171992		-0.00142515	-0.00128818	0	-0.000130278	0	0	-0.0145992		-0.0188835	0.00537056	0	0.00234388	0	0	-0.0118449		-0.0158268	-0.0213613	-0.297168		0.0258727	0.0316066
275	0.000197419	0	0	0		0.000527799	-0.00108132	-0.00142047	0.000593507	0	0	0		-0.0620053	-0.0220231	-0.016993	0.00364474	0	0	0		-0.0142471	-0.0375986	-0.0296046		-0.771115	-0.672056	-0.91665
276	0	-4.36761e-05	0	0	0.000752777		0.00175315	0.000410289	0	-0.00361653	0	0	0.0768158		0.0479206	0.0194581	0	-0.00232109	0	0	0.0364832		0.0287681	0.0108927	0.222259		0.0970785	-0.217381
277	9.06733e-05	0	0	0		-0.00131357	0.000965655	-0.00139308	-0.000311572	0	0	0		-0.0606341	-0.0272071	-0.046023	0.00244861	0	0	0		-0.0346866	-0.0119427	-0.029711		-0.135434	-0.536478	-0.233887
278	0	0	0.00045007	0	-0.00425646	-0.0064981		-0.00469047	0	0	0.00584211	0	-0.0560895	-0.102826		-0.0911343	0	0	0.00524249	0	-0.0553459	-0.0794041		-0.0580583	-0.839327	-1.253		-0.823993
279	0	0	0.000121642	0	-8.52942e-05	-0.00482181		0.000550538	0	0	0.000470558	0	-0.0146997	-0.0775312		0.0778545	0	0	0.000655796	0	0.00884354	-0.0780531		0.0355394	-0.441036	-0.867176		1.01618
280	0	5.00505e-05	0	0	-0.00204161		0.0012019	-0.000299037	0	-0.00131984	0	0	-0.0610985		0.0313823	0.00823367	0	-0.00155095	0	0	-0.00738388		0.0222895	0.0339445	-0.113482		0.461727	0.197701
281	0	0.000406332	0	0	-0.00519133		-0.00692913	-0.00368702	0	0.00302047	0	0	-0.0959203		-0.102943	-0.0734813	0	0.00365949	0	0	-0.055491		-0.0868535	-0.0405179	-0.837524		-1.21774	-0.775257
282	0.000280333	0	0	0		-0.00482774	-0.00267476	-0.00531885	0.00135927	0	0	0		-0.0765272	-0.0439734	-0.0659673	0.00378147	0	0	0		-0.0622787	-0.0529993	-0.0617148		-1.26675	-0.863591	-1.06413
283	9.64471e-05	0	0	0		-0.00131926	-0.00091666	-0.00295812	-0.00199488	0	0	0		-0.0103366	-0.00502878	-0.0548375	0.00102439	0	0	0		-0.0156808	-0.0185944	-0.0353832		-1.19142	-0.615909	-0.901278
284	0	0	0	-0.000328941	0.00243706	0.00106382	0.00229222		0	0	0	-0.00750335	0.12039	0.0426059	0.0671348		0	0	0	-0.00351454	0.0631374	0.0161201	0.0284014		0.874424	-0.418042	0.228933
285	0	0	0.000119011	0	-0.00286371	-0.00432351		-0.00461793	0	0	0.00159721	0	-0.0638577	-0.0570133		-0.0809058	0	0	0.000915226	0	-0.030436	-0.0543609		-0.0499511	-1.01347	-1.10584		-1.01569
286	0	0	0	1.25251e-05	-0.00050661	-0.00295863	-0.00204495		0	0	0	0.000151068	-0.074849	-0.0674996	-0.0336008		0	0	0	8.3501e-05	-0.00377357	-0.0454907	-0.0234392		-1.01958	-0.838623	-0.540637
287	0	0	0	-4.30912e-05	-0.00199243	0.00309354	-0.00299919		0	0	0	-0.00106766	-0.0322312	-0.000880718	-0.0580162		0	0	0	0.00136237	-0.042467	-0.00961846	-0.0526865		-0.74542	0.445535	-0.638632
288	0	-2.66396e-05	0	0	-0.00278869		-0.00252077	-0.000688791	0	-0.00188459	0	0	-0.045041		-0.0285092	0.0247595	0	-0.000799803	0	0	-0.0148013		-0.0280357	0.0166809	-1.04114		-0.832747	-0.492867
289	-4.19571e-05	0	0	0		-0.00199702	0.000383407	-0.00121248	-0.000169168	0	0	0		-0.0421121	-0.0140149	-0.0229856	0.00215408	0	0	0		-0.0448831	-0.0269182	-0.0298448		-0.955175	-0.428203	-0.490748
290	0	-0.000187874	0	0	0.0012165		0.00146618	0.000527918	0	-0.00282285	0	0	-0.00523788		-0.00152743	-0.016767	0	-0.00357836	0	0	0.0141864		0.00262845	0.0113385	0.0241559		-0.0659075	-0.354576
291	0	-0.000232793	0	0	0.000815302		0.00155535	0.000121117	0	-0.00241534	0	0	0.0027622		0.00284201	0.0264646	0	-0.002981	0	0	0.0119773		0.00401491	0.00639915	-0.074484		-0.366896	-0.257012
292	-0.000305917	0	0	0		0.00107861	0.00394529	0.000438035	-0.00485775	0	0	0		0.0185594	0.0545171	0.00409162	-0.00258055	0	0	0		0.000403821	0.0317591	0.00355059		-0.460307	0.0344185	-0.483543
293	0	-9.78723e-05	0	0	0.000465512		0.00201419	-0.00195077	0	-0.00210947	0	0	0.00806242		0.0319503	-0.0188121	0	-0.00238053	0	0	0.00656033		0.00977969	-0.0137624	0.220834		0.221912	-0.554245
294	-0.000316383	0	0	0		0.00160959	0.00142461	-0.000353515	-0.00416782	0	0	0		0.00168455	0.0108097	0.00275469	-0.001597	0	0	0		-0.0157596	0.00247008	-0.0275852		0.0124205	-0.236856	-0.0115094
295	-0.000351778	0	0	0		0.0038563	0.00262856	0.00244248	-0.00562433	0	0	0		0.0430872	0.0216567	0.0231911	-0.00449432	0	0	0		0.0290644	0.00482965	0.0136636		0.0291011	0.229537	-0.418138
296	0	0	-0.00015952	0	0.000700861	0.00060755		0.00158459	0	0	-0.00240311	0	0.00172132	0.0103763		-0.00223804	0	0	-0.00404656	0	0.018094	0.0142278		0.0191753	0.303349	0.0796271		-0.0791667
297	0	0	-0.000179671	0	-0.00121304	0.00199538		-0.000101835	0	0	-0.00369592	0	-0.00187963	0.0310752		0.0155885	0	0	-0.00319357	0	0.00532925	0.015467		0.00589317	-0.0139524	0.351371		0.266585
298	-0.000283309	0	0	0		0.000880003	0.00204831	-0.000417382	-0.0038964	0	0	0		0.0148118	0.0239395	-0.00421906	-0.00217923	0	0	0		0.00473535	0.0129026	0.00961083		0.127958	0.394605	-0.193892
299	0	0	-0.000103334	0	-0.000249505	0.00165886		-0.00210467	0	0	-0.00221817	0	-0.0032286	0.0126737		-0.0213445	0	0	-0.00121677	0	0.00148964	0.0104722		-0.0230954	0.00908197	-0.23971		-0.536941
300	-0.000216064	0	0	0		0.00245178	0.0014956	0.000399619	-0.00246223	0	0	0		0.0242908	0.0101484	0.0179754	-0.00114916	0	0	0		-0.00311476	-0.00702459	0.00515842		0.149287	-0.521158	0.142408
301	0	-6.69259e-05	0	0	-0.00232038		-0.00208139	-0.000398308	0	-0.000695172	0	0	-0.0118285		-0.0106453	-0.00317657	0	-0.0019663	0	0	-0.00368416		-0.00438005	0.00275892	-0.241081		-0.278898	-0.238498
302	-0.000231219	0	0	0		0.00163254	0.000827968	0.000249088	-0.00308052	0	0	0		0.0330749	0.00622749	0.0215478	-0.00136768	0	0	0		0.0133004	-0.00345206	-0.00509292		-0.273418	-0.262769	-0.344096
303	0	0	4.86081e-05	0	-0.00123805	-0.00131127		0.000381976	0	0	-0.000729792	0	0.0041337	0.00361717		0.0181987	0	0	-0.00201644	0	0.00545883	0.00264663		0.0250491	0.0914437	-0.424558		-0.425704
304	0	0	-7.08428e-06	0	-0.00177357	-7.00355e-06		-0.00203627	0	0	-0.000869252	0	-0.00424713	0.010888		0.0017795	0	0	-0.00143582	0	0.000151813	0.00757253		-0.00371528	-0.266123	-0.0814646		-0.234
305	-0.000151004	0	0	0		0.00113589	-0.00168484	-0.00195384	-0.0016151	0	0	0		0.0159947	-0.00661433	-0.0470811	-0.00167603	0	0	0		-0.000347197	-0.0195463	-0.00956726		-0.206125	-0.667798	-0.402393
306	0	0	-1.17866e-05	0	-0.00209063	0.0006468		-0.00150087	0	0	-0.000552893	0	-0.0310764	0.00390744		-0.0315222	0	0	-0.0019359	0	0.00403464	-0.00129402		-0.00255805	-0.193195	-0.363446		-0.129032
307	0	0	2.36934e-06	0	-0.000936568	-0.000712276		-0.00052619	0	0	-0.000481035	0	-0.00795346	-0.00285178		0.00975513	0	0	-0.00122445	0	0.00313199	-0.00413662		-0.00555438	-0.316719	-0.129947		-0.0706302
308	-0.000253279	0	0	0		0.00137204	0.0018169	0.00188032	-0.00242726	0	0	0		-0.00150776	0.0120769	-0.000382781	-0.00247531	0	0	0		0.00137353	0.00778037	0.023137		-0.00484972	0.106639	0.338014
309	0	4.8127e-05	0	0	-0.000613868		-0.00123921	0.000539958	0	0.000108161	0	0	-0.0240329		-0.0150124	-0.0118894	0	-0.00198769	0	0	0.000418603		-0.00136518	0.00473636	-0.28272		-0.31931	-0.126521
310	2.11477e-05	0	0	0		-0.00471011	0.000220418	-0.00406957	-0.000523701	0	0	0		-0.0420027	0.0113184	-0.0355037	-0.000229742	0	0	0		-0.0314191	0.0029031	-0.01346		-1.28926	-0.196289	-0.0128848
311	-0.00017719	0	0	0		0.000240684	0.00160471	-0.00302482	-0.00191502	0	0	0		0.0110068	0.00919473	-0.0257154	-0.00115166	0	0	0		-0.00857347	0.00121778	0.00514185		-0.330959	-0.0816936	-0.108976
312	0	-6.33041e-05	0	0	-0.000380248		0.000158489	-8.64863e-05	0	-0.000804873	0	0	0.00199556		0.00340247	0.0100876	0	-0.0023667	0	0	0.00929052		0.00791341	0.00993586	0.125586		0.258859	0.0535387
313	0	1.84521e-05	0	0	-0.00202188		-0.00025475	-0.00294548	0	-0.000271542	0	0	-0.0177749		0.00330687	-0.0215576	0	-0.00202979	0	0	0.00257236		0.0139919	-0.00550562	-0.0551118		-0.0956715	-0.218403
314	0	0	0	-0.000180901	-0.000483006	0.00179437	-0.000199139		0	0	0	-0.00230507	-0.00095588	0.0284979	0.0155196		0	0	0	-0.00110686	-0.00123423	0.00157624	0.00191408		-0.0706443	0.256369	0.231393
315	0	0	6.84566e-05	0	-0.00193745	-0.000332028		-0.00196576	0	0	-0.000621227	0	-0.00317037	8.87513e-05		-0.026135	0	0	-0.000955305	0	-0.0091691	0.00305021		-0.0139682	-0.174368	-0.0174443		-0.302432
316	0	0	0.000138365	0	-0.00346878	-0.000701219		-0.00239781	0	0	0.000103077	0	-0.0204201	-0.00645554		0.000470281	0	0	-0.00134542	0	-0.00506598	0.0131948		0.00157422	-0.252763	-0.475945		0.0148255
317	0	0	-8.01183e-06	0	0.000376165	0.00207871		-0.00245422	0	0	-0.00050816	0	0.00109398	0.00611264		-0.0212123	0	0	-0.00148305	0	-0.00565702	0.00517523		-0.00772327	0.29498	-0.176156		-0.108622
318	-1.605e-05	0	0	0		-0.000110567	-0.00217625	0.00279421	-0.00115279	0	0	0		0.00673723	-0.0242606	0.10959	-0.00201608	0	0	0		0.0119461	-0.00876456	0.0683945		0.283857	0.0983744	0.401261
319	0	0	0	-4.22057e-05	-0.000967264	0.00101322	-2.98023e-07		0	0	0	-0.000933983	-0.00632483	0.00592732	-0.00405174		0	0	0	-0.00122259	0.000806808	0.00950038	0.000852883		-0.0174813	0.485058	0.256992
320	0	0	-1.79842e-05	0	-0.0002321	0.000362813		-0.000315845	0	0	-0.000645595	0	-0.0125033	0.00884897		0.00338942	0	0	-0.000924463	0	0.00384265	0.00908905		-0.00290364	0.192003	0.164658		0.0357783
321	0	0	-1.63642e-05	0	0.00125602	0.00331712		0.000984967	0	0	-0.000896223	0	0.0154432	0.0587924		0.0271547	0	0	-0.00216729	0	0.0295534	0.0443423		0.0266709	1.13266	-0.107418		0.153646
322	0	0	2.86554e-05	0	-0.000926256	0.00247234		-0.00102645	0	0	0.000209733	0	-0.0252126	0.00435936		-0.0179946	0	0	-0.000481959	0	-0.0115471	-7.06315e-05		0.00195104	-0.466341	-0.0736766		-0.0410094
323	0	0	0	-0.000113907	0.000254273	0.00244382	-0.000132948		0	0	0	-0.00136433	-0.00465482	0.0107834	-0.00357491		0	0	0	-0.000123814	-0.00368083	-0.0107874	-0.00948358		0.639735	-0.0672163	-0.00601337
324	-4.66886e-05	0	0	0		0.000732005	0.000269592	-0.000733197	-0.00170346	0	0	0		0.00912178	0.00549066	-0.00469351	-7.36702e-06	0	0	0		0.00200719	0.00306141	-0.00323343		0.0072425	-0.122452	-0.129653
325	-3.20407e-05	0	0	0		-0.00177547	-0.000962615	-0.000238657	-0.00134881	0	0	0		-0.00424778	-0.00207347	-0.00589323	0.00101701	0	0	0		-0.0186542	-0.0117499	-0.00594652		-0.24175	-0.135644	-0.0562206
326	0	0	0	-6.82213e-05	-0.000376374	0.000391245	0.00335354		0	0	0	-0.000950268	-0.00703478	-0.00620633	0.023327		0	0	0	0.000429803	-0.00513715	0.000241101	0.0122904		-0.0649873	-0.127788	0.121284
327	0	0	-4.76721e-05	0	0.000353754	0.00125417		-0.00137475	0	0	-0.000871598	0	-0.00496501	0.0100114		-0.032541	0	0	-0.000885131	0	0.00286365	0.0122979		-0.00293261	-0.0981801	-0.112153		0.0488662
328	-9.06646e-05	0	0	0		0.00144628	-0.00031814	0.000464678	-0.000574873	0	0	0		0.00429469	-0.0133556	-0.0016371	0.00110555	0	0	0		-0.003003	-0.0136137	0.000347435		0.0711741	-0.265853	-0.211211
329	0	-2.16194e-05	0	0	-0.00143078		0.00119284	2.82824e-05	0	0.000554907	0	0	-0.0157755		0.00741047	-0.0224562	0	-0.00036692	0	0	-0.0038746		0.0145084	-0.00168675	-0.0258772		-0.0682543	-0.314516
330	-9.91345e-05	0	0	0		0.00279343	0.00326812	-9.36687e-05	-0.00116063	0	0	0		0.0110514	-0.00646091	-0.000684023	3.11703e-05	0	0	0		-0.00408721	0.0132633	0.000807345		-0.246422	-0.173774	0.495193
331	-0.000178145	0	0	0		0.00303531	0.00045687	0.00192168	-0.00144175	0	0	0		0.0221078	-0.00568163	0.0135595	-0.000921514	0	0	0		0.0114289	-0.00220406	0.000413835		0.31998	-0.105277	-0.038833
332	-0.000149782	0	0	0		0.0027366	0.00339395	0.000924438	-0.000389882	0	0	0		-0.00304753	0.00833756	-0.00845224	0.000213444	0	0	0		0.00175351	0.0105582	-0.00411588		-0.21646	-0.188727	-0.318517
333	0	0	-8.78929e-05	0	-0.00025171	0.000392169		0.000424147	0	0	-0.000226271	0	-0.00389373	0.00286204		-0.00264782	0	0	-0.000423227	0	0.00757128	0.00017029		-0.00109702	-0.194726	0.488805		0.374326
334	-0.000125377	0	0	0		0.000423551	0.00161588	0.0020594	-0.00109505	0	0	0		0.00673258	0.000951409	0.0342225	-0.00022173	0	0	0		-0.00377429	-0.00358808	0.00164467		0.919044	-0.0291338	0.39162
335	-0.000119487	0	0	0		0.000670522	0.000627279	0.00585613	0.000220955	0	0	0		-0.00159067	-0.00363433	0.016731	0.000164691	0	0	0		-0.0066191	-0.00407618	0.0102684		0.139468	-0.107084	0.1519
336	0	5.66768e-05	0	0	-0.00167513		-0.00226942	-0.00337797	0	0.000751269	0	0	0.000511289		-0.0118697	-0.0277587	0	-0.000120679	0	0	-0.00528997		-0.00312549	-0.0124625	-0.0707755		-0.229337	-0.248693
337	0	0	-2.32999e-05	0	-9.88841e-05	-0.00343266		-0.00199166	0	0	-0.000117094	0	0.00119817	-0.0174119		-0.00850844	0	0	0.0004125	0	-0.0148063	-0.00850505		-0.00180757	-0.0614727	-0.205005		0.168093
338	-0.000164169	0	0	0		0.00182864	9.30429e-05	0.0018746	-0.00106741	0	0	0		0.028774	0.00592142	0.0308967	0.000415453	0	0	0		-0.00993514	-0.00325084	-0.0121684		-0.182909	-0.000814746	-0.0605764
339	0	0	0	-0.000101041	-0.000413448	-0.0011057	0.000874579		0	0	0	-0.00124186	0.00165063	0.00632429	0.023037		0	0	0	-0.000282531	-0.0170118	0.0165011	0.00334394		-0.260109	-0.166815	0.0763766
340	0	0	0	-9.81329e-05	0.000335336	0.000642419	0.00359535		0	0	0	-6.02387e-05	0.00995386	0.0100071	0.0158905		0	0	0	0.00207737	-0.0135648	-0.022715	0.00251704		-0.410164	-0.31071	-0.653845
341	0	0	0	-0.000231481	0.00130492	0.00414982	0.00278503		0	0	0	-0.00145977	0.0123584	0.0337934	0.0402379		0	0	0	0.00183248	-0.0137499	-0.0120764	0.000144362		-0.305801	0.253678	-0.199628
342	0	-0.000101829	0	0	-7.56383e-05		0.00211605	0.00121033	0	0.000139499	0	0	0.00539315		-0.00444001	-0.00614917	0	0.00156089	0	0	-0.0101152		-0.0107251	-0.0219093	-0.273923		-0.0594691	-0.264224
343	0	-1.06836e-05	0	0	-0.000294715		0.00131229	-0.000355273	0	0.000280336	0	0	0.00237465		-0.0174418	0.0136017	0	0.00178066	0	0	-0.0112541		-0.0243317	-0.0142202	-0.207333		-0.337063	-0.0136396
344	0	0	3.60835e-06	0	-0.000471115	-0.000565112		-0.00248986	0	0	0.000701035	0	0.0112004	0.00819439		-0.0169025	0	0	0.00143592	0	-0.0102776	-0.018809		-0.0171927	-0.320833	-0.208788		-0.474626
345	0	0	0	-0.000101344	0.000602454	-0.000119954	0.000497669		0	0	0	0.000491873	0.00442332	0.00320762	0.00151491		0	0	0	-0.000497421	-0.00350511	-0.00162083	0.0130192		-0.17645	0.0707937	0.211729
346	-5.67411e-05	0	0	0		-0.00200835	0.00101337	-0.00156143	0.00201539	0	0	0		-0.0134314	-0.0151047	-0.0157149	0.00040107	0	0	0		-0.0069567	-0.0055303	-0.00486529		0.200981	0.0254702	-0.0112956
347	0	-0.000115071	0	0	0.0030857		0.000457346	-0.00143188	0	-1.9654e-05	0	0	0.0143541		-0.00280958	-0.0111781	0	-0.000690765	0	0	0.00609452		0.00161105	-0.00593483	0.221584		-0.271765	-0.0990857
348	0	0	0	-0.000183183	-0.00134268	0.000248879	0.00164899		0	0	0	0.00019386	-0.0154215	-0.00504392	0.00128943		0	0	0	-0.000283942	-0.00867915	-0.00884533	0.00405049		-0.106953	-0.192291	-0.0486282
349	0	-0.000101019	0	0	0.0012292		0.000297993	-0.000543386	0	0.000366335	0	0	0.010365		-0.000562608	-0.0104342	0	-0.000663666	0	0	0.00377452		0.00705224	-0.00916678	-0.126688		-0.0378204	-0.237712
350	0	-0.000105604	0	0	-0.000706434		0.0016982	-0.00191692	0	0.000350282	0	0	0.00174057		0.0151964	-0.00755167	0	-0.000451798	0	0	0.000276268		0.00324482	-0.00709224	-0.0338778		-0.0887825	0.0166181
351	0	0	0	-0.000222402	0.00190729	0.000795275	0.00149551		0	0	0	-0.000550196	-0.00917596	4.01735e-05	-0.00573838		0	0	0	-0.000796	0.00226724	-0.00203729	0.00263846		0.0879451	0.0052337	-0.282239
352	-0.000273326	0	0	0		0.00186694	0.00232205	0.0023801	-0.000656291	0	0	0		0.00877416	0.00509125	0.0149983	-0.00103198	0	0	0		0.0126704	0.00713646	0.00923562		-0.0222238	0.0500255	-0.203118
353	-0.00022904	0	0	0		0.00123107	0.00181732	-0.000270635	-0.000425453	0	0	0		0.0106609	-0.00278997	0.00112945	-0.000275598	0	0	0		0.00569487	0.000565469	0.00144017		0.0804772	0.0970201	-0.162621
354	0	0	-0.000157279	0	0.00199997	0.00125855		0.00093469	0	0	-0.000859921	0	0.0186266	0.0112415		0.00480109	0	0	3.35418e-07	0	-0.00635278	-0.00361139		-0.0138586	-0.189437	-0.256678		-0.106659
355	0	-4.64737e-05	0	0	-0.00234309		-0.00025171	9.28342e-05	0	-0.000192018	0	0	-0.00916934		0.00266552	0.00295138	0	0.000516349	0	0	-0.011654		-0.00792927	-0.00859261	-0.384893		-0.141491	-0.214168
356	0	-6.16755e-05	0	0	-0.0018135		0.000821322	-0.00089553	0	-0.00025603	0	0	-0.0104746		0.00287205	0.000166655	0	0.000425307	0	0	-0.0119017		-0.00558072	-0.00456268	-0.6361		-0.0944142	-0.164276
357	0	0	0	-0.000210147	0.000440717	0.000666469	0.00137904		0	0	0	-0.00108594	0.00249606	-0.00281841	0.00251168		0	0	0	0.000323167	-0.000515699	-0.00964797	-0.00105476		-0.0206938	-0.138179	-0.111329
358	0	-0.000181678	0	0	-6.1959e-05		0.000464499	0.00259781	0	-0.00114262	0	0	0.0040893		0.00204504	0.0155687	0	0.000267019	0	0	-0.00772661		-0.00301254	0.00980449	-0.386402		-0.0701821	-0.106137
359	0	0	0	-0.000252887	3.52561e-05	0.000474095	0.00131738		0	0	0	-0.000915876	0.00283664	0.00158268	0.00547075		0	0	0	0.000180135	0.00353551	-0.00122112	-0.000850797		-0.362839	-0.225574	-0.100381
360	0	0	-9.81047e-05	0	-0.00090155	-0.000105351		-0.00106204	0	0	-0.000516542	0	0.00141239	-0.00304592		-0.00137514	0	0	0.000833231	0	-0.00765842	-0.00595611		-0.0072332	-0.0272227	-0.467313		-0.316837
361	0	-0.000112661	0	0	-0.00098601		-0.000403225	-0.000461787	0	-0.000929589	0	0	0.000860453		0.00329173	-0.00457478	0	0.000499394	0	0	-0.00473571		-0.00518531	-0.00230139	-0.0179837		-0.0505178	-0.00895568
362	0	0	0	-0.00025678	-0.000318766	0.00150231	0.00105283		0	0	0	-0.00113951	0.0059163	0.0120372	0.000417411		0	0	0	0.000695221	-0.000163734	-0.00320035	0.00119627		-0.217037	-0.00334528	-0.158561
363	0	-5.63612e-05	0	0	-0.000707656		-0.000254482	-0.00118306	0	-0.00062542	0	0	0.00369632		0.000458896	0.00195658	0	0.000282669	0	0	-0.000639796		0.000344753	0.00121224	-0.275408		-0.156772	-0.0664746
364	0	0	0	-0.000205147	0.00025937	-9.0152e-05	0.00163165		0	0	0	-0.00117699	0.00488138	-0.000376761	0.00614023		0	0	0	0.000664954	0.00339824	-0.0121616	0.000567555		0.000408472	-0.180503	-0.0720677
365	0	-0.000124136	0	0	-0.00111926		0.000141382	-0.000174165	0	-0.0012663	0	0	0.0114854		0.0050813	0.00260043	0	0.00025688	0	0	0.00115031		0.0025965	0.0019685	-0.186674		-0.169687	0.0428175
366	0	0	0	-0.000218398	-0.00117883	0.00276494	0.000258654		0	0	0	-0.00106133	-0.00803101	0.0113265	-0.00710732		0	0	0	0.000759522	-0.00207853	-0.00684321	0.00541061		0.0723529	-0.195146	-0.0068077
367	0	-4.67794e-05	0	0	-0.00208706		-0.000539333	-0.0014582	0	-0.000402296	0	0	0.000283957		0.000915885	0.00478661	0	0.000934302	0	0	-0.0100184		-0.00234812	-0.00601476	-0.483345		0.00322507	-0.139158
368	-0.000302592	0	0	0		0.00300243	0.00310826	0.00242013	-0.00192378	0	0	0		0.0107243	0.00491554	0.00889444	0.000603832	0	0	0		-0.00416714	0.00143605	0.00399715		0.0328178	0.036818	-0.135828
369	0	0	-7.48426e-05	0	-0.000558972	-0.00125331		-0.00166392	0	0	-8.42354e-05	0	-0.00157249	-0.0104387		-0.00589502	0	0	0.000504029	0	-0.0060609	-0.0028162		0.000609159	-0.356246	-0.424097		-0.311437
370	-0.000214759	0	0	0		0.00113392	0.000924885	0.000672549	-0.00110599	0	0	0		0.00341308	0.00153732	0.010276	0.000229509	0	0	0		0.00243443	-0.00140768	0.00280339		-0.0356627	-0.126231	-0.122183
371	0	0	0	-0.000212912	0.0010781	0.000314653	0.000736564		0	0	0	-0.00128679	0.0095033	0.00373787	-7.64728e-05		0	0	0	0.000107526	0.00399029	-0.000132322	0.000810564		-0.186597	-0.148504	-0.120119
372	0	-9.57127e-05	0	0	5.23031e-05		-3.26931e-05	0.000325978	0	-0.000709343	0	0	0.00188577		0.00162405	0.00456911	0	0.000769042	0	0	0.00260502		-0.00175619	-0.00267541	-0.199314		-0.437284	0.033505
373	0	0	0	-0.000236488	0.00109017	0.00197303	0.00177959		0	0	0	-0.00114714	0.00653052	0.00189549	0.00243014		0	0	0	0.000284375	0.00391126	-0.000814438	0.00590622		-0.0826485	-0.079258	-0.0705267
374	0	-2.67758e-05	0	0	0.000127733		0.000496596	-0.00115693	0	-0.000569639	0	0	0.002657		0.0046407	7.78437e-05	0	0.000581926	0	0	-0.00289619		0.00384957	-0.00317913	-0.128192		-0.0447675	0.0702925
375	-0.000180774	0	0	0		0.00167185	0.00125164	0.000596464	-0.00111568	0	0	0		0.00446057	0.00122803	0.00147146	0.000550723	0	0	0		-0.00172776	-0.000791132	-0.00237983		-0.107526	0.00927675	-0.150202
376	-0.000186067	0	0	0		0.000614136	0.00126034	0.00102532	-0.00105413	0	0	0		0.00574803	0.00484633	0.00314212	0.000609013	0	0	0		-0.000558555	0.000650108	-0.0037725		-0.0811871	-0.0758242	-0.078266
377	0	0	-1.06052e-05	0	-0.0015052	-0.00119883		-0.000216961	0	0	9.81641e-06	0	-0.00937504	-0.00391322		-0.000636399	0	0	0.000339859	0	0.00104886	-0.00308967		-0.00639212	-0.0321076	-0.113155		-0.170693
378	0	6.2277e-05	0	0	-0.00323981		-0.00137368	-0.00195438	0	-0.000601794	0	0	-0.0021804		-0.00112224	0.00152838	0	0.000460544	0	0	-0.00593567		-0.00147933	-0.00526154	-0.0461337		0.0121442	0.0175361
379	0	3.75365e-05	0	0	-0.00131324		-0.000635415	-0.00161743	0	-0.000226215	0	0	-0.000834882		0.00102216	0.00368226	0	4.45057e-05	0	0	-0.000201523		0.00387126	-0.000782609
380	1.87833e-05	0	0	0		-0.00123209	-0.000955284	-0.00265881	-0.000407899	0	0	0		0.00323343	-0.00153977	0.00833416	0.00120542	0	0	0		-0.00502193	-0.000976026	-0.00811875
381	-5.46174e-05	0	0	0		-0.00249407	0.000144511	-0.00290397	-0.000480767	0	0	0		-0.00776249	0.00243783	-0.00889122	0.000861343	0	0	0		-0.00336456	0.0016771	-0.00446576
382	0	-3.05804e-05	0	0	-0.00134036		0.000568628	-0.000720531	0	-0.000118018	0	0	-0.00422412		-0.00127584	-0.00903535	0	0.000175239	0	0	-0.00455785		0.000187755	-0.00309002
383	0	0	0	-0.000109725	-0.000450164	-0.000502378	-0.000189871		0	0	0	-0.000511416	-0.000475049	0.00765955	0.00391036		0	0	0	0.000768927	0.000280857	-0.00406963	-0.00242269
384	0	0	0	-0.000113172	0.000470579	0.000380814	0.00255868		0	0	0	-0.000742097	-0.00516218	0.00202435	0.00321394		0	0	0	0.000383692	0.00101405	-6.38962e-05	0.00453627
385	0	0	0	-8.58268e-05	-0.000553221	-0.000760078	0.00056541		0	0	0	-0.000821931	0.00115752	0.000587702	0.00337893		0	0	0	0.000480161	-0.000540912	0.00136077	0.00151837
386	0	0	0	-5.9069e-05	-0.000506043	-0.00095126	0.00134033		0	0	0	-0.000580785	0.00870782	0.00419307	0.00856662		0	0	0	0.000514517	1.65105e-05	-0.00421679	0.00284702
387	0	0	0	-7.28626e-05	1.90139e-05	-0.000459582	-0.000481874		0	0	0	-0.00052796	-0.00599897	-0.000940263	0.00235087		0	0	0	0.000393575	0.0018239	0.000539839	0.000165224
388	0	0	0	-0.000141871	-4.75347e-05	0.00069356	0.000335038		0	0	0	-0.000550992	0.00324494	-0.00171751	0.00184578		0	0	0	0.000353464	-0.000854313	-0.00067234	0.00128466
389	0	-5.62253e-06	0	0	-0.0006634		-0.000203997	0.000168055	0	0.00016303	0	0	-0.000521719		-0.00409734	0.000881672	0	0.000146682	0	0	-0.0036304		-0.000376105	-0.00367242
390	-0.000123061	0	0	0		0.000283509	0.00101441	-0.000156343	-0.000300803	0	0	0		-0.0117998	0.00447202	-0.00360042	0.000614073	0	0	0		0.000792086	-0.00285774	-0.000809968
391	0	0	2.49994e-06	0	-0.000882387	-0.000512332		-0.000518382	0	0	0.000293572	0	-0.00817329	-0.000756443		-0.00476104	0	0	0.000176878	0	-0.00623792	-0.00216663		-0.00354391
392	0	0	0	-8.18762e-05	-0.000192106	0.000334829	0.00028497		0	0	0	-0.000292609	-0.00231451	-0.00256437	0.000448048		0	0	0	0.000282956	0.00306392	0.00337118	-0.00151992
393	0	0	1.21158e-05	0	-0.00157645	-0.000556469		-0.00129747	0	0	0.000279407	0	-0.00696021	-0.00533861		-0.00638568	0	0	0.000353721	0	-0.0043022	-0.00400215		-0.00138056
394	0	0	0	-7.38685e-05	-0.000756621	-0.000175893	-0.000683367		0	0	0	-0.000132286	-0.00325739	-0.000448942	-0.00984544		0	0	0	0.000181645	-0.00235111	0.000578642	-0.00314891
395	0	0	-1.09806e-05	0	-0.00130424	-0.00111973		-0.000717521	0	0	-0.000621738	0	0.00641537	-0.000918508		0.0180178	0	0	-0.000182483	0	0.000987828	0.00275582		0.00623828
396	-0.000144293	0	0	0		0.000796169	0.000879794	3.49283e-05	-0.00077399	0	0	0		0.00557548	0.013346	0.00677013	-0.000607355	0	0	0		0.00907415	0.00806308	0.00975662
397	0	0	0	-7.37143e-05	0.00150162	0.00641918	0.000356585		0	0	0	-7.63744e-05	-0.00450373	0.0298716	-0.00708264		0	0	0	-0.000713132	0.00399917	0.0246742	0.00246078
398	0	0	-2.85157e-06	0	-0.0019632	0.000470161		-0.00150231	0	0	-0.000826549	0	0.004345	0.00561339		-0.000292063	0	0	-8.28915e-06	0	-0.00382149	0.00219083		-0.00314307
399	0	0	3.17623e-05	0	-0.00106272	0.000115454		-0.000992447	0	0	-0.00104013	0	0.00825077	0.0197388		0.013314	0	0	-0.000561052	0	0.00623709	0.00416207		0.0010649
400	-7.40461e-05	0	0	0		-0.000656784	-0.000521451	-0.00102338	-0.000834323	0	0	0		-0.00064373	0.0105706	0.00561655	0.000267723	0	0	0		-0.003901	-0.000150383	-0.00516981
401	-3.28237e-05	0	0	0		0.00126451	-0.000678748	-6.95288e-05	-0.000260572	0	0	0		0.00258422	0.00344449	-0.00381136	0.000788461	0	0	0		0.00629342	-0.00821674	-0.00785381
402	0	0	-3.1489e-05	0	-0.00084576	-0.000525445		0.000512689	0	0	-0.000375283	0	-0.00593251	0.00514597		0.000433445	0	0	-0.000553512	0	-0.00368351	0.00343132		0.0104555
403	0	0	0	-3.62088e-05	-0.00144833	-0.00141633	-0.000611454		0	0	0	-0.000455125	-0.000173926	-0.000557423	0.00355887		0	0	0	0.00032879	-0.00773078	-0.00114655	-0.00912613
404	0	0	0	-7.85176e-05	-2.37823e-05	-0.000222474	0.000305563		0	0	0	-0.000462314	-0.00600392	-0.00274849	0.00456333		0	0	0	7.06787e-05	0.00552702	-0.00392634	-0.000593603
405	0	0	-2.1951e-05	0	-0.000745118	-0.000342816		-0.00112596	0	0	-6.70479e-05	0	-0.0090304	-0.00243008		-0.00525928	0	0	-0.000386926	0	0.0011214	-0.00302351		-0.000361323
406	0	0	0	-0.000122403	0.000375062	0.00017038	0.000417322		0	0	0	-0.000273219	0.000943661	-0.00197732	-0.00583398		0	0	0	6.56082e-05	-0.0035665	0.00262892	-0.00330704
407	0	0	0	-0.00010414	-0.000843287	0.000195593	-0.000468463		0	0	0	-0.000836998	0.00575864	0.00265837	0.00661051		0	0	0	0.000276254	-0.00483388	0.00126356	-0.00789732
408	0	-9.31517e-05	0	0	0.000220656		0.000524402	0.00153592	0	-0.00062577	0	0	-0.00726128		0.00486583	0.0120057	0	-0.000890214	0	0	-0.001858		0.00313115	0.00537443
409	-0.000187114	0	0	0		0.00102115	0.000995904	0.00103956	-0.000480079	0	0	0		-0.00560409	-0.00182092	0.000806808	0.000263316	0	0	0		0.000444174	-0.000497401	0.0016433
410	0	-0.000111309	0	0	0.000467598		0.000970006	3.14415e-05	0	-0.000634095	0	0	-0.00640559		-0.000968099	-0.00505525	0	-0.00067458	0	0	-0.00337982		0.00090301	-0.0067293
411	-0.000159882	0	0	0		0.000862271	0.000752926	0.000375777	-0.000773111	0	0	0		0.00503582	0.0187768	-0.00149357	-0.000324975	0	0	0		-0.00121236	0.00232244	0.000268281
412	0	0	0	-0.000146746	-0.000415951	0.000210196	0.000844121		0	0	0	-0.000925483	-0.00133407	-0.000279546	0.00144911		0	0	0	-0.00084694	-0.00164241	0.00194222	0.00840557
413	0	0	0	-0.000138948	0.000189155	-0.000314176	0.000199258		0	0	0	-0.000768756	0.0012089	-0.0036605	0.000938118		0	0	0	-0.000663386	-0.000450492	0.00106496	0.00497806
414	-0.000177983	0	0	0		0.000130683	0.000170738	0.000176042	-0.000880176	0	0	0		-0.00113052	0.00314629	-0.00396824	-0.000843672	0	0	0		0.00069356	0.002828	0.00364763
415	0	0	0	-0.000171193	0.00147003	0.000153959	0.000283718		0	0	0	-0.000955103	0.00235885	0.00208867	-0.00066942		0	0	0	-0.00126715	0.0160236	0.00726455	0.00778222
416	-0.000195039	0	0	0		0.000659674	0.00143984	0.00016588	-0.00106969	0	0	0		-0.00516832	0.00835562	-0.00364816	-0.00114521	0	0	0		0.00416505	0.0128801	0.00098443
417	0	0	0	-0.000145674	-0.000165701	-0.000210166	-5.13792e-05		0	0	0	-0.00134984	0.00238359	0.00348735	0.00551885		0	0	0	0.000260704	-0.00588423	-0.00423932	-0.0119085
418	0	0	0	-0.000141556	-0.000229299	-1.01328e-05	-0.000633061		0	0	0	-0.000993792	-4.30346e-05	0.00338209	0.00103945		0	0	0	-0.000589572	-0.000880301	0.000922203	-0.000924826
419	-9.69738e-05	0	0	0		-0.000785857	-0.000204116	-0.000706017	-0.00128032	0	0	0		0.00536817	0.00102568	0.00120968	-0.000171863	0	0	0		-0.00733232	-0.000171065	-0.00434923
420	0	0	0	-0.000155203	0.00019148	0.000172019	0.0018357		0	0	0	-0.00159899	-0.00171757	0.00459713	0.0128275		0	0	0	-0.000395342	-0.000766873	0.000396788	0.0168833
421	0	0	0	-0.000180887	-0.000254899	0.000320077	0.00148231		0	0	0	-0.00152851	0.00111628	0.00529754	0.0169697		0	0	0	-0.000438899	-0.00251007	0.00333607	0.0122168
422	-0.000188601	0	0	0		0.000579	2.01762e-05	0.00197476	-0.00112734	0	0	0		-0.0123949	-0.00315034	-0.00026083	-0.000371001	0	0	0		0.00327301	-0.00228333	0.0146752
423	-0.00014543	0	0	0		4.65214e-05	-0.000363737	-0.00064376	-0.00146118	0	0	0		0.00615352	0.000802338	0.00273979	-0.000162655	0	0	0		-0.00273418	0.00115162	-0.00754017
424	-0.000144363	0	0	0		0.00139937	3.86834e-05	0.00031209	-0.00135647	0	0	0		0.0129159	0.00581491	-0.00207853	-0.000690472	0	0	0		0.0128524	-0.000769317	0.000581563
425	0	0	0	-0.000162535	0.000232458	0.000227213	0.000675589		0	0	0	-0.000924408	0.000394166	0.00268841	-3.35574e-05		0	0	0	-0.000262804	0.000696361	0.00348282	0.0013051
426	0	0	-0.000131933	0	0.000839144	0.00012511		0.00012517	0	0	-0.000633056	0	-0.00549912	-0.000729561		-0.00432026	0	0	-0.000797508	0	-0.00134027	0.0048244		-0.00312942
427	-0.000126426	0	0	0		-0.000657678	0.000109315	-0.00102884	-0.00104671	0	0	0		0.000310779	0.00247723	0.000284195	-6.53287e-05	0	0	0		-0.00271314	5.66244e-06	-0.00494522
428	-0.000156036	0	0	0		-9.0301e-05	0.000169784	0.0020906	-0.000892837	0	0	0		-0.000331461	0.00515956	0.00399429	-0.000498003	0	0	0		0.0029313	0.00363976	0.0129672
429	-9.85376e-05	0	0	0		3.68357e-05	6.84261e-05	0.00273728	-0.000648922	0	0	0		0.00357646	0.00232083	0.0176338	-0.000316221	0	0	0		0.00560844	-0.00204456	0.0243409
430	-0.000106295	0	0	0		-0.00053367	-7.15256e-07	-0.0007357	-0.000944837	0	0	0		0.000979781	0.00319099	0.00250399	1.33863e-05	0	0	0		0.000912786	-0.00183535	-0.00443816
431	-8.08998e-05	0	0	0		-0.000677496	-7.9453e-05	-0.00116611	-0.000548112	0	0	0		-7.40886e-05	0.000339866	-0.000373065	5.80627e-05	0	0	0		-0.000605822	-0.00142491	-0.00393945
432	0	-5.10038e-05	0	0	0.000369102		0.000312418	-9.41753e-06	0	-0.000440272	0	0	-0.00229889		0.00172836	-0.00273192	0	-6.76409e-05	0	0	-0.00143766		-0.00372428	-0.00433242
433	-0.000133175	0	0	0		0.000646561	0.000336587	0.000926286	-0.000444959	0	0	0		0.000254035	0.00156039	-0.000371277	0.000134757	0	0	0		0.00392419	-0.0023492	9.92417e-05
434	-0.000105827	0	0	0		-3.57628e-05	1.79112e-05	-0.000742614	-0.000395372	0	0	0		0.00216132	0.00161576	-0.000823379	0.000333388	0	0	0		-0.00289214	-0.000785232	-0.0017361
435	0	0	-6.45004e-05	0	0.000629097	0.000474244		8.46088e-05	0	0	-0.000157024	0	-0.00229192	0.000391364		0.000707686	0	0	-0.000302762	0	0.0015676	0.00188655		-0.000418544
436	0	0	0	-0.000115459	-0.000104725	0.000188768	0.000712037		0	0	0	-0.000187335	-0.00259542	0.000771523	0.000371695		0	0	0	0.000130111	-0.00153214	0.000589848	0.00361854
437	0	0	0	-0.000100762	0.000193238	6.25849e-06	-0.00060159		0	0	0	-0.000245593	-0.000186384	0.00191325	-0.000613511		0	0	0	2.81214e-06	-0.00235081	0.00102329	0.000951469
438	0	0	0	-0.000107686	0.000292987	0.00033015	-0.000504434		0	0	0	-0.000251706	-0.00137883	0.00222057	-0.00166821		0	0	0	0.000151905	-0.00203699	0.00111467	-0.00120699
439	0	-8.02214e-05	0	0	0.000174016		-3.06964e-06	0.000361562	0	9.05992e-06	0	0	-0.00252897		-0.00110561	-0.000694573	0	1.0239e-05	0	0	-0.00232029		-0.00136381	-0.00291967
440	-0.000188565	0	0	0		0.00260562	0.00176775	0.000158221	-0.000340197	0	0	0		0.00594038	0.00725406	1.62125e-05	0.000264322	0	0	0		0.00334859	-0.00150627	0.000406742
441	0	0	-6.77217e-05	0	0.000999302	0.000300378		-0.000216037	0	0	6.03916e-05	0	-0.000170946	0.000241578		-0.00169533	0	0	-0.00020314	0	0.00096941	0.000754654		-0.000881195
442	-0.000107862	0	0	0		0.000504166	0.00182268	-0.000979871	-0.000197822	0	0	0		0.00501508	0.00241154	-0.00447708	8.37761e-05	0	0	0		0.00051868	-0.00176561	-0.00158006
443	0	0	-5.496e-05	0	0.000229806	-0.000343204		0.000255525	0	0	0.000131717	0	-0.00215864	-0.00368774		-0.00533915	0	0	-0.000205989	0	0.00244397	-0.00114936		0.00152099
444	-0.00016811	0	0	0		-0.000156373	0.000157833	9.08673e-05	-0.000322784	0	0	0		0.000225067	-0.000545382	0.000462174	7.24881e-06	0	0	0		0.000387311	-7.83801e-05	-0.00243992
445	-0.000147346	0	0	0		0.000527561	0.000874639	-0.00145632	-4.49185e-05	0	0	0		-0.00225604	-0.000992477	-0.00799173	-6.77734e-05	0	0	0		-0.000577867	-0.00031817	0.00262725
446	0	0	-0.00012404	0	7.80225e-05	0.000120014		0.0033474	0	0	-0.000217787	0	-0.00169599	0.00248688		0.0218306	0	0	-0.000509789	0	0.0012036	-8.85129e-05		0.00176656
447	0	0	0	-0.000152108	0.00075981	0.000289202	0.000427783		0	0	0	-2.60817e-05	0.000816345	-0.00180006	3.77893e-05		0	0	0	-0.000374401	0.0029996	0.00253707	-0.00101209
448	-0.000192757	0	0	0		0.00121188	0.00146982	0.00200349	-0.000249246	0	0	0		8.13007e-05	0.00140816	0.00356126	-0.000449075	0	0	0		0.0035972	0.00448829	0.00321805
449	0	0	0	-0.000245008	0.000444412	0.00425318	0.000244737		0	0	0	-0.000505982	-6.22869e-05	0.0211868	0.0017181		0	0	0	-0.000289946	0.00303036	0.000923097	-0.00217426
450	0	0	-0.000136157	0	-0.000368714	0.00179732		0.000967324	0	0	9.54701e-05	0	-0.00175434	0.00166291		-0.00191313	0	0	-0.000693258	0	0.000208795	-9.95398e-06		0.00378114
451	0	-8.82368e-05	0	0	4.01735e-05		-0.000408888	0.000316113	0	0.000176543	0	0	-0.00548118		-0.00280249	0.000555694	0	-0.0008159	0	0	0.00474012		0.00105393	0.00193197
452	-0.000127	0	0	0		-0.000179321	-0.000610739	-0.000884593	-3.79537e-05	0	0	0		-0.00109714	-0.00602418	-0.00397462	-0.000171202	0	0	0		-0.000634909	-0.0072847	0.00212103
453	-8.03017e-05	0	0	0		-5.8651e-05	-0.000728756	0.000175953	9.10112e-05	0	0	0		-0.00173992	-0.00392491	-0.00327349	-0.000389587	0	0	0		0.000680327	0.0009197	0.00406295
454	0	0	0	-0.000127309	-0.00030911	-0.000390142	-0.000158817		0	0	0	2.085e-05	-0.00571388	0.000420153	-0.00257093		0	0	0	-0.000847613	0.00474626	0.00387758	0.00335318
455	-0.000174355	0	0	0		0.000175387	-0.000124007	0.000415564	-0.00010859	0	0	0		0.00357991	0.00123209	-0.00105017	-0.000854867	0	0	0		-0.0005126	0.00162631	0.00487494
456	0	0	0	-0.000185777	0.000856102	0.000914961	0.000751406		0	0	0	-0.000173557	-0.00285661	0.0059858	0.00378388		0	0	0	-0.000662808	0.00410771	0.00249076	0.00265437
457	-0.000207456	0	0	0		0.000699162	0.000713408	0.00151202	-0.000420181	0	0	0		0.0042389	0.0080511	0.00199306	-0.00101233	0	0	0		0.00408828	0.00120652	0.00805813
458	0	0	0	-0.000190446	5.20051e-05	0.000496447	0.000183195		0	0	0	-0.000185606	-0.00412536	0.00228089	0.0023905		0	0	0	-0.00109831	0.00531799	0.00363952	0.00201035
459	-0.000144471	0	0	0		3.44813e-05	-0.0010967	-0.000473082	-0.000114777	0	0	0		-0.0108935	0.000844479	0.00190163	-0.000649933	0	0	0		0.00218898	-0.000952363	0.00248975
460	0	-7.85671e-05	0	0	-0.000433028		0.00015232	-0.00151974	0	-0.000233889	0	0	0.00177085		0.00607437	-0.00184655	0	-0.000838455	0	0	0.00217646		0.0014165	0.00257593
461	0	0	0	-0.000114883	-0.00103256	-4.45545e-05	0.000959784		0	0	0	-0.00016876	8.57711e-05	0.00798494	0.000546932		0	0	0	-0.000217982	0.00251776	-0.000818253	-0.0006212
462	0	0	-5.55836e-05	0	-0.00108194	-0.000829965		-0.000387549	0	0	-1.44633e-05	0	-0.00436926	-0.00252771		-0.00840539	0	0	-0.00110048	0	-0.0012188	0.00195861		0.00193864
463	0	0	0	-7.70895e-05	0.00106889	-0.000142157	0.000662118		0	0	0	-0.000171167	-1.37091e-06	0.00457734	0.0021072		0	0	0	-0.000709756	0.00308329	-0.000951469	-0.00114739
464	0	-4.10275e-05	0	0	0.00019595		0.00022316	0.00012365	0	-2.86585e-05	0	0	0.000784159		0.00187659	-0.0033778	0	-0.000675477	0	0	0.000797033		0.00254655	0.00230742
465	0	-5.04841e-05	0	0	-0.000118941		0.000755727	-0.000159621	0	-0.000116425	0	0	-0.000937462		0.00383848	-0.00627762	0	-0.000787547	0	0	0.00104553		-0.000163198	0.00166988
466	0	0	0	-7.63315e-05	5.39124e-05	0.000389487	0.000694275		0	0	0	-0.000179243	0.000279486	-0.00168842	0.00803441		0	0	0	-0.000412128	8.41022e-05	0.000374019	0.000612378
467	0	-3.41602e-05	0	0	0.000312209		-0.000364631	-0.000341088	0	-0.000218587	0	0	-0.00165027		0.00350189	-0.00153118	0	-0.000774909	0	0	-0.00124151		0.00109184	0.000816107
468	0	-1.50406e-06	0	0	-0.000783056		-0.00044775	-0.00017485	0	-0.000129341	0	0	-0.00592512		0.00193346	-0.00558907	0	-0.000713692	0	0	0.00142282		0.00158161	0.00208223
469	0	0	0	-4.02309e-05	-0.000149578	0.000148207	0.000727296		0	0	0	-0.000116503	0.00190818	6.65784e-05	0.00321651		0	0	0	-0.000509235	-0.00110888	-0.000211537	0.0004794
470	-7.23502e-05	0	0	0		0.000297934	0.000776738	7.83205e-05	-0.000477352	0	0	0		0.0021804	0.00379825	-0.000881732	-0.000460288	0	0	0		0.000561357	0.00111359	-6.35386e-05
471	0	0	0	-3.09263e-05	-0.000308156	-0.000304431	0.000218421		0	0	0	-0.000423456	0.00388008	0.00435424	0.00276142		0	0	0	-0.000469972	6.87242e-05	-2.70009e-05	0.000623047
472	0	0	0	-4.64542e-05	-0.00049901	-0.000227094	-0.000588298		0	0	0	-0.000649837	0.00251079	0.00742769	0.0067417		0	0	0	-0.000102627	-0.00106943	-0.000279129	-0.00144804
473	0	0	0	-3.93588e-05	-0.000409752	-0.000920266	-8.22544e-06		0	0	0	-0.000340258	-0.00462508	-0.000781178	-0.00527489		0	0	0	-0.00020501	0.000581622	-0.000249982	0.00202751
474	0	0	0	1.9585e-05	-0.000569701	-0.00113705	-0.000425905		0	0	0	-0.000234122	-0.0104325	-0.00887722	-0.00172651		0	0	0	-0.000251018	0.00446707	0.000323415	0.00209308
475	0	0	0	-4.83134e-05	-0.000423133	-0.000766039	-0.000169486		0	0	0	-0.000735416	-0.00187182	0.0111482	0.00280225		0	0	0	-3.60424e-05	0.000596583	-0.0003106	0.00159287
476	0	0	0	-4.29225e-05	-0.000631243	-0.00111574	-0.00134113		0	0	0	-0.000667917	0.00208604	0.00273889	0.00254339		0	0	0	-7.77064e-06	0.0001055	0.000753462	0.000928044
477	-6.83034e-05	0	0	0		-0.00123438	-0.000911683	5.10812e-05	-0.000662354	0	0	0		-0.000265777	-0.00352782	-0.00264579	8.90743e-06	0	0	0		0.00180477	0.00184268	0.00010699
478	-0.000108753	0	0	0		-0.00116923	3.16799e-05	-2.07424e-05	-0.000946976	0	0	0		0.00850785	0.00425816	-0.000255466	-6.79976e-06	0	0	0		0.0011093	0.00378573	0.000203609
479	0	0	0	-9.11931e-05	0.000150621	-0.000617981	-0.00110459		0	0	0	-0.000779793	-0.000613153	0.00634736	0.00486487		0	0	0	4.16671e-05	0.000874519	0.00207865	0.0005126
480	0	0	0	-9.23494e-05	0.000384301	-0.00103658	-0.000578225		0	0	0	-0.00071668	0.000478864	-0.00306565	0.00397611		0	0	0	9.12035e-07	-0.00019592	0.000877976	0.00076884
481	-6.89215e-05	0	0	0		-0.000898689	6.06775e-05	-9.44138e-05	-0.000884423	0	0	0		0.00471205	0.00655258	0.00432718	-1.3657e-05	0	0	0		0.000314057	0.00194925	-7.24792e-05
482	-3.48054e-05	0	0	0		-0.000515819	-0.00133094	-0.000403613	-0.00095972	0	0	0		0.00849593	0.0116823	0.00150228	-0.000151437	0	0	0		0.0038535	0.000341356	0.00142121
483	-6.84896e-06	0	0	0		-0.000148296	-0.000736117	-0.000348479	-0.000364404	0	0	0		0.000465989	-0.00168586	-0.00925487	-6.89758e-05	0	0	0		0.00299501	0.00192899	0.00288761
484	-4.83358e-05	0	0	0		0.000383079	-0.000766486	-0.000468731	-0.000385373	0	0	0		0.00131422	-0.00132143	-0.00461203	-0.000122726	0	0	0		0.00253052	0.00151354	0.000626802
485	-3.93564e-05	0	0	0		-0.00074631	-0.00148144	-0.00108337	-0.000582709	0	0	0		0.00129139	0.00242436	0.000555754	-3.72227e-05	0	0	0		0.00196612	0.00304669	0.000536501
486	-3.19076e-05	0	0	0		-8.82447e-05	-0.00112081	0.000369757	-0.000400414	0	0	0		0.00169009	0.00139534	0.000467122	-0.00010108	0	0	0		0.00217956	0.00269711	0.00437236
487	0	0	0	-8.61838e-05	0.000103861	0.000109911	0.000460595		0	0	0	-0.000574429	0.00608605	0.00758004	0.00719285		0	0	0	-1.11829e-05	-0.00265896	0.000539184	0.000250995
488	0	0	-7.4394e-05	0	0.000746042	-0.000616342		-0.000500917	0	0	-0.000253593	0	0.000501633	-0.00245333		-0.000971317	0	0	-0.000266595	0	-0.000219882	-0.000799656		-0.00122452
489	-7.42969e-05	0	0	0		-0.00124294	-0.000391692	-0.000434279	-0.000415813	0	0	0		0.00161833	0.00274265	-0.00124764	-8.02189e-05	0	0	0		0.00163198	0.000302494	0.000240564
490	0	0	0	-6.97886e-05	0.000748664	-0.000450402	-0.000396907		0	0	0	-0.000368632	0.00321156	0.00132674	0.00121021		0	0	0	-0.000167832	0.00121403	0.0038085	0.000177443
491	-5.65373e-05	0	0	0		-2.15173e-05	-0.000484318	7.00951e-05	-0.000196014	0	0	0		0.00213361	0.00166446	-0.00151324	-6.21412e-05	0	0	0		0.00246125	0.000452936	-3.65376e-05
492	0	0	0	-6.38185e-05	0.000301182	-0.000403047	0.000196248		0	0	0	-0.000203321	0.00114024	0.00127447	0.00157297		0	0	0	-0.00010884	0.00345767	0.00090903	0.00101078
493	-5.24992e-05	0	0	0		3.96371e-05	-0.000323862	0.000222564	-0.000284666	0	0	0		0.000844002	0.00174135	0.00446212	-0.000182558	0	0	0		0.00227123	0.00232875	0.00486279
494	0	0	0	-6.76068e-05	0.000395805	-0.000298917	0.000246942		0	0	0	-0.000275277	0.00130248	0.000162303	0.00138164		0	0	0	-0.000151385	0.00177538	9.47714e-06	0.00160271
495	-5.58496e-05	0	0	0		0.000193805	-0.000218272	-0.000220954	-0.000200417	0	0	0		0.00239635	0.000423729	0.000128984	-0.000223902	0	0	0		0.00222099	0.00087446	0.00210643
496	0	-3.96343e-05	0	0	-0.000295997		-0.000151515	0.000133455	0	-0.000219305	0	0	-0.00011611		-0.000492871	0.0001176	0	-0.000323587	0	0	0.00129992		0.000725687	0.0011
497	0	-1.45692e-05	0	0	-0.00162515		0.000107914	-0.000495344	0	-0.00014897	0	0	-0.00108045		0.0090546	0.00169855	0	-0.000229689	0	0	0.000259578		0.000348508	0.00194651
498	0	-1.87299e-05	0	0	-0.000431925		8.87811e-05	0.000202119	0	-8.5165e-05	0	0	9.13739e-05		0.00329965	0.0011701	0	-0.00018181	0	0	0.000275671		0.000480533	0.000345111
499	-2.89329e-05	0	0	0		-0.000319034	8.65459e-05	5.15878e-05	-9.06298e-05	0	0	0		-0.000184	0.00162798	0.00108504	2.2592e-06	0	0	0		-0.000490189	-0.000374794	-0.00029099

## Sheet: Figure 4d
In vitro	In silico Accessibility	In silico Zonation	In silico Activity
0.235376	0.189846	0.0701282	0.0651791
0.188962	-0.0884996	0.00936184	-0.00329722
0.330824	-0.0101929	0.00147677	-0.00562104
-0.242168	-0.228374	-0.0838352	-0.0770113
0.244941	0.213587	0.0794419	0.0708956
0.390137	0.0317884	0.00713634	0.0525966
0.27241	0.327096	0.145942	0.0819147
0.226566	0.210391	0.0500465	0.069941
0.452556	0.368768	0.172839	0.143125
-0.369734	-0.139703	-0.125558	-0.0780107
-0.377756	-0.207436	-0.0797347	-0.0774413
-0.324891	-0.230159	-0.0830976	-0.0990711
0.315675	0.0580902	0.0252227	0.03549
-0.30307	-0.00931508	-0.0785039	-0.0461436
-0.347182	0.163363	0.0333318	0.0239313
-0.371026	-0.0800898	-0.081737	-0.0244949
-0.515721	-0.352186	-0.221527	-0.151918
-0.377696	-0.303298	-0.0844217	-0.107524
-0.513868	-0.309695	-0.152881	-0.123232
-0.431992	-0.157959	-0.0536474	-0.0518014
-0.380352	-0.0897031	-0.00470598	-0.0428838
-0.284648	-0.167676	-0.0408557	-0.0815936
-0.406213	-0.268659	-0.0898841	-0.10348
-0.3067	-0.0424149	-0.00237338	-0.0488476
-0.330793	0.0208701	0.00774171	-0.0252582
-0.328992	-0.10295	0.000519601	-0.0204549
-0.376454	-0.166284	-0.0687398	-0.0972897
-0.336198	-0.189658	-0.0258997	-0.0960074
-0.493511	-0.331273	-0.0747236	-0.13606
0.186708	-0.0854368	0.00283383	-0.0453129
0.266564	0.304912	0.0828529	0.103518
-0.388456	-0.173384	-0.0677414	-0.112114
-0.284831	-0.110857	-0.0396229	-0.0890438
-0.502028	-0.149762	-0.0555822	-0.0761259
-0.44916	-0.307634	-0.103558	-0.0962184
-0.248721	-0.124074	-0.0223547	-0.0617953
0.672028	0.401652	0.271269	0.200902
0.375454	0.416219	0.12456	0.157451
-0.346096	-0.0186598	0.0202932	0.00359356
-0.274356	-0.261575	-0.0983376	-0.0894785
-0.437407	-0.267178	-0.0878343	-0.101605
-0.415379	-0.324843	-0.102802	-0.148269
-0.52281	-0.30707	-0.0847833	-0.132617
0.362843	0.108494	0.0343209	0.0316722
-0.459	-0.0392549	-0.067314	-0.0550211
0.281754	0.189603	0.133404	0.0662971
0.540182	0.179791	0.071298	0.0767109
-0.337326	0.000807983	-0.0532474	-0.0249174
-0.467574	-0.0612587	0.0183428	-0.0233846
-0.327599	-0.211723	-0.150749	-0.047818
-0.443777	-0.150845	-0.0944451	0.00371375
-0.557994	-0.536533	-0.330534	-0.155244
-0.737191	-0.393663	-0.244329	-0.138128
-0.566989	-0.432931	-0.257008	-0.151091
-0.823753	-0.203003	-0.106836	-0.113472
0.521012	0.161254	0.137029	0.0828168
-0.601503	-0.207091	-0.0935859	-0.046442
-0.603633	-0.231847	-0.0853119	-0.0616346
0.739023	0.432775	0.197163	0.161073
-0.280735	-0.188658	-0.108951	-0.0779182
-0.693688	-0.263644	-0.210109	-0.15647
-0.784867	-0.452811	-0.248349	-0.215446
-0.754884	-0.617566	-0.298599	-0.278879
-0.85191	-0.466642	-0.209142	-0.17634
-0.85404	-0.469572	-0.22955	-0.240798
-0.738754	-0.629216	-0.282083	-0.296428
-0.691699	-0.409442	-0.169979	-0.176354
-0.659257	-0.475551	-0.203683	-0.238208
-0.803988	-0.443268	-0.389697	-0.229179
-0.63501	-0.47696	-0.267214	-0.152965
-0.926994	-0.406293	-0.274162	-0.164381
-0.732404	-0.566566	-0.35819	-0.178006
-0.70235	-0.504579	-0.298133	-0.178256
-1	-0.409512	-0.255858	-0.168057
-0.483303	-0.0977618	-0.0442121	-0.00076085
-0.720821	-0.462843	-0.207954	-0.194604
-0.76738	-0.319333	-0.188445	-0.150148
-0.640728	-0.401561	-0.197753	-0.213721
-0.842803	-0.71747	-0.283154	-0.242914
-0.702766	-0.564971	-0.355935	-0.227402
-0.637532	-0.317271	-0.10559	-0.121067
0.761357	0.382284	0.128673	0.168222
0.783867	0.27107	0.0393984	0.0531823
-0.354868	-0.0290388	-0.0176017	0.0167279
-0.41515	0.138527	0.0383368	-0.0148578
0.821072	0.361788	0.165574	0.12177
0.521023	0.213976	0.0398587	0.0746696
-0.231108	0.163944	0.113102	0.0663154
-0.308219	0.204655	0.159292	0.0649461
-0.386711	0.150412	0.175369	0.0949756
-0.492521	0.0422372	0.0352384	0.0155704
-0.483478	-0.176834	-0.0452311	-0.0186822
-0.814757	-0.109334	-0.0891811	-0.0439425
-0.246724	-0.136448	-0.0757786	-0.0614966
0.437895	0.240022	-0.0255361	0.123011
0.316652	0.19697	-0.024184	0.0435699
0.183233	0.157242	0.0494349	0.0577344
-0.32777	-0.297826	-0.228824	-0.0947458
-0.554001	-0.144485	-0.199966	-0.038291
0.457804	0.0843581	-0.0195619	-0.0118713
0.933958	0.343226	0.179952	0.115929
-0.588528	-0.0490903	-0.0453645	-0.0782015
0.758958	-0.0348406	-0.0417771	-0.0345704
0.415446	0.0360885	0.031249	0.0233996
-0.341879	-0.183355	-0.216189	-0.0411715
-0.295053	-0.126616	-0.717027	-0.10277
-0.408013	0.0689874	-0.251741	-0.00913035
-0.53862	-0.221313	-0.390994	-0.0714913
-0.530412	-0.0279347	-0.188284	-0.0128433
-0.270383	-0.00114852	-0.101147	-0.0353342
-0.64428	-0.537669	-1	-0.340238
-0.789988	-0.880353	-0.979216	-0.775567
-0.719335	-0.629017	-0.955603	-0.467069
-0.721635	-0.803138	-0.914249	-0.769838
-0.633236	-0.584853	-0.768375	-0.559466
-0.661686	-0.485175	-0.683666	-0.475013
-0.645778	-0.82005	-0.787284	-0.726563
-0.759215	-0.964516	-0.875162	-0.900227
-0.912731	-0.775844	-0.807105	-0.743724
-0.855784	-0.804066	-0.734888	-0.749873
-0.692395	-0.689578	-0.884386	-0.608531
-0.504043	-0.935516	-0.812355	-0.886171
-0.679736	-0.831927	-0.871781	-0.780269
-0.715981	-0.301008	-0.563906	-0.216845
-0.798147	-0.691367	-0.679911	-0.606474
-0.699769	-0.904421	-0.902436	-0.839962
-0.580575	-0.0129996	-0.543682	-0.00399915
-0.823167	-1	-0.848912	-1
-0.729489	-0.62091	-0.769876	-0.657293
-0.756892	-0.360526	-0.691869	-0.329807
-0.717942	-0.604367	-0.572617	-0.390262
-0.812123	-0.741141	-0.643329	-0.584121
-0.832766	-0.286678	-0.58383	-0.231266
0.387457	-0.0388593	0.123029	0.0233747
-0.594632	-0.0294301	-0.0936301	0.0263337
0.748762	0.079415	0.269231	0.0658537
-0.538573	-0.642025	-0.640863	-0.567436
-0.65818	-0.46106	-0.723912	-0.400053
-0.535227	-0.463842	-0.810943	-0.426983
-0.480116	-0.459336	-0.590258	-0.415441
-0.450725	-0.657436	-0.733612	-0.648882
-0.658204	-0.790233	-0.838907	-0.776501
0.76014	0.216772	0.289541	0.0524777
-0.517206	-0.196416	-0.595054	-0.11217
-0.663237	-0.187507	-0.561468	-0.0851114
-0.685524	-0.258679	-0.536935	-0.14572
-0.762223	-0.0875541	-0.350175	-0.0460095
-0.397865	0.0216379	-0.0161959	-0.0253676
-0.279957	-0.0383877	-0.127953	-0.0404152
-0.424722	-0.10507	-0.416494	-0.09355
-0.584461	-0.295098	-0.427391	-0.122033
-0.259792	-0.115506	-0.0981835	-0.0424008
-0.330605	-0.0432906	-0.17306	-0.0457823
-0.27894	-0.036998	-0.129527	-0.0333581
-0.451309	0.0374591	-0.161932	-0.037359
-0.393333	-0.0767436	-0.0575152	-0.0985915
-0.536486	-0.100814	-0.0443787	-0.0776296
-0.313983	0.0685348	-0.0710534	-0.0313164
-0.491231	-0.302091	-0.146482	-0.145129
-0.73334	-0.461185	-0.268539	-0.208214
-0.482256	-0.332893	-0.238004	-0.152241
-0.258124	-0.00605353	-0.0383894	0.0231897
-0.50753	-0.342215	-0.202479	-0.204672
0.594737	0.039073	0.203323	0.0931919
0.270234	0.0853015	0.0819574	0.0584479
-0.490176	-0.36844	-0.250503	-0.145509
-0.712704	-0.491776	-0.268843	-0.227749
-0.453733	-0.261677	-0.191902	-0.106247
-0.741388	-0.342636	-0.199857	-0.163308
-0.505432	-0.189834	-0.11484	-0.138975
-0.622801	-0.377491	-0.172279	-0.161829
-0.6973	-0.0936309	-0.0269948	-0.0411186
-0.360472	-0.0650575	-0.0131331	-0.0487586
-0.527489	-0.209945	-0.143212	-0.0927823
0.511772	0.172963	0.314409	0.16556
-0.244666	0.075502	0.111269	0.0422703
-0.593151	-0.203244	-0.166769	-0.0798098
-0.647212	-0.30685	-0.148895	-0.142546
-0.59445	-0.327745	-0.211292	-0.130982
-0.596727	-0.0359553	-0.195474	-0.00989511
-0.490819	-0.20998	-0.17628	-0.119286
-0.316417	-0.145135	-0.0877512	-0.0614625
-0.43627	-0.141408	-0.0841742	-0.111358
0.260757	0.219556	-0.00230007	-0.0252217
-0.373771	-0.212859	-0.151514	-0.138155
-0.609346	-0.19792	-0.117628	-0.0388122
-0.48738	-0.178905	-0.074454	-0.0735156
-0.559033	-0.141733	-0.109979	-0.117693
-0.287219	-0.0860523	-0.0600288	-0.0782595
-0.269403	0.0765511	0.0484693	0.00105891
-0.283002	0.0310883	0.0106856	0.00931041
-0.324382	-0.138451	-0.0491292	-0.0360878
0.17754	0.0497417	0.00449537	0.0474464
0.205646	0.141617	0.0811554	0.0405579
0.23095	0.145374	0.0625199	0.0338334
-0.314254	-0.149373	-0.0557428	-0.0605612
-0.305017	0.106146	0.0265034	-0.01842
-0.754562	-0.334287	-0.109693	-0.0823876
0.234845	0.198311	0.286202	0.179345
0.283889	0.0719105	0.0154797	0.024912
0.662909	0.0891426	0.0403312	0.0774954
-0.272934	-0.0657385	-0.0658447	-0.0302791
0.374416	0.0180464	-0.0121564	-0.00965191
0.28982	-0.00664788	-0.00178638	0.00211703
0.286082	0.0278331	0.00747443	0.000446538
0.219081	0.0301027	-0.00691498	-0.00287663
0.537887	0.0300604	0.0175827	-0.00989699
0.229203	0.14616	0.0893747	0.00431268
-0.382674	0.25517	0.0414994	0.00660023
-0.197272	0.0931359	-0.0455507	-0.0638031
-0.277783	-0.176711	-0.0441422	-0.045083
-0.225265	-0.166294	-0.0239465	-0.0305593
-0.372289	-0.128708	-0.0273552	-0.0312089
-0.226149	-0.00439738	0.0106795	-0.0202608
-0.282886	-0.148123	0.000741575	-0.0262704
-0.255928	-0.00232031	0.00424133	-0.00460511
