# Supplementary material for: Single-cell spatial multi-omics and deep learning dissect enhancer-driven gene regulatory networks in liver zonation
Source: Nat Cell Biol. 2024 Jan 5;26(1):153–67. doi: 10.1038/s41556-023-01316-4 (PMC10791584; doi:10.1038/s41556-023-01316-4)
Supplement: Supplementary file 9 — Statistical source data. [file 41556_2023_1316_MOESM9_ESM.xlsx]

## Sheet: Figure 5a
Accessibility_DE_A	Accessibility_DE_C	Accessibility_DE_G	Accessibility_DE_T	Accessibility_MUT_A	Accessibility_MUT_C	Accessibility_MUT_G	Accessibility_MUT_T	Zonation_DE_A	Zonation_DE_C	Zonation_DE_G	Zonation_DE_T	Zonation_MUT_A	Zonation_MUT_C	Zonation_MUT_G	Zonation_MUT_T	Activity_DE_A	Activity_DE_C	Activity_DE_G	Activity_DE_T	Activity_MUT_A	Activity_MUT_C	Activity_MUT_G	Activity_MUT_T
0	0	0	-3.37519e-05	0.000132978	0.00100634	0.000597566		0	0	0	2.36458e-05	0.000293106	-0.000131309	0.000267506		0	0	0	-4.39173e-06	-0.000553966	0.000963449	-0.00100517
0	0	-8.59214e-06	0	0.00022471	7.06315e-06		0.000139892	0	0	0.000100482	0	0.000538349	6.68466e-05		-7.6592e-05	0	0	1.78139e-05	0	0.000860512	-0.000966012		5.69224e-05
-2.85094e-05	0	0	0		0.000884622	0.000151247	4.55081e-05	-1.19437e-05	0	0	0		0.000517577	0.000571638	0.000518322	0.00011034	0	0	0		0.000335991	0.000772536	-3.72529e-05
0	0	-8.12208e-07	0	-0.000207961	-4.75943e-05		-0.000305176	0	0	7.1002e-05	0	0.000847131	-0.00118008		-0.00056237	0	0	-7.92221e-05	0	0.00167966	3.24845e-05		0.0025413
-1.67301e-05	0	0	0		7.56085e-05	8.35359e-05	0.000132263	4.92368e-05	0	0	0		-0.00037089	0.000469357	-0.000400573	0.000112741	0	0	0		0.00123364	0.00214082	-7.26581e-05
-1.43951e-05	0	0	0		0.000137627	-0.000513434	-9.47118e-05	1.93905e-05	0	0	0		-0.000154644	0.00193635	0.00125417	0.000241968	0	0	0		0.0017249	0.000576138	-0.00204349
0	0	7.54669e-07	0	-0.000535667	-0.000453621		-0.000379384	0	0	2.67818e-05	0	-0.000726163	-0.00438118		-0.00116768	0	0	-5.73257e-05	0	0.00550568	0.0017072		0.000265837
0	0	5.18093e-06	0	-0.000215918	-5.84424e-05		-0.00061065	0	0	-4.84407e-05	0	0.000930488	0.000912219		-0.00135106	0	0	-0.000107062	0	0.00240505	-0.00105995		0.00833583
0	0	6.67496e-06	0	-0.00108406	-0.000315905		-8.02875e-05	0	0	-7.85239e-05	0	0.000379443	0.00270772		0.00519204	0	0	-0.0002334	0	-0.0010438	-0.000220001		-0.00180763
-1.1515e-05	0	0	0		0.000225782	-0.000459552	0.00018248	-0.000200247	0	0	0		0.00362664	0.00500464	0.00359792	0.000243202	0	0	0		0.00144899	-0.000710249	-0.00203592
0	0	2.66115e-05	0	-0.00139961	-0.000297546		-0.00276837	0	0	0.000113497	0	-0.00494316	0.00056684		-0.00786996	0	0	-3.52749e-05	0	0.00109518	-0.00067091		-0.00912565
0	0	1.0585e-05	0	-0.000233024	-0.000186265		-0.000724584	0	0	-0.000194537	0	0.00154382	0.0014548		-0.000176579	0	0	-0.000235623	0	0.00288665	0.000824332		0.00482368
0	1.1366e-05	0	0	-0.001932		-0.000324816	2.46167e-05	0	4.07515e-05	0	0	-0.00430909		-0.000299573	-0.00278708	0	-8.15367e-05	0	0	0.0103464		0.000583947	-0.000137269
9.06076e-06	0	0	0		7.06315e-06	0.000790983	-0.000406325	-4.68704e-05	0	0	0		0.00360709	0.00546616	0.00268319	0.000335481	0	0	0		-0.00284028	0.00929707	-0.000763714
0	0	1.66583e-05	0	-0.000927687	-0.000350326		-3.66867e-05	0	0	5.06945e-05	0	-0.00179908	0.0041351		-0.002772	0	0	-7.28073e-05	0	-0.000989735	-0.00124347		0.00102061
0	0	0	1.19057e-06	-3.45707e-05	-3.25441e-05	5.6386e-05		0	0	0	0.000124417	-0.00109753	-0.00285622	-0.00497374		0	0	0	0.000155559	0.000351787	0.00181872	-0.00305527
0	2.05516e-05	0	0	-0.00123107		-0.000307649	-0.000270277	0	0.000115977	0	0	-0.000859201		0.000370026	-0.00305647	0	3.3916e-05	0	0	-0.00584447		-0.000696719	-0.000733852
0	0	0	-2.75709e-06	-0.000253409	-0.000202537	-0.00108308		0	0	0	0.000130742	0.00403166	-0.00553367	-0.000676811		0	0	0	0.000369958	-0.00233233	-0.00208694	-0.00366443
0	1.56179e-05	0	0	-0.000748396		2.89083e-06	-0.000134766	0	0.000119888	0	0	-6.62506e-05		0.00127447	-0.00175202	0	-0.000161125	0	0	-0.0054732		0.0019542	0.000523686
0	0	0	-3.41021e-06	-0.000484973	-0.000152409	-0.000174105		0	0	0	0.000264039	-0.00092423	-0.00571349	-0.00280645		0	0	0	0.000268595	-0.00259161	-0.00406688	-0.00190949
0	2.81141e-05	0	0	-0.00053975		-0.000617623	-0.000127226	0	0.000231065	0	0	-0.00131685		-0.00136989	-0.00454167	0	-2.909e-05	0	0	-0.00576222		-0.00153065	-0.00471586
0	0	0	-2.55102e-06	-0.000196695	-0.000200719	-0.000513375		0	0	0	0.000183907	-0.000345945	-0.00423047	-0.00167698		0	0	0	0.000219346	-0.00420064	-0.00340956	-0.00589275
0	2.15968e-05	0	0	-0.000498056		0.000119269	-0.000567496	0	0.00020607	0	0	0.000398338		0.00126913	0.000350505	0	-0.000160793	0	0	-0.00322706		-0.00260013	-0.00126863
0	0	0	-2.46377e-05	-0.000284195	-0.000240028	-9.35495e-05		0	0	0	0.000303321	-0.000420094	-0.00392178	-0.00379056		0	0	0	-1.44171e-05	-0.00418985	-0.00315559	-0.00480682
0	1.58143e-05	0	0	-0.000868469		1.08778e-05	-0.000498801	0	0.000221265	0	0	0.00112727		3.1352e-05	-0.000870675	0	-9.87505e-05	0	0	-0.00325406		-0.00175411	-0.00253087
0	0	0	-1.88715e-05	-0.000405401	-0.000498801	-0.000409573		0	0	0	0.000302906	-0.00014627	-0.0039463	-0.00134519		0	0	0	-0.000149243	-0.00177103	-0.00259292	-0.00282931
0	-2.15265e-06	0	0	-0.00115472		-0.000193894	-0.000345379	0	0.0001758	0	0	0.00247017		0.00108406	-0.000650674	0	1.97053e-05	0	0	-0.00379741		-0.00193375	-0.00176919
0	0	0	-3.46774e-05	-0.000335515	-0.000460923	-0.000275254		0	0	0	0.000290492	0.000410765	-0.00149161	-0.00117457		0	0	0	-0.000123206	-0.00154805	-0.00174898	-0.000511885
0	-6.45051e-06	0	0	-0.000986367		-0.000398934	-0.000258207	0	0.000239999	0	0	0.0023475		0.00110927	0.000126958	0	-0.000313028	0	0	-0.00143021		-0.000314951	-0.00204718
0	0	0	-4.43562e-05	-7.55489e-05	-0.000428706	-0.000388026		0	0	0	0.000308923	0.000346214	-0.00162441	-0.000238657		0	0	0	-0.000174894	-0.00192857	-0.000753462	-0.00138432
0	6.55168e-06	0	0	-0.00116777		-0.000373513	-0.000469208	0	0.000282644	0	0	0.00175241		0.00122809	-0.000548959	0	-0.000202206	0	0	-0.00364584		-0.000427663	-0.00300598
0	0	0	-6.01516e-05	-0.00015533	-0.000587314	-9.16719e-05		0	0	0	0.000327031	0.0013383	2.0802e-05	9.4682e-05		0	0	0	-0.000511582	-0.00161457	-0.000735939	-0.000864029
0	-2.92477e-05	0	0	-0.000394166		0.000187635	0.000108004	0	0.000311286	0	0	0.000894636		0.000756115	5.02467e-05	0	-0.000200605	0	0	-0.00398099		0.000251949	0.000233054
0	0	0	-4.98481e-05	-0.000606567	-0.000560939	0.000231951		0	0	0	0.000368792	0.000455052	-0.00020197	0.000309706		0	0	0	-0.000329873	-0.00503331	-0.00110543	-0.00148284
0	0	0	-6.05712e-05	-0.000280023	0.000101	0.000175089		0	0	0	0.000347435	0.00056693	0.000284135	0.00100461		0	0	0	-0.000354387	-0.00270879	0.000157118	-1.3411e-05
0	0	0	-3.8616e-05	-0.00058189	-0.000209302	-0.000253856		0	0	0	0.000327059	0.000539303	0.000989109	0.00096795		0	0	0	-0.000347459	-0.00663292	0.000737667	0.000109732
0	0	0	-4.7669e-05	-0.000854671	-0.000421911	-0.000161171		0	0	0	0.000398691	0.000403583	8.18372e-05	0.000440985		0	0	0	-0.000447068	-0.00559294	-0.00221556	0.00101274
0	0	0	-4.4604e-05	-0.000775009	-0.000570744	-0.000153333		0	0	0	0.000353725	-0.000722408	6.17802e-05	0.000375569		0	0	0	-0.000364538	-0.00509214	-0.00312316	0.00152534
0	0	0	-3.10281e-05	-0.000842333	-0.000445634	-2.28584e-05		0	0	0	0.000383237	-0.000382006	0.000572115	0.000668734		0	0	0	-0.000398269	-0.00482213	-0.00250173	0.00163406
0	0	0	-4.60015e-05	-0.0010629	-0.000546664	-0.000239462		0	0	0	0.00039182	-0.000376999	0.000401407	0.000378728		0	0	0	-0.000366638	-0.00633633	-0.00128061	5.1856e-05
0	0	0	-4.2251e-05	-0.00102815	-0.000214785	-0.000200003		0	0	0	0.000395612	-0.000845879	0.000440001	-0.000674605		0	0	0	-0.000332296	-0.00409871	0.00089556	0.000929892
0	0	0	-5.28426e-05	-0.00105858	-0.0008699	-0.000569582		0	0	0	0.000401357	-0.000231534	0.000160247	-0.000244588		0	0	0	-0.000412453	-0.00200814	0.000723958	0.00152552
0	0	0	-6.17953e-05	-0.000936687	-0.000764936	-3.01301e-05		0	0	0	0.000385616	-0.000696421	0.000370115	0.000130177		0	0	0	-0.000529766	-0.0027191	0.000892401	0.00194633
0	0	0	-5.49186e-05	-0.0011684	-0.000679314	-0.000106573		0	0	0	0.000376137	-0.00191721	0.000189275	-0.000193357		0	0	0	-0.000413506	-0.0012362	-0.000275195	-3.09348e-05
0	0	0	-3.84004e-05	-0.00144029	-0.000296295	-0.000243336		0	0	0	0.000426246	-0.00116584	-0.000595838	-4.47631e-05		0	0	0	-0.000328753	-0.00411808	0.00143123	0.000277042
0	0	0	-4.73818e-05	-0.000845939	-0.00010711	-0.00013566		0	0	0	0.000373284	-0.00158611	-0.000652045	-9.08375e-05		0	0	0	-0.000348162	-0.00295663	0.00659174	0.000889838
0	0	0	-7.67927e-05	-0.000606507	-0.000181198	-0.000295818		0	0	0	0.000426008	0.000163466	-0.000727177	-0.000669301		0	0	0	-0.000277921	0.0011816	0.00378865	0.00122362
0	0	-3.77712e-05	0	-0.00097084	-0.000501543		5.97537e-05	0	0	0.000317307	0	-0.00113645	-0.000478119		0.000704318	0	0	-7.07612e-05	0	-0.000489652	0.0015561		0.000753105
0	0	0	-6.059e-05	-0.00183693	-0.000553638	-0.00067535		0	0	0	0.000492315	-0.00218812	-0.000364602	-0.00138882		0	0	0	-0.000131716	-0.00265217	0.00151533	-0.0036481
0	0	0	-4.91485e-05	-0.00067389	0.000285655	4.80413e-05		0	0	0	0.000323639	-0.00127015	-0.00158685	-0.000115424		0	0	0	-0.000197594	-0.00194973	0.0102601	0.0017789
0	0	0	-5.40491e-05	-0.000470221	6.99759e-05	5.1111e-05		0	0	0	0.000433439	-0.00144216	-0.00141099	-0.000314206		0	0	0	3.09245e-05	0.00477606	0.00115138	0.00528616
0	0	-3.51304e-05	0	-0.000798434	-0.000297695		-0.000227094	0	0	0.000324644	0	-0.000939161	-0.000857204		0.000883967	0	0	-0.000287174	0	0.00396913	0.00322533		0.00199485
0	0	0	-9.0324e-05	-0.000937015	0.000189424	-0.000283897		0	0	0	0.000528156	-0.00344628	-0.00107166	-0.00165266		0	0	0	-0.000379373	0.00218523	0.00769377	0.00453717
0	0	0	-4.48366e-05	-0.000882983	0.000462621	0.000483483		0	0	0	0.000408672	-0.000814497	-0.00157592	-0.00234458		0	0	0	-0.000123075	-0.00916606	0.0107506	0.00140792
0	0	0	-6.00389e-05	-0.000622779	0.000537872	-6.49989e-05		0	0	0	0.000442699	-0.00180861	-0.00262979	-0.00155613		0	0	0	0.000347545	-0.000172794	0.0060637	0.00313175
0	0	-6.52491e-06	0	-0.000845164	-0.000259161		-0.000160664	0	0	0.000310711	0	-0.000641406	-0.0008232		0.000140369	0	0	-6.9267e-05	0	0.00581867	0.00314689		0.00585258
0	0	0	-2.79145e-05	-0.00172615	0.000543952	-0.00128347		0	0	0	0.000386983	-0.000954211	-0.00157994	-0.00229254		0	0	0	0.000493301	-0.00328654	0.00724262	-0.00698954
0	0	0	-3.56068e-05	-0.00187036	0.000627249	-9.10759e-05		0	0	0	0.000183918	-0.00138211	-0.00206795	-0.00134653		0	0	0	0.000150095	-0.0133272	0.00927275	-0.00570977
0	0	0	3.68254e-05	-0.00181383	-0.00136161	-0.00182304		0	0	0	0.000248593	-0.0013715	-0.000228316	-9.26256e-05		0	0	0	0.00146479	-0.0208731	-0.0221388	-0.0136241
0	0	1.81418e-05	0	7.95722e-06	-0.00194991		-0.00189194	0	0	6.10998e-05	0	-0.00115934	-0.000897199		0.000910342	0	0	0.000244462	0	0.00564438	-0.0134956		-0.011501
0	0	0	5.05949e-05	-0.00223541	-0.00167096	-0.00131747		0	0	0	0.000200925	-0.00310591	-0.00460869	-0.000763595		0	0	0	0.00129111	-0.00765932	-0.0115493	-0.0167269
0	0	0	0.000163716	-0.00348896	-0.00290322	-0.00190586		0	0	0	-8.37493e-05	0.000372142	0.000654548	-0.000567794		0	0	0	0.00186849	-0.0210891	-0.018151	-0.0139332
0	0	0	2.00776e-05	-0.00048247	0.000134885	-0.00014618		0	0	0	9.73272e-05	-0.000848651	-2.8491e-05	-0.00290722		0	0	0	0.000722877	-0.00328451	-0.0134672	-0.00288558
0	0	1.49539e-05	0	1.63913e-05	-0.000766546		-0.0017457	0	0	0.000193091	0	-0.0022881	-0.00584339		-0.00268021	0	0	0.000300564	0	0.00509202	-0.0124751		-0.01129
0	2.20568e-05	0	0	-0.000427961		0.000614315	-0.00146425	0	-0.000158319	0	0	0.00335985		0.00132075	0.00461197	0	0.000363612	0	0	-0.00429893		0.00422484	-0.00670528
-0.000118457	0	0	0		0.00153583	0.00157425	0.00162703	0.000265545	0	0	0		0.00356695	-0.00064069	0.00273225	-0.000547398	0	0	0		0.01894	0.00242054	0.0136003
0	0	0	-0.000132855	0.000783116	0.00303003	0.00168991		0	0	0	0.000330744	-0.000372976	0.00117823	0.00380075		0	0	0	-0.000706599	0.00734341	0.0257586	0.0157595
0	0	-7.22714e-05	0	0.00104392	0.0012508		0.00104609	0	0	-0.000115231	0	0.00484011	0.00160304		0.00547105	0	0	-0.000933405	0	0.0147331	0.00676137		0.0148191
0	0	-8.98305e-06	0	0.000405133	-0.000392646		-0.000658751	0	0	-0.000283974	0	0.00647524	0.0165249		0.00817373	0	0	-0.000106909	0	-0.004879	-0.00579095		-0.00802529
-7.78554e-05	0	0	0		0.00198397	5.69522e-05	0.000774056	0.000378966	0	0	0		-0.0132439	-0.00756542	-0.00494666	-0.00034208	0	0	0		0.00766438	0.000327408	0.00354427
0	0	-1.48843e-05	0	0.000192553	0.0035935		-0.000555038	0	0	0.000504498	0	-0.0131335	-0.010524		-0.00920807	0	0	-0.000155536	0	0.00487822	0.00222969		0.000951231
0	0	-7.73834e-06	0	-0.000585139	0.000531167		0.000955582	0	0	0.000812658	0	-0.0125052	-0.015729		-0.0101648	0	0	-0.000400138	0	0.0055595	0.0090217		0.00731224
0	0	0	-2.84006e-05	-0.000770539	0.000840127	0.00123069		0	0	0	0.000683096	-0.017477	-0.0156369	-0.00941247		0	0	0	0.000609863	-0.00432664	-0.006643	0.010863
0	0	-3.261e-06	0	-7.10189e-05	0.000291854		0.00211442	0	0	0.000200496	0	0.00778046	-0.00477973		-0.00411701	0	0	0.000171545	0	-0.0090279	0.00715804		0.00139982
1.89354e-05	0	0	0		-0.000724435	7.13468e-05	-8.70526e-05	-0.000211711	0	0	0		0.00494587	0.00480387	0.0050633	0.000640811	0	0	0		-0.00384015	0.000329852	-0.000138164
0	5.5187e-05	0	0	-0.000719696		-0.000916928	-0.0016242	0	-0.000173153	0	0	0.00582349		0.0055986	0.00288904	0	0.00056871	0	0	-0.00597912		-0.00917768	-0.0141966
3.58288e-05	0	0	0		0.00020498	0.00375569	0.000267923	0.000352705	0	0	0		-0.0139257	-0.0108638	-0.019248	0.00050384	0	0	0		0.00183779	0.00333518	0.000344038
0	5.13862e-05	0	0	0.00162292		-0.00114134	0.000634074	0	0.000360268	0	0	0.000672817		-0.00701427	-0.00623551	0	-6.42218e-05	0	0	0.0190268		0.00375843	0.00645393
-5.32864e-05	0	0	0		0.00135198	0.000938356	-0.000141114	0.000403165	0	0	0		0.00265926	-0.00566733	-0.008935	0.000431149	0	0	0		-0.00599724	0.000369787	-0.00272602
0	0	-5.41985e-08	0	0.00166476	0.00206891		-0.0004749	0	0	0.000265312	0	-0.00830403	-0.000653803		-0.0149333	0	0	0.000134541	0	-0.00417709	-0.000931561		-0.00525588
0	0	-2.25847e-06	0	0.000291497	0.000442863		0.000686437	0	0	0.000778996	0	-0.0134178	-0.0237469		-0.0125023	0	0	-0.000185533	0	0.00254887	0.00564265		0.00430715
0	0	0	3.97111e-05	-0.00460413	2.40505e-05	-0.000159085		0	0	0	0.000937428	-0.0209629	-0.0222163	-0.0138388		0	0	0	0.000327652	-0.012275	0.00139129	-0.000304222
0	0	0	1.99802e-05	-0.000285894	0.000908375	-0.000579208		0	0	0	2.25843e-05	0.0151395	-0.00825877	0.0105096		0	0	0	0.000455946	-0.0089097	-0.000242054	-0.00679445
0	0	-8.80606e-06	0	0.000911862	0.000787944		0.00019756	0	0	5.11447e-05	0	-0.00168192	-0.00357929		0.000306129	0	0	0.000284418	0	0.00601745	-0.00672573		0.00128502
0	4.92607e-05	0	0	-0.00200531		-0.000690252	-0.00115889	0	-0.000340689	0	0	0.00355467		0.0132926	0.00659415	0	0.000522567	0	0	-0.0131077		-0.010989	-0.00579488
0	0	0	-5.92541e-05	0.000706762	6.77407e-05	0.002287		0	0	0	0.000131338	0.0027976	-0.00281706	-0.0021728		0	0	0	0.000318026	0.00739801	0.000314772	0.0118605
0	0	-2.00511e-05	0	-0.0004583	3.618e-05		-0.0004628	0	0	-0.000185054	0	0.00702658	0.00131682		0.00567544	0	0	-2.86489e-05	0	-0.00130147	-0.00168616		0.00247252
0	2.02017e-05	0	0	-0.000838667		-0.000332445	-0.00052768	0	-0.000109876	0	0	0.00286195		-0.0019784	0.00142187	0	0.000211919	0	0	-0.00460708		-0.00444102	-0.00707942
-4.24355e-05	0	0	0		9.95994e-05	-0.000347257	-0.000297934	0.000133608	0	0	0		-0.00401598	-0.00250781	-0.000805795	0.000622265	0	0	0		-0.0173718	-0.0175205	-0.000642538
0	0	-1.67995e-05	0	7.59065e-05	0.000698864		-0.00036487	0	0	9.16462e-05	0	-0.0067461	-0.00348666		0.000552922	0	0	3.79353e-05	0	0.00575662	0.00131875		0.00423819
-2.27357e-05	0	0	0		-0.000116259	9.0152e-05	-0.000484228	-0.000153601	0	0	0		0.00100935	0.00143239	-0.000942975	0.000374392	0	0	0		-0.00896299	-0.0027355	-0.00159013
0	0	5.78585e-06	0	0.000262946	7.05421e-05		-0.00102285	0	0	-3.54169e-05	0	0.00606754	-0.000631869		-0.00345081	0	0	0.000123561	0	0.00386387	-0.00167364		-0.00693536
0	1.32651e-05	0	0	-0.00096041		-0.00097388	-0.000415742	0	-0.000155115	0	0	4.42863e-05		0.00382867	-0.00202081	0	4.76421e-05	0	0	-0.00481528		-0.011477	-0.00198954
0	0	0	-3.82037e-05	-0.000240445	0.00185484	-0.000202358		0	0	0	-7.93657e-05	-0.00404856	0.00721851	0.0025388		0	0	0	0.000251461	4.28557e-05	0.00848907	-0.00938195
0	0	0	-3.06656e-05	0.000181019	-0.000336319	0.00095892		0	0	0	-4.28431e-05	0.00337425	-0.000836879	-0.00217974		0	0	0	0.000175433	-0.000739515	-0.00674289	0.00967062
0	0	0	2.65073e-05	-0.000803798	-0.000389844	-0.00053829		0	0	0	-0.000317874	0.0010308	-0.00349766	0.00235385		0	0	0	0.000276782	0.000501037	-0.00243562	-0.00692159
0	0	0	-5.94586e-06	-0.000830173	-0.000299752	-0.00030601		0	0	0	-0.000391298	0.0041222	0.00150287	0.00267777		0	0	0	0.000325352	-0.00642914	-0.00487113	-0.0056712
0	0	5.23071e-05	0	-0.000921249	9.00328e-05		0.000178933	0	0	-0.000249089	0	0.000550479	-0.000991136		-0.000954658	0	0	-0.000375358	0	-0.00523823	-0.0148517		-0.00120747
0	0	2.21845e-05	0	0.000613481	-9.95398e-05		-0.000949532	0	0	-0.000499736	0	0.0115218	0.00349832		-0.00148207	0	0	-0.000927164	0	0.0167267	0.00125676		-0.000436485
0	2.44011e-05	0	0	-0.000121415		-0.00049147	-0.00125149	0	-0.000411573	0	0	0.000442863		-0.000390708	0.00146556	0	-0.000644382	0	0	0.00311184		-0.00662112	-0.00557923
0	1.09404e-05	0	0	0.000475436		0.000614643	-8.02577e-05	0	-7.64753e-05	0	0	-3.48687e-05		0.00509152	-0.000575393	0	-0.000305594	0	0	-0.00758588		-0.0125021	-0.0025084
0	0	0	-1.81066e-05	0.000371635	0.000589281	0.000651121		0	0	0	8.3816e-05	-0.0023272	-0.00446427	0.000109285		0	0	0	8.81614e-05	-0.0075447	-0.00758606	-0.0124756
0	0	0	-6.08632e-05	0.0014255	0.00109953	0.0019249		0	0	0	0.000320872	-0.00646983	-0.00100103	-0.00694962		0	0	0	-0.000121273	0.00118583	-0.00753766	-0.00327754
-3.05273e-05	0	0	0		0.000256389	0.0012517	0.000132948	0.000125882	0	0	0		-0.000462651	-0.00655484	0.00562462	-0.00045002	0	0	0		0.000514746	0.00120646	0.00139791
-3.38223e-05	0	0	0		0.000884593	0.00118732	0.000700355	4.20488e-05	0	0	0		-0.00162697	-0.00480898	0.00424352	-0.000169978	0	0	0		-0.00390911	0.000809491	0.0184975
0	2.86283e-05	0	0	-0.000137687		-0.000186235	-6.70552e-06	0	-0.000294029	0	0	0.0070231		0.00543404	0.0041396	0	6.25302e-05	0	0	-0.00190264		-0.00502312	0.000674069
-2.07039e-05	0	0	0		0.00115755	0.000827223	-0.000149608	-0.000406655	0	0	0		0.0091958	0.0151217	0.00400653	0.000397029	0	0	0		-0.0119603	-0.0101952	-0.00201595
0	0	2.3637e-05	0	0.000611603	0.000665456		-0.00192687	0	0	-0.000269601	0	0.00234213	0.00472143		0.00377679	0	0	-0.000327717	0	-0.00469846	-0.0127922		-0.00881857
0	1.70501e-05	0	0	-0.000103712		2.76566e-05	-0.000206679	0	-0.000377945	0	0	0.00345016		0.00734201	0.00541461	0	-0.0002096	0	0	-0.000164986		-0.00699341	-0.00312531
0	1.43524e-05	0	0	-0.000594497		0.000473946	0.0007523	0	-0.000144894	0	0	0.00103527		0.00620395	-0.00590834	0	-0.000725861	0	0	-0.00228858		-0.00378323	0.00876343
0	0	5.41417e-05	0	-0.000961483	-0.000801623		-0.00110567	0	0	-0.000349274	0	0.00705877	0.00722364		0.00471088	0	0	-0.000976492	0	-0.00431275	-0.00297076		-0.00126082
0	0	0	-5.01077e-05	0.000639647	0.000276625	0.00133818		0	0	0	-0.000135481	0.00756872	0.000130683	0.000328064		0	0	0	-0.000122177	-0.00629079	-0.00120908	0.00543016
0	0	0	-1.45923e-05	0.000332534	7.43866e-05	0.00061509		0	0	0	7.82445e-05	0.00113511	-0.00109109	-0.00297683		0	0	0	0.000148319	-0.011548	-0.0113857	-0.0037365
0	1.15001e-05	0	0	-0.000519305		0.000749707	6.53267e-05	0	-8.20923e-05	0	0	0.00572848		0.00100151	0.00196415	0	-0.000116474	0	0	0.0170912		-0.00261021	0.000714004
0	0	0	-4.85055e-05	0.000294715	0.000441611	0.000620604		0	0	0	-7.6814e-05	0.00500089	-0.00184754	0.00394812		0	0	0	0.000274757	-0.00843835	-0.00813645	-0.0137236
0	3.95612e-06	0	0	0.000797302		0.000814557	0.000368416	0	-0.000217122	0	0	0.0069066		0.00108221	0.00417742	0	0.000161914	0	0	-0.00516331		-0.00629073	-0.0102777
-2.54576e-05	0	0	0		0.000135422	0.000662506	0.00028345	-9.50026e-05	0	0	0		-0.00199264	0.00608975	0.00469381	0.000510097	0	0	0		-0.00635093	-0.00714236	0.0015251
0	0	3.72019e-05	0	-0.000308663	-0.000400633		-0.000351042	0	0	-5.10411e-05	0	0.00198185	0.00417688		-0.00292441	0	0	-0.000361863	0	-0.00864613	-4.92334e-05		-0.00201684
0	0	0	3.29385e-05	-0.000944883	-0.000218898	-0.000372499		0	0	0	-0.000151957	0.0089446	0.00120854	0.00426361		0	0	0	0.000302091	0.00243807	0.000294328	0.00288647
0	2.53694e-05	0	0	-0.000668138		0.000235647	4.19915e-05	0	-0.000227325	0	0	0.00631249		0.0064545	0.003611	0	-0.000451248	0	0	-0.00766331		0.00155979	0.00300771
0	5.03816e-05	0	0	-0.00110835		-0.000676721	-0.000808954	0	-0.000251243	0	0	0.000145525		0.00318131	0.00300169	0	0.000194508	0	0	-0.0066942		-0.00283432	-0.0104667
0	0	0	-6.35389e-06	0.000603348	-0.000431091	0.000705868		0	0	0	0.000148292	-0.00455871	0.00152111	-0.000427425		0	0	0	0.00102587	0.00198364	-0.0143061	-0.013788
0	0	7.50899e-05	0	-0.000273407	-0.00147021		-0.0018678	0	0	5.99874e-05	0	0.000232279	-0.00217369		-0.00169429	0	0	0.000388659	0	-0.00916958	-0.00898331		-0.00467181
-1.46802e-05	0	0	0		-0.000243545	0.00168094	-0.000260681	-0.000175381	0	0	0		0.00557244	0.000151277	0.00344425	0.00098647	0	0	0		0.00555068	0.00535762	0.00311685
0	0	0	4.62726e-05	-0.00181293	-0.0012902	-0.00181493		0	0	0	-0.00037086	0.00428933	0.00328144	0.00367686		0	0	0	0.00256837	-0.0231006	-0.0287142	-0.0163572
0	3.82453e-05	0	0	-0.00127319		-0.00051555	0.000791878	0	0.000271092	0	0	0.000882566		-0.0217447	-0.00513704	0	0.000199183	0	0	-0.00488341		-2.73585e-05	0.000497401
5.90178e-05	0	0	0		-0.00135845	0.000905186	-0.000768334	-0.000197006	0	0	0		-0.000936061	0.00367898	-1.74344e-05	0.0025172	0	0	0		-0.0329227	-0.0202269	-0.00686467
0	0	3.2815e-05	0	0.00222686	-0.000300467		-0.00125366	0	0	-5.41606e-05	0	0.00246045	0.000667334		-0.000862956	0	0	0.000100318	0	0.04535	-0.000262916		-0.0179752
0	0	0	7.37405e-07	0.000423551	-1.34706e-05	-0.000623882		0	0	0	-9.99061e-05	0.00124779	0.00131363	0.00193703		0	0	0	0.0017438	0.00485915	-0.0232645	-0.0239809
0	-1.42022e-05	0	0	0.00198767		0.00295743	-7.06315e-05	0	-0.000247941	0	0	2.17557e-05		0.00235659	0.00195551	0	0.000217919	0	0	0.0212207		0.0197456	0.00170302
-3.70183e-06	0	0	0		-0.00133502	0.000763595	-0.00147074	-0.000338196	0	0	0		0.00277629	0.000804454	-0.00169918	0.00198143	0	0	0		-0.026608	-0.0183304	-0.0226198
0	0	0	-6.6248e-05	0.00186703	0.000340432	0.000601709		0	0	0	-0.000477781	0.00917655	0.00898549	0.00658944		0	0	0	0.000633438	0.0235995	-0.0121903	0.00553638
0	1.55269e-05	0	0	-0.00115964		-0.000651479	0.000872374	0	0.00035337	0	0	0.000543535		-0.0110349	-0.00640979	0	3.58952e-05	0	0	-0.0135607		-0.000277996	0.0158966
-9.96381e-06	0	0	0		-0.00172079	0.000437856	-0.00142649	-6.97497e-05	0	0	0		0.000791997	0.00417536	0.00241905	0.00221983	0	0	0		-0.0393992	-0.0252261	-0.0199139
0	1.0485e-05	0	0	0.00104874		-0.000579357	-0.00142971	0	2.72417e-05	0	0	0.00370225		0.00463152	-0.0021202	0	-0.00034062	0	0	0.0163105		-0.00340575	-0.0138802
0	0	0	-4.12995e-05	0.000479668	0.00103274	0.000552505		0	0	0	0.00024235	0.0023407	0.00205702	-0.00350851		0	0	0	-0.000207749	0.0193501	0.00550771	0.00353783
-2.99213e-05	0	0	0		0.000184596	0.000770569	-5.99921e-05	0.000526841	0	0	0		-0.000952989	-4.66406e-05	-0.00842866	-0.000698053	0	0	0		0.016019	0.0231459	0.00326943
-2.74338e-06	0	0	0		0.000555784	0.000809431	0.000373811	0.000254291	0	0	0		0.00545165	-0.00265712	0.00214329	0.00094888	0	0	0		-0.0326746	-0.004848	0.0151999
0	0	2.59703e-05	0	-0.00138959	-0.00110602		-0.00197133	0	0	2.80057e-05	0	0.000258237	0.00221273		-0.00251111	0	0	-7.6962e-05	0	-0.0042876	0.00121278		-0.0160806
-2.65996e-05	0	0	0		-0.000885963	0.000768721	0.00202125	0.000464484	0	0	0		-0.00630204	-0.000343442	-0.00974698	-0.000207688	0	0	0		0.00242329	0.0079208	0.046567
0	4.34503e-05	0	0	-0.00237623		-0.0010691	0.000350118	0	0.000138723	0	0	0.00070557		-0.00356355	0.00266504	0	-0.000598745	0	0	0.00253701		0.00936002	0.0207983
0	0.000138859	0	0	-0.00295073		-0.00196338	-0.00362501	0	0.000291741	0	0	-0.00407732		-0.00652896	-0.00665915	0	0.00102685	0	0	-0.00480527		-0.0200502	-0.029191
9.95483e-05	0	0	0		-0.0030393	-0.0019356	-0.00378093	0.000233352	0	0	0		-0.00195089	-0.0016934	-0.00345349	0.00238612	0	0	0		-0.03487	-0.0360372	-0.0389029
8.00666e-05	0	0	0		-0.0010823	-0.000679106	-0.00105816	-4.93635e-05	0	0	0		0.00502539	-0.00148389	0.00395015	0.00145037	0	0	0		-0.0119851	-0.00369847	-0.0180296
4.29545e-05	0	0	0		-0.000238448	0.000621736	-0.00099948	0.000135306	0	0	0		0.000263691	0.00655559	0.00178215	0.00174287	0	0	0		-0.0112554	0.00700051	-0.00575596
0	0	0.000117599	0	-0.00371853	-0.00265539		-0.00381479	0	0	-3.05393e-05	0	0.00477907	0.00335982		0.00605729	0	0	0.00174089	0	-0.0252256	-0.0257901		-0.02627
0	0	0	2.81635e-05	-0.0022707	-0.002087	0.00203696		0	0	0	9.93402e-05	0.00317055	-0.0020203	0.0156296		0	0	0	0.00111789	-0.0374807	-0.0359689	0.00113314
0	0	0	8.42e-05	-0.00377801	0.000818044	-0.00183964		0	0	0	0.00027836	-0.00356105	0.001946	0.00291014		0	0	0	0.000714443	-0.0376714	0.00866652	-0.0270684
-5.39586e-05	0	0	0		0.00618035	0.00251874	0.00233808	0.000248953	0	0	0		-0.0028834	0.00571534	-0.00137737	-0.000645646	0	0	0		0.113014	0.023059	0.046332
0	0	0	5.21396e-05	-0.000715792	-7.27177e-06	-4.68791e-05		0	0	0	0.000174267	-0.00579478	0.00207564	0.00367725		0	0	0	0.000723498	0.00960785	-0.01739	-0.0116024
0	0	0	5.74529e-05	-0.00176048	-0.000510156	0.000374168		0	0	0	-2.72282e-06	0.0136352	0.00135019	0.0071407		0	0	0	0.00101577	-0.0178434	-0.00784367	-0.00406635
0	0	0	9.37104e-05	-0.0015384	-0.000694156	-0.000759631		0	0	0	9.46794e-05	-0.00373819	0.00123918	0.00255716		0	0	0	0.000949206	-0.005234	-0.0290089	-0.0126435
0	0	0.00012506	0	-0.000253707	-0.000781655		-0.0012356	0	0	0.000260246	0	-0.0014939	-0.00669041		-0.00687951	0	0	-0.00108028	0	0.00466973	-0.0189276		0.0205877
0	0	0	3.04976e-07	-0.000331342	0.00178683	-0.0003483		0	0	0	0.000439857	-0.000912666	0.000108182	-0.00810835		0	0	0	-0.00124255	0.011883	0.0236405	0.00282776
-5.45129e-05	0	0	0		0.00302902	0.00312883	0.00101343	0.000643916	0	0	0		0.00197014	-0.00684023	-0.00225341	-0.00218176	0	0	0		0.0369778	0.0491652	0.0243641
0	5.46173e-05	0	0	-0.00171342		-0.00136241	-0.00203726	0	0.000395778	0	0	-0.00200182		-0.00857276	0.00113171	0	-0.00224038	0	0	0.00678045		-0.0035913	-0.0129525
2.21193e-06	0	0	0		-0.000686318	-7.69198e-05	0.000661373	0.000328622	0	0	0		0.000484496	-0.00155985	0.000930786	-0.000779084	0	0	0		-0.019877	-0.0116885	0.00485045
-0.000119062	0	0	0		0.0026879	0.0018678	0.00107753	0.000363625	0	0	0		-0.00754318	-0.00362539	0.00195196	-0.00252105	0	0	0		0.0230149	0.0240245	0.0213007
0	0	0	-7.91142e-05	0.000101805	0.00164959	0.00141978		0	0	0	0.00026481	-0.00219294	-0.00136024	0.00142044		0	0	0	-0.00138103	0.0103782	0.00599205	0.00321627
0	0	-7.89602e-05	0	-0.00105375	0.0016706		0.000725091	0	0	-0.000321155	0	0.00651526	0.00611901		-0.00288054	0	0	-0.00272492	0	-0.0179562	0.0123456		0.0279131
0	0	-6.13729e-05	0	-0.000707686	0.001026		-0.00128654	0	0	0.000336974	0	-0.00714633	-0.00849053		-0.00904162	0	0	-0.00369789	0	0.0142403	0.0213542		0.00660819
0	0	-7.17638e-05	0	-0.00140595	-0.000141382		-0.000335842	0	0	5.43989e-05	0	-0.00253266	-0.0015575		0.00533313	0	0	-0.00351107	0	0.000642121	0.00810885		-0.0247838
-0.000157323	0	0	0		0.00179717	0.000144392	0.000266641	-7.37534e-05	0	0	0		0.00390905	0.0018934	0.000715107	-0.00179443	0	0	0		0.00598818	-0.0172328	0.00156373
0	0	-0.00013408	0	0.000216097	0.00100496		0.00168046	0	0	5.21019e-05	0	-0.0035904	-0.000319958		0.00673091	0	0	-0.00431374	0	0.019591	0.0219665		-0.000615716
-0.000183361	0	0	0		0.0019812	0.00178108	0.00409606	6.40635e-05	0	0	0		-0.00316587	0.00390452	-0.00920568	-0.00244697	0	0	0		0.0104969	0.00859702	0.0681735
0	0	-0.000143658	0	0.000513792	8.52644e-05		-0.000755876	0	0	0.000196908	0	-0.00447258	0.0080983		0.0124607	0	0	-0.00325234	0	0.00882745	-0.0116187		-0.0232294
-0.000190527	0	0	0		0.000927866	0.00123209	0.00082314	0.000660137	0	0	0		-0.00841442	-0.00657609	-0.00938965	-0.0028279	0	0	0		0.00831187	0.00269061	0.0232909
0	-0.000184094	0	0	6.08861e-05		-0.000134021	-0.000415534	0	0.0010361	0	0	-0.0145787		-0.0147981	-0.0178357	0	-0.00472001	0	0	0.00297081		0.00449574	-0.00039047
0	-0.000212726	0	0	0.000127077		0.00154871	-0.000204176	0	0.000652314	0	0	-0.0152634		-0.00245479	-0.0221603	0	-0.00496489	0	0	0.0211852		0.0204563	0.0223408
0	0	0	-0.000104758	-0.000614762	0.000817209	-0.000196874		0	0	0	0.00101893	-0.0119944	-0.0130759	-0.011436		0	0	0	-0.0030065	0.010565	0.00310415	0.00909901
-0.000193933	0	0	0		-8.59201e-05	0.00133622	0.000544846	0.00108059	0	0	0		-0.0255973	-0.0156394	-0.0121458	-0.00379132	0	0	0		0.0215419	0.0277327	0.0330123
0	-0.000218942	0	0	-0.000344545		-0.000995785	0.00122762	0	0.00067803	0	0	-0.00919692		-0.000705093	-0.0144418	0	-0.00534519	0	0	0.00357604		-0.000673532	0.0281984
0	-0.000170466	0	0	-0.000847101		0.00113708	0.00102183	0	0.000224856	0	0	0.00179303		0.00616032	-0.00423449	0	-0.003722	0	0	0.00762236		0.0123958	0.0171065
-0.000232066	0	0	0		0.000962466	0.00194806	-0.000394076	0.000672966	0	0	0		-0.00694777	-0.0111911	-0.00317737	-0.0036131	0	0	0		0.0126811	0.0267783	0.0185924
0	-0.000238827	0	0	0.00088644		0.000383556	-0.00134698	0	0.00066061	0	0	-0.00489967		-0.00981836	-0.00361106	0	-0.0045541	0	0	0.0200047		0.0176995	0.000150383
0	-0.000199914	0	0	-0.000444621		0.00132206	0.000520051	0	0.000486588	0	0	0.00825623		-0.00920977	-0.0056376	0	-0.00426498	0	0	-0.000364125		0.0229585	0.0202484
0	-0.000184396	0	0	1.52886e-05		0.00155044	-1.22786e-05	0	0.000415956	0	0	-0.00362971		-0.00692171	0.00527614	0	-0.00343081	0	0	0.000327706		0.01764	0.0149431
0	-0.000205299	0	0	0.00148883		0.00213769	0.000611037	0	0.000329716	0	0	-0.00481738		-0.000800431	-0.00714031	0	-0.0027926	0	0	-0.0136499		0.0148734	0.00146836
0	0	0	-0.000188133	0.00197828	0.00300908	0.00149599		0	0	0	0.000223552	0.000129789	-0.00694309	-0.002179		0	0	0	0.000427077	-0.016546	-0.0250736	-0.0189588
0	0	0	-0.000151507	0.00366366	0.00206235	0.00241706		0	0	0	-4.97133e-05	-0.000555336	0.00328875	0.00809228		0	0	0	-0.000180922	-0.0191817	-0.0222837	-0.00364345
-0.000182016	0	0	0		0.00046131	0.00148597	0.000738561	0.000216748	0	0	0		0.00303295	-0.00128275	-0.000460476	-7.99732e-05	0	0	0		-0.0208111	-0.00467467	-0.0316039
0	0	0	-0.000195382	0.00114816	0.00342777	0.0021041		0	0	0	0.000122464	0.00373256	0.00283465	-0.00154528		0	0	0	0.00100881	-0.0310655	-0.0536095	-0.0289248
0	-9.53225e-05	0	0	0.000395507		0.000181109	0.00122249	0	-0.000233561	0	0	0.0074977		0.00375524	0.00520724	0	0.000367555	0	0	-0.0281183		-0.0299435	-0.0272754
-0.000160038	0	0	0		0.0014188	0.00170872	0.000685722	0.000281555	0	0	0		-0.00552231	-0.0021151	0.000705242	0.00112788	0	0	0		-0.0196518	-0.0308911	-0.0138451
0	0	-8.54732e-05	0	0.000244349	0.00185785		0.000853628	0	0	0.000147456	0	0.00377211	0.0111281		-0.00387549	0	0	-0.00102026	0	-0.00521696	0.00738037		-0.00026077
0	0	-6.62651e-05	0	0.000505894	0.00108749		0.000145316	0	0	0.000282275	0	-0.00564753	-0.0102594		0.00427812	0	0	-0.000562622	0	-0.00256187	0.0022096		-0.0123723
-0.00014967	0	0	0		0.00171053	0.000333995	-9.19402e-05	-9.88922e-05	0	0	0		0.00279626	0.00113589	0.0186218	-0.000300481	0	0	0		0.0132707	0.00148666	0.0112859
0	0	1.10168e-05	0	-0.00131485	0.000377506		-0.00173572	0	0	0.000815789	0	-0.0126138	-0.010799		-0.00933319	0	0	-0.000680622	0	0.00959378	-0.00349116		-0.00322843
0	0	-5.17074e-05	0	0.000187337	0.00118342		0.000491649	0	0	0.0004909	0	-0.002159	-0.00788192		-0.00551496	0	0	-0.000711362	0	0.00545818	0.00551003		0.00605708
0	0	0	-0.000103278	-0.00032863	0.00142705	0.000383407		0	0	0	0.000403017	-0.00179064	-0.00525044	-0.00439936		0	0	0	-0.0010668	0.00305706	0.0148025	0.0141571
0	-3.0697e-06	0	0	-0.000478387		-0.000588477	-0.000240833	0	0.000162292	0	0	-0.00441372		0.00251031	-0.00145918	0	-0.000179783	0	0	-0.0161365		0.00668955	-0.0053845
0	0	0	-0.000123004	-0.000109494	0.000538111	0.000650227		0	0	0	-0.000186505	-0.000377744	0.00496188	0.00430328		0	0	0	0.000151165	-0.00084573	-0.0183199	-0.0195069
0	0	-6.38729e-05	0	0.000884861	0.000657678		-4.47631e-05	0	0	-0.000317178	0	0.0122979	0.00357428		0.00516346	0	0	0.000504555	0	-0.013171	-0.00256556		-0.0115348
-0.000157394	0	0	0		0.000987202	0.000459582	0.000286877	0.000174731	0	0	0		0.00478348	-0.00754574	0.00312591	-2.46858e-05	0	0	0		-0.00717872	0.00281549	-0.00347108
0	-7.56581e-06	0	0	-0.00197133		-0.000774175	0.00164086	0	-4.2172e-05	0	0	-0.0161646		-0.0139168	0.00987509	0	0.000183265	0	0	-0.00957501		-0.00372744	0.0507927
0	0	0	-0.000188302	0.000119925	0.00153816	0.00195867		0	0	0	-0.000486182	0.0090571	0.012639	0.0128162		0	0	0	0.00126965	-0.0135658	-0.0274851	9.9659e-05
0	0	-7.31491e-05	0	-0.00040108	-0.000489205		0.000146151	0	0	-0.000366304	0	0.00950763	-0.00953382		0.0132403	0	0	-0.00093262	0	0.00212187	0.0171517		-0.0109263
-0.000194757	0	0	0		0.00107828	0.00211349	0.000356555	-0.000348517	0	0	0		0.00943056	0.000987262	0.0132639	0.000203451	0	0	0		-0.0124388	-0.0126294	-0.018863
0	-3.33678e-05	0	0	-0.000253141		0.000235796	-0.000528455	0	-1.63001e-05	0	0	-0.00139993		-0.0132074	0.00112775	0	-0.000537603	0	0	-0.00605625		0.0237192	0.0107179
0	0	0	-0.000179744	0.000465214	0.0013983	0.00199765		0	0	0	5.60317e-05	0.0100752	0.00241652	0.0141932		0	0	0	-0.000391312	-0.00635719	0.00400889	-0.00870872
-0.000192685	0	0	0		0.000920236	0.000807554	0.00124899	9.60808e-05	0	0	0		-0.0138161	0.00519443	0.00946778	-0.00116154	0	0	0		0.0267134	0.0117266	0.0146526
-0.000247401	0	0	0		0.00274873	0.00221685	0.000584841	-0.000580976	0	0	0		0.0222597	0.00551057	0.0113263	-0.000554203	0	0	0		-0.00182563	0.0050813	-0.000481665
0	-1.0536e-05	0	0	0.000273615		-0.00109515	-0.00213873	0	-3.83149e-07	0	0	0.0087586		0.00271633	-0.00410429	0	-0.000577704	0	0	0.00336498		-0.014788	-0.0151595
0	0	0	-0.000242719	0.00123769	0.00207022	0.00225317		0	0	0	2.0631e-05	0.00229055	-0.000949681	0.00465277		0	0	0	-0.000210409	-0.00293899	0.000685036	-0.0146515
0	-0.000108069	0	0	-7.48336e-05		0.00108048	-0.000246853	0	-1.46619e-05	0	0	0.00505406		9.62019e-05	0.000680774	0	-0.00203736	0	0	0.00834614		0.00261241	0.00150895
0	0	0	-0.000192368	-0.00106445	-0.00142348	0.00130931		0	0	0	0.000470578	-0.00695652	-0.00837749	-0.00307894		0	0	0	-0.00197314	0.0181991	-0.00640488	0.00682819
0	-0.00010772	0	0	-0.000186414		0.000664592	0.00047186	0	-0.000250716	0	0	0.0251521		0.00332594	0.00447938	0	-0.00171007	0	0	-0.0351018		0.0096091	-0.000114858
0	0	0	-0.000113141	0.000104547	0.00133502	0.00103608		0	0	0	0.000539364	-0.00616629	-0.013609	0.00187248		0	0	0	-0.00166233	-0.000944078	0.00686789	-0.0139305
-0.000169296	0	0	0		0.00117829	0.000608057	0.000404745	0.000731229	0	0	0		-0.00813654	-0.00375143	-0.0112769	-0.0025266	0	0	0		0.00734717	0.0125347	0.0103216
0	0	-6.312e-05	0	0.000107378	0.000929683		0.000239134	0	0	-7.85249e-05	0	-1.8239e-05	0.00521091		0.00585118	0	0	-0.00260475	0	-0.00171399	-0.00660759		-0.00850493
0	0	-0.00011135	0	0.000187635	0.00173301		0.000677198	0	0	-0.000191044	0	0.00763217	-0.00195172		0.00287113	0	0	-0.00338047	0	-0.00165886	0.0107502		0.00655776
0	-2.93496e-05	0	0	-0.00191179		-0.000184774	-0.000348568	0	-0.000523172	0	0	0.00603446		0.0134268	0.00868133	0	-0.0011652	0	0	-0.0327232		-0.029497	-0.025474
0	0	0	-0.000119658	-9.63807e-05	0.00157222	0.00305319		0	0	0	-7.84922e-05	0.0039278	0.00534445	0.0065569		0	0	0	-0.00171068	0.00335592	0.000527263	-0.00422066
0	0	-2.58297e-05	0	0.000302851	0.000952452		-9.0301e-05	0	0	-0.00069862	0	0.0105902	0.0139355		0.0100167	0	0	-0.00248123	0	0.00776607	0.000769496		0.00523269
0	0	-4.81708e-05	0	-1.70171e-05	0.000957429		-0.000160038	0	0	-0.000563068	0	0.00780815	0.00165951		0.016735	0	0	-0.00285051	0	-0.000349462	0.0226964		-0.00983679
-0.000126666	0	0	0		0.000634283	0.000749439	-3.69549e-06	-4.97312e-05	0	0	0		-0.00295392	0.00258341	0.00471076	-0.00236591	0	0	0		0.00527662	0.000797391	0.0130288
0	0	-6.39221e-05	0	0.000942826	0.00129882		-0.00021255	0	0	7.39017e-05	0	-0.0057956	-0.00119787		0.00493714	0	0	-0.00320153	0	0.0108469	0.0239127		-0.000855982
-8.1309e-05	0	0	0		0.0005126	-0.00100464	0.00147772	7.0878e-05	0	0	0		-0.00826867	0.00315434	0.000460625	-0.00202232	0	0	0		-0.00548309	-0.0233955	0.00418586
0	0	-1.38418e-05	0	-0.000610203	0.000395328		0.000448197	0	0	0.000154988	0	-0.0018965	-0.00260559		0.00626943	0	0	-0.0034862	0	0.0109363	0.0131865		0.00950795
0	0	-3.21722e-05	0	0.000774801	0.000940382		0.00154322	0	0	7.82026e-05	0	-0.0067046	-0.00396249		-0.00545254	0	0	-0.00464494	0	0.0269543	0.0233149		0.0217006
0	0	-8.87392e-06	0	0.00057295	-0.00119752		-0.000660628	0	0	-0.000160272	0	0.000737786	-0.00232881		0.00723043	0	0	-0.00223452	0	0.00609481	-0.00438291		-0.018263
0	2.91928e-05	0	0	-0.000714898		-0.00105578	-0.00177622	0	-4.23462e-05	0	0	-0.00110441		0.00222781	-0.00293407	0	-0.0027903	0	0	0.00203854		0.00256926	-0.017559
0	-4.92536e-06	0	0	0.00101718		0.00153953	-0.000352561	0	-0.000371533	0	0	0.00931525		0.0105766	0.000663042	0	-0.0027114	0	0	0.0337737		0.00901288	0.00938153
0	0	0	-4.21035e-05	0.00107464	-0.000389934	-9.48906e-05		0	0	0	-0.000287928	-0.000235647	0.0122253	0.0109023		0	0	0	-0.00179996	0.0157884	-0.0138253	-0.00958014
0	0	4.89856e-05	0	-0.000621319	-0.000346899		-0.000743926	0	0	-0.000722377	0	0.0127228	0.00871363		0.0124611	0	0	-0.000771585	0	-0.0207292	-0.0174104		-0.0136006
0	3.97713e-05	0	0	-0.00087893		-0.00135514	-0.00100628	0	-0.000304731	0	0	0.00866404		-0.000899553	-0.000109851	0	-0.0020235	0	0	0.0130371		-0.0244991	-0.0117036
0	0	0	-8.48029e-05	0.000781059	0.00149885	0.000958741		0	0	0	-0.000773567	0.00694713	0.00168127	0.00462931		0	0	0	-0.00151939	0.0109228	0.0139205	-0.00533068
0	7.49189e-05	0	0	-0.00148413		-0.000344992	-0.00109676	0	-0.000443798	0	0	0.011461		-0.00432429	0.00662205	0	-0.00150378	0	0	-0.00909019		0.00509286	-0.00977415
0	0	0	1.37262e-05	-0.000352651	0.000629961	0.000174284		0	0	0	-0.000380776	0.0071454	-0.00134945	0.00479808		0	0	0	-0.00119742	0.00460142	-0.00375181	-0.0114271
0	0.000110949	0	0	-0.00130528		-0.000432074	-0.00128901	0	-0.000732302	0	0	0.0117329		0.00377479	0.00313541	0	-0.000901224	0	0	-0.0260914		-0.0108983	-0.0327259
0	0	0	7.39986e-05	0.000157923	-0.00117746	-0.00113827		0	0	0	-0.000719572	0.00714576	0.00242776	0.00966623		0	0	0	0.000667575	-0.0125795	-0.0328337	-0.038852
0	0	0.000112011	0	-0.0016039	-0.000631869		-0.000339299	0	0	-0.000360573	0	0.0126027	0.00082767		-0.00430602	0	0	-0.00102724	0	-0.0211371	-0.00508136		-0.00225675
0	0	0	0.000174995	-0.00306633	-0.00413033	-0.00200459		0	0	0	-0.00104847	0.0232951	0.00968418	0.0120293		0	0	0	0.000448107	-0.0316484	-0.034617	-0.0341872
0	0	0.000231407	0	-0.00209349	-0.00198072		-0.000523269	0	0	-0.00144381	0	0.0143306	0.0179678		0.0259427	0	0	-0.00185337	0	-0.0107724	-0.0195032		0.0494165
0	0	0.000109801	0	-0.0016197	0.000698149		0.000283837	0	0	-0.00114515	0	0.0119748	0.0125027		0.0207858	0	0	-0.00346897	0	0.0164523	0.0174703		0.0262628
0.000196719	0	0	0		-0.00187883	-0.00287145	-0.00500584	-0.00182417	0	0	0		0.0152123	0.0189018	0.016576	-0.000315945	0	0	0		-0.000908494	-0.026178	-0.0462488
0	0.000270166	0	0	-0.00254807		-0.00177571	-0.00286245	0	-0.00105312	0	0	0.019849		0.0147105	0.0127417	0	0.000442797	0	0	-0.0309344		-0.00931603	-0.0250404
0	0	0	0.000188131	-0.00317731	-0.000326633	-0.00208974		0	0	0	-0.00190834	0.0270135	0.0280272	0.0358342		0	0	0	4.39312e-05	-0.01772	0.00103503	-0.036991
0	0	0	0.000234798	-0.00343716	-0.00387856	-0.00285041		0	0	0	-0.00221076	0.0267898	0.0189283	0.0234008		0	0	0	8.67286e-05	-0.038302	-0.034708	-0.0175523
0	0	0.000170844	0	-0.00108278	0.00523111		0.0062131	0	0	-0.00119234	0	0.0210865	0.0235985		0.0224371	0	0	-0.00252085	0	0.0249042	0.0646065		0.133995
0	0	0.00025593	0	-0.00314382	-0.00302947		-0.00678402	0	0	-0.00154748	0	0.0102313	0.0329414		0.0282875	0	0	-0.00105784	0	-0.00797248	-0.0317096		-0.0334592
0	0.000179183	0	0	0.00146005		0.000266433	-0.00144252	0	-0.00114562	0	0	0.0178937		0.0132616	0.0174246	0	-0.00141042	0	0	0.0130906		0.00754362	-0.0146891
0	0	0	6.35582e-05	-0.000642836	0.00262657	-0.00262079		0	0	0	-0.000404363	0.00489208	0.00181755	0.0234916		0	0	0	-0.000440572	0.0221016	0.0208043	-0.0313302
0	0.000183724	0	0	-0.00311553		-0.00184628	-0.00132468	0	-0.00091812	0	0	0.0124595		0.010264	0.0146231	0	-0.00225113	0	0	-0.00815403		-0.00640672	-0.00102669
-1.10094e-05	0	0	0		-0.000783116	0.000517666	0.00165078	0.000157729	0	0	0		0.0166099	-0.0022229	-0.00693534	-0.000719043	0	0	0		0.0067963	0.0081405	0.0208986
0	0	8.16242e-05	0	-0.00160298	-0.000543296		-0.00139642	0	0	-5.43652e-05	0	-0.00636335	0.0079709		0.00806719	0	0	-0.00302538	0	0.0185473	-0.0037896		0.00948822
0	0	3.08018e-05	0	0.000566989	0.000842452		-0.000249982	0	0	0.00021209	0	-0.00575373	0.0013589		0.00602809	0	0	-0.00469499	0	0.0295689	0.0303068		0.000660121
-0.000104427	0	0	0		0.00127617	-0.000382811	-0.000473201	-2.80117e-05	0	0	0		0.000233412	-0.000419676	0.0321499	-0.00381004	0	0	0		0.0341512	-0.00131202	0.00619233
-2.49814e-05	0	0	0		0.00164416	0.000856698	-0.000616044	-0.000254894	0	0	0		0.00111285	0.00576335	0.00590131	-0.00137561	0	0	0		0.0291876	-0.00146019	-0.00187558
-5.44696e-05	0	0	0		0.00217515	-0.00211304	0.0013527	-0.000248097	0	0	0		-0.0117329	0.00781229	0.000549227	-0.0015617	0	0	0		0.021576	-0.0132909	0.00304085
-8.67843e-05	0	0	0		-0.000401735	-0.000773609	-0.00264892	-0.000617658	0	0	0		0.0236415	0.0065681	0.0113091	-0.00222108	0	0	0		0.0279379	-0.0176626	0.0283355
0	0	6.56177e-05	0	-0.00143269	-0.00476885		-0.00162038	0	0	-6.82909e-05	0	-0.000590771	0.0123097		-0.00885613	0	0	-0.00293138	0	0.0016464	-0.0562344		0.00859648
0	-2.61519e-05	0	0	0.00176227		0.000316769	0.00198469	0	-7.11585e-05	0	0	0.00758204		0.004877	-0.00541115	0	-0.00334521	0	0	0.0259461		0.00302792	0.0269998
0	6.89776e-05	0	0	-0.00103235		-0.00157154	-0.000793219	0	-5.14551e-05	0	0	0.00394943		0.00451663	-0.00928567	0	-0.00180802	0	0	-0.00336111		-0.00217754	-0.00309771
0	6.17271e-05	0	0	0.000514477		-0.000123769	-0.0017511	0	-8.92026e-05	0	0	0.00155339		-0.00381047	-0.0036439	0	-0.00142743	0	0	0.0079686		-0.00979614	-0.0104956
0	0	0	-1.64244e-05	-0.000517935	-0.000274718	0.000510424		0	0	0	-0.000392967	0.00466865	0.0170004	0.00463682		0	0	0	-0.00138345	0.0114422	-0.0179773	0.00205481
0	0	0.000127367	0	-0.00210357	-0.000849336		0.000309438	0	0	-0.00038296	0	0.00746724	-0.00147304		0.00244692	0	0	-0.000342111	0	-0.00174677	-0.00538224		-0.00574183
0	0	6.40051e-05	0	-0.000820965	0.000766516		-0.00051105	0	0	-0.000787841	0	0.0111822	0.0136068		0.010408	0	0	-0.00145678	0	-0.000525773	0.00937277		-0.0163917
0	6.97279e-05	0	0	-0.00164157		6.83069e-05	0.000232577	0	2.89648e-05	0	0	-0.004987		0.000600219	-0.00717495	0	-0.00223277	0	0	0.00984353		0.00959271	0.0432402
0	5.69745e-05	0	0	0.000775129		-0.00287375	0.000277579	0	4.27906e-05	0	0	-0.012794		-0.0121759	-0.000249386	0	-0.00110438	0	0	0.00958878		-0.0167995	0.00848991
-2.19898e-05	0	0	0		-0.00028187	-0.000176251	-0.000284851	-0.000236904	0	0	0		0.0129338	-0.00671649	0.00418189	0.000575257	0	0	0		-0.0171455	-0.012322	-0.0172269
0	3.18686e-06	0	0	0.00122303		-6.26445e-05	0.00313312	0	7.48114e-05	0	0	-0.00163424		-0.00989857	0.0103625	0	-0.00132229	0	0	0.0171307		-0.00673115	0.0408013
0	0	0	-3.32194e-05	0.000640184	0.000514835	0.000679493		0	0	0	-0.000847353	0.0083102	0.0149646	0.00138175		0	0	0	0.00131	0.00500357	-0.0533881	-0.045621
0	0	4.09963e-05	0	-0.00169522	-3.30508e-05		-0.00112736	0	0	-0.000456255	0	0.00224072	0.013567		0.00259879	0	0	0.000400476	0	-0.026993	-0.0217116		-0.0405452
-0.000103983	0	0	0		0.00267589	0.00290141	0.00248161	-0.00107146	0	0	0		0.00722724	0.00935122	0.0115248	-0.00110657	0	0	0		0.0342642	-0.0110386	0.0270361
0	0	6.50882e-05	0	-0.0013811	0.000411242		0.000647962	0	0	-0.000252035	0	0.00779015	-0.000200808		0.00985613	0	0	-0.000202175	0	-0.0207195	-0.00629562		0.00777048
0	0	0	-2.44785e-05	-0.00120589	0.00206256	-0.00195944		0	0	0	-0.000819715	0.0149101	0.0166636	-0.0136505		0	0	0	-8.86393e-06	-0.0266734	0.00346315	-0.0340102
-2.47707e-05	0	0	0		0.0015552	-0.0014149	6.93202e-05	-0.00039063	0	0	0		-0.022793	0.0130511	0.00625747	-0.000457846	0	0	0		0.0231081	-0.00877941	0.00513929
-0.00011832	0	0	0		0.00236884	0.000806123	0.00132978	-0.000952399	0	0	0		0.00496262	0.00397956	0.0114089	0.000291411	0	0	0		-0.00330883	-0.0275518	-0.000171959
0	0	0	-2.67266e-05	0.00503877	0.00174195	0.000769347		0	0	0	-0.000394768	0.00822777	0.00227875	0.0180975		0	0	0	0.000831197	0.0501953	-0.0213884	-0.0394581
0	0	8.79909e-05	0	-0.00280169	0.000632674		-0.00191957	0	0	0.000507874	0	-0.000903785	-0.00558399		-0.0140106	0	0	-0.00107086	0	-0.0170151	0.00530428		-0.00485259
0	0	0	-1.33971e-05	-0.00011465	0.00111946	0.00070715		0	0	0	3.30797e-05	-0.00498796	-0.00423571	0.00973132		0	0	0	0.000567469	0.0129948	-0.0300746	-0.0301284
0	0	5.5889e-05	0	-0.00187418	-0.000335485		-0.000791162	0	0	0.000526202	0	0.000163853	-0.000607014		-0.00811075	0	0	-0.00095918	0	-0.0163308	-0.0122538		0.0139806
0	-3.0508e-05	0	0	0.000928104		0.000986665	0.000407606	0	0.000775806	0	0	-0.0170043		-0.0186467	-0.00661528	0	-0.0027574	0	0	0.033392		0.0215691	0.016436
-5.66488e-05	0	0	0		0.00155422	-0.00197774	-0.00115752	0.000887138	0	0	0		-0.0113841	-0.00723316	-0.0122452	-0.000897661	0	0	0		0.00698459	-0.0178339	0.00758427
0	5.92924e-05	0	0	0.00119796		-0.00377151	-0.00370523	0	0.000640012	0	0	-0.0132833		-0.0118705	-0.00892155	0	-0.00100175	0	0	0.0269763		-0.0339901	-0.0496779
0	0	0	-6.44744e-05	-0.00181207	0.000842094	-0.00212222		0	0	0	0.000486495	-0.0017094	0.00367871	0.000254005		0	0	0	0.000224445	-0.00623912	-0.0124343	-0.0614333
0	0	-4.18577e-05	0	-0.00292686	0.00213733		0.00373539	0	0	0.000399595	0	0.00818229	-0.00413629		-0.00675347	0	0	-0.00191309	0	-0.0342596	0.0229493		0.0867137
0	0	0	-7.50158e-05	-0.0039444	-0.00365725	-0.000364065		0	0	0	0.000436614	-0.00257713	-0.00683358	-0.00583787		0	0	0	-0.000855028	-0.0375476	-0.0353372	-0.0201644
0	0	-6.29767e-05	0	-0.00356966	0.00248104		-0.000433385	0	0	9.06417e-05	0	0.0071117	-0.00222644		0.000213951	0	0	-0.00185304	0	-0.0376921	0.028807		0.00784385
0	0	-2.52868e-05	0	-0.00306556	0.00091964		-0.000600606	0	0	0.00035809	0	-0.000185966	-0.00304008		-0.00552319	0	0	-0.00363291	0	-0.0131928	0.0184956		0.0207189
-0.00016984	0	0	0		0.00280577	0.000344038	0.00106889	4.38809e-05	0	0	0		-0.00437853	-0.00440183	0.00267294	-0.00260606	0	0	0		0.0451754	0.00134915	0.0290121
-7.31872e-05	0	0	0		0.00247091	-0.00228325	-0.00188497	0.000149954	0	0	0		-0.00701162	-0.00176838	-0.000231266	-0.000989098	0	0	0		0.0407402	-0.0307107	-0.0125675
-2.65964e-05	0	0	0		0.00245759	8.82447e-05	0.00131795	0.000199388	0	0	0		-0.00576371	0.000813931	-0.0117746	-0.000434983	0	0	0		0.0228475	-0.000204802	0.0320317
0	0	0	-0.000152777	0.00130635	0.00281352	0.00198546		0	0	0	0.00017971	-0.00737789	0.00269511	-0.00422549		0	0	0	-0.0011652	0.0187492	0.024226	0.0215933
0	0	-5.35213e-05	0	0.000571072	0.00302508		-0.0023829	0	0	0.000235326	0	-0.00558503	0.0045189		0.00580752	0	0	-0.00173142	0	0.00557017	0.0473492		-0.0316433
-0.000116728	0	0	0		0.00213873	0.000561714	0.00271803	0.000311916	0	0	0		-0.00424093	0.00108179	-0.00793299	-0.000430952	0	0	0		0.0151399	0.00165057	0.0605126
0	0	0	-5.93428e-05	0.00129682	0.00343099	0.00200912		0	0	0	-0.000146525	0.00888461	0.00796637	0.00217363		0	0	0	-0.00178743	0.0266383	0.0466041	0.0233623
2.42926e-05	0	0	0		0.00222012	0.000615358	0.000571549	-0.000115119	0	0	0		0.00235036	0.00228634	0.00183889	-0.000466547	0	0	0		0.0397109	0.00547206	0.0129222
-5.01217e-06	0	0	0		0.00203985	0.000911713	0.000557482	-7.98451e-05	0	0	0		-0.00330445	0.00913393	0.00100368	-0.00202151	0	0	0		0.0374415	0.0161377	0.0409543
0	0	0	0.000159687	0.00142786	0.000831991	-0.000797004		0	0	0	-0.000299744	0.0038147	0.00912288	0.00705397		0	0	0	0.000140837	0.0225495	0.0191	-0.00479168
0.000137612	0	0	0		-0.000191718	0.00102282	-0.00220585	0.000116632	0	0	0		0.0117825	-0.010288	0.00709173	0.00196768	0	0	0		-0.0145004	0.00666338	-0.0364648
0	0	0.000395043	0	-0.00579941	-0.0112391		-0.00705975	0	0	-0.000699337	0	0.0183869	0.045107		0.0330824	0	0	0.00671292	0	-0.0881485	-0.181869		-0.119046
0	0	0	0.000338307	-0.00424156	-0.00174892	-0.00160298		0	0	0	-0.000979092	0.0437459	0.0330144	0.0408018		0	0	0	0.00730754	-0.119271	-0.0453194	-0.0521076
0	0	0	0.00037765	-0.00396663	-0.00155056	-0.00570562		0	0	0	-0.00100513	0.0313937	0.0261676	0.0418002		0	0	0	0.00688658	-0.055799	-0.0433181	-0.13784
0.000500417	0	0	0		-0.00977737	-0.00450477	-0.00918815	-0.00129978	0	0	0		0.0334759	0.0386863	0.0361706	0.00962071	0	0	0		-0.18448	-0.128446	-0.16116
0.000414713	0	0	0		-0.00335145	-0.0069536	-0.00518942	-0.00141112	0	0	0		0.0248327	0.0371874	0.0318016	0.00884147	0	0	0		-0.0736254	-0.148083	-0.081304
0	0	0	0.000433927	-0.00338465	-0.003445	-0.00937194		0	0	0	-0.000371976	0.0183587	0.014885	0.0360883		0	0	0	0.0106007	-0.0569684	-0.0983692	-0.210799
0	0	0.000251799	0	-0.00147429	0.000637084		-0.00166759	0	0	-8.72869e-05	0	0.00400341	0.00119671		0.00590852	0	0	0.00379248	0	-0.0149814	0.0162774		-0.0134693
0	0	0	0.000280478	0.00281024	-0.00393462	-0.000660449		0	0	0	0.000347601	-0.00842936	0.0122398	0.0105765		0	0	0	0.00757359	0.0529352	-0.0712786	-0.0299432
0	0	0	0.000620699	-0.00981551	-0.0105413	-0.00496146		0	0	0	-0.000856815	0.0309642	0.0188718	0.0251002		0	0	0	0.0165665	-0.221231	-0.246709	-0.130257
0	0	0	0.00051936	-0.00504562	-0.00567827	-0.00578922		0	0	0	-0.00063667	0.0217896	0.0183904	0.0308802		0	0	0	0.0123858	-0.136746	-0.135132	-0.142534
0.000419204	0	0	0		-0.00900149	0.00141722	-0.00529331	-0.000628714	0	0	0		0.0244405	0.0127102	0.0155457	0.00881754	0	0	0		-0.189948	-0.0148585	-0.102343
0	0.000126273	0	0	0.000420183		0.00081104	-0.00120693	0	0.000541628	0	0	-0.00201643		0.00597712	0.000834554	0	0.00215039	0	0	0.0359118		0.00746572	-0.0234145
0	0	0	4.2835e-05	0.00112239	0.00298926	0.00247923		0	0	0	-0.000138764	0.0193915	-0.0143013	0.0110399		0	0	0	0.0014289	0.0169255	0.0449608	0.0315129
0	0	0	6.97122e-05	0.00110197	0.00272781	0.00134996		0	0	0	8.54291e-06	-0.000609577	0.00524217	0.0105431		0	0	0	0.00134779	0.0155939	0.036089	0.00272089
0.000101769	0	0	0		-0.000623226	0.00157967	-0.00115383	-0.00061066	0	0	0		0.0265217	0.0113109	0.0108009	0.00371083	0	0	0		-0.0357308	-0.0134383	-0.031582
0.000117345	0	0	0		-0.00267369	-0.00242859	-0.0017291	-0.000280682	0	0	0		0.00496989	0.00598788	0.00363007	0.00402077	0	0	0		-0.0306011	-0.0180595	-0.039053
0	7.15487e-05	0	0	0.00192967		-0.00015825	0.000849962	0	-6.66574e-05	0	0	0.00241691		0.00116408	0.00177443	0	0.00236564	0	0	-0.0225224		-0.0193534	0.0145367
-0.000221901	0	0	0		0.00626504	0.0022198	0.0059413	-0.000584805	0	0	0		0.000683814	0.00183627	-0.00585283	0.00116616	0	0	0		0.0139518	-0.00997335	-0.00261205
0	0	0	-0.000168393	0.00585672	-0.000688285	0.00450993		0	0	0	-0.000424328	0.000970334	0.00271788	0.000815243		0	0	0	0.002008	0.000597358	0.00889432	-0.00498658
0	0	0	-0.000205523	0.000182748	0.00597274	0.00662327		0	0	0	-0.000600216	0.00496498	0.00438425	0.000672072		0	0	0	0.00275638	-0.0341448	-0.0196322	0.0108494
0	0	0	-0.000372597	0.00789282	0.00751013	0.00865376		0	0	0	-0.000774213	0.00814134	0.00345668	0.00642905		0	0	0	0.00178129	0.00271672	0.00177181	0.0128057
0	-0.000303139	0	0	0.00733149		0.00807881	0.00609994	0	-0.000528099	0	0	0.00394687		0.00378975	0.00628769	0	0.00152542	0	0	0.0263208		0.035128	0.000496089
0	-0.000235773	0	0	0.00505608		0.00657454	0.00511637	0	-0.000589471	0	0	0.00625741		0.00785324	0.0059723	0	0.00297236	0	0	0.00477117		-0.00705832	-0.0223691
0	0	0	-0.000163466	0.00669441	0.00417578	0.000740647		0	0	0	-7.14058e-05	-0.00382331	0.00132713	0.00632882		0	0	0	0.00276676	0.0049296	-0.0101317	0.0230901
0	0	-5.34024e-05	0	0.00395983	0.00260949		0.000716835	0	0	-0.0002149	0	-0.00258222	0.000796258		0.00260863	0	0	0.00325751	0	-0.0213382	-0.0105342		-0.0279816
0	0	0	-0.000183948	0.00564408	0.00295901	0.00611278		0	0	0	-0.000215569	-0.000476331	-0.00174561	-0.00801015		0	0	0	0.00105392	0.0153229	0.00280488	0.0140976
0	3.22716e-05	0	0	-0.000868976		-0.000476331	0.000244975	0	-0.000417195	0	0	0.00948018		0.0031001	0.0098891	0	0.00226758	0	0	-0.0204369		-0.000868797	0.00723153
0	0	0	-9.02947e-05	0.00142765	-3.37064e-05	0.000799894		0	0	0	2.40341e-05	0.00187775	0.00282013	-0.000201941		0	0	0	0.00157754	0.00234866	0.0130977	0.00431418
0	0	1.07957e-05	0	-0.000486553	0.000451267		0.00043267	0	0	-0.000365306	0	-0.000111401	0.00738448		0.00466213	0	0	0.00265486	0	-0.0134952	-0.0105211		-0.0175847
0	0.000126764	0	0	-0.000146717		0.000375271	-0.000874758	0	-0.00021375	0	0	-0.000724167		0.00345182	0.00337663	0	0.00366729	0	0	-0.0219457		-0.012138	-0.00777125
0	0	0	5.80913e-05	0.000222951	0.00130963	-0.00103736		0	0	0	-0.000206312	-0.00579141	0.00210798	-0.000893384		0	0	0	0.00359953	-0.0111547	0.00297093	-0.0125389
0	0	6.09524e-05	0	-0.000736296	0.000422984		-0.000366002	0	0	-0.00016696	0	0.000997305	0.00320649		0.00122482	0	0	0.00165736	0	-0.00936103	0.00626671		-0.00255334
0	0	0	0.00012713	-0.000802338	-0.000965118	0.000139385		0	0	0	0.000496453	-0.00590187	-0.00616294	-0.00794038		0	0	0	0.00701807	-0.0376795	-0.0494688	-0.0486829
0	0	0.000111335	0	0.000744283	-0.00102043		-0.000986665	0	0	0.000489787	0	-0.000500083	-0.0070215		-0.0046791	0	0	0.00536194	0	-0.0242365	-0.055465		-0.049619
0	0	0	9.38923e-05	-0.000765204	0.000133574	-0.000976175		0	0	0	0.000330976	-0.00599612	-0.00492787	-0.00165054		0	0	0	0.00588949	-0.0405039	-0.036349	-0.0579849
0	0	0	0.000132917	-0.000171959	-0.000927597	0.000523865		0	0	0	0.000405876	-0.0027824	-0.0124318	-0.00698203		0	0	0	0.00714361	-0.0662134	-0.0524237	-0.0329129
0	0	0	8.35235e-05	-0.000900328	-0.000717849	0.000733405		0	0	0	0.00028115	0.000138462	-0.00856897	-0.000370324		0	0	0	0.00468388	-0.0190899	-0.0375821	-0.012024
9.00953e-05	0	0	0		-0.00155407	-9.32813e-05	-0.00122973	0.000224682	0	0	0		-0.00126928	0.000940084	-0.0020743	0.00361229	0	0	0		-0.0647056	0.00917631	-0.0347422
0	0.000129179	0	0	-0.00213522		8.96156e-05	0.000988483	0	0.000465852	0	0	-0.0115928		-0.00264102	0.000503629	0	0.00481221	0	0	-0.0632951		-0.0403958	-0.00658047
0	0	0	0.000110644	-0.000664264	3.80576e-05	0.000938565		0	0	0	-0.000625825	0.000319898	0.00357711	0.00672758		0	0	0	0.00354333	-0.0116203	-0.000335574	-0.0310642
0	0	0	0.000143024	-0.00151297	-0.000433177	-7.37607e-05		0	0	0	-0.000193509	-0.000687152	0.00333223	-0.000907719		0	0	0	0.00302479	-0.0277151	0.00154442	-0.00924915
0.0001056	0	0	0		-0.00055477	0.000634074	0.000290424	-0.00031258	0	0	0		0.00500178	-0.00648369	-1.56462e-05	0.00319194	0	0	0		-0.01758	-0.0121189	0.00240499
0	0	0.000168934	0	-0.000920177	3.86238e-05		-0.000923634	0	0	-0.000782852	0	0.00288579	0.00763491		0.00229916	0	0	0.00269261	0	-0.012804	-0.0155687		-0.0142726
0	9.53129e-05	0	0	-0.000641525		-0.000143766	-4.97997e-05	0	-0.000652404	0	0	0.00469154		0.00760233	0.00195327	0	0.00204129	0	0	-0.0173658		-0.00812829	-0.0133896
0	0	0	0.000105718	-0.000161231	-0.000336438	-0.000644267		0	0	0	-0.000728155	0.00150606	0.000923723	0.00415924		0	0	0	0.00173909	-0.0113035	-0.0139957	-0.0354781
0	0	0	6.74247e-05	-0.000504285	-8.85427e-05	-0.000107557		0	0	0	-0.000449103	0.0106732	0.00931144	0.00417703		0	0	0	-0.000722604	0.0147711	0.0169168	0.0221323
3.66603e-05	0	0	0		-0.00156355	0.000437677	-0.000864148	-0.000387898	0	0	0		0.00133321	-0.00217482	-0.00496139	0.00153368	0	0	0		-0.0271828	0.00461453	-0.0127612
0	0.00010225	0	0	-0.000615239		-3.96371e-05	-0.000259072	0	-0.000446776	0	0	0.000491112		0.00306875	-0.00277144	0	0.000826	0	0	-0.00584507		0.000834167	-0.00270712
0	0.000113972	0	0	-0.0017004		0.000386566	-0.00116602	0	2.64277e-05	0	0	0.00141111		0.00133213	0.00337297	0	0.000972301	0	0	0.00677437		0.00179869	-0.0106165
0	0	0.00010615	0	-0.00150436	-0.000895649		-0.000642717	0	0	-3.34845e-06	0	-0.00136971	-0.00435284		-0.00316679	0	0	0.000388719	0	-0.00177068	-0.0123649		-0.00501627
0	1.208e-05	0	0	0.00118124		0.00118819	0.000558585	0	0.00107983	0	0	-0.0112284		-0.00736074	-0.00382718	0	0.000401714	0	0	0.00984788		0.0119173	-0.0250783
2.89781e-05	0	0	0		-0.00325847	-0.0032784	-0.00247511	0.00196782	0	0	0		-0.0201054	-0.0225395	-0.0143821	0.00088998	0	0	0		-0.0129008	-0.0202865	-0.0248177
0	6.74628e-05	0	0	-0.00123325		-0.00164571	-0.00294858	0	0.0026201	0	0	-0.0175854		-0.0338592	-0.0273023	0	0.000510608	0	0	0.0185516		0.00545824	-0.0212035
0	6.40627e-06	0	0	-0.00426686		-0.00125489	-0.00185677	0	0.00121098	0	0	-0.0235672		-0.0193988	-0.0239952	0	-0.000101584	0	0	-0.0120609		-0.00465852	-0.0164554
0	0	0	-4.31224e-05	-0.00220314	-0.00175241	-0.00126246		0	0	0	0.00190079	-0.0153228	-0.0178337	-0.0137952		0	0	0	-0.000657234	0.00323075	0.0120424	0.00134152
0	0	-3.3528e-05	0	-0.000532657	-0.000891685		-0.000485569	0	0	0.00112079	0	-0.00589913	-0.0198592		-0.00942577	0	0	-0.0010839	0	-0.0134299	0.00897235		0.00658238
0	0	-5.82014e-05	0	3.8743e-07	-0.000527263		-4.30346e-05	0	0	-0.000272276	0	0.00394994	-0.00140181		0.000677526	0	0	-0.000872526	0	-0.0080986	0.0140749		-0.00432634
0	0	-0.000110385	0	0.000830233	-0.00022617		-0.000284582	0	0	0.000177197	0	0.000674188	0.00529385		0.00104138	0	0	-0.00222199	0	0.0105644	0.0169197		-0.00955379
0	0	-9.39757e-05	0	0.000457108	0.000656515		5.83231e-05	0	0	0.000204235	0	-0.000649393	0.00674269		-0.002242	0	0	-0.00223138	0	-0.00267148	0.00927341		-0.000595391
0	0	0	-0.000147706	0.00087136	0.000720829	-0.000514448		0	0	0	-0.000188321	0.0102709	0.00451326	0.00211328		0	0	0	-0.00102099	-0.00376016	0.0192192	-0.01493
0	0	-7.88875e-05	0	0.000920862	-1.43051e-05		0.000156313	0	0	-3.40009e-05	0	0.00114521	0.000389725		-0.00532369	0	0	-0.00129185	0	-0.00780678	0.00213313		-0.000713527
0	0	0	-0.000125191	0.00123224	-0.000462055	-0.000100642		0	0	0	-9.3335e-05	0.00493401	0.00331762	0.00737426		0	0	0	-0.00153964	0.0420108	0.00765383	-0.00439149
0	0	0	-0.000112654	-0.000567347	-7.28965e-05	0.000545651		0	0	0	-0.00024077	0.0122342	0.0126142	0.00441843		0	0	0	-0.00122936	-0.0182349	0.000970185	0.0169587
0	0	0	-0.000106696	-0.000192136	-0.000240713	0.000218451		0	0	0	-0.000173502	0.00810727	0.00232345	0.000447392		0	0	0	-0.00152364	-0.006347	0.00998783	0.015166
0	0	0	-0.000106288	-0.000673681	-0.000305682	-0.000322253		0	0	0	0.000427093	0.00184438	0.0037767	-0.001261		0	0	0	0.000212274	-0.00632542	-0.0152896	7.15256e-07
0	0	-5.39006e-05	0	-0.000305176	-0.000245571		-0.000505775	0	0	0.000538207	0	0.00413194	-0.002042		-0.00656246	0	0	-0.000129483	0	-0.00424677	-0.00378495		-0.0247301
0	0	0	-0.000127701	-0.000904113	-0.000749141	-0.00107896		0	0	0	0.000607075	-0.000499994	0.00048992	0.00267282		0	0	0	0.000419659	-0.0216262	-0.00450486	-0.025116
0	0	0	-9.55464e-05	-0.00111067	-0.00134051	-0.00016731		0	0	0	0.000587663	-0.00181806	0.00114661	-0.00543901		0	0	0	0.000403945	-0.0179495	-0.0145869	-0.0109203
0	0	0	-0.000107126	-0.000403672	-0.00100797	-0.000634551		0	0	0	0.00062619	0.00109246	0.00470674	-0.00131813		0	0	0	0.000421267	-0.0109385	-0.0199035	-0.0167866
0	0	-4.42067e-05	0	-0.000156313	-0.000572145		-0.000878036	0	0	0.00037702	0	0.000317186	0.000421405		0.000145197	0	0	-0.000470373	0	0.00671774	-0.0193611		-0.0408571
0	0	0	-0.000154412	-0.000683695	0.000597715	-0.000463039		0	0	0	0.000701755	-0.0107741	-0.000613719	0.00223994		0	0	0	-0.00248848	0.0128645	0.0297999	0.00963575
0	0	0	-9.56309e-05	-0.000436604	0.000156283	-0.00035578		0	0	0	0.000558823	-0.00304621	-0.0036526	-0.00550775		0	0	0	-0.000991299	-0.0119765	0.0171089	-0.0162882
0	0	0	-0.000143787	-0.000502467	0.000516355	-0.000373363		0	0	0	0.000905004	-0.00700004	-0.00760119	-0.0125344		0	0	0	-0.00155231	-0.00639975	0.00724697	-0.0178906
0	0	0	-0.000160632	0.000119448	-0.00418675	0.000357509		0	0	0	0.00059935	-0.00705409	0.0174324	-0.00562985		0	0	0	-0.00243524	0.0088253	0.00642771	0.012772
0	-1.4842e-05	0	0	-0.00209337		-0.000516564	-0.000762731	0	0.000370211	0	0	-0.00605203		-0.00304464	-0.00501785	0	0.00018119	0	0	-0.0458609		-0.016292	-0.0318181
0	0	0	-0.000144701	-1.14739e-05	-0.000985086	-1.01328e-05		0	0	0	0.000224497	-0.0012981	0.00757802	0.00651288		0	0	0	-0.0023063	0.01152	0.0196545	0.0152653
0	0	-6.61257e-05	0	-0.000721395	7.62641e-05		-0.00121975	0	0	0.000310713	0	-0.00146863	0.00169155		-0.000122875	0	0	-0.000753456	0	-0.0160712	0.00673747		-0.032214
0	0	0	-9.54195e-05	0.000122249	0.000158101	-0.000133306		0	0	0	0.000487873	-0.00910567	-0.00238946	0.000391185		0	0	0	-0.00175453	0.0104301	0.0112318	0.0119012
0	0	0	-9.88603e-05	0.000131756	0.000148594	3.59118e-05		0	0	0	0.000417682	-0.00198078	-0.000833064	-0.00203073		0	0	0	-0.00141697	0.00904626	0.00695157	0.00462961
0	0	0	-0.000103435	0.000138998	0.000196606	0.000265956		0	0	0	0.000438486	-0.00304094	-0.00384396	-0.00290853		0	0	0	-0.00255969	0.0205356	0.0197948	0.0173689
0	0	0	-7.23719e-05	-0.000812858	9.81688e-05	-0.000283003		0	0	0	0.000381623	-0.00279409	-0.00251785	-0.00777708		0	0	0	-0.00185439	-0.00257957	0.0140849	0.0134468
0	0	0	-0.000108495	-0.00113595	-0.000237703	-5.28395e-05		0	0	0	0.00033383	-0.00104308	0.000321776	-0.00102893		0	0	0	-0.00195631	-0.0142007	0.0127208	0.00822788
0	0	0	-9.3589e-05	-0.000609249	-0.000211924	-0.00025934		0	0	0	0.000334325	0.00170919	0.00167111	0.000400901		0	0	0	-0.00185021	-0.00242537	0.00453442	0.00236773
0	0	-3.26426e-05	0	-0.000829905	-0.000166267		0.00020045	0	0	0.000289786	0	0.00143307	0.00244486		0.00458393	0	0	-0.00119489	0	-0.00489259	0.00458437		0.00363666
0	0	0	-0.000107762	-0.000276387	-0.000479847	-0.000602603		0	0	0	0.000442265	-0.00621516	-0.000650138	-0.00555113		0	0	0	-0.00172091	0.00118619	-0.000488222	-0.00604779
0	0	0	-8.11742e-05	-0.00111639	-0.000224084	-0.000129521		0	0	0	0.000266664	-0.000549823	0.00114504	-0.000227183		0	0	0	-0.00153268	-0.0180587	0.00398368	-0.00321126
0	0	0	-0.000142795	-0.00048691	0.000311702	-0.000221491		0	0	0	0.000270384	0.00197724	0.00180489	0.00219077		0	0	0	-0.00156958	0.0027948	0.00929707	-0.0049125
0	0	-8.32579e-05	0	-0.000243843	0.000437051		0.000465751	0	0	0.000291729	0	0.000752121	0.00272179		0.00238517	0	0	-0.00101189	0	-0.00527209	0.00644332		-0.00300044
0	0	0	-0.000156455	-0.000340432	0.000773698	1.40369e-05		0	0	0	0.000317973	-0.00620623	0.0018751	-0.00105533		0	0	0	-0.00240927	0.00334293	0.0254781	0.00433201
0	0	0	-0.000103533	-0.000516683	0.000948787	0.000414401		0	0	0	0.000195013	0.00143766	0.0011417	-0.0010547		0	0	0	-0.00223949	-0.00651735	0.0256898	0.00582808
0	0	0	-0.00014829	3.99053e-05	0.000770181	-9.41753e-06		0	0	0	0.000361759	0.00244066	0.000351995	0.00153953		0	0	0	-0.00128222	-0.000467539	0.00116903	-0.00238395
0	0	-6.81014e-05	0	-0.000712156	0.000451267		0.00055337	0	0	7.7473e-05	0	0.00367492	0.00343293		0.0049814	0	0	-0.000289038	0	-0.00453931	-0.000953436		-0.00209677
0	0	0	-0.000135925	-0.00039652	0.000427604	-0.000401586		0	0	0	0.000280606	-0.00272521	0.00322172	0.000868827		0	0	0	-0.00122068	-0.0152181	0.0148174	-0.00379735
0	0	0	-0.000131325	-0.00141963	0.000204027	-0.00029847		0	0	0	9.35799e-05	0.000507712	0.00241756	0.00217888		0	0	0	-0.000730711	-0.0304955	0.00803936	-0.00437325
0	0	0	-0.000193714	0.000509053	0.00151744	-4.94123e-05		0	0	0	0.000214973	0.000896662	0.00126949	0.00321978		0	0	0	-0.000752641	-0.0028705	0.00306916	-0.0049873
0	0	-0.000133298	0	5.37634e-05	0.00123259		0.000894308	0	0	6.77293e-05	0	0.00143811	0.00260225		0.00309151	0	0	-0.000694976	0	-0.00421244	0.0140095		0.00889426
0	0	0	-0.000224485	0.0012157	0.0026249	0.00114933		0	0	0	0.000201406	0.000107735	0.00184745	0.00402641		0	0	0	-0.00220616	0.0242074	0.0422968	0.0131223
0	0	0	-0.000189918	5.30183e-05	0.00142363	0.000330389		0	0	0	5.52514e-05	0.00139648	0.00153843	0.00195384		0	0	0	-0.00134192	0.00181824	0.0125292	0.00448602
0	0	0	-0.00020389	-7.2062e-05	0.000567466	0.000886202		0	0	0	0.000244597	0.000465691	0.00324771	0.00038299		0	0	0	-0.000563465	-0.0164729	-0.00535119	-0.00113177
0	0	0	-0.00021556	-7.62939e-05	5.62072e-05	-0.000252724		0	0	0	0.000153522	0.0048658	0.0046244	0.00373617		0	0	0	-0.000746508	0.00325209	-0.00506163	-0.00561738
0	0	0	-0.000252501	0.000932485	0.00149065	0.00321433		0	0	0	0.000395266	-0.00271794	0.00625846	-0.00688548		0	0	0	-0.00198259	0.017246	0.017078	0.0298472
0	-0.000161917	0	0	0.000166446		0.000634253	-0.000314951	0	-0.000124114	0	0	0.00506195		0.0030224	0.00432089	0	-0.000330308	0	0	-0.00935018		-0.00499433	-0.0136937
0	0	0	-0.000361287	0.00228125	0.0033614	0.00314438		0	0	0	0.000324177	-0.00440699	0.00303108	0.000243276		0	0	0	-0.00133146	0.0124475	0.0183503	0.00625908
0	-0.00018507	0	0	0.00142196		0.00133827	-0.000260204	0	-0.00010855	0	0	0.00229606		0.00413376	0.00409946	0	-0.00086935	0	0	0.0109523		0.00983495	-0.00379485
0	0	0	-0.000299073	0.00287032	0.00067088	0.00304535		0	0	0	0.00010392	0.000889182	0.00464854	0.00706393		0	0	0	-0.00139589	0.0264183	-0.0102793	0.00387907
0	0	0	-0.000306362	0.000479162	-0.00053668	0.00119978		0	0	0	0.000222478	0.00387654	0.00130004	0.00425938		0	0	0	-0.0017795	0.0113705	0.0124719	0.0158221
0	0	0	-0.000278404	7.15256e-05	0.00200737	0.00219733		0	0	0	0.000235329	0.00584355	0.00612324	0.000933915		0	0	0	-0.000701044	-0.00832146	-0.00879014	-0.0040397
0	0	-0.000160818	0	0.000460178	0.000249773		0.000989646	0	0	8.65198e-06	0	0.0068692	0.0048292		0.00672171	0	0	-0.000887517	0	-0.0149156	0.00499117		-0.00261146
-0.000331557	0	0	0		0.00383815	0.00348732	0.00157893	0.000223602	0	0	0		0.000460178	-0.00674938	0.000299484	-0.00135716	0	0	0		0.0228809	0.013384	0.0123878
0	0	-0.000259854	0	0.00249124	0.00288773		0.00243804	0	0	0.000382609	0	-0.00286701	-0.00306019		0.00108665	0	0	-0.00191313	0	0.0187835	0.025334		0.00269461
-0.000316917	0	0	0		0.00536022	0.00181416	0.000989795	0.000221683	0	0	0		-0.00881401	0.00466233	4.1157e-05	-0.00131049	0	0	0		0.0251356	0.0197294	0.0265925
0	-0.000148502	0	0	0.000514269		0.00047943	-0.000486612	0	-0.000238155	0	0	0.00348434		0.00511485	0.00629273	0	-0.000394779	0	0	0.00190562		-0.00854802	-0.0187636
-0.000337183	0	0	0		0.00485247	0.00251761	0.00133291	0.000257205	0	0	0		0.00278932	0.00213116	0.00290599	-0.000790565	0	0	0		0.0133516	-0.00818735	0.00453353
0	0	-0.000153905	0	2.864e-05	0.0015083		-0.00102305	0	0	0.000127975	0	0.00249004	0.00357401		0.00449136	0	0	-0.00102291	0	0.00928301	0.000995278		-0.00512505
0	0	-0.000139501	0	-0.000262022	-0.000796318		-0.000211507	0	0	0.000327494	0	-0.000161588	-0.000318825		-0.0011667	0	0	-0.00163225	0	0.00789887	0.00842762		0.0100865
0	0	-0.000136931	0	-0.000351846	0.000704944		0.000941932	0	0	0.000312719	0	0.00318205	0.00210813		0.00711468	0	0	-0.00138393	0	0.00323331	0.010047		0.00623101
0	0	0	-0.00023422	0.00176275	0.000675291	5.75781e-05		0	0	0	0.00036808	0.00166714	0.000341713	-0.00213471		0	0	0	-0.00115978	0.0135983	0.00580192	0.00318682
0	-0.000128148	0	0	0.000194818		0.000172883	0.000414848	0	-5.06566e-05	0	0	0.00168684		0.00473604	0.00530264	0	-0.000503534	0	0	-0.00641423		0.00359273	-0.00132209
0	0	0	-0.000240558	0.00216222	0.00140771	0.00211123		0	0	0	0.000312525	-0.00394818	-0.00155434	-0.00224611		0	0	0	-0.0010973	0.0314883	-0.00779927	0.00395465
0	-7.1173e-05	0	0	-0.000370651		-0.00100118	-0.000243813	0	7.84451e-06	0	0	0.000411421		0.00164187	0.00451452	0	-0.000510805	0	0	-0.00665444		0.000576138	-0.000533283
0	0	0	-0.000174846	0.000111967	0.00108051	0.00253728		0	0	0	5.79079e-05	0.00162208	0.000773191	0.00305811		0	0	0	0.000132579	0.000238597	-0.00841898	-0.0124506
0	-7.71807e-05	0	0	9.66191e-05		0.00082463	0.000292927	0	7.16328e-06	0	0	-0.000898927		0.000904083	0.00117588	0	-6.48488e-05	0	0	-0.0170688		0.00549299	0.00411272
0	0	0	-0.000148407	9.97186e-05	0.00111741	0.00231591		0	0	0	6.69193e-05	0.000307858	0.00218499	0.00412977		0	0	0	0.000225278	2.44975e-05	-0.00785494	-0.0103956
0	-6.00888e-05	0	0	0.000558227		0.00136846	0.00034067	0	-1.08524e-05	0	0	0.000275046		0.000720084	0.000776947	0	-0.000194686	0	0	-0.00307184		0.00950342	-9.19104e-05
0	0	0	-0.000116344	-0.000189424	0.000490755	0.00168911		0	0	0	2.09375e-05	0.00135243	0.00364709	0.00144622		0	0	0	1.25013e-05	-0.00131363	-0.00873154	-0.00642782
0	-3.96259e-05	0	0	0.000416011		0.000455797	0.000516862	0	-5.20922e-05	0	0	0.00258103		-0.000511676	0.00201666	0	1.46429e-05	0	0	-0.00606018		0.00115877	0.00302029
0	0	0	-7.60327e-05	0.000178874	0.000813365	0.00215554		0	0	0	0.000305349	-0.000344545	-0.0030643	0.00100452		0	0	0	-0.000497272	0.0127656	0.00106776	0.00224614
-5.62646e-05	0	0	0		0.000952959	-0.000204891	-0.000272781	0.000193752	0	0	0		-4.14252e-05	-0.00412938	0.00135383	-0.000390419	0	0	0		-0.00101143	0.00704432	0.002738
0	-5.06646e-05	0	0	-7.13468e-05		0.000357896	0.000759751	0	-0.000158118	0	0	0.003313		0.00313222	0.00265592	0	-7.32316e-06	0	0	-0.00437236		-0.00232261	-0.00570178
-0.000101205	0	0	0		0.00214988	0.00147492	0.00026378	-2.36276e-05	0	0	0		0.00143874	0.00335041	0.000550807	0.000592651	0	0	0		0.00153297	-0.00561732	0.00553805
0	0	-2.89044e-05	0	0.000922352	0.00101414		0.000505418	0	0	-8.72294e-05	0	0.00257552	0.00191918		0.00387478	0	0	-0.000337439	0	0.00408012	0.00507998		-0.00467277
-0.000101687	0	0	0		0.00298774	0.000986308	0.0014101	-0.000177045	0	0	0		0.0112045	0.000260413	0.0101908	8.58238e-05	0	0	0		0.016156	-0.00804985	0.0119582
0	0	4.00134e-05	0	1.31428e-05	-0.000350058		-0.000356495	0	0	-2.2604e-05	0	0.00109187	-0.000418752		9.88245e-05	0	0	-0.000439603	0	0.00167698	0.00479698		-0.00587636
-3.79418e-06	0	0	0		1.83582e-05	-0.000113904	-1.02222e-05	3.20458e-05	0	0	0		-0.000287384	0.000202745	-0.00166515	-0.00020177	0	0	0		0.00490224	-0.00189036	0.0128402
0	0	0	1.91681e-05	8.31187e-05	-0.000139058	-7.16448e-05		0	0	0	-0.000234046	0.00462663	0.00138852	0.00333452		0	0	0	-0.000207694	-0.000385642	0.00569147	0.000434101
0	0	0	-5.1031e-07	0.000418305	0.00085485	0.000110447		0	0	0	-0.000437877	0.00467977	0.000801325	0.0031479		0	0	0	0.000391988	0.00222075	-0.000322104	-0.00528556
0	0	5.4148e-05	0	0.000270486	0.000676095		-0.000889868	0	0	-0.000318286	0	0.00259721	0.00204563		0.000358909	0	0	-0.000524587	0	0.0107809	0.00863326		0.00285965
0	0	6.98467e-05	0	-0.000642836	-0.000660866		-0.000876397	0	0	-0.000380694	0	0.000576317	0.00594589		0.00189748	0	0	-0.000646469	0	0.00655425	0.00540215		-0.00378507
0	1.61646e-05	0	0	3.42727e-05		-0.000132859	4.32134e-05	0	-0.000311742	0	0	0.00419217		0.00448498	0.000908077	0	-0.000190531	0	0	-0.0100918		-0.0108607	0.0125446
0	0	0	-8.28009e-06	0.000182211	-0.000597298	0.000806659		0	0	0	0.000433445	-0.00830965	-0.000469595	-0.00659275		0	0	0	-0.000286744	0.0159152	-0.00353938	0.008681
-6.60448e-05	0	0	0		0.000693858	0.00103453	0.000228703	0.000722848	0	0	0		-0.0108329	-0.00565986	-0.00766411	-0.000834884	0	0	0		0.00532055	0.0113351	0.00961959
0	-5.0735e-05	0	0	0.00165424		0.00122741	-0.000134528	0	0.000409245	0	0	-0.0016014		-0.0021008	0.00019744	0	-0.00141878	0	0	0.0247767		0.0166395	-0.00443053
0	-4.52034e-05	0	0	0.000571817		0.00194898	0.000632286	0	0.000230634	0	0	-0.00143334		-0.000312001	-0.000403672	0	-0.000946026	0	0	0.00843573		0.0156805	0.0108764
0	0	0	-7.61043e-05	0.000540137	0.000782013	0.00277621		0	0	0	0.000166506	0.000763416	-0.000415951	0.00276229		0	0	0	-0.0006309	0.00111943	-3.69549e-05	0.0128089
0	0	0	-2.50452e-05	-0.000310451	0.000395864	0.000237435		0	0	0	0.000200516	0.00350225	-0.00200051	0.00464529		0	0	0	-0.000487876	-0.00231469	0.0097484	-0.00514281
-7.84902e-05	0	0	0		0.00216347	0.00208297	0.000489682	0.000404829	0	0	0		-0.00989567	-0.00993265	-0.00121215	-0.000974295	0	0	0		0.0160891	0.00935555	0.0107026
0	0	-2.17308e-06	0	-0.000897199	-0.000537932		-0.000180691	0	0	5.06346e-05	0	0.00171828	-0.00321552		0.0059588	0	0	-0.000404957	0	-0.00831449	-0.000646889		-0.0104997
-3.18556e-05	0	0	0		-2.19643e-05	0.00059104	0.000236183	6.59885e-05	0	0	0		-0.0035046	-0.000289023	0.0013696	-0.000187228	0	0	0		-6.01411e-05	-0.00201929	-0.00483251
-4.07014e-05	0	0	0		0.000318229	0.000653237	0.000359714	-2.14194e-05	0	0	0		-0.00248012	-0.00165573	-0.00122997	-0.000264052	0	0	0		0.0101865	0.00387996	0.00525331
0	0	0	-2.14944e-05	-0.000426769	0.000503957	-0.000465572		0	0	0	7.16178e-05	-0.00135171	-0.00315997	-0.00319663		0	0	0	-0.000276797	0.00136793	0.00428057	0.0016548
0	0	0	-4.17939e-05	-9.73046e-05	0.000250638	0.000358552		0	0	0	-4.71383e-05	0.00181285	-6.49393e-05	0.0013518		0	0	0	0.000380128	-0.0118822	-0.00977337	-0.0064798
0	-2.68636e-05	0	0	-5.66244e-07		2.37226e-05	0.000197768	0	6.0059e-05	0	0	-0.00105894		-0.00365856	0.000635892	0	-0.000301762	0	0	-0.00259835		-0.00224739	0.000644445
-7.81809e-05	0	0	0		0.00119871	0.000924289	2.67625e-05	0.00019087	0	0	0		-0.00210726	-0.000870138	-0.00195619	-0.000313899	0	0	0		0.00579512	0.00359023	-0.00305963
0	-1.21888e-05	0	0	0.00154275		0.000199169	0.000157237	0	8.99179e-05	0	0	-0.00468643		-0.00312081	0.00235367	0	-0.000468353	0	0	0.0123784		0.00300336	-4.52995e-05
0	0	0	-3.4708e-05	-0.000681549	-0.000388592	0.000459164		0	0	0	0.000212572	-0.000444025	-0.001322	-0.00293252		0	0	0	0.000259772	-0.00731885	-0.00701201	-0.0072341
-4.8809e-05	0	0	0		-0.000562727	0.000701696	-0.000578225	0.000166277	0	0	0		-0.00136691	-0.00239104	-0.00418931	-0.000178074	0	0	0		-0.00568658	0.00432718	-0.00633919
0	0	0	-2.97015e-05	0.000947684	-6.26147e-05	6.82473e-06		0	0	0	0.00052909	-0.00301263	-0.00136054	-0.000759691		0	0	0	-0.000194956	0.00417197	-0.00873852	-0.00206524
0	0	0	-7.08716e-07	-0.00128424	-0.000725657	-0.00174499		0	0	0	-0.000200234	0.00474876	-0.00030759	0.0017679		0	0	0	0.000543714	-0.0179421	-0.0123561	-0.015183
0	0	0	-1.31691e-05	-0.0005292	-0.000772744	-0.000211388		0	0	0	7.24059e-05	-0.000102162	-0.0022262	-0.00191346		0	0	0	0.000181834	-0.00551647	-0.0065999	-0.00487286
-4.07031e-05	0	0	0		0.000899851	3.74317e-05	-0.000319034	0.000257844	0	0	0		-0.00330904	-0.00401753	-0.00520226	0.000113144	0	0	0		-0.00904	0.000461519	-0.00808477
0	0	-3.09928e-05	0	0.000249952	0.000850946		0.00065425	0	0	0.000110376	0	0.000555933	-0.00542758		-0.00432557	0	0	-0.000503379	0	-0.00101888	0.0124446		0.00622827
0	0	0	-1.8088e-05	0.000173062	0.000783116	-0.000537604		0	0	0	7.92328e-05	-0.00159842	-0.00214195	0.00325376		0	0	0	4.11539e-05	-0.00469887	0.00189024	-0.0148702
0	0	0	-5.41715e-05	0.000177532	0.000694722	0.00208417		0	0	0	-8.50319e-05	0.00297561	-7.96318e-05	-0.0016143		0	0	0	0.000154875	-0.0102683	-0.00734156	-0.00420636
0	0	-1.27855e-05	0	0.000374347	-0.000139177		-3.27826e-05	0	0	5.57211e-05	0	0.00371143	0.00268033		0.00159425	0	0	-0.00028781	0	0.00161624	-0.00840759		-0.00366747
-3.84806e-05	0	0	0		0.000202954	0.000356853	-0.000868052	0.000219707	0	0	0		-0.00440437	-0.00209293	-0.0051242	0.000130597	0	0	0		0.00240558	-0.0099017	-0.00978196
0	0	-4.19333e-05	0	0.000541747	0.000932634		-1.87457e-05	0	0	0.000313403	0	-0.00708972	-0.00324807		-0.00457472	0	0	-0.000684303	0	0.00727898	0.0040186		0.00107408
0	0	-3.72371e-05	0	0.000513107	0.000892669		0.000331402	0	0	0.000326616	0	0.000427514	-0.00269505		-0.003618	0	0	-0.000842327	0	0.00519419	0.00748163		0.00562733
0	0	0	-2.4662e-05	0.000608534	0.000775963	0.000199616		0	0	0	4.08934e-05	0.00136009	-0.00168437	-0.00112396		0	0	0	-0.000162684	0.000604153	0.00878119	-0.00745428
0	0	0	-2.70695e-05	0.000243276	0.0009332	0.000134587		0	0	0	-9.99045e-05	0.00376847	-0.0010415	0.00188088		0	0	0	0.000124206	-0.00727886	0.00116181	-0.00882983
0	0	-2.53279e-05	0	-0.000268698	-0.000225186		-0.000211686	0	0	8.14813e-05	0	0.000261068	-0.0024727		-0.00194779	0	0	-0.000465547	0	0.00422078	0.00382781		0.00219935
0	0	-2.69142e-06	0	0.000589013	0.000509053		0.00024116	0	0	-6.78684e-05	0	-0.000580281	0.000213206		0.00222468	0	0	-0.000365808	0	0.00305033	0.000130773		0.0017544
0	-3.94539e-05	0	0	0.000817597		0.000579655	-0.000191957	0	1.67018e-05	0	0	0.00137597		-0.000247985	0.00180313	0	-0.000327013	0	0	0.00302279		-0.00126201	-0.00287592
0	-3.37752e-05	0	0	0.000586629		0.00191176	0.000304699	0	7.2616e-05	0	0	-0.00271481		0.0042012	-0.00392124	0	-0.000128745	0	0	-0.0011338		0.00277138	0.00165188
0	0	0	-5.55374e-05	0.000371814	0.000609785	0.0016391		0	0	0	1.40172e-05	-0.00131205	0.00271159	-0.00103489		0	0	0	-0.000115251	0.000566542	-0.000613809	0.00752527
0	-1.80952e-05	0	0	0.000462711		0.000912756	0.000424683	0	-0.000110991	0	0	0.00332996		-0.000167161	0.00297606	0	-0.000311682	0	0	0.00354874		0.00792241	0.00304753
-4.25782e-05	0	0	0		0.00145975	0.00132278	0.000846386	-3.08394e-05	0	0	0		0.00193617	0.00287056	-0.000958234	0.000212795	0	0	0		0.000241935	-0.0025053	-0.00425428
0	0	1.94863e-05	0	-0.000154912	-0.00048551		-0.000873417	0	0	-2.96684e-05	0	0.00204328	0.000840604		0.00144684	0	0	7.72439e-05	0	-0.00283259	-0.0029723		-0.00483555
-1.93175e-05	0	0	0		0.00085482	0.000662267	0.000307858	7.2172e-05	0	0	0		-0.00325084	-0.00407264	-0.00226548	0.000193771	0	0	0		-0.00188273	-0.00335318	-0.00689423
0	2.78253e-06	0	0	0.000122517		-7.07805e-05	0.000219882	0	-5.01016e-06	0	0	-0.000125378		0.000778288	0.00249833	0	0.000351716	0	0	-0.0047043		-0.0112455	-0.00959581
0	0	0	5.98908e-06	0.000195324	0.000391245	-1.93119e-05		0	0	0	-6.6893e-05	-0.00178057	0.00134897	-0.000588804		0	0	0	0.000202202	-0.00709957	0.00640094	-0.0024814
0	0	0	6.36375e-07	-0.00041306	0.000390202	0.000697792		0	0	0	2.8766e-05	-0.000439703	-0.00288466	-0.00302789		0	0	0	6.31759e-05	-0.00250632	-0.0020647	0.00396615
0	4.38658e-05	0	0	-0.00138921		-0.000612378	-0.000695646	0	-8.11612e-05	0	0	-0.00034672		-0.00153106	-0.000633776	0	0.00025755	0	0	0.000602007		-0.00286323	0.00227362
0	6.3143e-05	0	0	-0.00172943		-0.000164151	-0.00113904	0	-8.37377e-05	0	0	-0.00315326		-0.000758052	-0.00148964	0	0.000439167	0	0	-0.00309479		-0.00253314	-0.00115842
-5.55282e-05	0	0	0		0.00164357	0.0020889	-0.00113413	-0.000183034	0	0	0		0.0088653	0.0154172	0.00406274	-0.000380868	0	0	0		0.000284612	0.022293	0.00619256
0	0	6.28183e-05	0	-0.000112057	-0.000478148		-0.00141081	0	0	-2.67658e-05	0	-0.00167465	-0.00360769		-0.000503451	0	0	0.000583984	0	-0.00481099	0.00667024		-0.00218266
8.30012e-06	0	0	0		-0.000173211	-3.12924e-05	-0.00090602	-8.827e-05	0	0	0		-0.000524133	-0.00122446	-0.000592828	0.000669243	0	0	0		-0.00397927	-0.00537246	-0.00210667
3.55068e-05	0	0	0		-0.000560462	-0.000938118	-0.000472784	-0.000204248	0	0	0		0.000777245	0.00188515	0.0032694	0.000552222	0	0	0		-0.0014264	-0.0065248	-0.00230116
1.31458e-05	0	0	0		1.87159e-05	-0.00052008	0.000502259	-0.000223272	0	0	0		0.00441185	0.001614	-0.00303513	5.66387e-05	0	0	0		0.00460064	0.00273705	0.00165886
0	0	0	1.61326e-05	-0.000210971	-0.000184089	-0.000205815		0	0	0	-0.000232306	0.00201467	0.00188735	-0.000149041		0	0	0	0.000202422	-0.00403601	-0.00087291	-0.000594378
0	5.09468e-05	0	0	1.49012e-07		-0.000259995	-1.44839e-05	0	-4.28297e-05	0	0	-0.000798404		-0.00170645	-0.00141031	0	-0.000124152	0	0	-0.00120777		0.00419909	0.000433683
0	1.19507e-05	0	0	-8.04663e-06		0.000409156	-6.11842e-05	0	5.83341e-05	0	0	-0.00228727		-0.000496149	-0.00209853	0	-0.000167195	0	0	0.000219047		0.00116175	-0.00031811
-6.16113e-05	0	0	0		-0.000129849	0.00249279	0.000225335	-0.000245095	0	0	0		0.00332493	0.0116301	-0.00294185	-2.43451e-05	0	0	0		-0.00208426	0.00344485	0.00727612
0	9.24759e-06	0	0	0.000218779		0.000179499	-0.000438899	0	0.000132655	0	0	-0.00372458		-0.0112946	-0.007007	0	-0.000116582	0	0	-0.00121474		0.00188798	-0.00291944
0	2.21478e-05	0	0	-0.000459224		0.000606328	-0.000662088	0	-6.35652e-05	0	0	0.000694901		0.000117898	0.000673264	0	-1.25027e-05	0	0	0.000218868		-0.00195879	0.000773787
0	2.59868e-05	0	0	-0.000773758		-0.000266373	-0.000405699	0	-9.18985e-05	0	0	-0.00307184		-0.00195542	0.00797933	0	-3.34102e-05	0	0	-0.00483131		-0.00153202	-0.00544822
-7.97277e-05	0	0	0		0.0016658	0.00128338	0.000285	-0.000236723	0	0	0		0.00566465	0.00232682	-0.000869006	-0.000152331	0	0	0		-0.00192004	-0.000985622	-0.00225586
0	0	-2.78011e-06	0	-0.000336468	-0.000131965		-0.000569135	0	0	-4.01603e-05	0	-0.00118309	0.00269786		0.000388622	0	0	-0.000426329	0	0.000706673	0.00127053		-0.00138432
0	0	-1.15447e-05	0	-3.02196e-05	0.000197589		-0.000525445	0	0	-4.09834e-05	0	-0.000974	0.000767499		0.00220153	0	0	-0.000576722	0	0.00254995	0.00241244		0.000524402
0	1.69642e-05	0	0	0.000545651		-0.000479847	7.95722e-06	0	-0.000127707	0	0	0.000719309		0.00192094	0.0101677	0	-0.000115529	0	0	-0.00889909		-0.00404	0.000776708
0	0	0	-2.33837e-05	0.00093329	-0.000143528	6.56843e-05		0	0	0	-0.000105252	-9.21786e-05	0.00223112	0.00131184		0	0	0	-0.000262428	0.0079121	0.000620306	-0.000204265
0	-1.73657e-05	0	0	-0.000175297		0.000215292	2.3514e-05	0	-4.34711e-05	0	0	8.86023e-05		-0.00013113	-0.000439018	0	-0.000428555	0	0	0.00794184		0.00134313	0.00240254
0	0	0	-3.80066e-05	0.000110477	0.000576973	0.000668436		0	0	0	5.16013e-06	-0.000650346	0.000128865	0.000488192		0	0	0	-5.49626e-05	0.000376046	-0.00274968	0.00120771
0	0	0	-3.44792e-05	9.74536e-05	0.000130206	3.66569e-06		0	0	0	-9.57915e-05	0.00252244	-0.000426859	-0.00115204		0	0	0	-2.72315e-05	-0.000630498	-0.000609219	-0.000574768
0	0	0	-1.95666e-05	-0.00012663	0.00118437	-8.55029e-05		0	0	0	-0.000144839	-0.00121936	0.0110703	0.00137916		0	0	0	8.36847e-05	0.000796378	0.0119355	-0.000415504
0	-4.84749e-06	0	0	0.000202864		0.000232905	0.000258774	0	-9.92754e-05	0	0	0.000813127		0.00182644	0.00141081	0	-0.000300249	0	0	-9.95398e-05		0.00120872	0.000118792
0	0	0	-5.04175e-05	0.000119239	0.000346571	0.00148529		0	0	0	-2.66377e-05	-0.000175983	-0.0019547	0.00301158		0	0	0	1.46638e-05	0.000894189	0.000831127	0.00469536
0	6.70568e-07	0	0	7.75158e-05		-8.01682e-06	-0.000151128	0	-0.000101573	0	0	-0.000311762		0.000819564	0.000484705	0	-9.84436e-05	0	0	-0.00140232		-0.000655413	-0.000706196
0	0	0	-4.08233e-05	0.000134945	0.000730336	0.00117463		0	0	0	-2.06121e-05	-0.000624508	0.0014236	0.000828832		0	0	0	-2.92909e-05	0.000487447	-0.00238347	0.00279909
