# Supplementary material for: Single-cell spatial multi-omics and deep learning dissect enhancer-driven gene regulatory networks in liver zonation
Source: Nat Cell Biol. 2024 Jan 5;26(1):153–67. doi: 10.1038/s41556-023-01316-4 (PMC10791584; doi:10.1038/s41556-023-01316-4)
Supplement: Supplementary file 10 — Statistical source data. [file 41556_2023_1316_MOESM10_ESM.xlsx]

## Sheet: Figure 6a
Accessibility_DE_A	Accessibility_DE_C	Accessibility_DE_G	Accessibility_DE_T	Accessibility_MUT_A	Accessibility_MUT_C	Accessibility_MUT_G	Accessibility_MUT_T	Zonation_DE_A	Zonation_DE_C	Zonation_DE_G	Zonation_DE_T	Zonation_MUT_A	Zonation_MUT_C	Zonation_MUT_G	Zonation_MUT_T	Activity_DE_A	Activity_DE_C	Activity_DE_G	Activity_DE_T	Activity_MUT_A	Activity_MUT_C	Activity_MUT_G	Activity_MUT_T
5.77182e-06	0	0	0		0.000112176	8.40425e-06	-0.000257224	-0.000122726	0	0	0		0.00450295	-0.00311446	0.000406504	-4.42097e-05	0	0	0		-0.00157586	-0.00152045	-0.000651181
0	0	4.75285e-06	0	-6.89924e-05	0.00115991		0.00046134	0	0	-1.96165e-05	0	0.000640363	-0.00014028		-0.0030466	0	0	-0.000117262	0	0.00241795	0.00231299		0.000221491
0	5.5521e-05	0	0	-1.75536e-05		-0.000967085	-0.0004704	0	-0.000134633	0	0	0.00275397		0.0032368	0.00421408	0	1.36142e-05	0	0	-0.000662208		-0.00284371	-0.00287953
5.66608e-05	0	0	0		-0.000747681	-0.000466317	-0.00070402	-0.000129622	0	0	0		-9.62317e-05	0.00261435	-0.0018895	0.000186001	0	0	0		-0.00771439	-0.00787953	-0.00544178
0	9.51902e-05	0	0	-0.000531852		0.000279069	-0.00145328	0	-0.000320699	0	0	-0.00397217		0.00595388	0.00256494	0	-0.00019591	0	0	0.011582		0.00956514	3.22759e-05
0	0	9.27612e-05	0	-0.000901908	-0.00126487		-0.0013428	0	0	-0.000324132	0	0.00296089	0.00364152		0.00330171	0	0	0.000157746	0	-0.00183114	-0.00905344		-0.00784737
0	0	0	6.2627e-05	-0.000733763	-0.00103751	0.0019691		0	0	0	-0.000325908	0.0060938	0.00484258	0.0187974		0	0	0	0.000342717	-0.00664449	-0.0109959	0.015515
0	0	0	5.0715e-05	-0.000664502	-0.000299305	-0.0002487		0	0	0	-0.000144979	0.000614494	-0.00387585	0.0060322		0	0	0	0.00027467	-0.00478867	-0.00554636	-0.00020203
6.68564e-05	0	0	0		0.000965327	-0.000871986	-0.000625849	-0.000550845	0	0	0		-0.000155419	0.0062235	0.00777331	0.000226245	0	0	0		0.0134161	-0.00533351	-0.000828087
0	7.28301e-05	0	0	-0.00113395		-0.00109291	-0.00126982	0	-0.000208307	0	0	0.00242165		0.000826895	0.00177178	0	0.00044527	0	0	-0.00963032		-0.0092144	-0.00786766
4.68717e-05	0	0	0		-0.000593632	-0.000146896	-0.00118428	-0.000140847	0	0	0		-0.00032261	0.00403786	0.00215191	0.000410628	0	0	0		-0.00911862	-0.0052776	-0.00755435
2.78262e-05	0	0	0		0.000660628	-0.000438005	-0.00028345	-0.000120023	0	0	0		-0.00200406	-0.000435382	-0.00013417	0.000429138	0	0	0		-0.00093013	-0.00755373	-0.00553328
4.61117e-05	0	0	0		-3.59118e-05	-0.000395536	-0.000684857	-0.000140448	0	0	0		0.00332552	-0.000987828	-0.00647911	0.000622678	0	0	0		-0.00882334	-0.0115148	-0.0138035
0	0	2.5599e-05	0	0.000636905	0.000893444		0.000481069	0	0	0.000299429	0	-0.0130706	-0.0129589		-0.0130041	0	0	-2.07072e-05	0	0.00659895	-0.000486851		0.00721514
0	0	7.29381e-06	0	-0.000645846	-0.000683635		0.00160316	0	0	0.000359483	0	-0.00579089	-0.00727963		-0.0110031	0	0	-0.000123656	0	-0.00825781	-0.00528696		0.0176766
-3.43588e-05	0	0	0		0.000939906	0.000137359	0.00232002	0.000150635	0	0	0		-0.00557846	-0.00464493	-0.0130334	6.87365e-05	0	0	0		0.00667867	0.00508693	0.0253175
0	3.36303e-05	0	0	-0.000493765		-0.000451654	-0.000716984	0	-9.78791e-05	0	0	-0.00492027		-0.00350642	-0.00156683	0	9.96328e-05	0	0	0.0153726		-0.00463948	-0.0104946
4.51107e-07	0	0	0		-0.000527918	0.00159931	-0.000459045	4.62851e-05	0	0	0		-0.00287789	-0.00204274	-0.00813749	0.000558808	0	0	0		-0.010683	0.0051949	-0.00791445
0	7.07786e-06	0	0	8.81851e-05		-5.36442e-06	-0.00087738	0	5.37336e-05	0	0	-0.00667578		-0.00410709	-0.000974208	0	0.000179487	0	0	0.00542885		0.00055328	-0.000794739
-2.38569e-05	0	0	0		0.00141361	0.0017074	0.000356823	-6.3714e-05	0	0	0		-0.0164734	0.00125539	-0.0067468	0.000417539	0	0	0		-0.00227678	-0.000920177	0.000125051
3.89172e-05	0	0	0		-0.000195086	0.000781178	-0.0011968	-0.000119471	0	0	0		0.000862002	-0.0187082	0.00268435	0.000136155	0	0	0		-0.00406677	0.0258525	-0.00978419
0	0	-5.311e-05	0	0.000838995	0.000869632		0.000525653	0	0	0.000471359	0	-0.0113536	-0.0142993		-0.00889575	0	0	0.000134032	0	0.00316036	-0.00456661		0.00823823
-4.10742e-05	0	0	0		0.000650972	0.00110146	0.000233501	1.26619e-05	0	0	0		-0.00626263	0.00531363	-0.00136659	0.000894597	0	0	0		-0.00645864	-0.00096643	-0.0110441
-1.99947e-05	0	0	0		0.00177467	0.00190565	-0.000674754	-0.0002096	0	0	0		0.0125772	-0.000664234	0.00703856	0.000846362	0	0	0		0.00114715	-0.00959361	-0.0145992
0	0	-3.48594e-05	0	0.00143376	-7.65324e-05		5.96941e-05	0	0	0.000669853	0	-0.0174062	-0.00540307		-0.0062429	0	0	0.000232309	0	0.0165343	-0.00258669		0.00953922
0	0	0	2.91597e-05	-0.000390142	-0.00173894	-0.00099352		0	0	0	-0.000199163	-0.00775027	0.000414014	0.00299749		0	0	0	0.000922001	0.00165492	-0.0150362	-0.00915524
-2.6151e-05	0	0	0		-0.00110781	0.000608146	-0.00037837	0.000342805	0	0	0		0.000188023	-0.0103564	-0.00730002	0.000806919	0	0	0		-0.0190842	0.000975311	-0.00774977
0	0	0	1.40114e-05	-0.000819236	1.72257e-05	0.000390589		0	0	0	-8.52518e-05	-0.0130049	-0.0113572	-0.00399691		0	0	0	0.000421382	-0.00557783	-0.0056856	-0.0059624
0	0	0	3.87744e-05	-0.00266427	-0.00183442	-0.00118876		0	0	0	3.99e-05	0.00627238	0.000869334	0.0140823		0	0	0	0.000928063	-0.0278925	-0.00655973	-0.0046919
0	0	0	-6.30292e-05	6.05881e-05	0.00207663	-5.42402e-06		0	0	0	0.000257051	-0.0108997	-0.0107013	0.00355622		0	0	0	0.000683848	0.00458443	0.000238091	-0.00941715
0	0	-1.04244e-05	0	-0.000813425	0.000217289		-5.31673e-05	0	0	0.000385614	0	-0.00480095	-0.00965154		-0.0115057	0	0	0.000101069	0	0.00388852	0.0136802		0.00742784
0	4.12484e-05	0	0	-0.00218582		-0.000669032	-0.000281155	0	1.39154e-05	0	0	-0.00250226		0.00101358	0.00316852	0	0.00135701	0	0	-0.020451		-0.0150409	-0.00337866
0	0	0	-5.78452e-05	-1.17123e-05	0.00144067	0.0042102		0	0	0	-0.000116363	-0.00503835	-0.00450322	-0.00674132		0	0	0	9.68383e-06	0.00803909	-0.00455484	0.0094977
0	0	3.0028e-05	0	0.000303328	-0.00206995		-0.00158077	0	0	1.54932e-05	0	0.00260586	0.00125194		-0.0102288	0	0	0.000361265	0	-0.00555819	-0.0165038		-0.0052748
0	-4.20916e-06	0	0	-9.71556e-05		-4.1455e-05	0.000101417	0	0.000170054	0	0	-0.0110068		0.00151151	-0.0101933	0	-0.000127339	0	0	0.0209734		0.00488386	0.0127993
0	1.19243e-05	0	0	-0.0014039		0.0018324	-0.000447631	0	0.000192696	0	0	-0.020783		-0.0136376	-0.00684485	0	0.000217471	0	0	-0.00509614		-0.00301775	-0.000176519
0	0	0	3.56772e-05	-0.000519395	-0.00146562	0.000521302		0	0	0	-0.000285016	0.00127324	-0.000372738	0.00884667		0	0	0	0.00054331	0.00880352	-0.00145048	-0.00217053
-3.75396e-05	0	0	0		0.00131303	0.000941455	0.000375628	-2.24695e-05	0	0	0		-0.00143534	0.0137512	0.005557	0.000233164	0	0	0		0.0089781	0.00812522	0.00512847
0	0	3.6039e-05	0	-0.00074479	0.00201249		-0.00148338	0	0	-0.000123113	0	-0.00255185	-0.00396907		0.00480303	0	0	0.000633939	0	-0.000769436	-0.0184887		-0.00789085
0	5.94289e-06	0	0	-0.00209832		0.00256452	0.00124285	0	0.000137844	0	0	-0.00533572		-0.0148572	-0.00368705	0	0.000479066	0	0	-0.00920662		-0.00212649	0.012787
0	0	0	-4.3497e-05	6.81579e-05	0.0010033	0.00179279		0	0	0	-0.000288825	0.00189635	-0.00260997	0.00145707		0	0	0	0.000571585	-0.00687987	-0.00237033	0.00228894
0	0	-2.60748e-05	0	0.00120962	0.00041464		3.99947e-05	0	0	2.31265e-05	0	0.00524858	-0.00390965		0.000471234	0	0	-5.65606e-05	0	0.0143759	0.00764793		0.00292543
0	-2.27994e-05	0	0	0.000968486		0.000981003	0.000788778	0	5.31026e-05	0	0	-0.000203401		0.00381526	-0.00335446	0	0.000688862	0	0	0.00664952		-0.0155816	0.00104883
0	0	0	-8.76499e-06	-0.00151464	0.000735134	0.000694782		0	0	0	4.24588e-05	0.000906646	-0.000162661	-0.0101723		0	0	0	0.0010407	-0.00313485	-0.00612226	-0.0128666
0	0	0	-1.7265e-05	0.00131041	0.00020957	0.000388652		0	0	0	0.000375038	-0.0123646	-0.0133276	-0.00649089		0	0	0	0.00132508	-0.0145811	-0.00947085	-0.0124727
0	-3.99262e-05	0	0	0.00322595		0.00600258	0.00180903	0	0.000553544	0	0	-0.0341337		-0.0686425	-0.0168736	0	0.000323999	0	0	0.0318691		0.069069	0.0181507
0	1.47446e-05	0	0	0.00151327		0.00247186	7.23898e-05	0	0.000204361	0	0	-0.0239269		-0.0121124	-0.00805449	0	0.000636096	0	0	0.0213792		0.00294784	-0.000648946
5.37563e-05	0	0	0		0.000441521	-0.000323594	-0.00213847	-0.000617404	0	0	0		0.00301155	-0.00968829	0.00740781	-0.000303658	0	0	0		0.0218324	0.032048	0.0200265
0	5.84164e-05	0	0	-0.00157893		-0.000467241	-0.00160584	0	-0.000261603	0	0	0.00900304		0.000395	0.0132197	0	0.000559907	0	0	-0.00777635		-0.00308552	-0.0035508
0	2.24745e-05	0	0	-0.00157228		0.000514477	0.00406814	0	-0.000243131	0	0	0.00388193		-0.00539023	-0.0364904	0	-6.10714e-05	0	0	0.000112623		-0.00339171	0.0544314
0	0	0	2.79134e-05	-0.000264436	-0.00102186	9.86159e-05		0	0	0	0.000133101	0.00626338	-0.00994292	-0.00813305		0	0	0	0.000477405	0.000225127	0.0041039	-0.00865003
0	0	0	-5.33704e-06	-6.4522e-05	-0.00085789	0.000225902		0	0	0	-8.64136e-05	1.69277e-05	-0.0104711	-0.0158463		0	0	0	0.000819859	-0.00835797	-0.00684503	-0.00510168
0	0	1.95634e-05	0	-0.000156939	6.84559e-05		0.000474274	0	0	4.72335e-06	0	0.0069207	-0.00929984		0.0124097	0	0	7.83821e-05	0	-0.00867462	0.00858131		0.0126262
0	0	0	-2.43411e-05	0.00231823	0.001329	0.00171456		0	0	0	0.000190762	-0.00205567	-0.00373992	-0.0236805		0	0	0	-5.89453e-05	0.0175218	0.0109658	0.0206013
0	-4.94196e-06	0	0	0.00145668		0.000801772	-0.000419766	0	-6.12317e-06	0	0	-0.00726345		0.00426027	0.0100074	0	5.77027e-05	0	0	0.00816739		0.00227514	-0.00294715
0	-3.7704e-05	0	0	0.0016298		0.00118348	-0.000274926	0	-0.000120716	0	0	0.00588438		0.000171512	0.0190517	0	3.70572e-05	0	0	0.0115134		-0.00369856	0.00230804
0	-9.79501e-06	0	0	-0.000778586		0.000251293	0.000293314	0	-0.000288791	0	0	-0.00712588		-0.00677839	0.0132345	0	-0.00020877	0	0	-0.00992143		-0.00488383	0.00310209
0	-5.73319e-07	0	0	-0.000675946		0.000504255	-0.000691205	0	0.000134306	0	0	-0.00774744		-0.031009	-0.00119832	0	4.67931e-05	0	0	-0.0148111		-0.0186539	0.0033586
0	0	0	-3.20836e-05	-0.000133991	0.000845164	0.00152478		0	0	0	0.000267559	-0.0207695	-0.0211772	-0.0357997		0	0	0	0.000412155	-0.0089348	-0.0150118	-0.00824097
0	0	-3.65399e-05	0	-3.51965e-05	0.00122949		-0.000307173	0	0	0.000343868	0	-0.0163423	-0.0283316		-0.000410795	0	0	-0.000343199	0	-0.010787	-0.00254181		0.000348717
0	0	-2.99498e-05	0	0.00117868	-0.00061661		0.000542074	0	0	0.000233555	0	-0.0136596	-0.0332384		-0.0167124	0	0	-0.000411904	0	0.00274599	-0.00747603		0.00300896
0	-7.71157e-06	0	0	0.000445843		5.16772e-05	0.000538588	0	-0.000406868	0	0	0.00766188		-0.016357	-0.0111925	0	-0.000149429	0	0	-0.00745198		-0.00759369	-0.00416118
0	0	0	-2.62143e-05	0.00100118	0.000911415	-0.000460923		0	0	0	-0.000446195	0.00928828	-0.00948161	-0.0140559		0	0	0	0.000228219	0.00671938	0.00269806	-0.016409
0	0	0	-6.13155e-06	-0.000161618	-0.000352412	0.000297576		0	0	0	-0.000481122	-0.00710118	-0.0132461	-0.00340858		0	0	0	0.000106476	-0.0132574	-0.0031718	-0.000737756
0	0	0	-4.1498e-05	-0.00034833	0.00211763	-0.000295877		0	0	0	-0.000626078	0.0072771	-0.0142235	0.00769684		0	0	0	9.50021e-05	-0.00570092	0.00215158	-0.00552329
0	0	-5.53609e-05	0	0.000899583	0.00113696		-0.00120685	0	0	-0.00082393	0	-0.00131485	-0.000169486		0.00976652	0	0	-0.000568297	0	-0.00879267	0.00526494		0.00335854
0	-7.52491e-05	0	0	0.00113407		-8.43406e-05	7.9751e-05	0	-0.00112923	0	0	-0.010257		0.0214882	0.00884652	0	-0.00109637	0	0	0.00060606		0.00783974	0.00609562
0	-7.16028e-05	0	0	-0.00171003		-6.56247e-05	0.000742614	0	-0.00153437	0	0	-0.0063816		0.00343156	0.0101034	0	-0.000722674	0	0	-0.00432473		-0.0265903	0.0246926
0	0	0	-6.29432e-05	0.000364572	4.1157e-05	0.000266194		0	0	0	-0.000378739	0.00356036	-0.0261891	-0.0125147		0	0	0	-0.000283797	-0.000304967	-0.00451258	-0.0197129
0	-0.000121356	0	0	0.00077337		0.000386655	0.00113207	0	-0.00180528	0	0	0.01053		0.0114328	0.00179902	0	-0.00143284	0	0	0.000370771		0.00569209	0.0129047
0	-0.000136386	0	0	0.000722617		0.000341177	0.000654221	0	-0.00206357	0	0	0.0178225		0.0060254	0.0161968	0	-0.00169959	0	0	0.0119964		0.00306061	0.0137398
0	-0.000122728	0	0	0.000710875		0.00329402	0.000130355	0	-0.00239397	0	0	0.0197356		0.00212815	0.0306237	0	-0.00115308	0	0	-0.00153983		0.0081479	0.00374892
0	-0.000136478	0	0	0.000162661		0.00100169	0.00105205	0	-0.00253863	0	0	0.0124551		0.0335945	0.039352	0	-0.00162939	0	0	0.00618553		0.00860938	0.0164846
0	-0.000123189	0	0	0.00203153		0.00262758	0.000680834	0	-0.00260657	0	0	0.0184696		0.0410462	0.0162066	0	-0.00140654	0	0	0.0110092		0.0179726	-0.00134066
-7.80757e-05	0	0	0		0.000744462	-0.000311613	0.000636399	-0.00144764	0	0	0		-0.00806221	-0.000905961	0.00669441	-0.000657584	0	0	0		0.00603563	-0.00271419	-0.000987053
0	-0.000108907	0	0	0.00078705		-5.79357e-05	0.000359327	0	-0.00286445	0	0	0.0106888		0.0284376	0.0368302	0	-0.00127109	0	0	0.00490895		0.00294605	-0.00538725
0	-0.000104766	0	0	0.00119704		0.000288725	0.000736445	0	-0.00221469	0	0	0.0103861		0.00408283	0.0239186	0	-0.00120332	0	0	0.00337315		-0.0040774	-0.00639254
0	-0.000117491	0	0	0.000298738		0.00109258	0.00198272	0	-0.0025124	0	0	0.0177947		0.0223734	0.0366556	0	-0.00159035	0	0	0.00143051		0.0132231	0.0121629
0	-7.25913e-05	0	0	0.000337362		0.000872135	0.00162101	0	-0.00203696	0	0	-0.00372097		-0.000417352	0.0190206	0	-0.00148635	0	0	-0.000940889		0.0113005	0.021434
0	0	0	-5.30204e-05	0.000145853	0.00103348	0.000198692		0	0	0	-0.000606097	-0.0181582	-0.0110029	-0.00689709		0	0	0	-8.20933e-05	-0.00595394	0.00425276	-0.00404465
0	0	-7.50983e-05	0	-0.000363052	0.00053063		0.000304699	0	0	-0.00124363	0	-0.000512481	-0.0169785		0.00520587	0	0	-0.000780018	0	-0.0208568	-0.000149429		-0.0110029
0	-6.59731e-05	0	0	0.00235417		-0.000515759	0.00058654	0	-0.00207752	0	0	0.0474078		-0.00111085	0.0169338	0	-0.0012918	0	0	0.0158919		0.00488487	0.00315773
0	-8.28399e-05	0	0	0.00134295		0.00117546	-0.00046286	0	-0.000467851	0	0	-0.0100145		-0.0286513	-0.00411141	0	-0.00147494	0	0	0.00280344		0.00757736	0.0125633
0	-7.14972e-05	0	0	-0.000869513		-0.000453979	-0.000390947	0	-0.000588362	0	0	-8.55923e-05		-0.0182032	-0.0440042	0	-0.000457264	0	0	-0.0101086		-0.0123948	-0.00718436
0	0	0	-6.4684e-05	-0.000350267	0.000840306	5.91278e-05		0	0	0	-0.000911551	-0.00534961	-0.00609845	-0.0105291		0	0	0	-0.000102689	-0.0023075	0.000427097	-0.0137534
0	0	-7.59664e-05	0	0.00204107	0.000529647		-0.000235617	0	0	-0.0012022	0	-0.0027118	4.63724e-05		0.00934863	0	0	-0.000790432	0	-0.00296864	-0.0154838		-0.00661975
0	0	-5.42215e-05	0	-0.000436306	0.00473034		0.00064078	0	0	-0.000128323	0	-0.0185223	-0.0493822		-0.0260147	0	0	-0.0011109	0	0.0181514	0.0437957		0.013222
0	0	-1.5706e-05	0	-0.00101721	-0.000852734		-0.000110626	0	0	-0.00116059	0	0.0075756	-0.00793397		-0.000326455	0	0	-0.000921961	0	-0.00333422	0.0138985		0.00847265
0	0	0	3.03207e-05	-0.000451207	-0.000330567	-0.00207531		0	0	0	-0.000875029	0.00873095	0.00127071	-0.0175498		0	0	0	-2.12161e-05	-0.00320274	0.00314555	-0.0028424
-3.31135e-06	0	0	0		-0.000103116	-0.000231355	0.000411898	-0.000968734	0	0	0		0.012968	0.000815064	0.00785026	-0.000861268	0	0	0		0.0259939	0.0103887	0.014287
-1.43949e-05	0	0	0		-0.000362843	8.67248e-05	-0.000841707	-0.000689357	0	0	0		0.000928432	-0.0114938	0.00638714	0.000673316	0	0	0		-0.0160656	-0.0173695	-0.0280935
0	0	-5.39965e-05	0	0.00171009	0.00081113		0.000507534	0	0	-0.000591468	0	0.00746447	-0.0115369		-0.0102712	0	0	-0.00098987	0	0.0170054	0.0075767		0.00751621
0	-1.05669e-05	0	0	-0.00148153		0.000719458	0.00091961	0	-0.000191419	0	0	-0.00356874		-0.0182309	-0.0175841	0	-0.000145977	0	0	-0.0146776		-0.0143185	-0.00473592
0	0	0	-6.39428e-05	0.00171852	0.000515312	0.000832945		0	0	0	-0.000285059	-0.000944108	0.00506362	-0.0152026		0	0	0	0.00021321	0.0222078	-0.0101255	-0.0030663
0	0	-3.2616e-05	0	0.000571847	0.000321805		0.000530928	0	0	0.000365888	0	-0.00816852	0.00433624		0.00603038	0	0	-0.000978397	0	0.016331	0.00243491		0.00762048
0	0	1.84833e-06	0	-0.000608027	-0.000276327		0.000241637	0	0	0.000852802	0	-0.0171018	-0.0132348		-0.0153414	0	0	-0.000920375	0	0.00691912	0.000246644		0.00522357
0	0	1.10203e-05	0	4.97103e-05	2.51532e-05		0.000585794	0	0	-0.000681802	0	0.0128982	0.0174834		0.00841209	0	0	-0.000387926	0	-0.00350198	0.00544804		-0.0010373
0	-4.20791e-05	0	0	-0.000112593		-0.000904977	0.00173625	0	-0.0001411	0	0	0.00472286		-0.00919151	-0.00232846	0	-0.000695251	0	0	0.00726619		-0.000822961	-0.0161836
-8.66887e-05	0	0	0		-7.00653e-05	0.00224885	0.000179142	-0.000385531	0	0	0		0.0229143	-0.0226346	0.0312834	-0.000529965	0	0	0		0.00222585	0.0148026	0.00797778
0	0	0	-4.14734e-05	0.000896126	5.63264e-05	0.000385374		0	0	0	-0.000614651	0.0133893	0.0217232	-0.00285551		0	0	0	-0.000444784	0.00871414	0.00144938	0.0170382
0	0	-1.1388e-05	0	0.000413686	-0.00113013		-0.000151157	0	0	0.000238135	0	-0.0020597	-0.0168355		-0.00365621	0	0	-0.000150691	0	-0.00817791	-0.0209997		-0.0050863
0	0	1.49524e-05	0	-0.000111699	0.000676185		-0.000175178	0	0	0.000204303	0	-0.00447425	0.00910392		-0.0112911	0	0	-0.000325433	0	0.00487489	-0.0037739		-0.000415564
0	1.30994e-05	0	0	-0.00167036		-0.000129402	0.000249594	0	-4.29867e-06	0	0	-0.00947189		0.00313932	0.00772116	0	0.000267179	0	0	-0.0197202		-0.0135556	-0.0208365
0	0	0	-3.4335e-05	0.00025332	-0.000464469	0.000121325		0	0	0	-0.0010152	-0.00206891	0.0201906	0.0129795		0	0	0	0.000401222	-0.00250682	-0.00278166	-0.00750747
0	0	-1.18764e-05	0	0.000972778	-0.000744075		0.00020954	0	0	-0.000451609	0	0.0086574	0.0159116		0.00493202	0	0	9.32648e-05	0	0.00737765	-0.00317714		-0.0109875
-3.54348e-05	0	0	0		0.000434726	2.47955e-05	0.000604689	-0.000767218	0	0	0		0.0173354	0.0294698	-0.002018	0.000613653	0	0	0		-0.0136629	-0.00294679	-0.00436157
0	0	-1.54152e-05	0	0.000784755	0.000862032		0.00161034	0	0	-0.00121818	0	0.0235939	0.0255876		0.0190056	0	0	-2.83884e-05	0	-0.00189292	-0.010284		-0.00355121
-4.06488e-05	0	0	0		-7.51913e-05	0.00117946	-0.000841498	-0.000530977	0	0	0		0.00223669	0.00301915	0.0166359	0.000227593	0	0	0		-0.00394657	-0.00444868	-0.00507057
0	0	3.54989e-05	0	-0.000322789	-0.000675768		-0.000438243	0	0	-0.000241169	0	-0.0019919	-0.00379857		0.00842404	0	0	-6.38606e-05	0	-0.0011057	-0.00462207		-0.0181639
5.84376e-05	0	0	0		-0.00182247	-0.000424057	-0.00126082	-0.00159746	0	0	0		0.0100787	0.0251255	0.0192488	0.000778084	0	0	0		-0.0174012	-0.0152453	-0.00901246
0	2.75815e-05	0	0	-0.00287241		-0.00116938	-5.86808e-05	0	-0.000543528	0	0	-0.00320953		-0.0139766	-0.00480181	0	-0.000342509	0	0	-0.00393796		-0.00301892	0.00448206
0	0	0	-6.70133e-06	7.02739e-05	-0.00327718	-0.00060159		0	0	0	-0.000858535	0.00448936	0.00774148	0.00891095		0	0	0	0.000225596	0.00502145	-0.0168941	-0.00691909
-5.53189e-06	0	0	0		-0.000422835	-0.000451714	-0.000166237	-0.000280755	0	0	0		-0.0135121	-0.00879321	-0.00101939	-0.000495128	0	0	0		0.0055607	-0.00145459	0.0103127
0	0	0	-8.26739e-05	0.0011847	9.94802e-05	0.000567228		0	0	0	-0.000423935	-0.00587693	0.00903764	-0.00825468		0	0	0	-0.000648554	-0.00286219	-0.00517648	0.00870293
0	-6.04052e-05	0	0	-0.000289768		-0.000730067	0.000203848	0	0.00073209	0	0	-0.0207954		-0.01298	-0.0226142	0	-0.00106268	0	0	-0.00886819		-0.0010621	0.0105044
0	-9.99075e-05	0	0	-8.80957e-05		0.00371769	0.000840336	0	0.000754099	0	0	-0.031827		-0.0107877	-0.0128153	0	-0.000581444	0	0	-0.00942385		-0.00469381	0.00670391
-5.73334e-05	0	0	0		-0.00025034	0.00139198	-0.00131834	-0.000250046	0	0	0		-0.00341743	0.0172052	0.00429839	-3.73962e-05	0	0	0		-0.0034391	-0.00484654	-0.00115776
0	0	-7.35931e-05	0	0.00125527	0.000799626		-0.000509411	0	0	-0.000110898	0	-0.00147268	-0.00424647		-0.0198549	0	0	-0.000657971	0	0.00269768	-0.0123016		-0.0188351
0	-0.0001294	0	0	0.00139451		0.000725418	0.00185332	0	-0.000990756	0	0	-0.00104424		0.00912553	-0.00525409	0	-0.000279028	0	0	0.00694072		-0.0147378	-0.00796866
-0.000171516	0	0	0		0.00108427	0.00242284	0.000534534	0.000266649	0	0	0		-0.0334502	-0.0124466	-0.0182875	-0.000801547	0	0	0		0.00509599	-0.00418225	0.0111814
0	0	0	-0.000172785	0.00164986	0.00231111	0.00168315		0	0	0	-0.000477851	0.00418621	-0.00819609	0.00486937		0	0	0	-0.000599753	0.00832814	-0.00276959	0.00191116
0	-0.000106402	0	0	0.00113255		0.00118732	-0.000216872	0	-0.000779215	0	0	0.00334162		0.0135768	0.00384748	0	-0.00107707	0	0	-0.0085263		-0.00738537	-1.83582e-05
0	0	0	-0.00011239	0.000293761	0.000491112	0.00289598		0	0	0	0.000116739	-0.00587967	0.00153977	-0.000417262		0	0	0	-0.00029712	-0.00613594	0.00270805	-0.00531438
0	-0.000109318	0	0	0.00176099		0.000545532	0.000111789	0	-0.000524361	0	0	0.00146332		0.00377378	0.00125179	0	-0.0011811	0	0	-0.00797138		-0.00210831	-0.00123003
0	-0.000138816	0	0	0.00230145		0.00276867	0.00125524	0	-0.000188972	0	0	-0.00599656		0.000629067	0.00600842	0	-0.000922278	0	0	0.00523597		-0.00438079	-0.00193879
-1.29042e-05	0	0	0		-8.30889e-05	0.000190079	-0.00105175	-0.000301094	0	0	0		-0.00311214	-0.0086748	-0.00842449	-0.000824512	0	0	0		0.00258347	0.0232219	0.00222206
0	-5.29889e-05	0	0	0.0023278		0.00056535	0.00101939	0	-0.000111532	0	0	-0.0342015		0.000420183	-0.00285324	0	-0.000465593	0	0	0.00396779		-0.000512749	-0.0073643
0	0	0	-5.20576e-08	-4.6283e-05	-0.000389934	-0.000337601		0	0	0	-0.000181911	0.00452113	0.0133514	0.00083673		0	0	0	-0.000700731	0.00295627	0.00535193	0.0019592
0	0	-0.00010473	0	0.000769019	0.00167301		0.000691414	0	0	-0.00119449	0	0.00797918	0.00589108		0.0087966	0	0	-0.00175596	0	-0.0056943	0.00369436		-0.00162679
0	0	-9.05583e-05	0	0.00109646	0.000932992		0.000584275	0	0	-0.000484813	0	0.000412971	-0.0110691		0.0055632	0	0	-0.00271442	0	0.0105187	0.0197455		0.02358
0	0	-0.000105957	0	4.6283e-05	0.00121522		0.000942081	0	0	-0.000504507	0	0.00403237	-0.000793695		0.000862628	0	0	-0.00322091	0	0.0246436	0.0154996		0.0160341
0	0	-4.14831e-05	0	-0.00175172	0.000444323		0.000460505	0	0	-0.00149938	0	0.0173151	0.0127532		0.0139943	0	0	-0.00233684	0	0.0117489	0.0110103		0.0148052
0	0	0	-2.50102e-05	-0.000260949	0.000455171	0.000350237		0	0	0	-0.000675633	0.000176191	0.00850591	0.00543147		0	0	0	-0.000535612	0.0159214	0.00530246	-0.00301048
0	-4.26501e-05	0	0	-0.00044027		0.00096941	0.00136349	0	-0.000235571	0	0	0.00185475		-0.00755706	0.00227538	0	-0.00168072	0	0	-0.000441223		0.0122953	0.0216367
0	0	0	-7.36823e-05	0.00152478	-0.000200361	0.00177872		0	0	0	-0.000213188	0.0185544	0.0237	0.00927082		0	0	0	-0.000731493	0.0426928	0.00994027	0.0185154
0	-6.19779e-05	0	0	0.00136006		-4.88758e-06	0.00107798	0	-0.000315551	0	0	0.0107814		-7.65026e-05	-0.000581712	0	-0.00113183	0	0	0.00781024		0.00954774	0.0104411
-4.59394e-05	0	0	0		0.00075677	0.00111732	-6.79493e-05	-0.000177675	0	0	0		0.013812	0.00102374	-0.00584579	0.000480627	0	0	0		0.00646037	0.00853831	0.00291666
0	0	-1.63741e-05	0	0.00095433	-2.12193e-05		-0.000135392	0	0	-0.000250098	0	0.00232324	0.00428966		-0.00642285	0	0	-0.000582536	0	0.00769964	0.00425345		-0.0054242
5.38408e-05	0	0	0		-0.000561059	-0.00178581	-0.000479072	-0.000141991	0	0	0		-0.00238836	-0.0127159	-0.00210124	0.000289029	0	0	0		-0.00190789	-0.032248	0.000368267
0	0	3.6236e-05	0	-0.000574648	0.000136673		-0.000206143	0	0	-0.000401542	0	-0.00293854	-0.00573471		0.00376359	0	0	-0.000632033	0	0.00484934	0.0044167		0.00447217
0	0	0	1.53553e-05	-0.000506043	0.00101933	-0.00131461		0	0	0	-0.000296569	-0.000230521	-0.00927442	-0.0144255		0	0	0	-0.00044229	0.0226314	0.0231086	0.000892848
0	0	-5.31467e-07	0	0.00114053	8.97944e-05		0.00103605	0	0	-0.000780233	0	-0.00986183	0.0151261		0.00345963	0	0	-0.000748524	0	0.00594133	-0.00136691		0.0156157
0	3.82118e-05	0	0	-0.00175032		0.00025633	-0.000583708	0	0.000904095	0	0	-0.0109267		-0.0251847	0.000311226	0	0.000386075	0	0	-0.0143381		-0.0225027	-0.0158654
0	0	0	1.3092e-05	-0.000907719	-0.000159144	-0.00212881		0	0	0	0.000844109	0.00450209	-0.0107864	-0.0109287		0	0	0	6.24723e-05	-0.00809702	0.0291579	-0.00616559
0	0	-1.02805e-06	0	0.000295848	0.000116736		-0.000662088	0	0	5.79129e-05	0	-0.00403786	-0.00355279		0.00705534	0	0	-0.00075186	0	-0.00439337	-0.00765449		-0.00474691
0	0	-6.20329e-06	0	-8.38339e-05	-0.000349373		0.00183272	0	0	0.000892643	0	-0.00416934	-0.0171699		-0.0105219	0	0	-0.000917937	0	0.00478017	0.010592		0.0147803
-6.06064e-05	0	0	0		0.0020566	-6.48201e-05	0.00181288	0.00129349	0	0	0		-0.0358026	-0.0188012	-0.031845	-5.40694e-05	0	0	0		0.0101386	-0.00915125	0.000410676
0	0	7.74728e-05	0	-0.000280768	-0.00243565		-0.00350416	0	0	-0.000341431	0	0.00121027	-5.04255e-05		0.0245208	0	0	0.000184601	0	0.0179506	-0.0258352		-0.0119105
0	5.55936e-05	0	0	0.000748307		0.000803798	0.0017212	0	-5.71309e-05	0	0	-0.0172794		-0.0041272	0.0156212	0	0.00021027	0	0	0.00253683		0.00725392	0.0211832
0	0.000150435	0	0	-0.00362858		-0.00103596	-0.00346565	0	-0.000467227	0	0	0.00942901		0.0052515	0.026424	0	0.000316486	0	0	-0.0241144		0.00918707	-0.0369739
0	0.000128756	0	0	-0.00151879		-0.00247645	-0.00124547	0	-0.000702203	0	0	0.0456703		0.00934699	-0.0126275	0	6.23516e-05	0	0	-0.0205443		0.0100286	-0.0167306
0.000209737	0	0	0		-0.00395778	-0.00176784	-0.00223055	-0.00107256	0	0	0		0.00604528	0.021016	0.00938821	0.00105172	0	0	0		0.00239196	0.00914678	-0.0223884
0.000185732	0	0	0		-0.00287625	-0.00317451	-0.00150198	-0.00157023	0	0	0		0.010545	0.0234923	0.0064497	0.000495566	0	0	0		0.0103331	-0.00672567	-0.0229202
0	0	0	0.000250603	0.00161338	-0.00301525	-0.00228795		0	0	0	-0.00311621	0.0544096	0.0175675	0.0230275		0	0	0	0.000570395	0.0248052	0.025828	-0.010656
0	0	-5.83618e-06	0	0.00115553	0.0054962		0.000136912	0	0	0.000604632	0	-0.0119446	-0.0495012		-0.0582484	0	0	-0.00072256	0	0.0272795	0.0830029		0.0166389
0	0	0.000124099	0	0.000381082	-0.000715345		-0.00328627	0	0	1.83863e-05	0	-0.0376195	0.00570029		0.00920203	0	0	5.59662e-05	0	-0.00367036	-0.0191262		-0.0288306
0	0	6.24814e-05	0	-0.00207877	0.000169903		-0.0022139	0	0	0.00109161	0	-0.00373459	-0.0148377		-0.027112	0	0	0.000659672	0	-0.0155199	-0.0274131		-0.0265246
2.80839e-05	0	0	0		-0.000233233	-0.00108591	0.000717431	0.00127358	0	0	0		-0.0106862	-0.012013	-0.028524	0.000920307	0	0	0		-0.0266178	-0.0326204	-0.0155043
1.16915e-05	0	0	0		0.00107521	0.00159571	0.00104785	0.00134086	0	0	0		-0.0204931	-0.0238327	-0.0118791	0.00139778	0	0	0		-0.0275562	-0.0148163	-0.0172698
0	4.89972e-05	0	0	-8.01086e-05		-0.000511765	0.000601113	0	-5.95765e-05	0	0	0.00731289		-0.000701189	-0.0101733	0	-0.000743419	0	0	0.0257764		0.0233951	0.0621293
0	0	0	6.63853e-06	-0.00161284	0.000821322	0.00209302		0	0	0	0.00124648	-0.0130906	-0.0324394	-0.0539994		0	0	0	0.00062207	-0.00505736	0.00874498	0.0509569
0	2.07721e-05	0	0	-8.32677e-05		0.000287682	0.000513107	0	0.000611738	0	0	0.00668535		0.00769499	-0.000489682	0	0.00159274	0	0	-0.0527278		-0.0484675	-0.0388571
-0.000162547	0	0	0		0.00654289	0.00456673	0.00312731	0.00156399	0	0	0		-0.042791	-0.0200893	-0.02221	-0.000457506	0	0	0		0.0964611	0.0118179	0.000848383
0	0	-9.51636e-05	0	0.00173768	0.00586653		-0.00127229	0	0	0.00118079	0	-0.000126719	-0.0375932		-0.0108117	0	0	0.00254207	0	-0.0621822	-0.0211424		-0.0824756
0	0	-4.59628e-05	0	0.000374287	-0.000412315		-0.00115007	0	0	0.000414459	0	0.000527591	0.00316611		-0.00695702	0	0	0.00134042	0	-0.0494243	-0.0456766		-0.0322267
-0.000145067	0	0	0		-0.000698328	-0.000482738	0.00367919	0.00071777	0	0	0		-0.00742999	0.00180748	-0.0231524	0.00281078	0	0	0		-0.0938765	-0.052081	-0.0376662
-9.42024e-05	0	0	0		0.000938147	-0.000193059	0.00130743	0.000662055	0	0	0		-0.0139599	-0.00999436	-0.00590777	0.00413523	0	0	0		-0.0959213	-0.0930313	-0.0846152
-4.85035e-06	0	0	0		0.00263131	-0.00110039	0.00081104	-8.80443e-05	0	0	0		-0.0254655	-0.0318758	-0.0166529	0.000218652	0	0	0		0.0780652	0.00784233	-0.0512995
0	-8.49377e-05	0	0	-0.000390232		0.00165471	-0.000399649	0	-0.000908221	0	0	0.00508174		-0.00562352	-0.00522396	0	0.00302427	0	0	-0.0721723		-0.0613809	-0.03167
0	0	-0.000171034	0	-0.000677943	0.00459957		0.00225812	0	0	-0.000207928	0	-0.0077346	-0.0202297		-0.0127894	0	0	0.00281895	0	-0.059174	-0.0476566		-0.0569797
0	0	-0.000186256	0	0.00265056	0.00016138		0.00118279	0	0	-0.000130193	0	-0.0177639	-0.00863996		-0.0144592	0	0	0.00196199	0	-0.0655254	-0.037838		-0.0708659
-0.000198166	0	0	0		0.000194669	0.00300977	0.00196448	0.000151936	0	0	0		-0.00364903	-0.00621334	-0.0164284	0.000869247	0	0	0		-0.0163679	0.00293744	0.0128435
0	0	0	-0.000176112	0.0030356	0.00251904	0.00149822		0	0	0	0.000279005	-0.0213569	-0.018913	-0.00653768		0	0	0	-0.00092634	0.0768994	0.0289873	-0.0142721
0	0	-0.00015141	0	0.0024305	-0.00289586		0.0016025	0	0	-0.000419536	0	-0.00144064	-0.000192642		0.00142813	0	0	-0.000255745	0	0.0433539	-0.0152087		0.0109912
0	-0.000205957	0	0	0.00203782		0.0032202	-0.00036782	0	-0.000590061	0	0	-0.00172198		-0.0104685	-0.00200686	0	0.000445895	0	0	-0.0383777		-0.0386482	0.0384768
0	0	0	-0.000220305	1.53184e-05	0.00148374	0.00348821		0	0	0	-0.000257404	0.00200039	-0.00556561	-0.00613728		0	0	0	0.000816057	-0.0429505	-0.031916	0.00660497
0	0	0	-0.000302197	0.00588608	0.00365117	0.00338015		0	0	0	-0.000443228	-0.00641766	-0.0177228	-0.000665218		0	0	0	0.000866476	-0.0522366	-0.0220042	-0.0175037
0	-0.000351118	0	0	0.00482264		0.00412771	0.00173807	0	-0.00054164	0	0	-0.0289025		-0.0213638	-0.0031065	0	-0.000197543	0	0	-0.0227476		-0.0387714	-0.0283738
0	-0.000276129	0	0	0.000653386		0.00262651	0.0010224	0	-0.00150985	0	0	0.0226003		-0.00415689	0.00820112	0	0.00110806	0	0	-0.0620758		-0.0476908	-0.0372066
0	0	0	-0.000281399	0.00394019	0.00244009	0.0028027		0	0	0	0.00101149	-0.0248938	-0.0235217	-0.000722766		0	0	0	-0.00139363	-0.0354465	-0.0109336	0.0745717
0	-6.9342e-05	0	0	0.00146919		-0.0017277	0.00042823	0	-0.00123364	0	0	0.0137962		0.0238145	0.00141406	0	-6.04862e-05	0	0	-0.0301062		-0.00532204	-0.0156179
0	-0.000129422	0	0	0.00227571		0.0018678	0.00173873	0	-0.000823109	0	0	0.00935611		0.00595981	0.00673583	0	-0.000775225	0	0	0.0120912		-0.00793219	0.0184491
-0.000172447	0	0	0		0.00437629	-0.00025472	0.000895321	-0.000188327	0	0	0		-0.0141448	0.0207112	0.0215323	-0.000341604	0	0	0		0.023004	0.0161273	0.00648716
0	0	-4.22089e-05	0	0.000543356	0.000395715		-0.00234249	0	0	0.000569889	0	-0.0132641	-0.040599		-1.74344e-05	0	0	-0.000647782	0	-0.00271702	-0.00392494		-0.00401708
0	-3.68939e-05	0	0	-0.00031811		-0.000630736	-0.00105429	0	-0.00253581	0	0	0.0372647		0.0563689	0.0322614	0	-0.000890967	0	0	0.00550488		0.0101157	0.00712988
0	-5.34572e-05	0	0	-0.000485897		4.15146e-05	-0.00141761	0	-0.00196272	0	0	0.0320162		0.0132632	0.0406689	0	-0.00137931	0	0	0.00693434		0.0223029	0.0142668
0	-4.51423e-05	0	0	-0.00148484		-0.000884116	-0.00030759	0	-0.00142333	0	0	0.0151575		0.0214493	0.0165862	0	-0.00100272	0	0	-0.00055185		0.00310922	-0.00485769
0	0	0	-0.000117143	0.00250512	0.00022316	0.00184172		0	0	0	-0.000754225	0.0113181	-0.00388423	0.0178117		0	0	0	-0.000854557	0.0390052	-0.00515199	0.0123191
0	4.50691e-05	0	0	-0.00277153		-0.00249487	-0.00222772	0	-0.00186553	0	0	0.034756		0.0397714	0.0174482	0	-0.000424631	0	0	-0.00269461		-0.00732699	-0.00811252
-3.79094e-05	0	0	0		-0.00169951	-0.00274402	-0.00292546	-0.00203647	0	0	0		0.0292953	0.02247	0.0461886	-0.00113769	0	0	0		0.0174916	0.00151071	0.0134695
0	0	7.98686e-05	0	-0.00497347	-0.000917584		-0.00418735	0	0	-0.000738356	0	0.0456226	-0.0221527		0.0250867	0	0	-0.00207749	0	-0.00169179	0.0181995		0.0182333
0	0	0.000129369	0	-0.00354245	-0.00439021		-0.0027909	0	0	-0.00281136	0	0.0378439	0.0320182		0.0251166	0	0	-0.0018819	0	0.00371364	0.0184797		0.00979203
0	0	0	0.000120557	-0.00554451	-0.00396347	-0.00379279		0	0	0	-0.00207302	0.0348634	0.0295354	0.0265931		0	0	0	-0.00111969	-6.85453e-06	0.0137412	0.0150267
0	-9.33942e-05	0	0	0.00108886		0.00152326	0.00254685	0	0.00180521	0	0	-0.0328898		-0.0670902	-0.0253476	0	-0.00150492	0	0	-0.00888532		0.00416642	0.0116246
0	0	0	-0.000120709	0.00156409	0.000561237	-0.000933498		0	0	0	-0.00174623	0.0452583	-0.00298893	0.00653392		0	0	0	-0.00094888	0.077711	-0.00454539	0.00609702
3.7906e-05	0	0	0		-0.000453681	2.33948e-05	-0.00210911	-0.00081672	0	0	0		-0.0104426	0.016875	0.0013231	-0.00141414	0	0	0		0.0233021	0.0149153	0.00374204
-7.18036e-06	0	0	0		0.00165156	-0.000689894	0.000367403	-0.00116861	0	0	0		0.00560275	0.0165015	0.0201695	-0.00031876	0	0	0		-0.0112326	9.52482e-05	0.00544462
0	6.35129e-05	0	0	-0.00125343		0.00562245	-0.00239256	0	-0.000993269	0	0	-0.00871819		0.0260824	-0.00725612	0	-0.00127376	0	0	-0.00915268		0.0351802	-0.0173094
0	0	0	-1.6989e-05	-0.00105461	0.00125635	0.00024426		0	0	0	-0.00017381	-0.00181937	0.0125989	-0.0172697		0	0	0	-0.000638888	-0.00838503	-0.00188312	-0.00157523
0	-1.36603e-05	0	0	-0.00113237		7.27773e-05	-0.000383437	0	0.000183059	0	0	-0.0279698		-0.013478	-0.0155844	0	-0.00181859	0	0	-0.0124537		0.00844863	-0.00150335
0	0	0	-1.68108e-05	-0.000813246	-0.000886619	0.000723869		0	0	0	-8.0786e-06	0.0086256	-0.0290734	-0.0127831		0	0	0	-8.64424e-05	0.0103512	-0.00425777	-0.0101393
0	0	0.00011062	0	-0.00276291	-0.0010519		-0.000469685	0	0	-0.00139931	0	0.00636128	0.000775933		0.0166876	0	0	-0.000495028	0	-0.0215403	-0.0140758		0.0250801
0	0	0	8.68503e-05	-0.000586033	-0.00151435	-0.0013831		0	0	0	-0.000725409	0.0217654	-0.0280148	0.0135301		0	0	0	0.000910115	-0.00422993	-0.0227664	-0.0194847
0	0	7.46194e-05	0	-0.00134364	-0.00213167		0.000292957	0	0	-0.000569639	0	0.00245509	0.00882813		0.0153541	0	0	-0.00116234	0	-0.000280619	-0.0297463		0.0432448
0	5.48721e-05	0	0	0.000447094		-0.000199318	0.00043568	0	-0.000699588	0	0	-0.00814822		0.0094814	0.00192553	0	-0.00165478	0	0	0.0110005		0.0187365	0.0811988
4.87143e-05	0	0	0		0.00111178	-0.000631332	0.000287563	-0.000925459	0	0	0		0.0237445	-0.0250489	0.0285367	0.000149454	0	0	0		0.00631991	-0.0105813	0.0324318
0	0.000126032	0	0	-0.0027054		-0.000798762	-0.00354299	0	-0.00101072	0	0	0.00738907		0.00854185	-0.00153255	0	-0.000639553	0	0	-0.00905636		0.00145626	-0.0151044
0	0	0	6.00102e-05	-0.00057295	0.000621766	0.000901312		0	0	0	0.000314899	0.0222378	-0.0246953	-0.0258566		0	0	0	4.73641e-05	-0.013833	-0.0181962	-0.0148209
0	0	0.000162963	0	-0.0031178	-0.00085178		0.000492662	0	0	-0.00132218	0	-0.0059675	0.0223576		0.00943607	0	0	-0.000456238	0	-0.0246768	-0.0180912		0.0169274
0	0	0	0.000150735	-0.0011166	0.000641853	-0.000185758		0	0	0	0.000513595	-0.0128129	-0.00529501	-0.0332467		0	0	0	0.00100492	-0.0122515	-0.0199074	-0.0170095
0	0	0	7.61727e-05	0.00136459	0.000171155	0.000151157		0	0	0	0.000390492	-0.00763845	-0.0162574	-0.0105187		0	0	0	-0.000709102	-0.0252446	0.00574911	0.0297814
0	0	0.000101313	0	0.000474095	-0.00276044		-0.000638753	0	0	-0.00078634	0	-0.00195763	0.0121024		0.0251584	0	0	-0.00362506	0	0.0218481	-0.030149		0.0282186
0	0	1.08076e-05	0	-0.00291988	0.00519982		0.00841823	0	0	-0.0009023	0	0.00881144	0.021333		-0.0199589	0	0	-0.0051204	0	-0.00540832	0.0988654		0.207755
0	0	0	0.000123903	-0.0117295	-0.00631911	-0.0064927		0	0	0	-0.00266503	0.0953782	0.118444	0.0447848		0	0	0	-0.00152474	-0.0164936	0.0335817	-0.00015375
-0.000147233	0	0	0		-0.000206202	0.00387406	0.0032787	0.00203939	0	0	0		-0.00432312	-0.047721	-0.016849	-0.00252113	0	0	0		-0.000453174	0.0477276	0.0134535
0	0	-6.24262e-05	0	-0.00509274	0.00458586		-0.00325954	0	0	0.00235269	0	-0.0323015	-0.0752166		-0.0375064	0	0	-0.00164086	0	-0.0547098	0.00686353		-0.0375819
0	0	-0.000271379	0	0.000902295	0.00361764		0.0115617	0	0	0.0011461	0	-0.0170809	-0.07352		-0.0458978	0	0	-0.00564412	0	-0.0216104	0.0183026		0.180849
-0.000231203	0	0	0		0.00874966	-0.00638995	0.0123881	0.00379746	0	0	0		-0.0590347	-0.0307836	-0.0469893	-0.00296374	0	0	0		0.0508721	-0.0602393	0.176716
0.000171183	0	0	0		-0.00820243	-0.00522673	-0.00602326	0.00226447	0	0	0		-0.0406572	-0.042568	-0.0111196	0.0060733	0	0	0		-0.107657	-0.0898644	-0.094496
0.000170837	0	0	0		-0.00940874	-0.010293	-0.00908682	0.00269665	0	0	0		-0.0648273	-0.0101699	-0.0352926	0.00630464	0	0	0		-0.105363	-0.0969347	-0.0985299
0	0	0	0.00021327	-0.00614491	-0.00761372	-0.00838616		0	0	0	-0.000204672	0.0441343	-0.0275638	-0.0111925		0	0	0	0.00480951	-0.0572756	-0.126856	-0.0929252
0	8.55871e-05	0	0	-0.00557342		-0.000553787	-0.00838539	0	0.000533824	0	0	-0.012199		0.00697112	0.0158124	0	-0.00118457	0	0	-0.0332353		-0.0289378	-0.0603247
0.000290487	0	0	0		-0.0117826	-0.00787354	-0.00628707	-0.000449183	0	0	0		0.044606	0.0189009	0.0522771	0.00755766	0	0	0		-0.120643	-0.11525	-0.09472
0	0	0	0.000166881	0.00701916	-0.0103593	-0.00740707		0	0	0	-0.00350902	0.0925036	0.028933	0.0661854		0	0	0	0.00285038	0.138579	-0.121666	-0.0945681
0	0	0	0.000474673	-0.0122496	-0.0126402	-0.0127094		0	0	0	-0.00143725	0.00364771	0.0111648	0.0435244		0	0	0	0.0109933	-0.149996	-0.161225	-0.16503
0.000224825	0	0	0		-0.010664	-0.00693104	-0.013303	-0.00254688	0	0	0		0.0266431	0.0549733	0.0339245	0.00592651	0	0	0		-0.140947	-0.0832446	-0.141255
0	0	0	0.00011518	0.00664175	0.000229836	-0.00525811		0	0	0	0.00171003	-0.065907	0.00370017	-0.0367632		0	0	0	0.00410663	0.106072	-0.0594983	-0.119556
0	0	0	0.000388193	-0.0133842	0.00135678	-0.0122274		0	0	0	-0.000114116	0.00461638	0.00935552	0.0136604		0	0	0	0.0100442	-0.172823	-0.0355987	-0.170631
0	0	0	0.000245711	-0.0108258	-0.00478333	-0.00474712		0	0	0	0.00234249	-0.0478786	-0.0265069	-0.0446833		0	0	0	0.00711176	-0.136341	-0.118617	-0.117499
0	0	0.00016965	0	0.000813633	-0.0153717		-0.00681522	0	0	0.000641557	0	0.00481209	0.0279657		0.0239374	0	0	0.000635494	0	0.0220236	-0.0985534		-0.102544
0	-3.40992e-06	0	0	0.00526434		0.000829339	-0.000522941	0	0.000366107	0	0	0.0249893		-0.00682923	0.01308	0	-0.000618749	0	0	0.0457475		-0.0433206	-0.0366501
0	0	0	-2.65547e-06	0.00149685	0.00412419	-0.0029771		0	0	0	0.00330154	-0.016788	-0.0131882	-0.0447032		0	0	0	0.000597858	-0.0446477	-0.0222468	-0.0985245
0	0.000119665	0	0	0.000763386		-0.00374493	-0.00840861	0	-7.5734e-05	0	0	-0.00658438		0.0140157	0.0290142	0	0.000690687	0	0	-0.0847831		-0.04507	-0.0519165
0	-8.46568e-05	0	0	0.00444993		0.00393495	0.00330785	0	0.00191221	0	0	-0.000753015		-0.00599563	0.0261928	0	-0.00674193	0	0	0.154874		0.0935645	0.12033
0	3.06156e-05	0	0	0.000530064		0.00257862	0.000600636	0	0.00256238	0	0	-0.00832757		-0.0330668	0.0170072	0	-0.00394395	0	0	0.0369909		0.0967669	0.0319103
0	0	0	4.97013e-06	-0.00627223	-0.00546968	-0.00316834		0	0	0	0.00177915	0.00243905	-0.0274848	-0.00455657		0	0	0	-0.00302361	-0.00202063	0.0868045	-0.00130841
0	0	5.48273e-05	0	-0.00292522	0.000304341		-0.000584632	0	0	0.00310077	0	-0.0571203	-0.0462044		-0.0269206	0	0	-0.00176497	0	-0.0305099	0.00407109		0.0102115
0	0	5.16122e-05	0	-0.00429782	-0.000412554		-0.000476182	0	0	0.00215098	0	-0.0321636	-0.0159337		-0.00802222	0	0	-0.0023222	0	-0.0269233	-0.00506306		0.00926378
-0.00012516	0	0	0		0.00329304	0.000729024	0.00414994	0.00196592	0	0	0		0.0438882	-0.0384203	-0.000778705	-0.00475963	0	0	0		0.0710418	0.00990713	0.134108
0	0	0	-6.25253e-05	0.000874102	0.00218305	-0.000240326		0	0	0	0.000218126	0.0140342	-0.021581	-0.017029		0	0	0	-0.000989954	0.0474918	-0.00353354	-0.00610474
0	0	8.18647e-05	0	-0.00189298	-0.00405475		0.0011422	0	0	-0.000640379	0	0.0109422	0.00332934		0.0136682	0	0	-0.000859227	0	-0.00881779	-0.0552733		0.00348619
0	0	0	2.77792e-05	-0.00102684	-0.00148562	0.00194874		0	0	0	-0.000878465	0.0397681	-0.0103401	0.0502797		0	0	0	-0.000693801	0.0229716	0.00515464	0.0396984
0	0	0	7.48786e-05	-0.00536796	0.000426948	-0.00279817		0	0	0	0.00057847	-0.017237	0.0145782	-0.0435589		0	0	0	0.000171655	-0.0525262	-0.0234382	-0.0303954
0.000173083	0	0	0		-0.00413188	-0.00233442	-0.0036937	0.00157417	0	0	0		-0.0186832	-0.00868633	-0.0312677	0.000643586	0	0	0		-0.04627	-0.0333926	-0.0220886
0.000116748	0	0	0		-0.00325996	-0.00433493	-0.00550854	0.00190782	0	0	0		-0.03054	-0.00151959	-0.0309529	0.00162044	0	0	0		-0.0444826	-0.0370698	-0.0493008
4.89664e-05	0	0	0		-0.000509828	-0.00550365	-0.00135484	6.62509e-05	0	0	0		0.00159538	-0.0245025	-0.0654095	-0.000811368	0	0	0		-0.0197954	-0.038473	-0.00860715
0	4.12861e-05	0	0	-0.00540608		-0.00505167	-0.00283286	0	0.000466453	0	0	-0.0267734		-0.0232654	-0.0276338	0	0.000353679	0	0	-0.0472801		-0.0527051	-0.0361933
-3.26059e-05	0	0	0		-0.00193697	-0.00747094	-0.00251821	0.00300413	0	0	0		-0.0494208	-0.028474	-0.0329811	0.000185773	0	0	0		-0.049653	-0.000848085	-0.0412173
0	0	-7.2378e-05	0	0.00112882	0.000245035		-2.25306e-05	0	0	0.000833393	0	-0.0059633	-0.0167601		-0.011234	0	0	-0.00300879	0	0.0250703	-0.0167672		0.0330126
-0.000194621	0	0	0		0.00192884	0.00334877	0.010021	0.0011368	0	0	0		-0.0212571	0.00711951	-0.0386306	-0.0025049	0	0	0		0.0399643	0.0165009	0.164705
-0.000100009	0	0	0		-0.000610501	-0.000384688	-0.0064643	0.00232188	0	0	0		-0.0342482	-0.0277821	-0.0373501	-0.00198897	0	0	0		-0.0144368	-0.0106539	-0.0488793
0	0	-7.78784e-05	0	0.00527325	0.00187305		-0.00350776	0	0	0.000409845	0	-0.0071142	-0.0251308		-0.0205439	0	0	-0.00276084	0	0.126068	-0.014357		-0.0349934
0	-0.000128047	0	0	-0.00155079		0.00157893	-0.00104317	0	-0.0011814	0	0	0.00430226		0.0187577	0.00299865	0	-0.00319767	0	0	-0.0143007		0.0436434	-0.0249475
0	0	0	-0.000119882	-0.00161883	-2.69413e-05	0.00166285		0	0	0	0.000815828	-0.00873372	-0.00526848	-0.0522221		0	0	0	-0.00198237	-0.0136755	8.15988e-05	0.0221848
0	-4.6341e-05	0	0	-0.00130731		-0.000576317	-0.00170729	0	0.000198385	0	0	-0.00609273		-0.0150759	0.00832114	0	-0.00331867	0	0	-0.00445002		0.0130785	-0.00820839
-9.65735e-05	0	0	0		0.000546157	0.00154516	-0.000759304	0.00114574	0	0	0		-0.0428588	-0.0189708	0.00415364	-0.000997042	0	0	0		-0.0260617	-0.0158023	-0.000136584
0	0	-4.76748e-05	0	0.00219563	-0.00109652		-0.00226963	0	0	0.000286301	0	0.0111467	-0.0077962		-0.0221849	0	0	-0.00348094	0	0.0312593	-0.0121007		-0.0178135
-3.67405e-05	0	0	0		0.00114208	0.000403315	4.45545e-05	-0.000418124	0	0	0		0.0105705	0.0163695	0.0018056	-0.00258663	0	0	0		0.0221657	0.0117955	0.0143866
0	-8.90505e-05	0	0	0.000706762		0.00201055	0.000313848	0	0.00026816	0	0	-0.0122034		0.0152002	0.00826484	0	-0.00383095	0	0	0.000882804		0.017362	0.00104773
0	0	0	-0.000119179	-0.000792831	0.0049451	0.00203091		0	0	0	-0.000829553	-0.00148317	0.0143286	-0.010951		0	0	0	-0.00415294	0.0142056	0.0548426	0.0119148
0	0	0	-0.000187015	0.00235686	0.00075385	0.0023104		0	0	0	-0.000410463	0.000695348	-0.00917765	0.0206287		0	0	0	-0.00400227	0.0224605	0.0103586	0.0424314
0	0	-3.22274e-05	0	-0.00154972	0.00184405		0.000927389	0	0	0.00119543	0	-0.0201132	-0.0041427		0.0073756	0	0	-0.00433321	0	-0.00500873	0.0234127		0.032623
0	0	-8.04537e-06	0	-0.00104061	-0.000518233		-0.000751734	0	0	0.000484388	0	0.0115698	0.00636771		-0.0131089	0	0	-0.003973	0	0.00611243	0.0238234		-0.022397
-9.54484e-05	0	0	0		0.000407159	-0.000430614	0.000740767	0.00205179	0	0	0		-0.0219152	-0.0478637	-0.0240414	-0.0026073	0	0	0		-0.0144604	-0.0218305	-0.00297311
0	0	-4.81209e-05	0	-0.000367701	0.00106183		-0.00106913	0	0	0.000404873	0	0.0438866	-0.0457076		0.0243275	0	0	-0.00451843	0	0.0319699	-0.0108217		0.01407
0	0	0.000109708	0	-0.00203812	-0.000749528		-0.00220808	0	0	0.00166998	0	-0.0346678	-0.0122167		-0.00832894	0	0	-0.00337304	0	-0.0103467	0.00504157		-0.00183877
0	5.96894e-05	0	0	-0.000444859		0.000660777	-0.000889927	0	6.76098e-05	0	0	1.21593e-05		-0.00351012	-0.00764471	0	-0.00412633	0	0	0.00983873		0.00173765	0.0449066
0	7.08838e-05	0	0	-0.000582784		-0.00138786	-0.000651687	0	0.00239462	0	0	-0.0231787		-0.0546589	-0.00330579	0	-0.00389361	0	0	0.00594079		-0.00975537	0.00789768
-5.65508e-06	0	0	0		-0.000957012	-0.0012196	-0.00210917	0.00325916	0	0	0		-0.0528526	-0.0650764	-0.0338503	-0.00222962	0	0	0		-0.0238664	-0.0104458	-0.0176418
0	0	0	-8.14381e-05	-0.000151396	0.00127858	-0.000163674		0	0	0	0.00111936	-0.0196295	-0.0582751	0.00906205		0	0	0	-0.00301397	0.00934219	0.019815	0.0162172
0	6.8849e-05	0	0	-0.000582963		0.000368953	-0.000549495	0	0.00315201	0	0	-0.0713174		-0.0682974	-0.00658122	0	-0.00353852	0	0	-0.00709942		0.0352611	-0.00726703
0	0	0	5.69081e-05	-0.00154412	-0.00526071	-0.000288844		0	0	0	0.00246781	-0.0385852	-0.0348749	-0.0327638		0	0	0	-0.00255101	0.0321416	0.00540373	0.0376143
0	0	0.00024072	0	-0.00280115	-0.00343919		-0.00461638	0	0	0.00675684	0	-0.0612046	-0.0922011		-0.0789757	0	0	-0.00133145	0	-0.020435	-0.0147883		-0.0349488
0	0	0.000146005	0	-0.00214705	-0.000662357		-0.0013746	0	0	0.00307227	0	-0.0467581	-0.0127094		-0.0492983	0	0	-0.00293666	0	0.00470218	0.00366291		0.0211726
0	0.000173672	0	0	-0.00400671		-0.00336996	-0.00306249	0	0.00331301	0	0	-0.0491963		-0.0465086	-0.0578226	0	-0.000823819	0	0	-0.0314224		-0.0318221	-0.0394391
7.58354e-05	0	0	0		-0.00125188	-0.00259715	-0.000683725	0.00391874	0	0	0		-0.0454178	-0.107318	-0.0141832	-0.0003211	0	0	0		-0.0437013	-0.0687723	0.0345955
0	0	4.74293e-05	0	-0.000382781	0.00184384		-0.00167674	0	0	0.000995041	0	-0.0250586	-0.015323		-0.0340605	0	0	-0.00385253	0	0.0318354	0.0300624		-0.0101969
-0.000121557	0	0	0		0.000346392	0.00433642	0.00151005	-0.00023008	0	0	0		0.0123092	-0.00817987	-0.0242981	-0.000912399	0	0	0		-0.00360331	0.00391176	-0.0142714
0	0	0	-4.34151e-05	-0.00161472	5.23925e-05	0.000151306		0	0	0	-0.000257523	-0.0154003	-0.0301516	0.033213		0	0	0	0.000480539	-0.0236854	-0.0420396	-0.0159365
0	0	-6.53845e-06	0	-0.00101018	-0.000732869		0.00174174	0	0	-0.000208658	0	0.0170447	0.00183785		-0.0448281	0	0	-0.00264341	0	0.0435107	0.00504383		0.0370114
-3.69405e-05	0	0	0		0.000809669	0.000241548	0.000200272	-0.000558304	0	0	0		0.0159025	0.00531155	0.0268923	0.000277128	0	0	0		-0.0192744	-0.0161233	0.0160313
0	0.000137468	0	0	-0.00205976		-0.00261992	-0.00198567	0	-0.000219739	0	0	-0.00653118		-0.0152144	-0.0277403	0	-0.00076446	0	0	-0.0163503		-0.0325221	-0.0204335
2.43505e-05	0	0	0		0.000984251	-0.000250816	-0.000179052	0.000297302	0	0	0		0.0115941	-0.0574609	-0.0230826	0.000905746	0	0	0		-0.000235558	-0.0488848	-0.0180233
3.70778e-05	0	0	0		0.00320032	2.08616e-05	0.00155991	0.000318162	0	0	0		-0.0115589	-0.00878504	0.00418198	-0.00240345	0	0	0		0.0472757	0.0138673	0.05423
0	3.67701e-05	0	0	-0.00104374		0.00094381	-0.00296131	0	-0.00180183	0	0	0.00681147		0.0314811	-0.00184828	0	-0.00309091	0	0	0.0291594		0.0318541	-0.0175712
0	0	0	-0.00011362	0.00457841	0.00155947	0.00369355		0	0	0	7.42401e-05	-0.0139734	0.00555047	0.00342318		0	0	0	-0.00189271	0.0464496	-0.017537	0.0235559
0	7.63893e-06	0	0	0.00129732		0.000640213	-0.00113815	0	1.75158e-05	0	0	-0.00909024		0.00547427	0.000989735	0	-0.00220144	0	0	-0.0226445		-0.00116903	-0.0126386
0	-9.59475e-05	0	0	0.000900626		0.00195616	0.000226319	0	0.00107043	0	0	-0.0325831		-0.0444981	-0.0145909	0	-0.00330016	0	0	0.03421		0.0216859	-0.0109928
0	0	0	-7.19258e-05	0.00211072	0.000360727	0.00413778		0	0	0	0.00213377	-0.0258909	-0.0403649	-0.046246		0	0	0	-0.00131924	0.00429577	-0.00838873	-0.0124294
0	0	0	-2.82122e-05	-0.00109637	0.0013184	0.00130004		0	0	0	0.00228674	-0.0296135	-0.0254277	-0.0158468		0	0	0	-0.00146324	-0.0336233	-0.00433433	-0.0193099
0	0	0	9.60072e-05	-0.00118282	-0.00167468	-0.00196493		0	0	0	0.00291787	-0.044208	-0.0430851	-0.0283875		0	0	0	0.00154529	-0.0628207	-0.0606018	-0.0661468
0	0	7.92471e-05	0	-0.00121245	-0.00172937		-0.0018909	0	0	0.00172335	0	-0.0387101	-0.0213338		-0.0146402	0	0	-0.000854894	0	-0.0256591	-0.02372		-0.0427652
-5.89581e-05	0	0	0		0.00126386	0.00213253	0.000968933	0.00202258	0	0	0		-0.00278002	-0.0377413	-0.0283013	-0.00132012	0	0	0		-0.0228685	-0.0254504	-0.0249331
0	0	0	-4.6662e-05	-0.00132492	0.00286129	0.00303769		0	0	0	0.00204766	-0.0395995	-0.0444932	-0.0544318		0	0	0	-0.00146743	-0.0101171	0.042306	0.0107198
0	0	4.21683e-07	0	0.00015229	0.0032039		-0.00108626	0	0	-0.000144991	0	-0.0176509	0.01217		-0.015339	0	0	-0.00457095	0	0.0234036	0.0837051		0.014745
0	0	0	6.85523e-05	-0.00029704	0.00197184	0.00102925		0	0	0	0.000832758	-0.0141448	-0.0208203	-0.0390215		0	0	0	-0.00147809	-0.00619945	0.0284903	0.00529611
2.27531e-05	0	0	0		-0.00100565	-0.00241596	0.000318855	-0.000451328	0	0	0		0.0522401	-0.0273615	0.037939	-0.00132838	0	0	0		-0.0297673	-0.0136409	-0.00622168
0	0	3.50056e-05	0	-0.00118482	-0.00290379		0.00128517	0	0	0.00012209	0	0.0373855	0.0184798		0.0168889	0	0	-0.00188326	0	-0.0229454	-0.0238193		0.00710645
0	0	-0.00013595	0	0.00167558	0.0056411		0.00737721	0	0	0.000952425	0	-0.0325671	-0.0466463		-0.0466278	0	0	-0.00582553	0	0.0521935	0.0587642		0.211867
0	0	0.000162119	0	-0.0105724	-0.00509256		-0.00102487	0	0	-0.00133936	0	0.0635165	0.0502253		0.0287677	0	0	0.00146831	0	-0.061627	-0.0859239		-0.040605
0.000141055	0	0	0		-0.002942	-0.000225961	-0.00204587	0.00116567	0	0	0		0.0139178	-0.030477	0.0271529	0.0010025	0	0	0		-0.0852455	0.00172204	-0.0764054
0.000310622	0	0	0		-0.0034982	-0.00538436	-0.0087364	-1.03841e-05	0	0	0		0.021171	0.0141934	0.000484228	0.00486428	0	0	0		-0.0905953	-0.0846802	-0.104277
0	0.00033212	0	0	-0.00582045		-0.0110569	-0.00799045	0	-0.00061431	0	0	0.0693529		0.059929	0.0530849	0	0.0037851	0	0	-0.0621556		-0.065946	-0.0534271
0	0	0	0.000366691	-0.00679442	-0.00818914	-0.0054011		0	0	0	0.000148692	0.0302106	0.0296584	0.0352624		0	0	0	0.00492628	-0.0831563	-0.0997806	-0.0854314
0	0.000126226	0	0	-0.00398108		-0.00416225	0.00614184	0	0.00123528	0	0	0.0162584		0.0235474	-0.0565667	0	-0.00134746	0	0	-0.0529623		-0.0630656	0.155763
0	0	0	0.000335123	-0.00499329	-0.00992289	-0.00775963		0	0	0	0.000132441	0.0436028	0.0130711	0.0181244		0	0	0	0.00550668	-0.0736229	-0.0631717	-0.0926955
0	0	0.000374681	0	-0.00801209	-0.00928453		-0.00881889	0	0	0.00015597	0	0.0109023	0.0386684		0.0406487	0	0	0.00422333	0	-0.0955098	-0.0871004		-0.0737882
0	0	0	3.65626e-05	0.00477687	0.00112563	0.000966191		0	0	0	0.000609854	-0.00857809	0.000625968	0.0159566		0	0	0	-0.000427456	0.0944684	0.010594	0.0105665
0	0.000229666	0	0	0.000687778		-0.00453004	-0.00425392	0	0.00113159	0	0	0.011947		0.047642	0.0374684	0	0.00116251	0	0	-0.00234625		-0.0603665	-0.0515018
0	0.000302963	0	0	-0.00601545		-0.00738907	-0.00743049	0	-0.00013051	0	0	0.0516436		0.0150489	0.0533059	0	0.00344578	0	0	-0.0464359		-0.0730578	-0.0714278
0	0.000206083	0	0	-0.00249004		-0.00509331	-0.000186324	0	0.000373938	0	0	0.0517934		0.0430477	0.0422283	0	0.00124907	0	0	-0.0643489		-0.0791031	-0.0203288
0	0.000178576	0	0	-3.33786e-06		-0.000727743	-0.000156432	0	0.00140389	0	0	0.0350686		0.0233305	0.00866118	0	0.000148813	0	0	-0.0324285		-0.0603682	-0.0243897
7.70957e-05	0	0	0		-0.00130036	0.000683933	0.000947982	0.00231449	0	0	0		-0.0187425	0.00463825	0.0116574	-0.000265066	0	0	0		-0.0159546	-0.00649124	0.0327311
0	0	0.000176224	0	-0.000360072	-0.00105557		-0.000538617	0	0	0.00222505	0	0.0257036	-0.0190369		0.0300602	0	0	-0.000495964	0	-0.00357652	-0.0451109		0.00495565
0	0	0.000244125	0	-0.00310436	-0.00244972		-0.00160003	0	0	0.0029297	0	-0.0182045	-0.0385783		0.0176728	0	0	-0.000416272	0	-0.0509574	-0.0172352		-0.0249569
0	0.00014521	0	0	-0.00027898		0.00131834	0.00124183	0	0.00281703	0	0	-0.0368077		-0.0354986	-0.0198132	0	-0.000779283	0	0	1.10865e-05		0.0333572	0.0403023
0	0.000229892	0	0	0.000993341		0.000655383	-0.0010407	0	0.00444655	0	0	-0.0195034		-0.0601358	-0.0258109	0	0.00162716	0	0	0.00658688		-0.0348713	-0.0156586
0.000104112	0	0	0		-0.000746846	0.000166118	0.000715554	0.00320692	0	0	0		-0.0130169	-0.0315121	-0.0354205	0.000732986	0	0	0		0.000651985	-0.0149385	0.024675
0.00010488	0	0	0		0.000487298	0.000163466	-0.00156534	0.00346393	0	0	0		-0.0413502	-0.00153255	-0.0303971	0.000493222	0	0	0		0.0241107	0.0171369	0.00992751
0	0	0.000238831	0	-0.001142	-0.00167033		-0.00147951	0	0	0.00197664	0	-0.00823629	-0.030214		-0.0124842	0	0	0.000854097	0	-0.00683936	-0.030053		-0.031542
0	0.000206498	0	0	-0.00314271		-5.76973e-05	-6.00517e-05	0	0.0012371	0	0	0.0053528		-0.00507846	0.0207162	0	-9.0079e-05	0	0	-0.0407028		-0.0500596	0.0166253
0	0	0	0.0001242	0.000713497	-0.000407994	0.000447661		0	0	0	0.0017431	-0.00173017	0.0156189	-0.00100037		0	0	0	0.000259052	0.0417406	-0.0176038	-0.00230852
0.000130174	0	0	0		-0.000231951	-0.000718504	0.000163823	0.00193347	0	0	0		-0.0143763	0.0209726	0.00298542	0.000470595	0	0	0		-0.0268638	-0.0353942	0.0339614
0	0	0.000246841	0	-0.00197887	0.000895709		-0.00252137	0	0	0.00131828	0	0.00434175	-0.0128621		0.00843278	0	0	0.000746996	0	-0.0379615	-0.0545016		-0.0495749
0	0.000201766	0	0	-0.00212261		-0.000172645	-0.000224173	0	0.00085354	0	0	0.0206487		-0.0064421	0.00746411	0	0.00079415	0	0	-0.0565273		-0.0566321	-0.00706217
0	0	0	0.000194454	-0.0021551	-0.00140887	-0.00142378		0	0	0	0.00235362	-0.0113365	-0.00144562	-0.0334492		0	0	0	0.00262715	-0.0615298	-0.0472602	-0.0739935
0	0	0	0.00013701	-0.00251123	-0.00203559	-0.00207391		0	0	0	0.000595974	0.00977337	-0.00508356	0.00970843		0	0	0	0.00363308	-0.056134	-0.0632757	-0.0717082
0	0	0.000260951	0	-0.00181282	-0.00506654		-0.00429389	0	0	0.000103618	0	0.0104761	0.00881535		0.00479665	0	0	0.00223152	0	-0.0322612	-0.0811714		-0.0705433
0	0	0	0.000170934	-0.00348189	-0.00347921	-0.0028255		0	0	0	0.00105728	0.0050039	-0.00299779	-0.00487354		0	0	0	0.00357462	-0.0731141	-0.0729014	-0.0873695
0	0	0	0.000194058	-0.00532067	-0.0025363	-0.00167486		0	0	0	0.00111692	-0.0231251	0.00726971	-0.0159419		0	0	0	0.00355885	-0.106135	-0.0525767	-0.0548228
0	0	0	0.000170288	-0.00341883	-0.00251555	-0.00170171		0	0	0	0.000807818	0.00124627	-0.0134072	-0.012403		0	0	0	0.00424004	-0.0645548	-0.0867038	-0.0842951
0	0	0.0001574	0	-0.00214615	-0.0028722		-0.00195867	0	0	-0.000152934	0	0.00944597	-0.00216401		0.0127702	0	0	0.000289929	0	0.0035992	-0.058368		-0.0235233
0	0	0	-5.36426e-06	-0.000776827	0.00240755	-0.000638247		0	0	0	-5.81428e-05	0.0162376	-0.00455761	0.0116856		0	0	0	-0.00075315	-0.0322013	0.0602874	-0.0389783
-3.08189e-05	0	0	0		0.00115967	0.00100544	0.00115377	-0.000446578	0	0	0		0.0306595	0.00601491	0.0192694	-0.00149436	0	0	0		-0.00460461	0.0180793	0.0370046
0	2.75626e-05	0	0	-0.00310606		-0.000436783	0.000443935	0	-0.000166031	0	0	-0.000629753		0.00693402	0.0496921	0	-0.00113945	0	0	-0.0299308		-0.0243854	0.0286435
0	0	0	-7.08622e-05	0.00107855	0.00233254	0.000843048		0	0	0	0.000232108	0.0116891	-0.017758	0.00306052		0	0	0	-0.000111291	0.015979	-0.0435666	-0.0296122
0	0	6.73187e-05	0	-0.00110629	-0.00113231		-0.00302106	0	0	-0.000131135	0	0.0065538	0.00730106		0.00159112	0	0	-0.000447052	0	-0.00741577	-0.0223512		-0.0644822
-0.000182508	0	0	0		0.00299153	0.0042299	0.00118509	-0.000798908	0	0	0		0.0217251	0.00707099	0.0297818	-0.002705	0	0	0		0.0442049	0.0355529	0.00836223
0	0	0	-0.000166841	2.23815e-05	0.00228399	0.00147954		0	0	0	-0.00110818	0.00808266	0.0214384	0.025539		0	0	0	-0.00462548	0.00315243	0.0724643	0.0524976
-0.000154002	0	0	0		0.00225687	0.000630528	0.000797242	-0.000571065	0	0	0		0.0250951	-0.00500572	0.0402577	-0.00272324	0	0	0		0.0260786	-0.00393024	0.0212574
0	0	-3.04219e-05	0	-0.0011082	-0.000242472		0.000657558	0	0	-0.00078136	0	0.008845	0.0104483		0.02009	0	0	-0.00289329	0	0.0044021	0.0278614		0.031747
0	0	0	-0.000135195	-0.000782698	9.28938e-05	0.000167042		0	0	0	0.000234493	0.00366983	-0.0239377	-0.016898		0	0	0	-0.00102301	-0.0143021	-0.0149452	-0.0284615
0	0	-4.5038e-05	0	-0.00222176	-0.00214314		-0.00149444	0	0	-0.00142148	0	0.00855333	0.00231069		0.0215389	0	0	-0.00122799	0	-0.0553815	-0.0430544		-0.0313539
0	0	0	-0.000200702	-0.00135136	-0.000368595	7.62641e-05		0	0	0	0.00082766	-0.0054121	-0.0338777	-0.0150744		0	0	0	-0.0011399	-0.00289008	-0.00493294	-0.021555
0	0	-0.00010458	0	-0.00294465	-0.00130576		0.00130248	0	0	-0.00142301	0	0.00429413	0.00262269		0.0390078	0	0	-0.00178647	0	-0.0612906	-0.0137509		0.0660839
0	0	0	-0.000165118	-0.00104246	-0.00114456	-0.000457734		0	0	0	0.000619355	-0.0100693	-0.0181636	-0.00978458		0	0	0	-0.000928903	-0.00834304	-0.0245475	-0.0283476
-0.000182172	0	0	0		-0.000243664	0.000305146	-0.000837207	-0.000169866	0	0	0		-0.00506562	-0.00192916	0.00567225	-0.00214035	0	0	0		-0.0110654	4.42266e-05	-0.0141877
0	0	0	-0.00032818	-0.000598967	0.00429377	0.00210765		0	0	0	0.00160315	-0.0104018	-0.0299408	-0.0236606		0	0	0	-0.00336813	0.015803	0.0807469	0.0256506
0	0	0	-0.000156672	-0.00229028	-0.00311914	-0.00101036		0	0	0	0.00199153	-0.0110225	-0.0331191	-0.0111067		0	0	0	0.000159174	-0.0546908	-0.0700846	-0.0282286
0	0	0	-0.00020402	-0.00273147	0.00042671	-0.000279367		0	0	0	0.00218229	-0.0334868	-0.0322338	-0.00890756		0	0	0	0.000380944	-0.0587525	-0.0153105	-0.0324358
0	0	0	-0.000265333	-5.41806e-05	0.00331256	0.00267124		0	0	0	0.00146235	-0.00311491	-0.0314347	-0.00559497		0	0	0	-0.00338345	0.00625235	0.056935	0.032252
-0.000366401	0	0	0		0.00365767	0.00355157	0.0010502	-0.000264184	0	0	0		-0.014341	-0.00502113	0.0192436	-0.00480695	0	0	0		0.0932554	0.0757654	0.0338354
0	0	0	-0.00026836	-0.000250071	0.00320932	0.00207663		0	0	0	0.00260565	-0.0400481	-0.0520621	-0.0442534		0	0	0	0.000385307	-0.0357392	-0.0303397	-0.0450746
0	0	-0.000157664	0	-0.000811279	0.00235114		-0.000878662	0	0	-0.00021357	0	0.011407	-0.0122615		0.0295371	0	0	-0.00202197	0	-0.0219839	0.0451874		-0.0146921
0	0	0	-0.000114214	-0.00100446	-0.000806332	-0.000906765		0	0	0	0.00157753	-0.00363377	-0.00114855	-0.0177864		0	0	0	0.000248037	-0.00886032	-0.0078713	-0.0467511
0	0	0	-0.000113778	-0.000805855	-0.00228888	0.00106159		0	0	0	0.0021476	-0.0287838	-0.0177763	-0.0148562		0	0	0	0.00105582	-0.0443411	-0.0441054	-0.00172582
0	0	0	-0.00010963	-0.00135145	-0.000604063	0.000119984		0	0	0	0.00320225	-0.0414709	-0.0477052	-0.0433858		0	0	0	0.000701414	-0.0476832	-0.0191816	-0.011487
0	0	0	-0.000108838	-0.000339895	0.00153166	-0.000194758		0	0	0	0.00261502	-0.0343238	-0.0509805	-0.0127424		0	0	0	0.000136962	-0.0448218	-0.000131011	0.00645256
0	0	-6.87735e-05	0	-9.74536e-05	0.00126931		0.00112045	0	0	0.00143324	0	-0.0205688	-0.0300002		0.00799906	0	0	-0.00167003	0	-0.00733268	0.0208173		0.046273
0	0	-2.4429e-05	0	-0.000719368	-0.0006378		5.98729e-05	0	0	0.00108218	0	0.0235028	-0.00424072		0.00906768	0	0	-0.000353766	0	-0.012612	-0.00477856		0.0114686
0	0	0	-4.29135e-05	-0.000970542	0.000217855	-0.000354588		0	0	0	0.000350279	0.00962913	0.00773394	-0.00285047		0	0	0	0.000451569	-0.0249821	0.00599203	-0.00659087
0	0	0	-3.48802e-05	-0.00180146	-0.00218472	-0.000684291		0	0	0	0.0020406	-0.00864276	-0.00985885	-0.0291753		0	0	0	0.00187158	-0.0279917	-0.0395928	-0.0358093
0	0	0	-8.12758e-05	-0.000494361	-0.000597835	0.000543296		0	0	0	0.00166132	-0.0224054	-0.0188304	-0.00848469		0	0	0	0.000978647	-0.0442391	-0.0368406	-0.0114652
0	0	0	-0.000152174	0.000396252	0.00119993	0.00127041		0	0	0	0.00149942	-0.0114163	-0.0211461	0.00629467		0	0	0	-0.00109694	0.0119088	0.0229326	0.0311289
-8.45893e-05	0	0	0		-0.00141916	0.000457525	-0.0011929	0.000898993	0	0	0		0.00301614	0.00396925	0.0104557	-7.9491e-05	0	0	0		-0.0147446	-0.000583708	-0.0166746
0	2.12402e-05	0	0	-0.00268725		0.000268996	-0.000841856	0	0.00085559	0	0	-0.0588164		-0.00901565	0.00744224	0	-0.000549598	0	0	-0.0185727		0.000181437	0.00209478
0	0	0	-9.75644e-05	0.000187337	0.00274387	0.0013198		0	0	0	0.00274789	-0.0279811	-0.0371674	-0.0346016		0	0	0	0.00114762	-0.031539	-0.0216826	-0.0293497
0	0	0	-6.6321e-05	0.000968486	0.0019809	0.00101969		0	0	0	0.00228075	-0.0227003	-0.0353877	-0.0200023		0	0	0	0.000547901	-0.0117679	-0.016366	-0.0150961
0	0	-8.21355e-06	0	-0.00063616	-0.000276119		-0.000260741	0	0	0.000804865	0	-0.0180006	-0.0212314		-0.0107495	0	0	-0.000602656	0	-0.00683832	-0.0144927		-0.000376672
0	0	-1.21756e-05	0	-5.9098e-05	-0.000185162		-0.00045383	0	0	0.00182738	0	-0.0193184	-0.0207598		-0.0253546	0	0	-0.000624117	0	-0.0126744	-0.00860614		-0.0198205
-0.000100774	0	0	0		0.00168461	0.000160217	0.00151387	0.000136643	0	0	0		0.0193644	-0.00243095	-0.016034	-0.000517026	0	0	0		0.0236826	0.00063026	-0.000792474
-8.87806e-05	0	0	0		0.00202224	0.00105059	0.000650108	0.000615457	0	0	0		-0.0276704	-0.0230683	0.00963366	0.000663751	0	0	0		-0.0114047	-0.0249449	0.00729448
0	0	-2.06504e-05	0	-0.00102895	0.000742793		-0.000265539	0	0	-0.000486658	0	0.00945428	0.00959152		0.00406978	0	0	-0.000794646	0	0.0056363	0.00440204		-0.0055348
-0.000103821	0	0	0		0.00380015	0.00097841	0.00240177	0.000814212	0	0	0		-0.0378269	-0.00323361	-0.010585	0.00039035	0	0	0		-0.0100801	0.00021863	0.0133812
0	0	-8.56767e-06	0	-0.00100377	8.02279e-05		-0.000568807	0	0	-0.000445174	0	0.0044792	0.0141721		0.0107201	0	0	-0.000657151	0	-0.00202587	0.00804317		0.00854468
-1.93978e-05	0	0	0		0.000438035	0.000760287	-0.000501543	0.00016653	0	0	0		-0.0128286	-0.00628337	-0.0306958	0.000201117	0	0	0		-0.00070864	0.00799361	0.00537488
-7.78893e-05	0	0	0		0.00132045	0.000549078	0.000277877	-0.000374227	0	0	0		0.00256801	0.00906703	0.0128037	-6.26737e-05	0	0	0		0.0159238	0.00526643	-0.00368619
-0.000103381	0	0	0		0.00697845	0.00131732	-0.000152022	-0.000528804	0	0	0		-0.000707	0.00132984	0.00242913	8.20531e-05	0	0	0		0.125632	-0.00522375	-0.00379735
0	0	0	-7.28296e-05	0.000572503	0.00253305	0.00198731		0	0	0	0.000410648	-0.00410023	-0.00248155	-0.0100916		0	0	0	-0.000443945	0.00628999	0.0218959	0.0211996
0	0	0	-5.98517e-05	-0.000865132	0.000466466	0.000229716		0	0	0	-0.000291969	0.00690916	0.011161	0.00262755		0	0	0	0.000383226	0.00569403	0.0152236	-0.00171801
0	0	0	-6.58441e-05	-0.000860244	0.00173104	0.000634491		0	0	0	0.000549179	-0.0339513	-0.0200692	-0.00583863		0	0	0	0.000677873	-0.00898984	-0.0145341	-0.00340712
0	0	7.18133e-06	0	-0.000818789	0.000813812		-0.000442624	0	0	0.00123705	0	-0.0207242	-0.0271979		-0.0026159	0	0	-0.000322446	0	-0.00384009	0.0104182		0.0100412
0	0	3.17038e-06	0	-2.26498e-05	0.00120431		-0.000963956	0	0	0.000841235	0	-0.00261065	-0.0282925		0.000311762	0	0	-0.000764562	0	0.013833	0.00170466		0.000296354
0	0	7.62449e-06	0	0.00170392	0.000628948		0.000404626	0	0	-0.000661921	0	-0.00592822	0.0177756		0.00575975	0	0	-0.00100299	0	0.0590807	0.0221022		0.0106501
0	-3.64493e-05	0	0	-0.00138655		0.00112334	0.000666559	0	0.000130767	0	0	0.00408825		-0.00866485	-0.00375482	0	-0.00109398	0	0	0.0120648		0.00994632	0.0192533
0	0	0	-4.70191e-05	0.000816345	8.35359e-05	0.000579864		0	0	0	0.000117481	0.0078221	-0.00120112	-0.0250463		0	0	0	-0.000268411	0.018224	0.00392997	0.0045248
0	0	0	-5.1277e-05	0.000505596	0.000706762	-0.000198156		0	0	0	-4.92111e-05	0.00449482	0.00376549	0.000923872		0	0	0	-0.000536282	0.00608939	0.00295898	0.00782374
0	5.4175e-05	0	0	-0.00149339		-1.4782e-05	-0.000524431	0	-6.08378e-05	0	0	-0.00307685		0.00970376	0.00236997	0	-0.00112372	0	0	-0.00630042		0.0127075	0.00154281
-4.05906e-05	0	0	0		-0.000448376	0.00231001	-0.000241101	-0.000335638	0	0	0		-0.0202765	0.000212789	0.0100421	0.000347061	0	0	0		0.00845978	0.0161909	-0.00364527
0	0	3.79955e-05	0	-0.000582248	-0.000342846		-0.000821918	0	0	-7.03523e-06	0	-0.00231445	-0.00122771		5.97835e-05	0	0	-0.000243992	0	-0.00100312	-0.0202323		-0.0125612
0	0	0	-2.00271e-05	-0.000148833	0.000213474	0.000427991		0	0	0	2.37341e-05	-0.00894612	0.00867018	-0.0106539		0	0	0	-0.00023681	-0.00116652	0.0122521	-0.00390571
0	8.54751e-05	0	0	-0.00149107		-0.000885189	-0.0013124	0	3.96177e-05	0	0	-0.00643823		-0.000548333	-0.00286955	0	0.000801871	0	0	-0.0289882		-0.0284428	-0.0279008
-4.0163e-05	0	0	0		0.00159097	0.00124076	-0.000115603	0.000139867	0	0	0		-0.000616699	-0.0134308	-0.0140386	0.000433141	0	0	0		0.0218123	-0.00332257	-0.021485
3.26748e-05	0	0	0		0.00087896	0.000135183	-0.000611126	0.000595163	0	0	0		-0.0371002	0.00105289	-0.00153649	0.00104168	0	0	0		-0.0196911	-0.0130499	-0.0271155
0	0	4.73644e-05	0	-0.000363916	0.00175849		0.000391632	0	0	0.00022028	0	0.00664183	-0.0241257		-0.000727683	0	0	8.50808e-06	0	-0.0119339	-0.00472564		0.00943255
0	0	5.71701e-05	0	1.77622e-05	0.000449091		-0.000113517	0	0	-0.000102935	0	0.0122265	-0.0151653		0.0099923	0	0	0.000513403	0	0.00631183	-0.0169096		-0.00121126
0	4.4181e-05	0	0	-0.000517726		0.000683099	0.000235409	0	-0.00153861	0	0	0.0215576		0.0228139	0.0278405	0	-0.000785482	0	0	-0.00358379		-0.000971228	0.0404992
0	7.63958e-05	0	0	-0.00185674		0.000684291	0.000792652	0	0.000920299	0	0	-0.0194201		-0.028028	-0.010168	0	0.000277452	0	0	0.00946671		-0.00253138	0.0160969
0.000184338	0	0	0		-0.00399807	-0.00280756	-0.00337318	-0.000577597	0	0	0		0.00320229	-0.0124669	0.011321	0.00258555	0	0	0		-0.0371239	-0.0362709	-0.0284263
0	0	0	0.00017461	-0.00168619	-0.00341681	-0.00457072		0	0	0	0.00081058	-0.0336891	-0.0279032	-0.0113574		0	0	0	0.000791937	-0.00437737	-0.0265916	-0.0239631
0	0	0	4.67044e-06	-0.00347796	0.00385639	-0.00293437		0	0	0	-0.000994822	0.00536036	-0.00634137	0.00395209		0	0	0	0.0018201	-0.0541689	0.0195335	-0.0412185
0	0	0.000224701	0	-0.00583351	-0.00559354		-0.00533447	0	0	0.00156228	0	-0.0321745	-0.0210904		-0.0258028	0	0	0.00186658	0	-0.0392747	-0.0377765		-0.0376138
0.000163278	0	0	0		-0.00394216	-0.00315112	-0.0042268	9.71066e-05	0	0	0		0.000271291	-0.034955	-0.00904176	0.00276436	0	0	0		-0.0451689	-0.0374321	-0.0430577
0	0	0	0.000125509	-0.00476423	-0.00222886	-0.00359401		0	0	0	-0.000372504	-0.0272627	-0.00498036	-0.012991		0	0	0	0.00135433	-0.0284357	-0.0268524	-0.029364
0	0	0	4.67096e-06	-0.00275058	0.00187537	-0.001665		0	0	0	-0.00191054	0.0069488	0.0320897	0.0152222		0	0	0	0.00108957	-0.0388608	0.00466695	-0.0379653
0	0	0	-7.72236e-05	-0.000136226	0.000959843	-0.00041315		0	0	0	-3.2136e-05	-0.0248411	-0.000777632	-0.031648		0	0	0	0.000297005	0.0136378	0.000483364	-0.00939688
-6.39706e-05	0	0	0		0.00154987	0.00159523	0.00054729	-0.00145223	0	0	0		0.00386623	-0.00441658	0.0154001	0.00079862	0	0	0		-0.0110634	-0.0120489	-0.0173884
-8.44796e-05	0	0	0		0.00103748	0.00115892	0.000538051	-0.00152755	0	0	0		-0.0115491	0.00265089	0.0023883	0.000206738	0	0	0		-0.0139436	-0.0117165	0.00410223
0	0	0	-9.19951e-05	-0.00136656	0.00125352	0.000352353		0	0	0	-0.00111353	0.00434107	-0.0262341	0.000224948		0	0	0	0.000663795	-0.0214411	-0.0328317	-0.0242328
0	0	-4.25018e-05	0	-0.000516921	0.00177759		-0.00274917	0	0	-0.000395684	0	0.00400221	-0.00329399		-0.0240496	0	0	-0.000793488	0	0.000471205	0.0331815		-0.0114298
-9.54025e-05	0	0	0		0.000555694	5.48363e-05	0.000159174	-0.0013788	0	0	0		0.00360435	0.00990283	0.00882846	0.000431333	0	0	0		-0.0121913	0.00183272	-0.0210216
-2.9893e-05	0	0	0		-0.0010424	-0.000985533	-0.000846326	0.000202841	0	0	0		-0.025381	-0.019497	-0.0143185	-7.62869e-06	0	0	0		-0.0163724	-0.0014725	-0.000818193
-7.17057e-05	0	0	0		0.000731826	0.000484765	-0.000541896	-0.000508128	0	0	0		-0.000272751	0.00193363	-0.000133693	-0.000523883	0	0	0		0.0119239	0.0130365	0.00715357
-8.12239e-05	0	0	0		0.00200468	0.00111279	0.000524282	-0.000323537	0	0	0		-0.00498751	0.0074217	0.0106994	-0.000216456	0	0	0		0.00283939	0.00569618	0.010595
0	0	-3.4915e-05	0	-0.000442475	0.000348419		-0.00092575	0	0	-0.000252081	0	0.0024679	-0.000529259		0.0016638	0	0	-0.000634843	0	-0.00149524	0.00227228		-0.00401041
0	0	0	-3.79943e-05	-0.000197649	0.000890911	2.12193e-05		0	0	0	-0.000562102	0.0159112	0.00224176	0.00428307		0	0	0	-0.000728648	-0.00139427	0.013802	0.00690389
-9.08976e-05	0	0	0		0.00117964	0.000519961	0.00040862	-8.80926e-05	0	0	0		-0.00774238	0.00366732	0.000715971	-0.000579888	0	0	0		0.00327504	-0.00359321	0.00762787
0	0	-3.41347e-05	0	-0.00135869	0.000492632		0.00122064	0	0	-0.000596627	0	0.00646782	0.0013504		-0.00345737	0	0	-0.000773688	0	-0.0104948	-0.000148565		0.0498829
0	0	0	-8.1654e-05	0.000375777	0.00179589	-0.000142038		0	0	0	-0.000145807	0.0118213	-0.0152391	0.000616074		0	0	0	-4.28429e-05	2.5332e-05	-0.00834659	-0.00859976
0	0	-4.17155e-05	0	0.000258774	0.000952899		-0.000131726	0	0	-0.00082262	0	0.0115779	0.0121948		0.012378	0	0	0.000325927	0	-0.0149336	-0.0124631		-0.0104907
0	-3.29268e-05	0	0	-0.000541925		0.000222325	-0.000768483	0	-0.00044139	0	0	0.00648713		0.0156881	0.0125947	0	-0.000134161	0	0	-0.0186201		-0.0157309	-0.0126113
0	0	0	-8.58868e-05	0.00066638	0.000837713	0.00239509		0	0	0	-0.000690838	0.000693023	0.0264512	-0.0133318		0	0	0	-0.000436864	0.0270726	0.0148011	0.045236
-4.60526e-05	0	0	0		0.000535339	0.000141978	0.000122219	-0.000431463	0	0	0		-0.00850081	0.00809282	-0.00713402	-0.000799069	0	0	0		0.0197312	0.0135616	0.0140402
-1.81271e-05	0	0	0		-0.000632495	-0.000320643	-0.00133675	-0.000657928	0	0	0		0.00581887	0.00952584	0.00413436	0.000277341	0	0	0		-0.0200736	-0.00668627	-0.0355619
-3.51157e-05	0	0	0		0.000733256	-0.000207573	-0.00215727	-0.000577603	0	0	0		0.00485504	0.00622612	-0.0215599	-0.000318438	0	0	0		-0.000669241	-0.00244808	-0.00861382
0	0	0	-8.53391e-05	-9.2119e-05	0.000626534	-0.000727415		0	0	0	-0.000640622	0.00671005	0.0126193	0.00507286		0	0	0	7.33575e-05	-0.0147091	0.0086714	-0.0188551
-5.66308e-05	0	0	0		0.000803769	-0.00014329	0.000509977	-0.000636514	0	0	0		0.00254253	0.00171751	0.00473106	-0.00110071	0	0	0		0.0311853	0.00144836	0.0250766
-5.56324e-05	0	0	0		0.000931859	0.000407845	-0.000541598	-0.000279011	0	0	0		0.00245905	0.0076772	0.00147048	0.00052397	0	0	0		-0.0266835	-0.00585577	-0.013475
0	0	-1.54194e-05	0	-0.000790685	-0.000359505		-0.000914186	0	0	-0.000274292	0	0.026489	0.000398338		0.00915492	0	0	7.1712e-07	0	0.00215188	-0.0113769		-0.0222957
-4.89057e-05	0	0	0		-0.000334918	0.00119469	-0.000134468	-0.000300259	0	0	0		-0.00675663	0.00977337	-0.00879067	-0.000967775	0	0	0		0.0169163	-0.00495723	0.0137417
0	0	0	-4.37812e-05	-0.000333458	-2.66731e-05	-3.49581e-05		0	0	0	-0.000309411	0.00687081	0.00258395	-0.00194874		0	0	0	-0.000516262	0.00573123	0.00637296	-0.00636429
4.58731e-06	0	0	0		-0.000236034	0.000116736	-0.00081107	1.1581e-05	0	0	0		-0.00509307	0.00313446	-0.00472254	0.000372981	0	0	0		0.0198705	-0.0103303	-0.0141885
-7.2335e-06	0	0	0		-0.000393629	-0.000300348	-0.00100926	-0.000229028	0	0	0		-0.00083074	0.00730094	0.00199184	0.00129415	0	0	0		-0.0231625	-0.0159044	-0.0336694
-7.60966e-06	0	0	0		0.000288725	9.11057e-05	-0.00139123	0.000170506	0	0	0		-0.004096	-0.00415796	-0.0220351	0.000316037	0	0	0		-0.00445303	-0.0147337	-0.00420776
0	0	0	-7.86892e-05	0.000282437	0.00179613	0.000613064		0	0	0	-0.000394142	0.00448433	0.0104794	-0.00368747		0	0	0	-0.000758537	0.0111428	0.0320374	-0.000422239
1.40415e-06	0	0	0		-0.000469804	-0.000966579	-0.000649869	-0.000271448	0	0	0		-0.00181079	-0.00185573	0.0029926	0.000469402	0	0	0		-0.00687999	-0.00535268	-0.0132277
-9.86841e-06	0	0	0		0.000432253	-0.000286549	-0.000280052	-0.000255422	0	0	0		0.000305682	-0.00857738	0.00374982	0.000274251	0	0	0		-0.00563598	-0.00107417	0.00130036
0	2.86505e-05	0	0	-0.00106096		-0.000234604	-0.00118721	0	-0.000354947	0	0	0.00927782		-0.000759363	0.00793794	0	0.000554719	0	0	-0.0142097		-0.00894371	-0.00500101
-3.26562e-05	0	0	0		0.000762731	-0.00014174	-0.000285178	3.56769e-05	0	0	0		-0.0185508	-0.0118417	-0.00367668	0.000294245	0	0	0		-0.00111362	-0.00916857	-0.00469032
0	0	2.03233e-05	0	-0.00105125	0.000358015		-0.00133473	0	0	-6.54039e-05	0	-0.00550956	-0.00173587		0.00188857	0	0	0.000527596	0	-0.00735304	-0.0126032		-0.013888
0	8.42571e-06	0	0	-0.000396252		0.00144672	-0.000657111	0	-0.000571415	0	0	0.00179535		0.00868019	0.00288627	0	0.000259686	0	0	-0.00678685		-0.010809	-0.00171015
0	0	0	-3.54176e-05	0.000612408	0.000140578	7.20322e-05		0	0	0	-0.000379842	0.00798696	0.00211656	-0.00349751		0	0	0	-9.66968e-05	0.00476354	0.00138304	0.00198096
7.91348e-06	0	0	0		-0.000568718	1.24574e-05	-0.000740081	-0.00045059	0	0	0		0.00243604	-0.000459731	0.00323638	-0.000356518	0	0	0		0.000868797	0.0169234	-0.00689748
0	-5.14285e-05	0	0	-0.00269678		0.00110418	-0.000250518	0	-0.000115183	0	0	-0.0297546		0.000627607	0.000996739	0	-0.000705858	0	0	0.0135098		0.0135006	0.00167921
0	0	0	-4.73092e-05	-0.000166565	0.00113475	0.000292093		0	0	0	-0.000727429	0.00586677	0.00865752	-0.00574592		0	0	0	0.000372402	-0.00482947	0.00430807	-0.0127538
0	0	0	-4.07218e-05	-0.000247329	0.000364751	0.000615925		0	0	0	-0.000418286	0.00560755	0.00328824	-0.00061664		0	0	0	-0.000273876	-0.00350744	0.00666714	0.00814226
-5.15773e-05	0	0	0		0.0017885	0.000530511	-0.000191063	-0.000809897	0	0	0		0.00331736	0.0129794	0.00666609	0.000370576	0	0	0		-0.0045135	-0.00066331	0.00254652
0	0	-2.04558e-05	0	0.000685811	0.00294128		-0.000449657	0	0	1.58959e-05	0	0.00386986	-0.00527757		0.000137031	0	0	-5.59893e-05	0	0.00691575	0.0105788		-0.0101143
-5.10476e-05	0	0	0		0.000529408	0.00225562	0.000420332	-6.77261e-05	0	0	0		0.00164679	-0.00497872	0.00149632	-0.000283286	0	0	0		0.00709981	0.00541511	0.00868064
0	-6.48974e-06	0	0	-0.000383943		-0.000128955	-0.00055635	0	-0.000447914	0	0	0.00804538		0.00723705	0.00192404	0	0.00010054	0	0	-0.00132206		-0.00331816	-0.0017862
-5.31732e-05	0	0	0		0.000925004	0.000708997	0.0003016	-0.000190088	0	0	0		-0.00458807	-0.00586063	0.00220633	0.000844893	0	0	0		-0.00758752	-0.00973436	-0.00793809
-3.83674e-05	0	0	0		0.000816613	0.000469059	-0.000336468	-0.000117118	0	0	0		-0.00151783	-6.28829e-05	0.00456738	0.000396737	0	0	0		-0.00415367	0.00460929	-0.00652224
0	2.50097e-05	0	0	-0.000465661		-0.000314742	-0.000844896	0	-0.000337316	0	0	0.00546896		0.00733763	0.00314662	0	-3.26777e-05	0	0	-0.00381175		0.00171259	-0.00656936
-5.23123e-05	0	0	0		0.00026536	0.00107679	-0.000146329	-0.000273239	0	0	0		-0.0043264	-0.00187573	-0.0101346	0.0005713	0	0	0		-0.00520626	-0.00666958	-0.00720021
-2.57857e-05	0	0	0		-6.88434e-06	0.000385016	-0.000905663	-0.000338272	0	0	0		-0.0015704	-0.00355101	0.000977933	0.000294292	0	0	0		0.00140914	-0.000810087	-0.00295386
-4.15633e-05	0	0	0		0.000379682	0.000653356	-0.000555128	-0.000274885	0	0	0		0.0018771	0.00304168	0.00289598	0.00012872	0	0	0		-0.00115126	0.00344664	-9.83179e-05
0	0	0	-6.16555e-05	0.000106066	0.000527024	0.0010294		0	0	0	-0.000321928	0.00258088	0.000540257	0.00630814		0	0	0	0.000152718	-0.00162283	-0.000531614	0.00621408
0	0	0	-3.67029e-05	0.000576496	0.000156939	0.000348479		0	0	0	-0.000372211	0.00459546	0.00167164	-0.00188443		0	0	0	-0.000211739	0.00641426	-0.000201702	0.00373647
0	0	0	-3.46171e-05	-0.000170201	3.17991e-05	0.000219226		0	0	0	-4.04576e-05	-0.0109887	0.000793904	-0.00688255		0	0	0	-8.47465e-05	-0.000621736	-0.000765026	-0.00153705
0	-1.47715e-05	0	0	-5.32568e-05		0.000280499	-0.000262856	0	-2.40473e-05	0	0	9.4831e-05		0.0011138	0.00282201	0	-0.000266647	0	0	-0.00560102		-0.000482798	0.00309703
0	0	0	-2.2066e-05	0.000291407	0.000373185	0.00184673		0	0	0	-0.000367428	-0.000998914	-0.00242794	-0.000475705		0	0	0	-0.000112834	0.00366253	0.0117473	-0.00504747
-1.24999e-06	0	0	0		0.000777483	-0.000163138	-0.00111061	-0.000267757	0	0	0		-0.00138876	0.00190321	0.00697219	-8.2918e-05	0	0	0		0.00146332	0.00860822	0.00264004
0	0	-2.60569e-06	0	-0.0011608	-0.000160009		-0.000281274	0	0	-3.14872e-05	0	-0.0119624	0.00254646		0.00156903	0	0	-0.000727028	0	0.00575259	0.00808424		0.000561386
0	0	0	-1.79525e-05	-0.000100672	-0.000460535	-0.000315994		0	0	0	-0.000160746	-0.00641868	0.00156704	0.00730374		0	0	0	-0.000198058	0.000277281	0.00234696	-0.00883716
0	0	0	1.95416e-05	-0.00036332	-0.00120786	-0.000343114		0	0	0	-8.36865e-05	0.00514784	-0.000560671	0.00144926		0	0	0	-0.000253602	-0.00702226	0.00339481	-0.00287703
0	0	0	-5.96082e-06	-0.00014776	0.00096643	-0.000547826		0	0	0	-0.000112582	-0.00918919	-0.00854126	0.00122181		0	0	0	-0.000217873	0.00221244	0.00867403	-0.00206116
0	0	-3.43499e-05	0	-0.000254333	0.0018366		-0.000207692	0	0	0.000342913	0	-0.00503686	-0.0104112		-0.000628501	0	0	-0.000949719	0	0.00499505	0.0170035		0.00809625
0	0	7.46677e-06	0	-0.00078702	0.00117213		-0.000793457	0	0	0.000282065	0	-0.00194952	-0.007873		-0.00374573	0	0	-0.000931923	0	0.00999939	0.0165661		0.00590354
0	0	2.89085e-05	0	-0.00054428	-0.000507653		-0.000757784	0	0	-4.0477e-05	0	0.00329512	-0.000317901		-0.00078693	0	0	-0.000655134	0	0.000329673	0.00343543		0.00528708
0	-6.8524e-06	0	0	-0.000442147		0.00011012	-0.000536919	0	-0.000253493	0	0	0.00376594		0.00137132	0.00061357	0	-0.00078438	0	0	0.00261158		0.00286108	0.0091497
0	-1.13394e-05	0	0	0.000224322		0.00046882	-0.000858247	0	-2.82275e-06	0	0	0.00359991		-0.00454137	0.00013268	0	-0.000886992	0	0	0.0111778		0.00805128	0.00729159
0	-2.61234e-05	0	0	0.000369608		0.000364035	-0.000410497	0	-0.000124742	0	0	-0.00385261		-0.00512636	0.000836521	0	-0.00086627	0	0	0.0120437		0.013417	0.00769669
0	-1.96735e-05	0	0	-0.000434637		0.000375092	-0.000324756	0	-8.43593e-05	0	0	-0.00173882		-0.00528711	0.00158918	0	-0.0010024	0	0	0.00894591		0.00841054	0.00556302
0	0	0	-2.20244e-05	-0.000489652	0.000401646	0.000484675		0	0	0	-0.000149228	-0.00643441	0.0104725	-0.00965208		0	0	0	-9.83143e-05	0.00206247	0.00022468	0.00793487
0	0	0	8.0087e-06	0.000264853	-5.1409e-05	-0.000379652		0	0	0	-0.000261562	-0.000779867	0.00493106	0.00326529		0	0	0	-0.000206737	0.00287181	0.000471026	0.00460517
0	0	0	-5.7543e-06	0.000571132	4.64618e-05	0.000548363		0	0	0	-0.00031526	0.00752226	-0.00558463	-7.98106e-05		0	0	0	4.0075e-05	-0.00432393	0.000665516	0.00362766
0	0	0	-5.76035e-05	0.00121561	0.000958592	0.000932097		0	0	0	-0.00094235	0.0134809	0.00501764	0.0203636		0	0	0	-7.78445e-05	-0.0014565	0.00255007	0.00274315
-9.49906e-05	0	0	0		0.000729591	0.00196409	0.00162545	-0.00115856	0	0	0		0.0128592	0.00699478	0.0180341	-0.000121331	0	0	0		0.000487	0.0164075	0.00411761
-8.58812e-05	0	0	0		0.00161788	0.00161803	0.00162095	-0.00147972	0	0	0		0.022471	0.0193476	0.0287653	1.82646e-05	0	0	0		-0.000552118	-0.00477949	0.00846967
0	0	0	-6.41648e-05	0.000993431	0.00157863	0.0012472		0	0	0	-0.00130821	0.0120228	0.0165457	0.0137635		0	0	0	0.000144037	-0.00427842	0.00262672	-0.00441945
0	0	0	-6.62497e-05	0.00141811	0.00228429	0.00137144		0	0	0	-0.000802035	0.0117779	0.00311303	0.00918663		0	0	0	0.000345173	-0.00241664	-0.000338733	-0.00550571
0	0	2.43977e-05	0	-0.000299603	0.00205466		0.000103205	0	0	-0.000105967	0	-0.00726715	-0.00325277		0.00776359	0	0	-0.000224142	0	-0.000421911	-0.00339484		-0.000172377
0	0	3.26606e-05	0	-0.000100553	-9.37879e-05		0.000179052	0	0	-0.000346399	0	0.00478408	0.001194		0.00897148	0	0	-0.000177792	0	0.00294319	-0.000243306		0.000196427
-2.58782e-05	0	0	0		0.00060907	0.000532448	0.000451893	3.39343e-05	0	0	0		-0.0045099	-0.00462267	-0.00234267	2.20493e-06	0	0	0		0.00472078	-0.000910342	-0.00128785
-5.40496e-05	0	0	0		0.000713795	0.000516266	0.000706553	0.000113191	0	0	0		-0.00512502	-0.00202399	-0.00754464	-0.000106031	0	0	0		0.00448948	0.0040285	0.00489402
-9.99203e-06	0	0	0		0.00064984	0.000179946	-0.000539452	5.40734e-06	0	0	0		-0.00470033	-0.000203609	-0.000413924	0.000171524	0	0	0		-0.00114447	-0.00234959	-0.00359172
0	0	2.10503e-06	0	0.000620306	0.0010227		0.000903249	0	0	-6.69998e-05	0	0.00116652	0.00210127		0.000782013	0	0	-0.00011601	0	0.00310293	0.00596574		0.00483334
-2.28381e-05	0	0	0		0.000136763	0.000111163	0.000437409	2.66948e-05	0	0	0		-0.000863612	-0.000552863	-0.00176048	-1.04949e-05	0	0	0		0.001344	-0.000339359	-0.00146616
-3.74746e-07	0	0	0		0.00054425	-0.00016281	-0.000591248	-2.54305e-05	0	0	0		-0.00401798	-0.00344306	-0.00168425	0.000223193	0	0	0		-0.000666857	0.000803113	-0.00308326
0	0	1.92028e-05	0	0.000796139	-0.000112236		0.000314385	0	0	-8.53163e-05	0	0.00141427	-0.00190148		-0.000274271	0	0	-0.000186887	0	0.0118622	-6.27339e-05		0.00593424
1.86016e-06	0	0	0		0.0003497	3.22759e-05	0.000179112	-8.1515e-05	0	0	0		-0.00281492	-0.000325054	-0.000474781	0.000322924	0	0	0		-0.00452387	-0.00658756	0.00480849
0	0	3.52869e-05	0	-0.000121534	-0.000262231		-0.000255466	0	0	-0.000544864	0	0.00246891	0.00452611		0.00325501	0	0	0.0002273	0	-7.54893e-05	-0.00383458		-0.00537896
0	0	0	2.29327e-05	5.72503e-05	-0.000110537	2.21133e-05		0	0	0	-0.000452763	0.00449741	0.0030064	0.00160468		0	0	0	0.000454215	-0.00104803	-0.00280005	0.000499457
0	0	0	3.02149e-05	-0.000725687	-0.000884235	-0.000323176		0	0	0	-0.000235572	0.00315228	0.00251153	-0.00287852		0	0	0	0.000584782	-0.00747132	-0.0069679	-0.003746
0	0	0	3.09812e-06	-0.000160515	-0.000150174	0.000796944		0	0	0	-9.2526e-05	-0.00410187	-0.00119314	-0.00732839		0	0	0	9.943e-05	0.00678244	-0.00218016	0.00691637
-2.57556e-06	0	0	0		0.00191623	0.000227541	9.12547e-05	7.16183e-06	0	0	0		-0.012159	3.29018e-05	0.000531942	0.000127603	0	0	0		0.00660238	0.00117055	-0.00129712
1.63514e-05	0	0	0		7.13468e-05	0.000916749	9.045e-05	-0.000158096	0	0	0		-0.00014016	-0.00867376	0.00393596	0.000251964	0	0	0		-0.00473467	0.00848681	-0.00466213
0	2.66213e-05	0	0	-4.09782e-05		-0.00024268	-0.000866115	0	-0.00045378	0	0	0.00162885		0.00443357	0.00484797	0	0.000204586	0	0	-0.00305668		-0.00418407	0.000788659
3.61759e-05	0	0	0		-0.000159115	0.000251859	5.60284e-05	-0.000262109	0	0	0		0.00185236	-0.00387803	0.000690579	0.00042534	0	0	0		-0.00350946	-0.00329441	-0.00241938
3.40339e-05	0	0	0		-0.000343084	-0.000197291	-0.000520498	-0.000165275	0	0	0		-0.000232488	0.0031662	0.00147694	0.000399415	0	0	0		-0.00369555	-0.00406817	-0.00208253
