# Supplementary material for: Single-cell spatial multi-omics and deep learning dissect enhancer-driven gene regulatory networks in liver zonation
Source: Nat Cell Biol. 2024 Jan 5;26(1):153–67. doi: 10.1038/s41556-023-01316-4 (PMC10791584; doi:10.1038/s41556-023-01316-4)
Supplement: Supplementary file 11 — Statistical source data. [file 41556_2023_1316_MOESM11_ESM.xlsx]

## Sheet: Figure 7c
Iteration	Gene	Value	Perturbation
1	Cdh1	1	Tcf7l1 OE
2	Cdh1	1	Tcf7l1 OE
3	Cdh1	1.39217	Tcf7l1 OE
4	Cdh1	1.50094	Tcf7l1 OE
5	Cdh1	2.22189	Tcf7l1 OE
6	Cdh1	2.26479	Tcf7l1 OE
7	Cdh1	1.82132	Tcf7l1 OE
8	Cdh1	1.78695	Tcf7l1 OE
9	Cdh1	2.22458	Tcf7l1 OE
10	Cdh1	2.26479	Tcf7l1 OE
11	Cdh1	1.82132	Tcf7l1 OE
12	Cdh1	1.78695	Tcf7l1 OE
1	Plxna2	1	Tcf7l1 OE
2	Plxna2	1	Tcf7l1 OE
3	Plxna2	2.85187	Tcf7l1 OE
4	Plxna2	2.95568	Tcf7l1 OE
5	Plxna2	2.99693	Tcf7l1 OE
6	Plxna2	3	Tcf7l1 OE
7	Plxna2	2.95277	Tcf7l1 OE
8	Plxna2	2.94991	Tcf7l1 OE
9	Plxna2	2.99715	Tcf7l1 OE
10	Plxna2	3	Tcf7l1 OE
11	Plxna2	2.95277	Tcf7l1 OE
12	Plxna2	2.94991	Tcf7l1 OE
1	Sgcz	1	Tcf7l1 OE
2	Sgcz	1	Tcf7l1 OE
3	Sgcz	0.921811	Tcf7l1 OE
4	Sgcz	0.863601	Tcf7l1 OE
5	Sgcz	0.863877	Tcf7l1 OE
6	Sgcz	0.866666	Tcf7l1 OE
7	Sgcz	0.863009	Tcf7l1 OE
8	Sgcz	0.860431	Tcf7l1 OE
9	Sgcz	0.863935	Tcf7l1 OE
10	Sgcz	0.866587	Tcf7l1 OE
11	Sgcz	0.862983	Tcf7l1 OE
12	Sgcz	0.860472	Tcf7l1 OE
1	Nt5e	1	Tcf7l1 OE
2	Nt5e	1	Tcf7l1 OE
3	Nt5e	0.846374	Tcf7l1 OE
4	Nt5e	0.78694	Tcf7l1 OE
5	Nt5e	0.793588	Tcf7l1 OE
6	Nt5e	0.797826	Tcf7l1 OE
7	Nt5e	0.789931	Tcf7l1 OE
8	Nt5e	0.786156	Tcf7l1 OE
9	Nt5e	0.793638	Tcf7l1 OE
10	Nt5e	0.797823	Tcf7l1 OE
11	Nt5e	0.789931	Tcf7l1 OE
12	Nt5e	0.786156	Tcf7l1 OE
1	Tenm3	1	Tcf7l1 OE
2	Tenm3	1	Tcf7l1 OE
3	Tenm3	0.849268	Tcf7l1 OE
4	Tenm3	0.816523	Tcf7l1 OE
5	Tenm3	0.820591	Tcf7l1 OE
6	Tenm3	0.821755	Tcf7l1 OE
7	Tenm3	0.817718	Tcf7l1 OE
8	Tenm3	0.816497	Tcf7l1 OE
9	Tenm3	0.820605	Tcf7l1 OE
10	Tenm3	0.821748	Tcf7l1 OE
11	Tenm3	0.817718	Tcf7l1 OE
12	Tenm3	0.816497	Tcf7l1 OE
1	Tcf7l1	1	Tcf7l1 OE
2	Tcf7l1	2.09436	Tcf7l1 OE
3	Tcf7l1	2.09436	Tcf7l1 OE
4	Tcf7l1	2.33988	Tcf7l1 OE
5	Tcf7l1	2.38333	Tcf7l1 OE
6	Tcf7l1	2.99967	Tcf7l1 OE
7	Tcf7l1	3	Tcf7l1 OE
8	Tcf7l1	2.4257	Tcf7l1 OE
9	Tcf7l1	2.3847	Tcf7l1 OE
10	Tcf7l1	2.99967	Tcf7l1 OE
11	Tcf7l1	2.99963	Tcf7l1 OE
12	Tcf7l1	2.4257	Tcf7l1 OE
1	Etnppl	1	Tcf7l1 OE
2	Etnppl	1	Tcf7l1 OE
3	Etnppl	2.26031	Tcf7l1 OE
4	Etnppl	2.35351	Tcf7l1 OE
5	Etnppl	3	Tcf7l1 OE
6	Etnppl	2.9987	Tcf7l1 OE
7	Etnppl	2.34146	Tcf7l1 OE
8	Etnppl	2.34142	Tcf7l1 OE
9	Etnppl	2.99851	Tcf7l1 OE
10	Etnppl	2.9987	Tcf7l1 OE
11	Etnppl	2.34146	Tcf7l1 OE
12	Etnppl	2.34142	Tcf7l1 OE
1	Glul	1	Tcf7l1 OE
2	Glul	1	Tcf7l1 OE
3	Glul	0.754709	Tcf7l1 OE
4	Glul	0.713446	Tcf7l1 OE
5	Glul	0.720602	Tcf7l1 OE
6	Glul	0.722676	Tcf7l1 OE
7	Glul	0.715016	Tcf7l1 OE
8	Glul	0.713216	Tcf7l1 OE
9	Glul	0.72064	Tcf7l1 OE
10	Glul	0.722587	Tcf7l1 OE
11	Glul	0.71497	Tcf7l1 OE
12	Glul	0.713301	Tcf7l1 OE
1	Cyp2e1	1	Tcf7l1 OE
2	Cyp2e1	1	Tcf7l1 OE
3	Cyp2e1	0.848358	Tcf7l1 OE
4	Cyp2e1	0.815221	Tcf7l1 OE
5	Cyp2e1	0.819045	Tcf7l1 OE
6	Cyp2e1	0.821667	Tcf7l1 OE
7	Cyp2e1	0.81727	Tcf7l1 OE
8	Cyp2e1	0.814958	Tcf7l1 OE
9	Cyp2e1	0.81904	Tcf7l1 OE
10	Cyp2e1	0.82164	Tcf7l1 OE
11	Cyp2e1	0.817267	Tcf7l1 OE
12	Cyp2e1	0.814981	Tcf7l1 OE
1	Hal	1	Tcf7l1 OE
2	Hal	1	Tcf7l1 OE
3	Hal	1.96252	Tcf7l1 OE
4	Hal	2.46627	Tcf7l1 OE
5	Hal	2.25296	Tcf7l1 OE
6	Hal	2.0789	Tcf7l1 OE
7	Hal	2.28077	Tcf7l1 OE
8	Hal	2.50475	Tcf7l1 OE
9	Hal	2.25391	Tcf7l1 OE
10	Hal	2.0789	Tcf7l1 OE
11	Hal	2.28077	Tcf7l1 OE
12	Hal	2.50475	Tcf7l1 OE
1	Aspg	1	Tcf7l1 OE
2	Aspg	1	Tcf7l1 OE
3	Aspg	2.26522	Tcf7l1 OE
4	Aspg	2.34262	Tcf7l1 OE
5	Aspg	2.30988	Tcf7l1 OE
6	Aspg	2.30711	Tcf7l1 OE
7	Aspg	2.34921	Tcf7l1 OE
8	Aspg	2.35069	Tcf7l1 OE
9	Aspg	2.30989	Tcf7l1 OE
10	Aspg	2.30719	Tcf7l1 OE
11	Aspg	2.34921	Tcf7l1 OE
12	Aspg	2.35069	Tcf7l1 OE
1	Arg1	1	Tcf7l1 OE
2	Arg1	1	Tcf7l1 OE
3	Arg1	1.39454	Tcf7l1 OE
4	Arg1	1.46368	Tcf7l1 OE
5	Arg1	1.44346	Tcf7l1 OE
6	Arg1	1.43492	Tcf7l1 OE
7	Arg1	1.45218	Tcf7l1 OE
8	Arg1	1.4599	Tcf7l1 OE
9	Arg1	1.44304	Tcf7l1 OE
10	Arg1	1.43495	Tcf7l1 OE
11	Arg1	1.45218	Tcf7l1 OE
12	Arg1	1.4599	Tcf7l1 OE
1	Ass1	1	Tcf7l1 OE
2	Ass1	1	Tcf7l1 OE
3	Ass1	1.56766	Tcf7l1 OE
4	Ass1	1.72413	Tcf7l1 OE
5	Ass1	1.71885	Tcf7l1 OE
6	Ass1	1.70751	Tcf7l1 OE
7	Ass1	1.72509	Tcf7l1 OE
8	Ass1	1.73678	Tcf7l1 OE
9	Ass1	1.72017	Tcf7l1 OE
10	Ass1	1.70751	Tcf7l1 OE
11	Ass1	1.72509	Tcf7l1 OE
12	Ass1	1.73678	Tcf7l1 OE
1	Dlgap1	1	Tcf7l1 OE
2	Dlgap1	1	Tcf7l1 OE
3	Dlgap1	1.27523	Tcf7l1 OE
4	Dlgap1	1.30771	Tcf7l1 OE
5	Dlgap1	1.29753	Tcf7l1 OE
6	Dlgap1	1.29411	Tcf7l1 OE
7	Dlgap1	1.30638	Tcf7l1 OE
8	Dlgap1	1.30949	Tcf7l1 OE
9	Dlgap1	1.29763	Tcf7l1 OE
10	Dlgap1	1.29427	Tcf7l1 OE
11	Dlgap1	1.30644	Tcf7l1 OE
12	Dlgap1	1.3092	Tcf7l1 OE
1	Lhpp	1	Tcf7l1 OE
2	Lhpp	1	Tcf7l1 OE
3	Lhpp	0.812389	Tcf7l1 OE
4	Lhpp	0.768348	Tcf7l1 OE
5	Lhpp	0.773915	Tcf7l1 OE
6	Lhpp	0.776301	Tcf7l1 OE
7	Lhpp	0.770435	Tcf7l1 OE
8	Lhpp	0.76816	Tcf7l1 OE
9	Lhpp	0.77395	Tcf7l1 OE
10	Lhpp	0.776233	Tcf7l1 OE
11	Lhpp	0.770392	Tcf7l1 OE
12	Lhpp	0.768214	Tcf7l1 OE
1	Tbx3	1	Tcf7l1 OE
2	Tbx3	1	Tcf7l1 OE
3	Tbx3	0.789803	Tcf7l1 OE
4	Tbx3	0.753209	Tcf7l1 OE
5	Tbx3	0.761534	Tcf7l1 OE
6	Tbx3	0.764136	Tcf7l1 OE
7	Tbx3	0.755727	Tcf7l1 OE
8	Tbx3	0.753241	Tcf7l1 OE
9	Tbx3	0.761552	Tcf7l1 OE
10	Tbx3	0.764046	Tcf7l1 OE
11	Tbx3	0.755688	Tcf7l1 OE
12	Tbx3	0.753321	Tcf7l1 OE
1	Tox	1	Tcf7l1 OE
2	Tox	1	Tcf7l1 OE
3	Tox	0.794966	Tcf7l1 OE
4	Tox	0.763981	Tcf7l1 OE
5	Tox	0.769652	Tcf7l1 OE
6	Tox	0.771044	Tcf7l1 OE
7	Tox	0.76519	Tcf7l1 OE
8	Tox	0.763925	Tcf7l1 OE
9	Tox	0.769654	Tcf7l1 OE
10	Tox	0.771032	Tcf7l1 OE
11	Tox	0.765182	Tcf7l1 OE
12	Tox	0.763937	Tcf7l1 OE
1	Lgr5	1	Tcf7l1 OE
2	Lgr5	1	Tcf7l1 OE
3	Lgr5	0.803829	Tcf7l1 OE
4	Lgr5	0.730021	Tcf7l1 OE
5	Lgr5	0.729458	Tcf7l1 OE
6	Lgr5	0.732833	Tcf7l1 OE
7	Lgr5	0.726313	Tcf7l1 OE
8	Lgr5	0.723383	Tcf7l1 OE
9	Lgr5	0.729459	Tcf7l1 OE
10	Lgr5	0.732832	Tcf7l1 OE
11	Lgr5	0.726313	Tcf7l1 OE
12	Lgr5	0.723383	Tcf7l1 OE
1	Sgcz	1	Tbx3 KD
2	Sgcz	1	Tbx3 KD
3	Sgcz	1	Tbx3 KD
4	Sgcz	1.00142	Tbx3 KD
5	Sgcz	1.00379	Tbx3 KD
6	Sgcz	1.00379	Tbx3 KD
7	Sgcz	1.00379	Tbx3 KD
8	Sgcz	1.00379	Tbx3 KD
9	Sgcz	1.00379	Tbx3 KD
10	Sgcz	1.00379	Tbx3 KD
11	Sgcz	1.00379	Tbx3 KD
12	Sgcz	1.00379	Tbx3 KD
1	Lhpp	1	Tbx3 KD
2	Lhpp	1	Tbx3 KD
3	Lhpp	1	Tbx3 KD
4	Lhpp	1.00057	Tbx3 KD
5	Lhpp	1.0009	Tbx3 KD
6	Lhpp	1.0009	Tbx3 KD
7	Lhpp	1.0009	Tbx3 KD
8	Lhpp	1.0009	Tbx3 KD
9	Lhpp	1.0009	Tbx3 KD
10	Lhpp	1.0009	Tbx3 KD
11	Lhpp	1.0009	Tbx3 KD
12	Lhpp	1.0009	Tbx3 KD
1	Cyp2e1	1	Tbx3 KD
2	Cyp2e1	1	Tbx3 KD
3	Cyp2e1	1	Tbx3 KD
4	Cyp2e1	0.99482	Tbx3 KD
5	Cyp2e1	0.99472	Tbx3 KD
6	Cyp2e1	0.994716	Tbx3 KD
7	Cyp2e1	0.994716	Tbx3 KD
8	Cyp2e1	0.994716	Tbx3 KD
9	Cyp2e1	0.994716	Tbx3 KD
10	Cyp2e1	0.994716	Tbx3 KD
11	Cyp2e1	0.994716	Tbx3 KD
12	Cyp2e1	0.994716	Tbx3 KD
1	Cdh1	1	Tbx3 KD
2	Cdh1	1	Tbx3 KD
3	Cdh1	0.545131	Tbx3 KD
4	Cdh1	0.624837	Tbx3 KD
5	Cdh1	0.639493	Tbx3 KD
6	Cdh1	0.639493	Tbx3 KD
7	Cdh1	0.639493	Tbx3 KD
8	Cdh1	0.639493	Tbx3 KD
9	Cdh1	0.639493	Tbx3 KD
10	Cdh1	0.639493	Tbx3 KD
11	Cdh1	0.639493	Tbx3 KD
12	Cdh1	0.639493	Tbx3 KD
1	Tox	1	Tbx3 KD
2	Tox	1	Tbx3 KD
3	Tox	1	Tbx3 KD
4	Tox	1.00075	Tbx3 KD
5	Tox	1.00058	Tbx3 KD
6	Tox	1.00058	Tbx3 KD
7	Tox	1.00058	Tbx3 KD
8	Tox	1.00058	Tbx3 KD
9	Tox	1.00058	Tbx3 KD
10	Tox	1.00058	Tbx3 KD
11	Tox	1.00058	Tbx3 KD
12	Tox	1.00058	Tbx3 KD
1	Glul	1	Tbx3 KD
2	Glul	1	Tbx3 KD
3	Glul	1	Tbx3 KD
4	Glul	1.00102	Tbx3 KD
5	Glul	1.00107	Tbx3 KD
6	Glul	1.00107	Tbx3 KD
7	Glul	1.00107	Tbx3 KD
8	Glul	1.00107	Tbx3 KD
9	Glul	1.00107	Tbx3 KD
10	Glul	1.00107	Tbx3 KD
11	Glul	1.00107	Tbx3 KD
12	Glul	1.00107	Tbx3 KD
1	Dlgap1	1	Tbx3 KD
2	Dlgap1	1	Tbx3 KD
3	Dlgap1	1.04782	Tbx3 KD
4	Dlgap1	1.0545	Tbx3 KD
5	Dlgap1	1.05458	Tbx3 KD
6	Dlgap1	1.05459	Tbx3 KD
7	Dlgap1	1.05459	Tbx3 KD
8	Dlgap1	1.05459	Tbx3 KD
9	Dlgap1	1.05459	Tbx3 KD
10	Dlgap1	1.05459	Tbx3 KD
11	Dlgap1	1.05459	Tbx3 KD
12	Dlgap1	1.05459	Tbx3 KD
1	Tcf7l1	1	Tbx3 KD
2	Tcf7l1	1	Tbx3 KD
3	Tcf7l1	1.61868	Tbx3 KD
4	Tcf7l1	1.62638	Tbx3 KD
5	Tcf7l1	1.73445	Tbx3 KD
6	Tcf7l1	1.73445	Tbx3 KD
7	Tcf7l1	1.73445	Tbx3 KD
8	Tcf7l1	1.73445	Tbx3 KD
9	Tcf7l1	1.73445	Tbx3 KD
10	Tcf7l1	1.73445	Tbx3 KD
11	Tcf7l1	1.73445	Tbx3 KD
12	Tcf7l1	1.73445	Tbx3 KD
1	Plxna2	1	Tbx3 KD
2	Plxna2	1	Tbx3 KD
3	Plxna2	1.02645	Tbx3 KD
4	Plxna2	1.16586	Tbx3 KD
5	Plxna2	1.17199	Tbx3 KD
6	Plxna2	1.17207	Tbx3 KD
7	Plxna2	1.17207	Tbx3 KD
8	Plxna2	1.17207	Tbx3 KD
9	Plxna2	1.17207	Tbx3 KD
10	Plxna2	1.17207	Tbx3 KD
11	Plxna2	1.17207	Tbx3 KD
12	Plxna2	1.17207	Tbx3 KD
1	Ass1	1	Tbx3 KD
2	Ass1	1	Tbx3 KD
3	Ass1	1.10284	Tbx3 KD
4	Ass1	1.12992	Tbx3 KD
5	Ass1	1.13192	Tbx3 KD
6	Ass1	1.13195	Tbx3 KD
7	Ass1	1.13195	Tbx3 KD
8	Ass1	1.13195	Tbx3 KD
9	Ass1	1.13195	Tbx3 KD
10	Ass1	1.13195	Tbx3 KD
11	Ass1	1.13195	Tbx3 KD
12	Ass1	1.13195	Tbx3 KD
1	Aspg	1	Tbx3 KD
2	Aspg	1	Tbx3 KD
3	Aspg	1.26829	Tbx3 KD
4	Aspg	1.27335	Tbx3 KD
5	Aspg	1.27347	Tbx3 KD
6	Aspg	1.27347	Tbx3 KD
7	Aspg	1.27347	Tbx3 KD
8	Aspg	1.27347	Tbx3 KD
9	Aspg	1.27347	Tbx3 KD
10	Aspg	1.27347	Tbx3 KD
11	Aspg	1.27347	Tbx3 KD
12	Aspg	1.27347	Tbx3 KD
1	Nt5e	1	Tbx3 KD
2	Nt5e	1	Tbx3 KD
3	Nt5e	1	Tbx3 KD
4	Nt5e	1.00101	Tbx3 KD
5	Nt5e	1.00099	Tbx3 KD
6	Nt5e	1.00099	Tbx3 KD
7	Nt5e	1.00099	Tbx3 KD
8	Nt5e	1.00099	Tbx3 KD
9	Nt5e	1.00099	Tbx3 KD
10	Nt5e	1.00099	Tbx3 KD
11	Nt5e	1.00099	Tbx3 KD
12	Nt5e	1.00099	Tbx3 KD
1	Tbx3	1	Tbx3 KD
2	Tbx3	0	Tbx3 KD
3	Tbx3	0	Tbx3 KD
4	Tbx3	0	Tbx3 KD
5	Tbx3	0	Tbx3 KD
6	Tbx3	0	Tbx3 KD
7	Tbx3	0	Tbx3 KD
8	Tbx3	0	Tbx3 KD
9	Tbx3	0	Tbx3 KD
10	Tbx3	0	Tbx3 KD
11	Tbx3	0	Tbx3 KD
12	Tbx3	0	Tbx3 KD
1	Tenm3	1	Tbx3 KD
2	Tenm3	1	Tbx3 KD
3	Tenm3	1	Tbx3 KD
4	Tenm3	0.999665	Tbx3 KD
5	Tenm3	0.99962	Tbx3 KD
6	Tenm3	0.999618	Tbx3 KD
7	Tenm3	0.999618	Tbx3 KD
8	Tenm3	0.999618	Tbx3 KD
9	Tenm3	0.999618	Tbx3 KD
10	Tenm3	0.999618	Tbx3 KD
11	Tenm3	0.999618	Tbx3 KD
12	Tenm3	0.999618	Tbx3 KD
1	Hal	1	Tbx3 KD
2	Hal	1	Tbx3 KD
3	Hal	2.86162	Tbx3 KD
4	Hal	2.77148	Tbx3 KD
5	Hal	2.77192	Tbx3 KD
6	Hal	2.77262	Tbx3 KD
7	Hal	2.77262	Tbx3 KD
8	Hal	2.77262	Tbx3 KD
9	Hal	2.77262	Tbx3 KD
10	Hal	2.77262	Tbx3 KD
11	Hal	2.77262	Tbx3 KD
12	Hal	2.77262	Tbx3 KD
1	Lgr5	1	Tbx3 KD
2	Lgr5	1	Tbx3 KD
3	Lgr5	0.823879	Tbx3 KD
4	Lgr5	0.824308	Tbx3 KD
5	Lgr5	0.824176	Tbx3 KD
6	Lgr5	0.824176	Tbx3 KD
7	Lgr5	0.824176	Tbx3 KD
8	Lgr5	0.824176	Tbx3 KD
9	Lgr5	0.824176	Tbx3 KD
10	Lgr5	0.824176	Tbx3 KD
11	Lgr5	0.824176	Tbx3 KD
12	Lgr5	0.824176	Tbx3 KD
1	Arg1	1	Tbx3 KD
2	Arg1	1	Tbx3 KD
3	Arg1	1.16118	Tbx3 KD
4	Arg1	1.17648	Tbx3 KD
5	Arg1	1.1766	Tbx3 KD
6	Arg1	1.1766	Tbx3 KD
7	Arg1	1.1766	Tbx3 KD
8	Arg1	1.1766	Tbx3 KD
9	Arg1	1.1766	Tbx3 KD
10	Arg1	1.1766	Tbx3 KD
11	Arg1	1.1766	Tbx3 KD
12	Arg1	1.1766	Tbx3 KD
1	Etnppl	1	Tbx3 KD
2	Etnppl	1	Tbx3 KD
3	Etnppl	1.40428	Tbx3 KD
4	Etnppl	1.43208	Tbx3 KD
5	Etnppl	1.44714	Tbx3 KD
6	Etnppl	1.44714	Tbx3 KD
7	Etnppl	1.44714	Tbx3 KD
8	Etnppl	1.44714	Tbx3 KD
9	Etnppl	1.44714	Tbx3 KD
10	Etnppl	1.44714	Tbx3 KD
11	Etnppl	1.44714	Tbx3 KD
12	Etnppl	1.44714	Tbx3 KD
1	Sgcz	1	Tcf7l1 KD
2	Sgcz	1	Tcf7l1 KD
3	Sgcz	2.46328	Tcf7l1 KD
4	Sgcz	2.46609	Tcf7l1 KD
5	Sgcz	2.46609	Tcf7l1 KD
6	Sgcz	2.46609	Tcf7l1 KD
7	Sgcz	2.46609	Tcf7l1 KD
8	Sgcz	2.46609	Tcf7l1 KD
9	Sgcz	2.46609	Tcf7l1 KD
10	Sgcz	2.46609	Tcf7l1 KD
11	Sgcz	2.46609	Tcf7l1 KD
12	Sgcz	2.46609	Tcf7l1 KD
1	Lhpp	1	Tcf7l1 KD
2	Lhpp	1	Tcf7l1 KD
3	Lhpp	2.09886	Tcf7l1 KD
4	Lhpp	2.09886	Tcf7l1 KD
5	Lhpp	2.09886	Tcf7l1 KD
6	Lhpp	2.09886	Tcf7l1 KD
7	Lhpp	2.09886	Tcf7l1 KD
8	Lhpp	2.09886	Tcf7l1 KD
9	Lhpp	2.09886	Tcf7l1 KD
10	Lhpp	2.09886	Tcf7l1 KD
11	Lhpp	2.09886	Tcf7l1 KD
12	Lhpp	2.09886	Tcf7l1 KD
1	Cyp2e1	1	Tcf7l1 KD
2	Cyp2e1	1	Tcf7l1 KD
3	Cyp2e1	1.60249	Tcf7l1 KD
4	Cyp2e1	1.61535	Tcf7l1 KD
5	Cyp2e1	1.61555	Tcf7l1 KD
6	Cyp2e1	1.61555	Tcf7l1 KD
7	Cyp2e1	1.61555	Tcf7l1 KD
8	Cyp2e1	1.61555	Tcf7l1 KD
9	Cyp2e1	1.61555	Tcf7l1 KD
10	Cyp2e1	1.61555	Tcf7l1 KD
11	Cyp2e1	1.61555	Tcf7l1 KD
12	Cyp2e1	1.61555	Tcf7l1 KD
1	Cdh1	1	Tcf7l1 KD
2	Cdh1	1	Tcf7l1 KD
3	Cdh1	0.847294	Tcf7l1 KD
4	Cdh1	0.834644	Tcf7l1 KD
5	Cdh1	0.834141	Tcf7l1 KD
6	Cdh1	0.834141	Tcf7l1 KD
7	Cdh1	0.834141	Tcf7l1 KD
8	Cdh1	0.834141	Tcf7l1 KD
9	Cdh1	0.834141	Tcf7l1 KD
10	Cdh1	0.834141	Tcf7l1 KD
11	Cdh1	0.834141	Tcf7l1 KD
12	Cdh1	0.834141	Tcf7l1 KD
1	Tox	1	Tcf7l1 KD
2	Tox	1	Tcf7l1 KD
3	Tox	2.48884	Tcf7l1 KD
4	Tox	2.49115	Tcf7l1 KD
5	Tox	2.49115	Tcf7l1 KD
6	Tox	2.49115	Tcf7l1 KD
7	Tox	2.49115	Tcf7l1 KD
8	Tox	2.49115	Tcf7l1 KD
9	Tox	2.49115	Tcf7l1 KD
10	Tox	2.49115	Tcf7l1 KD
11	Tox	2.49115	Tcf7l1 KD
12	Tox	2.49115	Tcf7l1 KD
1	Glul	1	Tcf7l1 KD
2	Glul	1	Tcf7l1 KD
3	Glul	2.10104	Tcf7l1 KD
4	Glul	2.11238	Tcf7l1 KD
5	Glul	2.11238	Tcf7l1 KD
6	Glul	2.11238	Tcf7l1 KD
7	Glul	2.11238	Tcf7l1 KD
8	Glul	2.11238	Tcf7l1 KD
9	Glul	2.11238	Tcf7l1 KD
10	Glul	2.11238	Tcf7l1 KD
11	Glul	2.11238	Tcf7l1 KD
12	Glul	2.11238	Tcf7l1 KD
1	Dlgap1	1	Tcf7l1 KD
2	Dlgap1	1	Tcf7l1 KD
3	Dlgap1	0.913985	Tcf7l1 KD
4	Dlgap1	0.908787	Tcf7l1 KD
5	Dlgap1	0.908789	Tcf7l1 KD
6	Dlgap1	0.908789	Tcf7l1 KD
7	Dlgap1	0.908789	Tcf7l1 KD
8	Dlgap1	0.908789	Tcf7l1 KD
9	Dlgap1	0.908789	Tcf7l1 KD
10	Dlgap1	0.908789	Tcf7l1 KD
11	Dlgap1	0.908789	Tcf7l1 KD
12	Dlgap1	0.908789	Tcf7l1 KD
1	Tcf7l1	1	Tcf7l1 KD
2	Tcf7l1	0	Tcf7l1 KD
3	Tcf7l1	0	Tcf7l1 KD
4	Tcf7l1	0	Tcf7l1 KD
5	Tcf7l1	0	Tcf7l1 KD
6	Tcf7l1	0	Tcf7l1 KD
7	Tcf7l1	0	Tcf7l1 KD
8	Tcf7l1	0	Tcf7l1 KD
9	Tcf7l1	0	Tcf7l1 KD
10	Tcf7l1	0	Tcf7l1 KD
11	Tcf7l1	0	Tcf7l1 KD
12	Tcf7l1	0	Tcf7l1 KD
1	Plxna2	1	Tcf7l1 KD
2	Plxna2	1	Tcf7l1 KD
3	Plxna2	0.827679	Tcf7l1 KD
4	Plxna2	0.817105	Tcf7l1 KD
5	Plxna2	0.816559	Tcf7l1 KD
6	Plxna2	0.816561	Tcf7l1 KD
7	Plxna2	0.816561	Tcf7l1 KD
8	Plxna2	0.816561	Tcf7l1 KD
9	Plxna2	0.816561	Tcf7l1 KD
10	Plxna2	0.816561	Tcf7l1 KD
11	Plxna2	0.816561	Tcf7l1 KD
12	Plxna2	0.816561	Tcf7l1 KD
1	Ass1	1	Tcf7l1 KD
2	Ass1	1	Tcf7l1 KD
3	Ass1	0.913361	Tcf7l1 KD
4	Ass1	0.897847	Tcf7l1 KD
5	Ass1	0.896559	Tcf7l1 KD
6	Ass1	0.896565	Tcf7l1 KD
7	Ass1	0.896565	Tcf7l1 KD
8	Ass1	0.896565	Tcf7l1 KD
9	Ass1	0.896565	Tcf7l1 KD
10	Ass1	0.896565	Tcf7l1 KD
11	Ass1	0.896565	Tcf7l1 KD
12	Ass1	0.896565	Tcf7l1 KD
1	Aspg	1	Tcf7l1 KD
2	Aspg	1	Tcf7l1 KD
3	Aspg	0.885472	Tcf7l1 KD
4	Aspg	0.882301	Tcf7l1 KD
5	Aspg	0.882302	Tcf7l1 KD
6	Aspg	0.882302	Tcf7l1 KD
7	Aspg	0.882302	Tcf7l1 KD
8	Aspg	0.882302	Tcf7l1 KD
9	Aspg	0.882302	Tcf7l1 KD
10	Aspg	0.882302	Tcf7l1 KD
11	Aspg	0.882302	Tcf7l1 KD
12	Aspg	0.882302	Tcf7l1 KD
1	Nt5e	1	Tcf7l1 KD
2	Nt5e	1	Tcf7l1 KD
3	Nt5e	1.85565	Tcf7l1 KD
4	Nt5e	1.85565	Tcf7l1 KD
5	Nt5e	1.85565	Tcf7l1 KD
6	Nt5e	1.85565	Tcf7l1 KD
7	Nt5e	1.85565	Tcf7l1 KD
8	Nt5e	1.85565	Tcf7l1 KD
9	Nt5e	1.85565	Tcf7l1 KD
10	Nt5e	1.85565	Tcf7l1 KD
11	Nt5e	1.85565	Tcf7l1 KD
12	Nt5e	1.85565	Tcf7l1 KD
1	Tbx3	1	Tcf7l1 KD
2	Tbx3	1	Tcf7l1 KD
3	Tbx3	1.95315	Tcf7l1 KD
4	Tbx3	1.9555	Tcf7l1 KD
5	Tbx3	1.9555	Tcf7l1 KD
6	Tbx3	1.9555	Tcf7l1 KD
7	Tbx3	1.9555	Tcf7l1 KD
8	Tbx3	1.9555	Tcf7l1 KD
9	Tbx3	1.9555	Tcf7l1 KD
10	Tbx3	1.9555	Tcf7l1 KD
11	Tbx3	1.9555	Tcf7l1 KD
12	Tbx3	1.9555	Tcf7l1 KD
1	Tenm3	1	Tcf7l1 KD
2	Tenm3	1	Tcf7l1 KD
3	Tenm3	1.81289	Tcf7l1 KD
4	Tenm3	1.81327	Tcf7l1 KD
5	Tenm3	1.81327	Tcf7l1 KD
6	Tenm3	1.81327	Tcf7l1 KD
7	Tenm3	1.81327	Tcf7l1 KD
8	Tenm3	1.81327	Tcf7l1 KD
9	Tenm3	1.81327	Tcf7l1 KD
10	Tenm3	1.81327	Tcf7l1 KD
11	Tenm3	1.81327	Tcf7l1 KD
12	Tenm3	1.81327	Tcf7l1 KD
1	Hal	1	Tcf7l1 KD
2	Hal	1	Tcf7l1 KD
3	Hal	0.854972	Tcf7l1 KD
4	Hal	0.847302	Tcf7l1 KD
5	Hal	0.84732	Tcf7l1 KD
6	Hal	0.84732	Tcf7l1 KD
7	Hal	0.84732	Tcf7l1 KD
8	Hal	0.84732	Tcf7l1 KD
9	Hal	0.84732	Tcf7l1 KD
10	Hal	0.84732	Tcf7l1 KD
11	Hal	0.84732	Tcf7l1 KD
12	Hal	0.84732	Tcf7l1 KD
1	Lgr5	1	Tcf7l1 KD
2	Lgr5	1	Tcf7l1 KD
3	Lgr5	2.29859	Tcf7l1 KD
4	Lgr5	2.33412	Tcf7l1 KD
5	Lgr5	2.33921	Tcf7l1 KD
6	Lgr5	2.33921	Tcf7l1 KD
7	Lgr5	2.33921	Tcf7l1 KD
8	Lgr5	2.33921	Tcf7l1 KD
9	Lgr5	2.33921	Tcf7l1 KD
10	Lgr5	2.33921	Tcf7l1 KD
11	Lgr5	2.33921	Tcf7l1 KD
12	Lgr5	2.33921	Tcf7l1 KD
1	Arg1	1	Tcf7l1 KD
2	Arg1	1	Tcf7l1 KD
3	Arg1	0.925678	Tcf7l1 KD
4	Arg1	0.9173	Tcf7l1 KD
5	Arg1	0.91731	Tcf7l1 KD
6	Arg1	0.91731	Tcf7l1 KD
7	Arg1	0.91731	Tcf7l1 KD
8	Arg1	0.91731	Tcf7l1 KD
9	Arg1	0.91731	Tcf7l1 KD
10	Arg1	0.91731	Tcf7l1 KD
11	Arg1	0.91731	Tcf7l1 KD
12	Arg1	0.91731	Tcf7l1 KD
1	Etnppl	1	Tcf7l1 KD
2	Etnppl	1	Tcf7l1 KD
3	Etnppl	0.829402	Tcf7l1 KD
4	Etnppl	0.82368	Tcf7l1 KD
5	Etnppl	0.823011	Tcf7l1 KD
6	Etnppl	0.823011	Tcf7l1 KD
7	Etnppl	0.823011	Tcf7l1 KD
8	Etnppl	0.823011	Tcf7l1 KD
9	Etnppl	0.823011	Tcf7l1 KD
10	Etnppl	0.823011	Tcf7l1 KD
11	Etnppl	0.823011	Tcf7l1 KD
12	Etnppl	0.823011	Tcf7l1 KD
1	Cdh1	1	Tbx3 OE
2	Cdh1	1	Tbx3 OE
3	Cdh1	0.806358	Tbx3 OE
4	Cdh1	0.768466	Tbx3 OE
5	Cdh1	0.76774	Tbx3 OE
6	Cdh1	0.767883	Tbx3 OE
7	Cdh1	0.767262	Tbx3 OE
8	Cdh1	0.767077	Tbx3 OE
9	Cdh1	0.767724	Tbx3 OE
10	Cdh1	0.767865	Tbx3 OE
11	Cdh1	0.767216	Tbx3 OE
12	Cdh1	0.7671	Tbx3 OE
1	Plxna2	1	Tbx3 OE
2	Plxna2	1	Tbx3 OE
3	Plxna2	0.876599	Tbx3 OE
4	Plxna2	0.838363	Tbx3 OE
5	Plxna2	0.837246	Tbx3 OE
6	Plxna2	0.837633	Tbx3 OE
7	Plxna2	0.837242	Tbx3 OE
8	Plxna2	0.836809	Tbx3 OE
9	Plxna2	0.837223	Tbx3 OE
10	Plxna2	0.837632	Tbx3 OE
11	Plxna2	0.83721	Tbx3 OE
12	Plxna2	0.836821	Tbx3 OE
1	Sgcz	1	Tbx3 OE
2	Sgcz	1	Tbx3 OE
3	Sgcz	1	Tbx3 OE
4	Sgcz	1.00192	Tbx3 OE
5	Sgcz	1.00192	Tbx3 OE
6	Sgcz	1.00192	Tbx3 OE
7	Sgcz	1.00192	Tbx3 OE
8	Sgcz	1.00192	Tbx3 OE
9	Sgcz	1.00192	Tbx3 OE
10	Sgcz	1.00192	Tbx3 OE
11	Sgcz	1.00192	Tbx3 OE
12	Sgcz	1.00192	Tbx3 OE
1	Nt5e	1	Tbx3 OE
2	Nt5e	1	Tbx3 OE
3	Nt5e	1	Tbx3 OE
4	Nt5e	1.01123	Tbx3 OE
5	Nt5e	1.01123	Tbx3 OE
6	Nt5e	1.01123	Tbx3 OE
7	Nt5e	1.01123	Tbx3 OE
8	Nt5e	1.01123	Tbx3 OE
9	Nt5e	1.01123	Tbx3 OE
10	Nt5e	1.01123	Tbx3 OE
11	Nt5e	1.01123	Tbx3 OE
12	Nt5e	1.01123	Tbx3 OE
1	Tenm3	1	Tbx3 OE
2	Tenm3	1	Tbx3 OE
3	Tenm3	1	Tbx3 OE
4	Tenm3	1.01466	Tbx3 OE
5	Tenm3	1.01524	Tbx3 OE
6	Tenm3	1.02107	Tbx3 OE
7	Tenm3	1.02107	Tbx3 OE
8	Tenm3	1.01524	Tbx3 OE
9	Tenm3	1.01524	Tbx3 OE
10	Tenm3	1.02107	Tbx3 OE
11	Tenm3	1.02107	Tbx3 OE
12	Tenm3	1.01524	Tbx3 OE
1	Tcf7l1	1	Tbx3 OE
2	Tcf7l1	1	Tbx3 OE
3	Tcf7l1	0.825609	Tbx3 OE
4	Tcf7l1	0.821715	Tbx3 OE
5	Tcf7l1	0.823166	Tbx3 OE
6	Tcf7l1	0.823212	Tbx3 OE
7	Tcf7l1	0.821307	Tbx3 OE
8	Tcf7l1	0.821282	Tbx3 OE
9	Tcf7l1	0.823154	Tbx3 OE
10	Tcf7l1	0.823154	Tbx3 OE
11	Tcf7l1	0.821273	Tbx3 OE
12	Tcf7l1	0.821307	Tbx3 OE
1	Etnppl	1	Tbx3 OE
2	Etnppl	1	Tbx3 OE
3	Etnppl	0.846795	Tbx3 OE
4	Etnppl	0.804507	Tbx3 OE
5	Etnppl	0.803268	Tbx3 OE
6	Etnppl	0.803675	Tbx3 OE
7	Etnppl	0.803343	Tbx3 OE
8	Etnppl	0.802905	Tbx3 OE
9	Etnppl	0.803338	Tbx3 OE
10	Etnppl	0.803606	Tbx3 OE
11	Etnppl	0.803215	Tbx3 OE
12	Etnppl	0.803013	Tbx3 OE
1	Glul	1	Tbx3 OE
2	Glul	1	Tbx3 OE
3	Glul	1	Tbx3 OE
4	Glul	1.01556	Tbx3 OE
5	Glul	1.01608	Tbx3 OE
6	Glul	1.01604	Tbx3 OE
7	Glul	1.01604	Tbx3 OE
8	Glul	1.01608	Tbx3 OE
9	Glul	1.01608	Tbx3 OE
10	Glul	1.01604	Tbx3 OE
11	Glul	1.01604	Tbx3 OE
12	Glul	1.01608	Tbx3 OE
1	Cyp2e1	1	Tbx3 OE
2	Cyp2e1	1	Tbx3 OE
3	Cyp2e1	1	Tbx3 OE
4	Cyp2e1	1.22798	Tbx3 OE
5	Cyp2e1	1.26737	Tbx3 OE
6	Cyp2e1	1.26724	Tbx3 OE
7	Cyp2e1	1.2673	Tbx3 OE
8	Cyp2e1	1.26757	Tbx3 OE
9	Cyp2e1	1.26743	Tbx3 OE
10	Cyp2e1	1.26724	Tbx3 OE
11	Cyp2e1	1.26748	Tbx3 OE
12	Cyp2e1	1.26757	Tbx3 OE
1	Hal	1	Tbx3 OE
2	Hal	1	Tbx3 OE
3	Hal	0.805465	Tbx3 OE
4	Hal	0.784673	Tbx3 OE
5	Hal	0.784536	Tbx3 OE
6	Hal	0.784609	Tbx3 OE
7	Hal	0.784252	Tbx3 OE
8	Hal	0.784078	Tbx3 OE
9	Hal	0.784502	Tbx3 OE
10	Hal	0.784573	Tbx3 OE
11	Hal	0.784203	Tbx3 OE
12	Hal	0.78411	Tbx3 OE
1	Aspg	1	Tbx3 OE
2	Aspg	1	Tbx3 OE
3	Aspg	0.878637	Tbx3 OE
4	Aspg	0.874779	Tbx3 OE
5	Aspg	0.874783	Tbx3 OE
6	Aspg	0.87486	Tbx3 OE
7	Aspg	0.87453	Tbx3 OE
8	Aspg	0.874407	Tbx3 OE
9	Aspg	0.87479	Tbx3 OE
10	Aspg	0.87485	Tbx3 OE
11	Aspg	0.874523	Tbx3 OE
12	Aspg	0.874416	Tbx3 OE
1	Arg1	1	Tbx3 OE
2	Arg1	1	Tbx3 OE
3	Arg1	0.807988	Tbx3 OE
4	Arg1	0.798123	Tbx3 OE
5	Arg1	0.798724	Tbx3 OE
6	Arg1	0.798929	Tbx3 OE
7	Arg1	0.798193	Tbx3 OE
8	Arg1	0.797981	Tbx3 OE
9	Arg1	0.798774	Tbx3 OE
10	Arg1	0.798857	Tbx3 OE
11	Arg1	0.798164	Tbx3 OE
12	Arg1	0.798043	Tbx3 OE
1	Ass1	1	Tbx3 OE
2	Ass1	1	Tbx3 OE
3	Ass1	0.891601	Tbx3 OE
4	Ass1	0.851901	Tbx3 OE
5	Ass1	0.850424	Tbx3 OE
6	Ass1	0.850665	Tbx3 OE
7	Ass1	0.850342	Tbx3 OE
8	Ass1	0.85009	Tbx3 OE
9	Ass1	0.850428	Tbx3 OE
10	Ass1	0.850653	Tbx3 OE
11	Ass1	0.850297	Tbx3 OE
12	Ass1	0.850119	Tbx3 OE
1	Dlgap1	1	Tbx3 OE
2	Dlgap1	1	Tbx3 OE
3	Dlgap1	0.966037	Tbx3 OE
4	Dlgap1	0.959466	Tbx3 OE
5	Dlgap1	0.959271	Tbx3 OE
6	Dlgap1	0.959298	Tbx3 OE
7	Dlgap1	0.959161	Tbx3 OE
8	Dlgap1	0.959127	Tbx3 OE
9	Dlgap1	0.959278	Tbx3 OE
10	Dlgap1	0.959296	Tbx3 OE
11	Dlgap1	0.959148	Tbx3 OE
12	Dlgap1	0.959135	Tbx3 OE
1	Lhpp	1	Tbx3 OE
2	Lhpp	1	Tbx3 OE
3	Lhpp	1	Tbx3 OE
4	Lhpp	1.01018	Tbx3 OE
5	Lhpp	1.00909	Tbx3 OE
6	Lhpp	1.00909	Tbx3 OE
7	Lhpp	1.00909	Tbx3 OE
8	Lhpp	1.00909	Tbx3 OE
9	Lhpp	1.00909	Tbx3 OE
10	Lhpp	1.00909	Tbx3 OE
11	Lhpp	1.00909	Tbx3 OE
12	Lhpp	1.00909	Tbx3 OE
1	Tbx3	1	Tbx3 OE
2	Tbx3	1.38773	Tbx3 OE
3	Tbx3	1.38773	Tbx3 OE
4	Tbx3	1.39303	Tbx3 OE
5	Tbx3	1.39251	Tbx3 OE
6	Tbx3	1.39926	Tbx3 OE
7	Tbx3	1.4	Tbx3 OE
8	Tbx3	1.39325	Tbx3 OE
9	Tbx3	1.39322	Tbx3 OE
10	Tbx3	1.39926	Tbx3 OE
11	Tbx3	1.39929	Tbx3 OE
12	Tbx3	1.39325	Tbx3 OE
1	Tox	1	Tbx3 OE
2	Tox	1	Tbx3 OE
3	Tox	1	Tbx3 OE
4	Tox	1.00087	Tbx3 OE
5	Tox	1.00094	Tbx3 OE
6	Tox	1.00083	Tbx3 OE
7	Tox	1.00083	Tbx3 OE
8	Tox	1.00094	Tbx3 OE
9	Tox	1.00094	Tbx3 OE
10	Tox	1.00083	Tbx3 OE
11	Tox	1.00083	Tbx3 OE
12	Tox	1.00094	Tbx3 OE
1	Lgr5	1	Tbx3 OE
2	Lgr5	1	Tbx3 OE
3	Lgr5	1.39999	Tbx3 OE
4	Lgr5	1.4	Tbx3 OE
5	Lgr5	1.4	Tbx3 OE
6	Lgr5	1.4	Tbx3 OE
7	Lgr5	1.4	Tbx3 OE
8	Lgr5	1.4	Tbx3 OE
9	Lgr5	1.4	Tbx3 OE
10	Lgr5	1.4	Tbx3 OE
11	Lgr5	1.4	Tbx3 OE
12	Lgr5	1.4	Tbx3 OE

## Sheet: Figure 7d
Enhancer name	Mutation	Shift_WT_DL_Active	Shift_WT_DL_General	Shift_WT_DL_PC	Shift_WT_DL_PP
AldoB_HNF1A-GOF_A-C-268_CTRL_121_378_CAGCTACCTATT	Hnf1a-GOF	0.0302625	0.145516	-0.10447	-0.0248633
AldoB_HNF1A-GOF_A-T-265_A-C-268_CTRL_121_378_AACGACCACATC	Hnf1a-GOF	0.0177181	0.142791	-0.105311	-0.0196152
AldoB_HNF1A-GOF_A-T-265_CTRL_121_378_CTACACTTACAC	Hnf1a-GOF	0.0222692	0.129728	-0.0718955	-0.0237747
AldoB_HNF1A-LOF_A-C-263_CTRL_121_378_TAGAGAATCGCC	Hnf1a-LOF	-0.338898	-0.222178	0.0616745	0.0844997
AldoB_HNF1A-LOF_A-T-259_A-C-263_CTRL_121_378_ATGCCACCAGGA	Hnf1a-LOF	-0.323539	-0.18081	0.0984567	0.0380772
AldoB_HNF1A-LOF_A-T-259_CTRL_121_378_CAGTTCCAAGTT	Hnf1a-LOF	-0.213925	-0.233165	0.118175	0.0528487
AldoB_HNF4-GOF-HNF1A-GOF_G-A-214_T-C-217_T-A-225_A-T-265_A-C-268_CTRL_121_378_TTGCACCAGTTG	Hnf4a-GOF_Hnf1a-GOF	0.0834428	0.18582	-0.122415	-0.0312484
AldoB_HNF4A-GOF_G-A-214_CTRL_121_378_AGGAGGAGAGGT	Hnf4a-GOF	-0.0508078	-0.117423	-0.0247503	0.0724455
AldoB_HNF4A-GOF_G-A-214_T-C-217_T-A-225_CTRL_121_378_GCTTAGTCTTAC	Hnf4a-GOF	0.047268	0.0210873	0.00272629	-0.00660728
AldoB_HNF4A-GOF_T-A-225_CTRL_121_378_CTTGACACCTCC	Hnf4a-GOF	0.0555188	-0.00258034	-0.0178681	0.00521933
AldoB_HNF4A-GOF_T-C-217_CTRL_121_378_TGACAATATCGC	Hnf4a-GOF	0.0440142	0.0117175	-0.0180545	0.00117229
AldoB_HNF4A-LOF_A-T-220_CTRL_121_378_TCGAACGGAGTG	Hnf4a-LOF	-0.0682387	-0.149857	-0.0540178	0.115695
AldoB_HNF4A-LOF-HNF1A-LOF_A-T-220_A-T-259_A-C-263_CTRL_121_378_AATACAACTCCG	Hnf4a-LOF_Hnf1a-LOF	-0.391454	-0.264957	0.0217622	0.147462
AldoB_WT_CTRL_121_378_GGTACACAGTTA	WT	0	0	0	0
chr1:153770263-153770763_FOXA-GOF_C-T-299_PC_120_377_TGTCCATAGTGT	Foxa1-GOF	-0.0146492	0.00861857	-0.019891	0.0010498
chr1:153770263-153770763_FOXA-GOF_C-T-299_PC_130_387_CATACCTCTGTG	Foxa1-GOF	-0.04998	-0.0110617	0.0124175	-0.00435949
chr1:153770263-153770763_FOXA-LOF_A-T-301_A-T-304_PC_120_377_ATTCATGCCGTT	Foxa1-LOF	-0.12203	-0.0434724	-0.0392671	0.0362012
chr1:153770263-153770763_FOXA-LOF_A-T-301_A-T-304_PC_130_387_CGTTATCGCGCA	Foxa1-LOF	-0.0490908	-0.0573634	-0.0353655	0.0561837
chr1:153770263-153770763_HNF1A-GOF_G-T-191_A-T-192_T-A-194_PC_120_377_GGACAGTAATCT	Hnf1a-GOF	0.341226	0.369175	-0.176151	-0.0515494
chr1:153770263-153770763_HNF1A-GOF_G-T-191_A-T-192_T-A-194_PC_130_387_ATCCTCGGTGCA	Hnf1a-GOF	0.233391	0.317733	-0.119069	-0.0737512
chr1:153770263-153770763_HNF1A-GOF-FOXA-GOF-TCF7-LOF_G-T-191_A-T-192_T-A-194_A-T-255_A-T-256_A-T-269_A-T-270_C-T-299_PC_120_377_CGCTAGGTGCAA	Hnf1a-GOF_Foxa1-GOF_Tcf7l1/2-LOF	0.0605581	0.107558	-0.254938	0.0413245
chr1:153770263-153770763_HNF1A-GOF-FOXA-GOF-TCF7-LOF_G-T-191_A-T-192_T-A-194_A-T-255_A-T-256_A-T-269_A-T-270_C-T-299_PC_130_387_ATCCTAATGACG	Hnf1a-GOF_Foxa1-GOF_Tcf7l1/2-LOF	-0.0362196	0.0888565	-0.163491	0.0342847
chr1:153770263-153770763_HNF1A-GOF-FOXA-GOF-TCF7-LOF_G-T-191_A-T-192_T-A-194_T-C-253_T-G-266_C-T-299_PC_120_377_GCTTACACAACG	Hnf1a-GOF_Foxa1-GOF_Tcf7l1/2-LOF	0.355104	0.453252	-0.307494	-0.0491588
chr1:153770263-153770763_HNF1A-GOF-FOXA-GOF-TCF7-LOF_G-T-191_A-T-192_T-A-194_T-C-253_T-G-266_C-T-299_PC_130_387_CTAACAGTGAGG	Hnf1a-GOF_Foxa1-GOF_Tcf7l1/2-LOF	0.231337	0.375434	-0.168166	-0.0768093
chr1:153770263-153770763_TCF7-LOF_A-G-252_T-C-253_T-G-266_PC_120_377_GTGTGTCGAGTT	Tcf7l1/2-LOF	-0.0391036	0.0160686	-0.107492	0.0353791
chr1:153770263-153770763_TCF7-LOF_A-G-252_T-C-253_T-G-266_PC_130_387_AAGATAACCGTC	Tcf7l1/2-LOF	-0.027454	0.0182116	-0.0378302	0.0110283
chr1:153770263-153770763_TCF7-LOF_A-T-255_A-T-256_A-T-269_A-T-270_PC_120_377_GCGGAACATCTC	Tcf7l1/2-LOF	-0.334811	-0.228579	-0.186086	0.342158
chr1:153770263-153770763_TCF7-LOF_A-T-255_A-T-256_A-T-269_A-T-270_PC_130_387_GTAAGACGCGAA	Tcf7l1/2-LOF	-0.362497	-0.234904	-0.163608	0.371988
chr1:153770263-153770763_TCF7-LOF_T-A-255_T-A-256_C-A-267_A-T-268_PC_120_377_ATCCGTCTGTCC	Tcf7l1/2-LOF	-0.329429	-0.212807	-0.212979	0.331546
chr1:153770263-153770763_TCF7-LOF_T-A-255_T-A-256_C-A-267_A-T-268_PC_130_387_GTGTGGAACTGG	Tcf7l1/2-LOF	-0.374366	-0.216675	-0.189384	0.362471
chr1:153770263-153770763_TCF7-LOF_T-C-253_T-G-266_PC_120_377_CATGACTGCAAC	Tcf7l1/2-LOF	0.00606884	0.0245112	-0.0831815	0.0328
chr1:153770263-153770763_TCF7-LOF_T-C-253_T-G-266_PC_130_387_GATAAGTCTCGC	Tcf7l1/2-LOF	-0.0685844	-0.00577167	-0.0407724	0.0280614
chr1:153770263-153770763_WT_PC_120_377_ATAGCTCATCGT	WT	-0.0174864	-0.0201249	-0.00896126	0.0119518
chr1:153770263-153770763_WT_PC_120_377_CCAGACAGTGCT	WT	0	0	0	0
chr1:153770263-153770763_WT_PC_120_377_Shuffle_ACAACCGCCGTA	Shuffle	0	0	0	0
chr1:153770263-153770763_WT_PC_120_377_Shuffle_GCCGCTCACTAT	Shuffle	0	0	0	0
chr1:153770263-153770763_WT_PC_130_387_AGTACATGCTAG	WT	0	0	0	0
chr1:153770263-153770763_WT_PC_130_387_AGTATAGCGTCA	WT	0.0476703	0.0293851	-0.0135692	-0.00295888
chr1:153770263-153770763_WT_PC_130_387_Shuffle_GATAGGAGTCTG	Shuffle	0	0	0	0
chr1:153770263-153770763_WT_PC_130_387_Shuffle_TATATTCCACGG	Shuffle	0	0	0	0
chr1:153869177-153869677_FOXA-GOF_G-A-228_A-C-229_PC_70_327_CTCTCATGTTGG	Foxa1-GOF	0.156556	0.108484	-0.00504265	-0.0611636
chr1:153869177-153869677_HNF1A-GOF_C-T-121_C-A-130_PC_70_327_CCGAATCTTGTG	Hnf1a-GOF	0.227537	0.31092	-0.0452103	-0.130625
chr1:153869177-153869677_HNF1A-GOF-FOXA1-GOF_C-T-121_C-A-130_G-A-228_A-C-229_PC_70_327_CCGGATAGGTCT	Hnf1a-GOF_Foxa1-GOF	0.308614	0.369071	-0.066009	-0.142658
chr1:153869177-153869677_HNF1A-GOF-FOXA1-GOF-TCF-LOF_C-T-121_C-A-130_A-T-200_G-T-202_G-A-228_A-C-229_PC_70_327_CAGAGTATCGTT	Hnf1a-GOF_Foxa1-GOF_Tcf7l1/2-LOF	0.158017	0.225967	-0.0219158	-0.111325
chr1:153869177-153869677_HNF1A-GOF-FOXA1-GOF-TCF7-LOF_C-T-121_C-A-130_G-A-228_A-C-229_T-G-196_T-A-197_PC_70_327_AAGCGATCACTC	Hnf1a-GOF_Foxa1-GOF_Tcf7l1/2-LOF	0.393303	0.380994	-0.0938976	-0.143111
chr1:153869177-153869677_HNF1A-GOF-TCF7-LOF_C-T-121_C-A-130_A-T-200_G-T-202_PC_70_327_AGAGCCGTAGGA	Hnf1a-GOF_Tcf7l1/2-LOF	0.0736211	0.208695	-0.0207472	-0.100734
chr1:153869177-153869677_HNF1A-GOF-TCF7-LOF_C-T-121_C-A-130_T-G-196_T-A-197_PC_70_327_CTCCTTCACGCA	Hnf1a-GOF_Tcf7l1/2-LOF	0.244171	0.313377	-0.064015	-0.12862
chr1:153869177-153869677_HNF1A-LOF_A-T-123_T-G-125_T-A-129_PC_70_327_TATGACAGCTCC	Hnf1a-LOF	-0.260345	-0.140249	0.0810708	0.0614089
chr1:153869177-153869677_TCF7-LOF_A-T-200_G-T-202_PC_70_327_AGTTATCTCGTC	Tcf7l1/2-LOF	-0.0781276	-0.109952	-0.0126486	0.12316
chr1:153869177-153869677_TCF7-LOF_T-G-196_T-A-197_PC_70_327_GAGAGAGTGAAT	Tcf7l1/2-LOF	0.0937676	0.0552665	-0.00829587	-0.0182332
chr1:153869177-153869677_WT_PC_70_327_GTGGTATATGAG	WT	0	0	0	0
chr1:153869177-153869677_WT_PC_70_327_Shuffle_GCCAATGCGAGA	Shuffle	0	0	0	0
chr1:164215062-164215562_CEBP-GOF_T-C-173_A-G-174_PC_120_377_ACTTGCACCACG	Cebpa-GOF	-0.0234341	0.158783	-0.0450035	-0.0956845
chr1:164215062-164215562_ETS-LOF_C-T-219_C-T-220_PC_120_377_AAGGTATGGACA	Ets-LOF	-0.332694	-0.0732745	0.0194089	0.0200874
chr1:164215062-164215562_FOXA-LOF_A-T-210_A-T-211_PC_120_377_GTCAACGCTGCT	Foxa1-LOF	-0.227888	-0.0648143	0.0171683	0.0460854
chr1:164215062-164215562_HNF1A-GOF_CEBP-GOF_T-C-173_A-G-174_G-A-288_C-T_289_G-A-291_PC_120_377_TGAATTAGCGTC	Hnf1a-GOF	0.239787	0.261366	-0.0846759	-0.137904
chr1:164215062-164215562_HNF1A-GOF_CEBP-GOF_TCF7-LOF_T-C-173_A-G-174_A-G-235_G-A-288_C-T_289_G-A-291_PC_120_377_TAATGTCGAACG	Hnf1a-GOF	0.231911	0.302724	-0.0861921	-0.146492
chr1:164215062-164215562_HNF1A-GOF_G-A-288_C-T_289_G-A-291_PC_120_377_ATCGTCAACACA	Hnf1a-GOF	0.0848409	0.110332	0.014294	-0.086072
chr1:164215062-164215562_HNF1A-GOF-CEBP-GOF_TCF7-LOF_T-C-173_A-G-174_T-C-231_T-C-232_G-A-288_C-T_289_G-A-291_PC_120_377_CATTGAAGGTCC	Hnf1a-GOF_Cebpa-GOF	0.217175	0.284936	-0.0613553	-0.150923
chr1:164215062-164215562_HNF1A-GOF-TCF7-LOF_T-C-231_T-C-232_G-A-288_C-T_289_G-A-291_PC_120_377_CTTCCTTACTAG	Hnf1a-GOF_Tcf7l1/2-LOF	0.11891	0.135726	-0.00868374	-0.0839936
chr1:164215062-164215562_TCF7-LOF_A-G-235_PC_120_377_ACGATGCGCTGT	Tcf7l1/2-LOF	-0.18318	-0.0825519	-0.0105063	0.0819755
chr1:164215062-164215562_TCF7-LOF_T-C-231_T-C-232_PC_120_377_AGTCCATCTTGA	Tcf7l1/2-LOF	-0.0962986	0.0908693	0.0296084	-0.0702976
chr1:164215062-164215562_WT_PC_120_377_CAACTTCCGCGA	WT	0	0	0	0
chr1:164215062-164215562_WT_PC_120_377_Shuffle_TTCTCACTCGTA	Shuffle	0	0	0	0
chr1:194610309-194610809_HNF4-LOF_T-A-282_T-A-283_T-A-288_T-A-289_PP_129_386_GCGAACGAGCAA	Hnf4a-LOF	-0.168947	-0.0976437	-0.0439187	0.189156
chr1:194610309-194610809_ONECUT-LOF_T-G-232_T-G-235_PP_129_386_CTGACACAATAC	Onecut1-LOF	-0.105832	0.0322319	-0.0619731	0.066259
chr1:194610309-194610809_TBX-LOF_C-G-213_A-T-214_PP_129_386_GTAATGGACCTT	Tbx3-LOF	-0.0721145	0.0110997	0.0470134	-0.0582175
chr1:194610309-194610809_TBX-LOF-TCF7-GOF_T-C-206_C-A-213_A-T-214_C-G-213_A-T-214_A-G-284_C-A-285_C-A-292_C-T-293_PP_129_386_TCTTCTACCTTG	Tbx3-LOF_Tcf7l1/2-GOF	0.00921386	0.0362176	0.0241192	-0.0567605
chr1:194610309-194610809_TCF7-GOF_A-G-284_C-A-285_C-A-292_C-T-293_PP_129_386_CGAGAGATACGC	Tcf7l1/2-GOF	0.077298	0.00807768	-0.0117423	-0.0146558
chr1:194610309-194610809_WT_PP_129_386_CAGATGTCAGCC	WT	0	0	0	0
chr1:194610309-194610809_WT_PP_129_386_Shuffle_AATACTTCGCAC	Shuffle	0	0	0	0
chr1:50935422-50935922_CEBP-GOF_T-G-243_A-C-244_C-G-280_A-C-281_PC_130_387_GTGCAAGACTAC	Cebpa-GOF	0.136012	0.254156	-0.0216397	-0.224829
chr1:50935422-50935922_CEBP-LOF_T-G-239_A-C-245_T-G-276_A-T-283_PC_130_387_AGAAGCCGTCCA	Cebpa-LOF	-0.343583	-0.089023	0.0151693	0.0753901
chr1:50935422-50935922_HNF1A-GOF-TCF7-GOF_A-G-186_A-T-257_G-A-259_A-T-260_PC_130_387_TGTTGTCGATGT	Hnf1a-GOF_Tcf7l1/2-GOF	0.199924	0.243771	-0.0511693	-0.226866
chr1:50935422-50935922_HNF1A-GOF-TCF7-GOF-CEBP-GOF_A-G-186_A-T-257_G-A-259_A-T-260_T-G-243_A-C-244_C-G-280_A-C-281_PC_130_387_CAGTGAGCTAGA	Hnf1a-GOF_Tcf7l1/2-GOF_Cebpa-GOF	0.334558	0.442026	-0.0892922	-0.315435
chr1:50935422-50935922_HNF1A-GOF-TCF7-LOF_T-C-188_A-T-257_G-A-259_A-T-260_PC_130_387_AGCTTATACGGT	Hnf1a-GOF_Tcf7l1/2-LOF	0.125647	0.227434	-0.078351	-0.154995
chr1:50935422-50935922_HNF1A-GOF-TCF7-LOF-CEBP-GOF_T-C-188_A-T-257_G-A-259_A-T-260_T-G-243_A-C-244_C-G-280_A-C-281_PC_130_387_AGCGTAAGATGA	Hnf1a-GOF_Tcf7l1/2-LOF_Cebpa-GOF	0.270298	0.412447	-0.112483	-0.272883
chr1:50935422-50935922_HNF1A-LOF_T-A-253_A-T-255_T-C-261_PC_130_387_TGCGAGTATGCT	Hnf1a-LOF	-0.306745	-0.0224183	0.0136505	0.0218222
chr1:50935422-50935922_HNF1A-LOF-TCF7-LOF_A-G-190_A-T-191_T-A-253_A-T-255_T-C-261_PC_130_387_TCCGTAACCGAC	Hnf1a-LOF_Tcf7l1/2-LOF	-0.323269	-0.0146108	-0.0158171	0.0513769
chr1:50935422-50935922_HNF1A-LOF-TCF7-LOF-CEBP-GOF_A-G-190_A-T-191_T-A-253_A-T-255_T-C-261_T-G-243_A-C-244_C-G-280_A-C-281_PC_130_387_CCGACTAGGTTC	Hnf1a-LOF_Tcf7l1/2-LOF_Cebpa-GOF	-0.0265357	0.251947	-0.0677359	-0.154772
chr1:50935422-50935922_TCF7-GOF-HNF1A-LOF_A-G-186_A-C-255_PC_130_387_GTCTATACCGTG	Tcf7l1/2-GOF_Hnf1a-LOF	-0.0592399	0.11078	0.0874956	-0.223239
chr1:50935422-50935922_TCF7-LOF_A-G-190_A-T-191_PC_130_387_TAGCACGTAGAA	Tcf7l1/2-LOF	-0.0962979	0.0326746	-0.0261859	0.00880198
chr1:50935422-50935922_TCF7-LOF_T-C-188_PC_130_387_CAATCGCTCGCA	Tcf7l1/2-LOF	-0.0488797	0.021427	-0.0382289	0.0266599
chr1:50935422-50935922_WT_PC_130_387_CAGCTTATTGAC	WT	0	0	0	0
chr1:50935422-50935922_WT_PC_130_387_Shuffle_GCTACATGCGAT	Shuffle	0	0	0	0
chr10:24918560-24919060_FOX-HNF1A-LOF_T-A-257_A-C-263_PP_170_427_CTCTTAGCTTAG	Foxa1-LOF_Hnf1a-LOF	-0.0249715	-0.0389025	-0.0277317	0.0610368
chr10:24918560-24919060_HNF1A-GOF_T-G-256_T-A-260_C-G-262_T-A-266_G-C-268_PP_170_427_AAGTCGCACGTA	Hnf1a-GOF	0.28613	0.395414	-0.0837801	-0.306005
chr10:24918560-24919060_HNF1A-GOF-TBX-GOF_T-G-256_T-A-260_C-G-262_T-A-266_G-C-268_G-T-241_C-A-243_T-C-244_G-T-288_T-A-291_PP_170_427_CATGTCGCGCAA	Hnf1a-GOF_Tbx3-GOF	0.446524	0.442902	-0.119882	-0.30614
chr10:24918560-24919060_HNF1A-GOF-TBX-LOF_T-G-256_T-A-260_C-G-262_T-A-266_G-C-268_A-G-245_C-G-292_PP_170_427_TCCGACACCACT	Hnf1a-GOF_Tbx3-LOF	0.35709	0.482906	-0.0948636	-0.368651
chr10:24918560-24919060_TBX-GOF_G-T-241_C-A-243_T-C-244_G-T-288_T-A-291_PP_170_427_GTACCTATTCAC	Tbx3-GOF	0.00879926	-0.0988648	-0.0520368	0.132923
chr10:24918560-24919060_TBX-LOF_A-G-245_C-G-292_PP_170_427_GCATAATTCGTC	Tbx3-LOF	0.0170833	0.0811625	0.0796229	-0.164699
chr10:24918560-24919060_WT_PP_170_427_Shuffle_AGAAGATGTGAG	Shuffle	0	0	0	0
chr10:24918560-24919060_WT_PP_170_427_TCCAACAATAGG	WT	0	0	0	0
chr10:93574213-93574713_CREB_GOF_C-A-176_PP_121_378_CGACTGGAGGTT	Creb-GOF	0.104412	0.0701851	-0.0387708	-0.0279252
chr10:93574213-93574713_CREB_GOF_C-A-176_PP_25_282_CGCATCCAGGTT	Creb-GOF	0.0664685	0.0554485	0.0440012	-0.0991502
chr10:93574213-93574713_FOX-GOF_A-T-247_G-A-251_PP_121_378_GAAGAGCTGGAG	Foxa1-GOF	0.0797996	0.0466992	0.0071176	-0.0571026
chr10:93574213-93574713_FOX-GOF_A-T-247_G-A-251_PP_25_282_CGTGGTCGTAGA	Foxa1-GOF	0.0165566	0.0617091	0.0292125	-0.0730512
chr10:93574213-93574713_FOX-LOF_T-A-249_PP_121_378_TCTTAATCGGAG	Foxa1-LOF	-0.124082	-0.101478	-0.0592328	0.175521
chr10:93574213-93574713_FOX-LOF_T-A-249_PP_25_282_CATTAGAGCACT	Foxa1-LOF	-0.102183	-0.0735279	-0.0283625	0.123192
chr10:93574213-93574713_HN1A-GOF_T-G-38_A-T-46_PP_121_378_GGTACTCTCCTA	Hnf1a-GOF	-0.0394398	-0.0210404	0.00260163	0.0076364
chr10:93574213-93574713_HN1A-GOF_T-G-38_A-T-46_PP_25_282_GACAGAAGCCTA	Hnf1a-GOF	0.160402	0.267453	-0.0842061	-0.170068
chr10:93574213-93574713_HNF4-FOX-ONECUT-LOF_T-C-179_T-C-181_T-A-249_A-C-306_T-A-308_G-C-309_PP_121_378_ACTGTCGAACCA	Hnf4a-LOF_Foxa1-LOF_Onecut1-LOF	-0.176756	-0.212494	-0.142154	0.415072
chr10:93574213-93574713_HNF4-FOX-ONECUT-LOF_T-C-179_T-C-181_T-A-249_A-C-306_T-A-308_G-C-309_PP_25_282_ACTTGCTACGTT	Hnf4a-LOF_Foxa1-LOF_Onecut1-LOF	-0.144818	-0.117242	-0.120686	0.319632
chr10:93574213-93574713_HNF4A-LOF_T-C-179_T-C-181_PP_121_378_TTCCACTGATCC	Hnf4a-LOF	-0.0921256	-0.095153	-0.0473852	0.12742
chr10:93574213-93574713_HNF4A-LOF_T-C-179_T-C-181_PP_25_282_GCTTGAATAGAG	Hnf4a-LOF	-0.0982089	-0.0597772	-0.0558324	0.152411
chr10:93574213-93574713_ONECUT-GOF_C-T-311_C-T-312_PP_121_378_ACATATAGCTGG	Onecut1-GOF	0.189351	0.151082	-0.0359219	-0.0858986
chr10:93574213-93574713_ONECUT-GOF_C-T-311_C-T-312_PP_25_282_TGGTCGCCTTCA	Onecut1-GOF	-0.0423953	-0.0103934	0.0222351	-0.00589448
chr10:93574213-93574713_ONECUT-LOF_A-C-306_T-A-308_G-C-309_PP_121_378_AGACGTTAGCAA	Onecut1-LOF	-0.101354	-0.0915608	0.00628335	0.0895038
chr10:93574213-93574713_ONECUT-LOF_A-C-306_T-A-308_G-C-309_PP_25_282_CCTCAAGTGGAA	Onecut1-LOF	-0.00036119	0.0167827	0.0419289	-0.0312156
chr10:93574213-93574713_TBX-LOF_T-A-225_C-A-230_C-A-359_C-A-361_PP_121_378_TCTTATACCTCC	Tbx3-LOF	0.123677	0.246296	-0.0819382	-0.114093
chr10:93574213-93574713_TBX-LOF_T-A-225_C-A-230_C-A-359_C-A-361_PP_25_282_AACGCACAGTCC	Tbx3-LOF	0.0506417	0.0979272	0.0888846	-0.169003
chr10:93574213-93574713_TBX-LOF-HNF1A-GOF_T-G-38_A-T-46_T-A-225_C-A-230_C-A-359_C-A-361_PP_121_378_TTCCATTCGACC	Tbx3-LOF_Hnf1a-GOF	0.116455	0.250919	-0.0614793	-0.119791
chr10:93574213-93574713_TBX-LOF-HNF1A-GOF_T-G-38_A-T-46_T-A-225_C-A-230_C-A-359_C-A-361_PP_25_282_TCATGGAACTGG	Tbx3-LOF_Hnf1a-GOF	0.294488	0.415567	-0.0836016	-0.245746
chr10:93574213-93574713_TCF-GOF_G-T-175_C-T-176_G-A-183_C-T-184_PP_121_378_TCCGTGCTTGTG	Tcf7l1/2-GOF	-0.0773052	-0.0897344	0.0208617	0.0725958
chr10:93574213-93574713_TCF-GOF_G-T-175_C-T-176_G-A-183_C-T-184_PP_25_282_TCTGACTATACC	Tcf7l1/2-GOF	-0.0525425	-0.0595225	0.0155793	0.0705667
chr10:93574213-93574713_TCF-GOF-HNF1A-GOF_T-G-38_A-T-46_G-T-175_C-T-176_G-A-183_C-T-184_PP_121_378_ACTTCATCGACG	Tcf7l1/2-GOF_Hnf1a-GOF	-0.0529122	-0.0876025	0.0121041	0.0828362
chr10:93574213-93574713_TCF-GOF-HNF1A-GOF_T-G-38_A-T-46_G-T-175_C-T-176_G-A-183_C-T-184_PP_25_282_CAGTTACCAGGA	Tcf7l1/2-GOF_Hnf1a-GOF	0.172415	0.154445	-0.0914212	-0.0601989
chr10:93574213-93574713_TCF-GOF-TBX-LOF_G-T-175_C-T-176_G-A-183_C-T-184_T-A-225_C-A-230_C-A-359_C-A-361_PP_121_378_GTAACACTGCAC	Tcf7l1/2-GOF_Tbx3-LOF	0.0325368	0.0985349	-0.00019645	-0.0645352
chr10:93574213-93574713_TCF-GOF-TBX-LOF_G-T-175_C-T-176_G-A-183_C-T-184_T-A-225_C-A-230_C-A-359_C-A-361_PP_25_282_GATATGTTCAGG	Tcf7l1/2-GOF_Tbx3-LOF	-0.0315728	-0.018853	0.067697	-0.0548069
chr10:93574213-93574713_TCF-GOF-TBX-LOF-HNF1A-GOF_T-G-38_A-T-46_G-T-175_C-T-176_G-A-183_C-T-184_T-A-225_C-A-230_C-A-359_C-A-361_PP_121_378_GTTCTACGCTGG	Tcf7l1/2-GOF_Tbx3-LOF_Hnf1a-GOF	-0.0106083	0.0803843	0.00116393	-0.0581692
chr10:93574213-93574713_TCF-GOF-TBX-LOF-HNF1A-GOF_T-G-38_A-T-46_G-T-175_C-T-176_G-A-183_C-T-184_T-A-225_C-A-230_C-A-359_C-A-361_PP_25_282_CAGAGATGACAA	Tcf7l1/2-GOF_Tbx3-LOF_Hnf1a-GOF	0.208172	0.214081	-0.0348308	-0.154001
chr10:93574213-93574713_WT_PP_121_378_AATCAGGTTAGG	WT	0	0	0	0
chr10:93574213-93574713_WT_PP_121_378_Shuffle_CCAGCATCGTAC	Shuffle	0	0	0	0
chr10:93574213-93574713_WT_PP_25_282_Shuffle_GTTGACGTTATC	Shuffle	0	0	0	0
chr10:93574213-93574713_WT_PP_25_282_TGACACCTAACA	WT	0	0	0	0
chr11:100518221-100518721_HNF1-GOF_G-A-288_PP_80_337_GTACCACTCCGT	Hnf1a-GOF	-0.015632	0.0584421	-0.0306586	-0.0116248
chr11:100518221-100518721_HNF1-GOF-TBX-GOF_C-T-253_C-T-254_G-A-288_PP_80_337_GTGGTTACATTG	Hnf1a-GOF_Tbx3-GOF	0.0461763	0.0251466	-0.0124921	-0.00574947
chr11:100518221-100518721_HNF1-LOF_A-C-281_T-G-287_PP_80_337_GAATCTACGAGC	Hnf1a-LOF	-0.482298	-0.365176	0.177673	0.0885138
chr11:100518221-100518721_HNF1A-GOF_TBX-LOF_A-T-258_C-A_259_G-A-288_PP_80_337_TGCGAAGAGGAC	Hnf1a-GOF	0.085505	0.0833711	-0.0156259	-0.0192107
chr11:100518221-100518721_HNF1A-GOF_TCF7-GOF-TBX-LOF_G-T-181_A-C-183_C-A-189_C-T-190_A-T-258_C-A_259_G-A-288_PP_80_337_GCGATTCTATGA	Hnf1a-GOF	-0.127255	-0.177675	0.061999	0.0551082
chr11:100518221-100518721_HNF4-HNF1-LOF_C-A-185_G-T-188_A-C-281_T-G-287_PP_80_337_AATCTCCTGCAT	Hnf4a-LOF_Hnf1a-LOF	-0.590468	-0.593354	0.185915	0.393316
chr11:100518221-100518721_HNF4A-LOF_C-A-185_G-T-188_PP_80_337_GAGGTGAGTCTT	Hnf4a-LOF	-0.280362	-0.268108	0.075016	0.123206
chr11:100518221-100518721_TBX-GOF_C-T-253_C-T-254_PP_80_337_CATTGATTGCAC	Tbx3-GOF	0.0528671	-0.0168954	-0.0580665	0.0260935
chr11:100518221-100518721_TBX-LOF_A-T-258_C-A_259_PP_80_337_AGATGATAGTGG	Tbx3-LOF	0.039168	0.0298469	0.0074841	-0.0110494
chr11:100518221-100518721_TCF7-GOF_G-T-181_C-A-189_C-T-190_PP_80_337_AACGACACCGGA	Tcf7l1/2-GOF	-0.0399173	-0.252999	0.0938801	0.0717715
chr11:100518221-100518721_TCF7-GOF-HNF1A-GOF_G-T-181_C-A-189_C-T-190_G-A-288_PP_80_337_GCGGACTGCATT	Tcf7l1/2-GOF_Hnf1a-GOF	-0.160797	-0.156745	0.0687755	0.043791
chr11:100518221-100518721_TCF7-GOF-TBX-LOF_G-T-181_C-A-189_C-T-190_A-T-258_C-A_259_PP_80_337_GCACAATGAAGA	Tcf7l1/2-GOF_Tbx3-LOF	-0.167764	-0.227977	0.094958	0.0604787
chr11:100518221-100518721_WT_PP_80_337_CAAGAAGGAACC	WT	0	0	0	0
chr11:100518221-100518721_WT_PP_80_337_Shuffle_ACCTCAAGTAGT	Shuffle	0	0	0	0
chr12:112125787-112126287_CEBP-GOF_T-C-192_A-C-194_PP_129_386_CTGACCTAGCAC	Cebpa-GOF	0.143793	0.251832	0.0001295	-0.2523
chr12:112125787-112126287_CEBP-GOF-STAT-LOF_T-C-192_A-C-194_G-T-200_PP_129_386_ATATTGCTCGTC	Cebpa-GOF_Stat-LOF	0.0808252	0.200619	-0.00054908	-0.186869
chr12:112125787-112126287_ETS-CEBP-LOF_T-A-146_C-A-148_T-C_190_A-G_196_PP_129_386_ATGTCTTCGATG	Ets-LOF_Cebpa-LOF	-0.203897	-0.123666	-0.00447528	0.18823
chr12:112125787-112126287_ETS-CEBP-STAT-LOF_T-A-146_C-A-148_T-C_190_A-G_196_G-T-200_A-T_203_PP_129_386_TAGGAACAATCG	Ets-LOF_Cebpa-LOF_Stat-LOF	-0.154073	-0.0649765	0.022119	0.0663718
chr12:112125787-112126287_STAT-LOF_G-T-200_A-T_203_PP_129_386_CAGGAAGATCAA	Stat-LOF	0.261143	0.230621	0.00619696	-0.276518
chr12:112125787-112126287_TBX-LOF_CEBP-GOF_T-C-192_A-C-194_G-C-235_A-G-320_G-C-331_PP_129_386_GGTCAGTGCTTG	Tbx3-LOF	0.354329	0.415328	-0.0389164	-0.359648
chr12:112125787-112126287_TBX-LOF_G-C-235_A-G-320_G-C-331_PP_129_386_GGATCGAGCTTG	Tbx3-LOF	0.144816	0.224311	-0.0101639	-0.226035
chr12:112125787-112126287_TBX-STAT-LOF_G-T-200_A-T_203_G-C-235_A-G-320_G-C-331_PP_129_386_TTAGATACCACC	Tbx3-LOF_Stat-LOF	0.37457	0.343764	-0.022219	-0.324481
chr12:112125787-112126287_WT_PP_129_386_Shuffle_CCGTTATCGTTC	Shuffle	0	0	0	0
chr12:112125787-112126287_WT_PP_129_386_TTAGATTGCTGG	WT	0	0	0	0
chr13:109722708-109723208_CEBP-GOF_T-G-268_T-C-269_PC_190_447_TCGACACTCAGG	Cebpa-GOF	0.157307	0.227248	-0.0567786	-0.07401
chr13:109722708-109723208_CEBP-LOF_G-T-266_A-T-271_PC_190_447_ATCTATGCTTGG	Cebpa-LOF	-0.137373	-0.095922	0.105282	0.00096613
chr13:109722708-109723208_FOX-LOF_T-A-258_T-A-279_PC_190_447_CGTAGTGCTTCG	Foxa1-LOF	-0.261574	-0.140642	-0.0984085	0.201353
chr13:109722708-109723208_FOXA-GOF_G-A-260_T-C-282_PC_190_447_AGGTCCGATAAT	Foxa1-GOF	0.160429	0.122467	0.0191353	-0.0676506
chr13:109722708-109723208_HNF1A-GOF_T-G-332_C-T-333_C-T-334_A-T-337_C-A-343_PC_190_447_GAAGAGGAAGGT	Hnf1a-GOF	0.398733	0.277502	-0.0894736	-0.0860394
chr13:109722708-109723208_TCF7-GOF_G-A-219_G-T-275_T-A-278_T-G-331_T-A-332_C-T-333_PC_190_447_CAGGTTGTCCAC	Tcf7l1/2-GOF	-0.0152426	-0.128855	0.0671644	0.0145983
chr13:109722708-109723208_TCF7-GOF-CEBP-GOF_G-A-219_T-G-268_T-C-269_G-T-275_T-A-278_T-G-331_T-A-332_C-T-333_PC_190_447_GCCACGAACAAC	Tcf7l1/2-GOF_Cebpa-GOF	0.169339	0.127715	-0.00063962	-0.0659565
chr13:109722708-109723208_TCF7-GOF-CEBP-GOF-HNF1A-GOF_G-A-219_T-G-268_T-C-269_G-T-275_T-A-278_T-G-332_C-T-333_C-T-334_A-T-337_C-A-343_PC_190_447_AGAGTGAAGATC	Tcf7l1/2-GOF_Cebpa-GOF_Hnf1a-GOF	0.438024	0.36741	-0.157068	-0.0952629
chr13:109722708-109723208_TCF7-GOF-HNF4-GOF_G-A-219_G-T-275_C-T-333_T-A-332_C-T-333_PC_190_447_ATGGTAAGTAGC	Tcf7l1/2-GOF_Hnf4a-GOF	0.132345	-0.0361451	0.121163	-0.0519563
chr13:109722708-109723208_TCF7-LOF_A-G-243_T-G-244_PC_190_447_CCAGGAAGCAGA	Tcf7l1/2-LOF	0.0173131	0.0699594	-0.00692812	-0.0400625
chr13:109722708-109723208_TCF7-LOF_T-C-240_T-C-276_PC_190_447_CTAGCCGCATTC	Tcf7l1/2-LOF	-0.178416	-0.0632264	-0.0511928	0.0789856
chr13:109722708-109723208_TCF7-LOF-CEBP-GOF_A-G-243_T-G-244_T-G-268_T-C-269_PC_190_447_ACGGATGGAGGA	Tcf7l1/2-LOF_Cebpa-GOF	0.111591	0.228037	-0.0941503	-0.0607129
chr13:109722708-109723208_TCF7-LOF-CEBP-GOF_T-G-268_T-C-269_T-C-240_T-C-276_PC_190_447_TCAAGCACCTCT	Tcf7l1/2-LOF_Cebpa-GOF	-0.0157884	0.100132	-0.100312	0.00432395
chr13:109722708-109723208_TCF7-LOF-CEBP-GOF-HNF1A-GOF_A-G-243_T-G-244_T-G-268_T-C-269_T-G-332_C-T-333_C-T-334_A-T-337_C-A-343_PC_190_447_TGTCGAACCTGG	Tcf7l1/2-LOF_Cebpa-GOF_Hnf1a-GOF	0.462016	0.460667	-0.22087	-0.106047
chr13:109722708-109723208_TCF7-LOF-CEBP-GOF-HNF1A-GOF_T-G-268_T-C-269_T-C-240_T-C-276_T-G-332_C-T-333_C-T-334_A-T-337_C-A-343_PC_190_447_TGTACTAGGACC	Tcf7l1/2-LOF_Cebpa-GOF_Hnf1a-GOF	0.428563	0.413103	-0.226036	-0.0955335
chr13:109722708-109723208_TCF7-LOF-CEBP-GOF-HNF1A-GOF-FOX-GOF_A-G-243_T-G-244_T-G-268_T-C-269_T-G-332_C-T-333_C-T-334_A-T-337_C-A-343_G-A-260_T-C-282_PC_190_447_CCAATGTCGTTA	Tcf7l1/2-LOF_Cebpa-GOF_Hnf1a-GOF_Foxa1-GOF	0.500488	0.491311	-0.25291	-0.10764
chr13:109722708-109723208_TCF7-LOF-CEBP-GOF-HNF1A-GOF-FOX-GOF_T-G-268_T-C-269_T-C-240_T-C-276_T-G-332_C-T-333_C-T-334_A-T-337_C-A-343_G-A-260_PC_190_447_CAGGAATACCAC	Tcf7l1/2-LOF_Cebpa-GOF_Hnf1a-GOF_Foxa1-GOF	0.420202	0.407844	-0.202979	-0.0982865
chr13:109722708-109723208_WT_PC_190_447_CCGTTCGTAGAG	WT	0	0	0	0
chr13:109722708-109723208_WT_PC_190_447_Shuffle_CTCAGGACGCAA	Shuffle	0	0	0	0
chr13:4432706-4433206_ONECUT-GOF_A-G-227_PC_125_382_AACATCGCATAG	Onecut1-GOF	-0.015079	0.0136749	-0.0476625	0.0131502
chr13:4432706-4433206_ONECUT-GOF-CEBP-GOF_A-G-227_A-C-254_PC_125_382_AAGTGCCGGATA	Onecut1-GOF_Cebpa-GOF	0.145535	0.1018	-0.0687787	-0.0339485
chr13:4432706-4433206_ONECUT-GOF-CEBP-GOF_TCF7-LOF_A-T-199_A-G-200_C-T-211_A-C-214_A-G-227_A-C-254_PC_125_382_CAACTTCTCCTT	Onecut1-GOF_Cebpa-GOF	0.120126	0.0507583	-0.191495	0.10424
chr13:4432706-4433206_ONECUT-GOF-CEBP-GOF-TCF7-LOF_A-G-227_A-C-254_T-A-196_A-C-209_T-C-210_PC_125_382_ATTAAGTCCAGG	Onecut1-GOF_Cebpa-GOF_Tcf7l1/2-LOF	0.0408817	0.0926859	-0.115398	0.0272074
chr13:4432706-4433206_TCF7-GOF-ONECUT-LOF_T-A-229_A-G-230_PC_125_382_CGAACACCGCAA	Tcf7l1/2-GOF_Onecut1-LOF	0.00951698	-0.0456438	0.0116166	0.0270868
chr13:4432706-4433206_TCF7-LOF_A-T-199_A-G-200_C-T-211_A-C-214_PC_125_382_AGATAATGGTCC	Tcf7l1/2-LOF	-0.0198136	-0.0236167	-0.189393	0.192784
chr13:4432706-4433206_TCF7-LOF_T-A-196_A-C-209_T-C-210_PC_125_382_ACAAGGTCCGGT	Tcf7l1/2-LOF	-0.0302732	0.00807125	-0.0889391	0.0695608
chr13:4432706-4433206_WT_PC_125_382_CTGGAAGACCGT	WT	0	0	0	0
chr13:4432706-4433206_WT_PC_125_382_Shuffle_TCAATTATCCGG	Shuffle	0	0	0	0
chr14:76536847-76537347_HNF1A-GOF_C-T-293_T-A-295_A-C-297_PC_129_386_GTACTGTTAAGC	Hnf1a-GOF	0.226527	0.353879	-0.179379	-0.0617282
chr14:76536847-76537347_HNF1A-GOF-HNF4A-GOF_C-T-190_C-T-293_T-A-295_A-C-297_PC_129_386_CACCTAGCTCAC	Hnf1a-GOF_Hnf4a-GOF	0.290191	0.376566	-0.188322	-0.0637643
chr14:76536847-76537347_HNF1A-GOF-TCF7-GOF_C-T-190_C-A-194_C-T-293_T-A-295_A-C-297_PC_129_386_CAACAATACAGG	Hnf1a-GOF_Tcf7l1/2-GOF	0.292667	0.373224	-0.170675	-0.0640198
chr14:76536847-76537347_HNF1A-GOF-TCF7-LOF_A-T-248_A-T-250_C-T-293_T-A-295_A-C-297_PC_129_386_AGTCAGCGAAGG	Hnf1a-GOF_Tcf7l1/2-LOF	0.204883	0.313856	-0.213659	-0.0474655
chr14:76536847-76537347_HNF1A-GOF-TCF7-LOF_T-C-246_C-T-293_T-A-295_A-C-297_PC_129_386_ACAATACGTTCG	Hnf1a-GOF_Tcf7l1/2-LOF	0.206172	0.357239	-0.211539	-0.0585748
chr14:76536847-76537347_HNF1A-GOF-TCF7-LOF-HNF4A-GOF_C-T-190_A-T-248_A-T-250_C-T-293_T-A-295_A-C-297_PC_129_386_AGATCCGGTCCA	Hnf1a-GOF_Tcf7l1/2-LOF_Hnf4a-GOF	0.237419	0.325958	-0.215011	-0.0491506
chr14:76536847-76537347_HNF1A-GOF-TCF7-LOF-HNF4A-GOF_C-T-190_T-C-246_C-T-293_T-A-295_A-C-297_PC_129_386_TAATGAATCCGC	Hnf1a-GOF_Tcf7l1/2-LOF_Hnf4a-GOF	0.272033	0.365495	-0.217223	-0.0597679
chr14:76536847-76537347_HNF4A-GOF_C-T-190_PC_129_386_TTAGTGCCTCGA	Hnf4a-GOF	0.0960919	0.0557243	-0.00038857	-0.0154616
chr14:76536847-76537347_TCF7-GOF_C-T-190_C-A-194_PC_129_386_AACACGTCAAGC	Tcf7l1/2-GOF	0.111183	0.0207092	0.0222913	-0.00951214
chr14:76536847-76537347_TCF7-LOF_A-T-248_A-T-250_PC_129_386_AATCCTAGCCTG	Tcf7l1/2-LOF	-0.0871601	-0.0617397	-0.0493135	0.0643846
chr14:76536847-76537347_TCF7-LOF_T-C-246_PC_129_386_CCTGTGTGTGCA	Tcf7l1/2-LOF	-0.040833	-0.0171624	-0.0156485	0.0196635
chr14:76536847-76537347_WT_PC_129_386_GCATTAACGTGT	WT	0	0	0	0
chr14:76536847-76537347_WT_PC_129_386_Shuffle_CGACAATTAGCC	Shuffle	0	0	0	0
chr15:4678479-4678979_HNF1A-GOF_A-T-218_A-T-222_T-A_223_T-A-227_PC_122_379_CAATGTTAGAGC	Hnf1a-GOF	0.170776	0.221912	-0.173551	-0.0367992
chr15:4678479-4678979_HNF1A-GOF-TCF7-GOF_A-T-218_A-T-222_T-A_223_T-A-227_C-A-301_PC_122_379_CTTAGCGTTCTG	Hnf1a-GOF_Tcf7l1/2-GOF	0.177129	0.207158	-0.133181	-0.0447311
chr15:4678479-4678979_HNF1A-GOF-TCF7-LOF_A-T-218_A-T-222_T-A_223_T-A-227_C-T-278_A-T-279_T-G-293_PC_122_379_CAGTGAACAGGT	Hnf1a-GOF_Tcf7l1/2-LOF	0.0904577	0.275047	-0.287654	-0.0118873
chr15:4678479-4678979_HNF1A-GOF-TCF7-LOF_A-T-218_A-T-222_T-A_223_T-A-227_T-C-277_A-G-295_PC_122_379_TACATCTCCTGG	Hnf1a-GOF_Tcf7l1/2-LOF	0.0924379	0.252719	-0.237332	-0.0198803
chr15:4678479-4678979_HNF1A-LOF_A-T-221_T-A-226_PC_122_379_CTTACCATAGTG	Hnf1a-LOF	-0.27255	-0.067732	-0.0320698	0.0632641
chr15:4678479-4678979_TCF7-GOF_C-A-301_PC_122_379_CACCAATTACTC	Tcf7l1/2-GOF	-0.0107538	-0.0132513	0.012029	0.00417263
chr15:4678479-4678979_TCF7-LOF_C-T-278_A-T-279_T-G-293_PC_122_379_AGAACACAATCC	Tcf7l1/2-LOF	-0.0807671	0.0985049	-0.156681	0.0435805
chr15:4678479-4678979_TCF7-LOF_T-C-277_A-G-295_PC_122_379_AGTGCTTGCCAG	Tcf7l1/2-LOF	-0.0567421	0.0487728	-0.0394249	0.0151135
chr15:4678479-4678979_WT_PC_122_379_GTAAGCGTTGTG	WT	0	0	0	0
chr15:4678479-4678979_WT_PC_122_379_Shuffle_ACTAACGCCATT	Shuffle	0	0	0	0
chr16:35470945-35471445_HNF4_LOF_T-A-293_T-G-294_PP_170_427_TCTCTATGGAAG	Hnf4a-LOF	-0.316074	-0.125102	0.0107157	0.0727823
chr16:35470945-35471445_TBX-LOF_C-G-303_C-G-304_PP_170_427_TATGTTGCGCTC	Tbx3-LOF	-0.0977791	0.0924049	-0.0248864	-0.045724
chr16:35470945-35471445_WT_PP_170_427_AAGCGACCGGAA	WT	0	0	0	0
chr16:35470945-35471445_WT_PP_170_427_Shuffle_GTACCTCAACCG	Shuffle	0	0	0	0
chr17:70090682-70091182_CEBP-GOF_T-C-256_A-C-258_PP_112_369_GAATACGTCTTG	Cebpa-GOF	0.0741098	0.110894	-0.0412881	-0.0485905
chr17:70090682-70091182_CEBP-GOF_T-C-256_A-C-258_PP_60_317_GGACTAGCCTCT	Cebpa-GOF	0.0669846	0.0836172	-0.0346441	-0.0212644
chr17:70090682-70091182_CEBP-LOF_T-G-253_A-T-260_PP_112_369_GTAGGACTCATA	Cebpa-LOF	-0.241699	-0.174922	0.0030598	0.124897
chr17:70090682-70091182_CEBP-LOF_T-G-253_A-T-260_PP_60_317_CTTGAGCTATTC	Cebpa-LOF	-0.207913	-0.228965	0.0105402	0.122938
chr17:70090682-70091182_ETS-LOF_G-T-342_A-T-343_PP_112_369_TAACAGACTACC	Ets-LOF	-0.100381	-0.0074091	-0.0114079	-0.0161743
chr17:70090682-70091182_ETS-LOF_G-T-342_A-T-343_PP_60_317_CTAATGCCGCGT	Ets-LOF	-0.0069539	-0.027794	-0.0191386	0.0143476
chr17:70090682-70091182_FOX-CEBP-HNF4-ETS-LOF_T-G-126_T-A-129_T-G-253_A-T-260_T-G-283_T-G-285_T-A-290_T-G-292_G-T-342_A-T-343_PP_112_369_CTGGTGGTAACT	Foxa1-LOF_Cebpa-LOF_Hnf4a-LOF_Ets-LOF	-0.456386	-0.271441	-0.140205	0.354262
chr17:70090682-70091182_FOX-CEBP-HNF4-ETS-LOF_T-G-126_T-A-129_T-G-253_A-T-260_T-G-283_T-G-285_T-A-290_T-G-292_G-T-342_A-T-343_PP_60_317_AACGCTTGCCTT	Foxa1-LOF_Cebpa-LOF_Hnf4a-LOF_Ets-LOF	-0.424491	-0.351966	-0.0174603	0.294137
chr17:70090682-70091182_FOX-LOF_T-G-126_T-A-129_PP_112_369_AAGAGACTAACC	Foxa1-LOF	-0.0443647	0.0138678	0.0057199	-0.00178506
chr17:70090682-70091182_FOX-LOF_T-G-126_T-A-129_PP_60_317_AAGGTGACAGCT	Foxa1-LOF	-0.0724854	-0.0474078	-0.00259339	0.00760828
chr17:70090682-70091182_HNF1A-GOF_A-G-66_C-T-67_A-T-68_PP_112_369_AGTCTGATGGAT	Hnf1a-GOF	0.00526666	0.038459	0.00994767	-0.0252085
chr17:70090682-70091182_HNF1A-GOF_A-G-66_C-T-67_A-T-68_PP_60_317_GAGTCCGGTTGT	Hnf1a-GOF	0.0923264	0.0556763	-0.0415944	-0.00812597
chr17:70090682-70091182_HNF4A-LOF_T-G-283_T-G-285_T-A-290_T-G-292_PP_112_369_TCCATTGAAGTC	Hnf4a-LOF	-0.145882	-0.060226	-0.0413647	0.101365
chr17:70090682-70091182_HNF4A-LOF_T-G-283_T-G-285_T-A-290_T-G-292_PP_60_317_GTGTCAGAGTCA	Hnf4a-LOF	-0.133242	-0.176709	0.00626666	0.0854697
chr17:70090682-70091182_TBX-LOF_T-C-296_C-A-298_PP_112_369_TTGTGGTCCGCA	Tbx3-LOF	0.0758695	0.0891256	-0.00565487	-0.0433543
chr17:70090682-70091182_TBX-LOF_T-C-296_C-A-298_PP_60_317_CGGTATCCTAAG	Tbx3-LOF	0.0284723	0.0453475	-0.0124174	-0.0177815
chr17:70090682-70091182_TBX-LOF-HNF1A-GOF_A-G-66_C-T-67_A-T-68_T-C-296_C-A-298_PP_112_369_TAACATCCTTCG	Tbx3-LOF_Hnf1a-GOF	0.0746467	0.0711976	-0.0124884	-0.0401365
chr17:70090682-70091182_TBX-LOF-HNF1A-GOF_A-G-66_C-T-67_A-T-68_T-C-296_C-A-298_PP_60_317_TCACATCCGAGG	Tbx3-LOF_Hnf1a-GOF	0.117217	0.0699167	-0.0443431	-0.014647
chr17:70090682-70091182_TCF7-GOF_G-T-271_A-G-276_T-A-277_C-T-278_PP_112_369_ATAACGCTCTAC	Tcf7l1/2-GOF	0.0250532	0.0456093	-0.00253731	-0.0313018
chr17:70090682-70091182_TCF7-GOF_G-T-271_A-G-276_T-A-277_C-T-278_PP_60_317_ACTGGTCAACGC	Tcf7l1/2-GOF	-0.0485132	-0.0736823	0.0370152	0.0153608
chr17:70090682-70091182_TCF7-GOF-HNF1A-GOF_A-G-66_C-T-67_A-T-68_G-T-271_A-G-276_T-A-277_C-T-278_PP_112_369_CATGTATTGACC	Tcf7l1/2-GOF_Hnf1a-GOF	0.0512268	0.106055	-0.00300977	-0.0568765
chr17:70090682-70091182_TCF7-GOF-HNF1A-GOF_A-G-66_C-T-67_A-T-68_G-T-271_A-G-276_T-A-277_C-T-278_PP_60_317_CCGGAATGAACG	Tcf7l1/2-GOF_Hnf1a-GOF	0.0600714	0.0224385	-0.0183579	-0.00382883
chr17:70090682-70091182_TCF7-GOF-HNF4-LOF-TBX-LOF_A-G-276_G-T-271_T-A-277_C-T-278_G-A-287_T-C-296_C-A-298_PP_112_369_AGATTGGAAGAG	Tcf7l1/2-GOF_Hnf4a-LOF_Tbx3-LOF	0.0586655	0.0635349	-0.00964643	-0.0401045
chr17:70090682-70091182_TCF7-GOF-HNF4-LOF-TBX-LOF_A-G-276_G-T-271_T-A-277_C-T-278_G-A-287_T-C-296_C-A-298_PP_60_317_TTCAACGCCGGT	Tcf7l1/2-GOF_Hnf4a-LOF_Tbx3-LOF	-0.0137315	-0.0652577	0.013637	0.0112811
chr17:70090682-70091182_TCF7-GOF-TBX-LOF_G-T-271_A-G-276_T-A-277_C-T-278_T-C-296_C-A-298_PP_112_369_CACTACACCGTC	Tcf7l1/2-GOF_Tbx3-LOF	0.091986	0.148663	-0.0383831	-0.0679576
chr17:70090682-70091182_TCF7-GOF-TBX-LOF_G-T-271_A-G-276_T-A-277_C-T-278_T-C-296_C-A-298_PP_60_317_AGAACGTCCTTG	Tcf7l1/2-GOF_Tbx3-LOF	0.0155163	0.0302775	0.0120186	-0.0173837
chr17:70090682-70091182_TCF7-HNF1A-GOF-TBX-LOF_A-G-66_C-T-67_A-T-68_G-T-271_A-G-276_T-A-277_C-T-278_T-C-296_C-A-298_PP_112_369_GACAGAACAGCT	Tcf7l1/2-GOF_Hnf1a-GOF_Tbx3-LOF	0.0618805	0.143902	-0.0131167	-0.0738246
chr17:70090682-70091182_TCF7-HNF1A-GOF-TBX-LOF_A-G-66_C-T-67_A-T-68_G-T-271_A-G-276_T-A-277_C-T-278_T-C-296_C-A-298_PP_60_317_GATTGCTTCACC	Tcf7l1/2-GOF_Hnf1a-GOF_Tbx3-LOF	0.108527	0.0932216	-0.0240247	-0.029248
chr17:70090682-70091182_WT_PP_112_369_GATGCTTGAGAG	WT	0	0	0	0
chr17:70090682-70091182_WT_PP_112_369_Shuffle_GGTGCTCAGATT	Shuffle	0	0	0	0
chr17:70090682-70091182_WT_PP_60_317_GGAGGAGGTCTA	WT	0	0	0	0
chr17:70090682-70091182_WT_PP_60_317_Shuffle_ACTGCGTGTCTC	Shuffle	0	0	0	0
chr17:78322705-78323205_CEBP-GOF_A-G-255_G-C-256_PC_170_427_CCAGCTAGAGTT	Cebpa-GOF	0.204362	0.194124	-0.0858235	-0.0521865
chr17:78322705-78323205_HNF1A-GOF_T-G-392_C-T-397_G-T-400_PC_170_427_TTACTTCTCGCT	Hnf1a-GOF	0.210051	0.228543	-0.1038	-0.0712656
chr17:78322705-78323205_HNF1A-GOF-CEBP-GOF_A-G-255_G-C-256_T-G-392_C-T-397_G-T-400_PC_170_427_GAATTGAACGCC	Hnf1a-GOF_Cebpa-GOF	0.350789	0.347819	-0.156562	-0.101456
chr17:78322705-78323205_HNF1A-GOF-CEBP-GOF-TCF7-GOF_A-G-255_G-C-256_G-T-363_T-G-392_C-T-397_G-T-400_PC_170_427_CGAATAGAACAG	Hnf1a-GOF_Cebpa-GOF_Tcf7l1/2-GOF	0.367775	0.335953	-0.14886	-0.0988025
chr17:78322705-78323205_HNF1A-GOF-CEBP-GOF-TCF7-LOF_A-G-255_G-C-256_A-C-362_T-G-392_C-T-397_G-T-400_PC_170_427_GTCGTGCTGTGA	Hnf1a-GOF_Cebpa-GOF_Tcf7l1/2-LOF	0.287975	0.298189	-0.189108	-0.0577554
chr17:78322705-78323205_HNF1A-GOF-CEBP-GOF-TCF7-LOF_A-G-255_G-C-256_T-G-358_T-G-359_T-G-392_C-T-397_G-T-400_PC_170_427_GGAATAACCTCA	Hnf1a-GOF_Cebpa-GOF_Tcf7l1/2-LOF	0.284033	0.316177	-0.168904	-0.0829228
chr17:78322705-78323205_HNF1A-GOF-TCF7-GOF_G-T-363_T-G-392_C-T-397_G-T-400_PC_170_427_TCCTAAGCAAGT	Hnf1a-GOF_Tcf7l1/2-GOF	0.257902	0.228287	-0.072702	-0.0841588
chr17:78322705-78323205_HNF1A-GOF-TCF7-LOF_A-C-362_T-G-392_C-T-397_G-T-400_PC_170_427_CGAGCGACAGTT	Hnf1a-GOF_Tcf7l1/2-LOF	0.170958	0.172455	-0.131704	-0.0216151
chr17:78322705-78323205_HNF1A-GOF-TCF7-LOF_T-G-358_T-G-359_T-G-392_C-T-397_G-T-400_PC_170_427_TAACCTGCTGTG	Hnf1a-GOF_Tcf7l1/2-LOF	0.181193	0.212554	-0.120072	-0.0546561
chr17:78322705-78323205_TCF7-GOF_G-T-363_PC_170_427_ATGCCTTCTAAC	Tcf7l1/2-GOF	0.0620601	0.0210711	0.0105382	-0.0104866
chr17:78322705-78323205_TCF7-LOF_A-C-362_PC_170_427_TAATTGTCACGG	Tcf7l1/2-LOF	-0.0511828	-0.0248821	-0.12225	0.114365
chr17:78322705-78323205_TCF7-LOF_T-G-358_T-G-359_PC_170_427_TAGCCGATCCGA	Tcf7l1/2-LOF	-0.0886909	-0.00168833	-0.0826436	0.0580236
chr17:78322705-78323205_WT_PC_170_427_GATGTGGAAGTC	WT	0	0	0	0
chr17:78322705-78323205_WT_PC_170_427_Shuffle_GCACGAGAAGTC	Shuffle	0	0	0	0
chr19:20557222-20557722_CEBP-LOF_T-C-191_A-C-196_A-T-197_PC_115_372_AGTGGTCATCTT	Cebpa-LOF	-0.147999	-0.150827	0.00352701	0.123774
chr19:20557222-20557722_HNF1A-GOF_A-G-118_T-A-122_A-T-125_A-T-127_PC_115_372_CCATCATAATCC	Hnf1a-GOF	0.183807	0.223372	-0.00732619	-0.169982
chr19:20557222-20557722_HNF1A-GOF-CEBP-LOF_A-G-118_T-A-122_A-T-125_A-T-127_T-C-191_A-C-196_A-T-197_PC_115_372_CAATTAGTGCCA	Hnf1a-GOF_Cebpa-LOF	-0.0067216	0.0229832	-0.0234243	-0.041261
chr19:20557222-20557722_HNF1A-GOF-TCF7-LOF_A-G-118_T-A-122_A-T-125_A-T-127_A-C-323_T-C-324_PC_115_372_GAAGTCCAGCTC	Hnf1a-GOF_Tcf7l1/2-LOF	0.256711	0.321532	-0.0527928	-0.200327
chr19:20557222-20557722_HNF1A-GOF-TCF7-LOF_A-G-118_T-A-122_A-T-125_A-T-127_A-T-327_A-C-328_PC_115_372_TTAACTTCGCAG	Hnf1a-GOF_Tcf7l1/2-LOF	0.247804	0.298306	-0.0721531	-0.180465
chr19:20557222-20557722_TCF7-LOF_A-C-323_T-C-324_PC_115_372_TACCGTCGAAGG	Tcf7l1/2-LOF	-0.01101	0.0430533	-0.0283554	-0.0208636
chr19:20557222-20557722_TCF7-LOF_A-T-327_A-C-328_PC_115_372_AGAAGCTGCGTG	Tcf7l1/2-LOF	-0.0298614	0.0324331	-0.0457298	0.023549
chr19:20557222-20557722_WT_PC_115_372_ACATACTTCCTC	WT	0	0	0	0
chr19:20557222-20557722_WT_PC_115_372_Shuffle_TGCAGTCGAGGT	Shuffle	0	0	0	0
chr19:30202143-30202643_HNF1A-LOF_A-C-217_A-G-221_PP_170_427_CGTCTATCTAAG	Hnf1a-LOF	-0.303614	0.00587341	0.0386403	-0.0158184
chr19:30202143-30202643_TBX-LOF-HNF1-GOF_C-A-226_PP_170_427_GACAATAGTACC	Tbx3-LOF_Hnf1a-GOF	-0.270956	-0.0317317	0.0275039	-0.00115388
chr19:30202143-30202643_TBX-LOF-HNF1-GOF-TBX-LOF_C-A-226_C-G-369_C-G_371_PP_170_427_CCTTCTTAATGC	Tbx3-LOF_Hnf1a-GOF_Tbx3-LOF	-0.265042	0.00196068	0.018007	-0.0146975
chr19:30202143-30202643_WT_PP_170_427_Shuffle_CAGAAGACCTAC	Shuffle	0	0	0	0
chr19:30202143-30202643_WT_PP_170_427_TCCAAGAGAACC	WT	0	0	0	0
chr19:43793907-43794407_ONECUT-GOF_A-G-317_PC_160_417_TCAACTCGCGCT	Onecut1-GOF	0.0501855	0.0164934	0.00457786	-0.050073
chr19:43793907-43794407_ONECUT-GOF-TCF7-GOF_C-G-276_T-A-277_A-G-317_PC_160_417_ACACGTACAATG	Onecut1-GOF_Tcf7l1/2-GOF	0.122955	0.0537111	0.0374309	-0.111252
chr19:43793907-43794407_ONECUT-GOF-TCF7-LOF_T-A-278_A-G-317_PC_160_417_GTGGTGACAATA	Onecut1-GOF_Tcf7l1/2-LOF	0.00340849	0.00091502	-0.0409184	-0.00735498
chr19:43793907-43794407_TCF7-GOF_C-G-276_T-A-277_PC_160_417_GAGCGTGGACAT	Tcf7l1/2-GOF	0.102176	0.0228881	0.0754307	-0.103034
chr19:43793907-43794407_TCF7-LOF_A-C-282_A-C-283_PC_160_417_CGTGACTCGCTA	Tcf7l1/2-LOF	-0.00084221	-0.0151328	-0.0878461	0.113719
chr19:43793907-43794407_TCF7-LOF_T-A-278_PC_160_417_ATAGCAGGTAGG	Tcf7l1/2-LOF	-0.016976	-0.0281019	-0.0276101	0.0352102
chr19:43793907-43794407_TCF7-LOF-ONECUT-GOF_A-C-282_A-C-283_A-G-317_PC_160_417_CTGATCCGTGCA	Tcf7l1/2-LOF_Onecut1-GOF	0.0192223	0.0126219	-0.0566785	0.0311137
chr19:43793907-43794407_WT_PC_160_417_GACGCATTCGGA	WT	0	0	0	0
chr19:43793907-43794407_WT_PC_160_417_Shuffle_TGGTTAGCATCC	Shuffle	0	0	0	0
chr2:31453469-31453969_TBX-LOF_A-C-222_C-T-224_PP_80_337_ATGGACCGTACC	Tbx3-LOF	-0.0542473	0.0643152	0.00817507	-0.0277273
chr2:31453469-31453969_THAP-LOF_G-C-263_G-C-284_PP_80_337_ACTAATACAGCG	Thap-LOF	-0.21603	-0.141297	0.0434477	0.037389
chr2:31453469-31453969_WT_PP_80_337_CCGGTGCGAATT	WT	0	0	0	0
chr2:31453469-31453969_WT_PP_80_337_Shuffle_CTTGCTCGGTCA	Shuffle	0	0	0	0
chr2:65123658-65124158_FOXA-GOF_G-T-243_A-C-245_PC_120_377_CCAGCAGAAGAG	Foxa1-GOF	0.0122692	-0.0365294	-0.0129142	0.0182092
chr2:65123658-65124158_HNF1A-GOF_C-G-156_G-C-168_PC_120_377_CCTTACCATTCT	Hnf1a-GOF	0.128855	0.305158	-0.0836483	-0.0620461
chr2:65123658-65124158_HNF1A-GOF-FOXA-GOF_C-G-156_G-C-168_G-T-243_A-C-245_PC_120_377_ACGCTTCCGACA	Hnf1a-GOF_Foxa1-GOF	0.138094	0.266037	-0.100257	-0.0531162
chr2:65123658-65124158_HNF1A-GOF-FOXA-GOF-TCF7-GOF_C-G-156_G-C-168_G-T-243_A-C-245_C-G-251_A-G-283_PC_120_377_ATCGACAAGACC	Hnf1a-GOF_Foxa1-GOF_Tcf7l1/2-GOF	0.206954	0.346703	-0.11188	-0.0692637
chr2:65123658-65124158_HNF1A-GOF-FOXA-GOF-TCF7-LOF_C-G-156_G-C-168_G-T-243_A-C-245_A-C-256_A-T-281_A-T-282_PC_120_377_CCAACAAGCAGG	Hnf1a-GOF_Foxa1-GOF_Tcf7l1/2-LOF	0.177361	0.321518	-0.17626	-0.0541133
chr2:65123658-65124158_HNF1A-GOF-FOXA-GOF-TCF7-LOF_C-G-156_G-C-168_G-T-243_A-C-245_A-G-252_T-C-253_PC_120_377_GATATGATTGCC	Hnf1a-GOF_Foxa1-GOF_Tcf7l1/2-LOF	0.157415	0.269014	-0.167883	-0.0461012
chr2:65123658-65124158_TCF7-GOF_C-G-251_A-G-283_PC_120_377_GATACGGATGCC	Tcf7l1/2-GOF	0.0936608	0.0929382	0.0327137	-0.0482965
chr2:65123658-65124158_TCF7-LOF_A-C-256_A-T-281_A-T-282_PC_120_377_TCCATATTCGAC	Tcf7l1/2-LOF	-0.00442689	0.0318017	-0.13115	0.0699732
chr2:65123658-65124158_TCF7-LOF_A-G-252_T-C-253_PC_120_377_GTCTCAATATGG	Tcf7l1/2-LOF	-0.0385327	0.00711672	-0.0716788	0.0371844
chr2:65123658-65124158_WT_PC_120_377_AATGGACTGGTG	WT	0	0	0	0
chr2:65123658-65124158_WT_PC_120_377_Shuffle_GTGCTATGTATC	Shuffle	0	0	0	0
chr22:46241428-46241728_hg38_NegCTRL_TAGAAGCCACGG	Human-neg-control	0	0	0	0
chr3:81122233-81122733_HNF1A-GOF_C-G-116_A-T-121_C-G-122_A-T-124_G-A-127_T-C-128_PC_129_386_CCTAACTACGAG	Hnf1a-GOF	0.0126365	0.033644	0.00729502	-0.0210422
chr3:81122233-81122733_HNF1A-GOF-HNF4A-GOF_C-G-116_A-T-121_C-G-122_A-T-124_G-A-127_T-C-128_G-T-184_G-A-188_PC_129_386_CAGTCTATATGG	Hnf1a-GOF_Hnf4a-GOF	0.399097	0.371084	-0.00918254	-0.234692
chr3:81122233-81122733_HNF1A-GOF-HNF4A-GOF-TCF7-LOF_C-G-116_A-T-121_C-G-122_A-T-124_G-A-127_T-C-128_G-T-184_G-A-188_A-T-265-A-C-266_PC_129_386_GCACAACATTAG	Hnf1a-GOF_Hnf4a-GOF_Tcf7l1/2-LOF	0.410332	0.389477	-0.0549287	-0.23184
chr3:81122233-81122733_HNF1A-GOF-HNF4A-GOF-TCF7-LOF_C-G-116_A-T-121_C-G-122_A-T-124_G-A-127_T-C-128_G-T-184_G-A-188_G-T-264-A-C-265_PC_129_386_CCAGAGACTTCC	Hnf1a-GOF_Hnf4a-GOF_Tcf7l1/2-LOF	0.42337	0.358258	-0.0219151	-0.230607
chr3:81122233-81122733_HNF1A-GOF-TCF7-GOF_C-G-116_A-T-121_C-G-122_A-T-124_G-A-127_T-C-128_G-T-179_A-G-181_G-T-184_G-A-187_G-C-188_C-G-193_G-T-195_PC_129_386_ATATCAGTCGGT	Hnf1a-GOF_Tcf7l1/2-GOF	0.313913	0.161784	0.10516	-0.210795
chr3:81122233-81122733_HNF4-GOF_G-T-184_G-A-188_PC_129_386_GAGCATAGTCTT	Hnf4a-GOF	0.37505	0.31498	0.0103886	-0.22346
chr3:81122233-81122733_TCF-GOF_G-T-179_A-G-181_G-T-184_G-A-187_G-C-188_C-G-193_G-T-195_PC_129_386_TTAGAAGACGCC	Tcf7l1/2-GOF	0.310947	0.144856	0.086984	-0.19403
chr3:81122233-81122733_TCF7-LOF_A-T-265-A-C-266_PC_129_386_GCTCGTTAGACT	Tcf7l1/2-LOF	-0.0289559	0.0361818	-0.0276422	0.0039503
chr3:81122233-81122733_TCF7-LOF_G-T-264-A-C-265_PC_129_386_CGAACCGTCCTA	Tcf7l1/2-LOF	0.0241955	0.00847608	0.0189437	-0.0245365
chr3:81122233-81122733_WT_PC_129_386_Shuffle_TCGCAAGGAGGA	Shuffle	0	0	0	0
chr3:81122233-81122733_WT_PC_129_386_TGTTGGTGAGCA	WT	0	0	0	0
chr4:44116428-44116928_ONECUT-LOF_T-A-247_G-T-249_PC_160_417_AGGTCCACGCTA	Onecut1-LOF	0.0401017	0.103347	-0.0135365	-0.0241542
chr4:44116428-44116928_TCF7-GOF_G-T-382_T-A-391_C-T-392_PC_160_417_CGTAGGTCTTAT	Tcf7l1/2-GOF	0.0428655	0.0755675	-0.0148364	-0.0111538
chr4:44116428-44116928_TCF7-LOF_T-G-387_T-G-388_PC_160_417_ATTGATCGTGCC	Tcf7l1/2-LOF	-0.215338	-0.242454	0.0434187	0.0948879
chr4:44116428-44116928_WT_PC_160_417_Shuffle_CGAAGGTGCAGT	Shuffle	0	0	0	0
chr4:44116428-44116928_WT_PC_160_417_TGTCGGAGTATC	WT	0	0	0	0
chr4:8755262-8755762_HNF1A-GOF_G-T-305_A-G-309_C-A-313_G-C-315_PP_100_357_TGCGGTGTAGGT	Hnf1a-GOF	0.416191	0.306617	-0.117938	-0.164932
chr4:8755262-8755762_HNF1A-GOF-TBX-LOF_G-C-252_T-G-255_T-A-287_A-C_291_G-T-305_A-G-309_C-A-313_G-C-315_PP_100_357_CCTATCGACTGG	Hnf1a-GOF_Tbx3-LOF	0.585317	0.536875	-0.190911	-0.237483
chr4:8755262-8755762_HNF4-GOF_C-G-242_C-A-265_A-G-270_PP_100_357_CGTCGTAGAACT	Hnf4a-GOF	0.22594	0.115783	-0.00139454	-0.099283
chr4:8755262-8755762_HNF4-LOF_T-G-240_T-G-241_T-A-268_T-A-269_PP_100_357_TCCGCATTCTCA	Hnf4a-LOF	-0.159851	-0.0648286	-0.113302	0.164747
chr4:8755262-8755762_TBX-GOF_G-A-250_A-G-256_G-A-257_PP_100_357_AGTGTTGTCGTG	Tbx3-GOF	0.0842586	-0.0168552	-0.0170147	0.0194529
chr4:8755262-8755762_TBX-GOF-HNF1A-GOF_G-A-250_A-G-256_G-A-257_G-T-305_A-G-309_C-A-313_G-C-315_PP_100_357_TCGCCTAGTCAC	Tbx3-GOF_Hnf1a-GOF	0.45848	0.322457	-0.0939307	-0.166989
chr4:8755262-8755762_TBX-LOF_G-C-252_T-G-255_T-A-287_A-C_291_PP_100_357_AATCCTGTGACG	Tbx3-LOF	0.231881	0.238817	-0.0191744	-0.167427
chr4:8755262-8755762_TCF7-GOF_G-T-263_A-T-264_A-G-270_C-A-271_C-T-272_PP_100_357_TGAAGCCAGTGC	Tcf7l1/2-GOF	-0.0593319	-0.0776776	-0.0292095	0.0913825
chr4:8755262-8755762_TCF7-GOF-HNF1A-GOF_G-T-263_A-T-264_A-G-270_C-A-271_C-T-272_G-T-305_A-G-309_C-A-313_G-C-315_PP_100_357_CTAGTCTTGTCA	Tcf7l1/2-GOF_Hnf1a-GOF	0.346853	0.217943	-0.0790651	-0.119571
chr4:8755262-8755762_TCF7-GOF-TBX-LOF_C-G-242_G-C-252_T-G-255_G-T-263_A-T-264_A-G-270_C-A-271_C-T-272_T-A-287_A-C_291_PP_100_357_TCGGAGACAACC	Tcf7l1/2-GOF_Tbx3-LOF	0.168372	0.168998	0.0427144	-0.156329
chr4:8755262-8755762_TCF7-GOF-TBX-LOF-HNF1A-GOF_C-G-242_G-C-252_T-G-255_G-T-263_A-T-264_A-G-270_C-A-271_C-T-272_T-A-287_A-C_291_G-T-305_A-G-309_C-A-313_G-C-315_PP_100_357_AATTCTGTGCCA	Tcf7l1/2-GOF_Tbx3-LOF_Hnf1a-GOF	0.568533	0.488894	-0.105486	-0.23383
chr4:8755262-8755762_WT_PP_100_357_AACTCGTGTCAA	WT	0	0	0	0
chr4:8755262-8755762_WT_PP_100_357_Shuffle_ACATAGCAGAAC	Shuffle	0	0	0	0
chr5:103973311-103973811_CEBP-GOF_T-C-377_PP_160_417_ACCTAGAACGAC	Cebpa-GOF	0.0228996	0.10308	-0.0529532	-0.0556976
chr5:103973311-103973811_CEBP-GOF-TBX-LOF_A-T-193_G-C-197_C-A-275_T-C-377_PP_160_417_CGAGTCCATCAC	Cebpa-GOF_Tbx3-LOF	0.0593374	0.144102	-0.00581879	-0.111494
chr5:103973311-103973811_CEBP-LOF_A-G-365_T-C-374_A-T-381_PP_160_417_TATCTGTCGCTA	Cebpa-LOF	-0.0285263	-0.0540099	-0.00581971	0.0514431
chr5:103973311-103973811_ETS-LOF-A-G-365_PP_160_417_GGAACCAATCAC	Ets-LOF	-0.0239676	-0.00537414	-0.0286725	0.0220706
chr5:103973311-103973811_ONECUT-ETS-CEBP-LOF_T-C-279_A-C-282_A-G-365_T-C-374_A-T-381_PP_160_417_TCTCCTCACGTC	Onecut1-LOF_Ets-LOF_Cebpa-LOF	-0.101274	-0.0773315	-0.0943829	0.156255
chr5:103973311-103973811_ONECUT-ETS-LOF_T-C-279_A-C-282_A-G-365_PP_160_417_ACTAACCGCGAC	Onecut1-LOF_Ets-LOF	-0.105575	-0.0217044	-0.0955223	0.0970637
chr5:103973311-103973811_ONECUT-LOF_T-C-279_A-C-282_PP_160_417_GCGAAGTGATGC	Onecut1-LOF	-0.0488721	0.0951557	-0.113919	0.0136173
chr5:103973311-103973811_TBX-LOF_A-T-193_G-C-197_C-A-275_PP_160_417_AGGTGAACAAGC	Tbx3-LOF	0.0310171	0.0769729	0.0603039	-0.112689
chr5:103973311-103973811_WT_PP_160_417_CATAGAGCGGAA	WT	0	0	0	0
chr5:103973311-103973811_WT_PP_160_417_Shuffle_GACCGTGACTAT	Shuffle	0	0	0	0
chr5:123953874-123954374_FOXA-GOF_G-T-291_G-A-292_PC_135_392_GATGAACCGAAC	Foxa1-GOF	0.0475353	0.0222762	0.016751	-0.03677
chr5:123953874-123954374_HNF1A-GOF-TCF7-GOF_A-T-267_C-G-275_PC_135_392_TTGAACCTTGAG	Hnf1a-GOF_Tcf7l1/2-GOF	0.0149954	0.0170706	-0.0270598	-0.00063637
chr5:123953874-123954374_HNF1A-GOF-TCF7-GOF-FOX-GOF_A-T-267_C-G-275_G-T-291_G-A-292_PC_135_392_AGCGCAATTCGG	Hnf1a-GOF_Tcf7l1/2-GOF_Foxa1-GOF	0.0495642	0.054603	-0.00777134	-0.0466596
chr5:123953874-123954374_HNF1A-GOF-TCF7-LOF_A-T-267_C-T-271_A-C-274_PC_135_392_ACGCCAGGACAT	Hnf1a-GOF_Tcf7l1/2-LOF	0.0246486	0.183926	-0.115396	-0.048149
chr5:123953874-123954374_HNF1A-GOF-TCF7-LOF-FOXA-GOF_A-T-267_C-T-271_A-C-274_G-T-291_G-A-292_PC_135_392_AATCTGCTGTAC	Hnf1a-GOF_Tcf7l1/2-LOF_Foxa1-GOF	0.0743131	0.196016	-0.135788	-0.0521758
chr5:123953874-123954374_TCF7-GOF_A-T-267_C-G-275_G-T-291_G-A-292_PC_135_392_GGACGTTGTGTT	Tcf7l1/2-GOF	0.0170615	-0.00879904	0.0775627	-0.0667812
chr5:123953874-123954374_TCF7-GOF_A-T-267_C-G-275_PC_135_392_GTTCTGAGGTAA	Tcf7l1/2-GOF	-0.0374953	-0.0645302	0.103714	-0.0447686
chr5:123953874-123954374_TCF7-LOF_PC_135_392_ATGTGTAGTTGG	Tcf7l1/2-LOF	0.0152694	-0.00188172	0.016916	-0.0121831
chr5:123953874-123954374_WT_PC_135_392_GATTCTCTAACC	WT	0	0	0	0
chr5:123953874-123954374_WT_PC_135_392_Shuffle_GAGCGTAATCTA	Shuffle	0	0	0	0
chr6:115424394-115424894_CEBP-GOF_A-G-230_C-A-232_A-C-275_G-T-309_C-G-310_T-C-311_PC_195_452_TGCAACTGTACT	Cebpa-GOF	0.293559	0.265783	-0.0615033	-0.157113
chr6:115424394-115424894_CEBP-GOF-HNF1A-GOF_A-G-230_C-A-232_A-C-275_G-T-309_C-G-310_T-C-311_T-412_G-A-418_T-A-421_PC_195_452_TGTCACCTCTGG	Cebpa-GOF_Hnf1a-GOF	0.417823	0.356637	-0.0907477	-0.200135
chr6:115424394-115424894_CEBP-GOF-HNF1A-GOF-TCF7-GOF_A-G-230_C-A-232_A-C-275_G-T-309_C-G-310_T-C-311_A-T-329_A-C-330_T-412_G-A-418_T-A-421_PC_195_452_GACAGTTATCGG	Cebpa-GOF_Hnf1a-GOF_Tcf7l1/2-GOF	0.450338	0.373107	-0.0782623	-0.213616
chr6:115424394-115424894_CEBP-GOF-HNF1A-GOF-TCF7-LOF_A-G-230_C-A-232_A-C-275_G-T-309_C-G-310_T-C-311_A-C-328_T-412_G-A-418_T-A-421_PC_195_452_ATTCGGTCCAGT	Cebpa-GOF_Hnf1a-GOF_Tcf7l1/2-LOF	0.366115	0.333057	-0.0759223	-0.182642
chr6:115424394-115424894_CEBP-GOF-HNF1A-GOF-TCF7-LOF_A-G-230_C-A-232_A-C-275_G-T-309_C-G-310_T-C-311_C-G-323_T-A-324_T-412_G-A-418_T-A-421_PC_195_452_CCGCTATGATCT	Cebpa-GOF_Hnf1a-GOF_Tcf7l1/2-LOF	0.376517	0.30477	-0.0946594	-0.143904
chr6:115424394-115424894_CEBP-GOF-TCF7-GOF_A-G-230_C-A-232_A-C-275_G-T-309_C-G-310_T-C-311_A-T-329_A-C-330_PC_195_452_AGCGTGTCCATT	Cebpa-GOF_Tcf7l1/2-GOF	0.342289	0.287363	-0.0563409	-0.177068
chr6:115424394-115424894_CEBP-GOF-TCF7-LOF_A-G-230_C-A-232_A-C-275_G-T-309_C-G-310_T-C-311_A-C-328_PC_195_452_GTTCGAGCCTAA	Cebpa-GOF_Tcf7l1/2-LOF	0.351068	0.286277	-0.0457498	-0.171693
chr6:115424394-115424894_CEBP-GOF-TCF7-LOF_A-G-230_C-A-232_A-C-275_G-T-309_C-G-310_T-C-311_C-G-323_T-A-324_PC_195_452_TTGTGACGGTGT	Cebpa-GOF_Tcf7l1/2-LOF	0.241386	0.197716	-0.0657245	-0.0798679
chr6:115424394-115424894_HNF1A-GOF_C-T-412_G-A-418_T-A-421_PC_195_452_TCGGATTAACTC	Hnf1a-GOF	0.16451	0.186551	-0.0398438	-0.111004
chr6:115424394-115424894_HNF1A-GOF-TCF7-GOF_A-T-329_A-C-330_C-T-412_G-A-418_T-A-421_PC_195_452_CCGGTTACATGA	Hnf1a-GOF_Tcf7l1/2-GOF	0.251448	0.227261	-0.0292663	-0.154392
chr6:115424394-115424894_HNF1A-GOF-TCF7-LOF_A-C-328_C-T-412_G-A-418_T-A-421_PC_195_452_GAGAAGGTAGAA	Hnf1a-GOF_Tcf7l1/2-LOF	0.267272	0.239349	-0.029139	-0.150522
chr6:115424394-115424894_HNF1A-GOF-TCF7-LOF_C-G-323_T-A-324_C-T-412_G-A-418_T-A-421_PC_195_452_ACCTCCGAATGG	Hnf1a-GOF_Tcf7l1/2-LOF	0.0959989	0.118044	-0.0660086	-0.0165775
chr6:115424394-115424894_TCF7-GOF_A-T-329_A-C-330_PC_195_452_TCGCTTATCGGA	Tcf7l1/2-GOF	0.163351	0.0568979	0.0170282	-0.0598774
chr6:115424394-115424894_TCF7-LOF_A-C-328_PC_195_452_ACTTCGCAGAGA	Tcf7l1/2-LOF	-0.0721388	-0.0223008	-0.00699123	0.0541061
chr6:115424394-115424894_TCF7-LOF_C-G-323_T-A-324_PC_195_452_ATGGTCAGCCTA	Tcf7l1/2-LOF	-0.030391	-0.0220778	-0.0340625	0.089924
chr6:115424394-115424894_WT_PC_195_452_GTGACCATTAAC	WT	0	0	0	0
chr6:115424394-115424894_WT_PC_195_452_Shuffle_GAGCTTATCGCA	Shuffle	0	0	0	0
chr7:140756424-140756924_FOXA-LOF_T-G-327_T-A-330_PC_129_386_AGATCCACAATG	Foxa1-LOF	-0.0442987	-0.0288568	-0.0234713	0.0750049
chr7:140756424-140756924_FOXA-LOF_T-G-327_T-A-330_PC_160_417_GGAATCTAGTGG	Foxa1-LOF	-0.0917739	-0.052955	0.010887	0.0430712
chr7:140756424-140756924_HNF1A-GOF_G-T-217_A-T-218_T-A-227_PC_129_386_GCCGCTTATCGA	Hnf1a-GOF	0.403394	0.347863	-0.146651	-0.131207
chr7:140756424-140756924_HNF1A-GOF_G-T-217_A-T-218_T-A-227_PC_160_417_AAGAGCATCGCA	Hnf1a-GOF	0.312942	0.336525	-0.148286	-0.0556949
chr7:140756424-140756924_HNF1A-LOF_T-G-225_T-G-228_PC_129_386_CTGAGGTAGAGT	Hnf1a-LOF	-0.112461	0.0261258	0.0679021	-0.0440934
chr7:140756424-140756924_HNF1A-LOF_T-G-225_T-G-228_PC_160_417_ACCTGTTAAGAG	Hnf1a-LOF	-0.168734	-0.0107079	0.00237673	0.0281563
chr7:140756424-140756924_HNF1A-LOF-HNF4A-LOF-FOXA-LOF_T-G-225_T-G-228_A-T-302_G-A-307_T-G-327_T-A-330_PC_129_386_TATAGAGGAAGC	Hnf1a-LOF_Hnf4a-LOF_Foxa1-LOF	-0.0864622	-0.0291316	-0.020378	0.0718766
chr7:140756424-140756924_HNF1A-LOF-HNF4A-LOF-FOXA-LOF_T-G-225_T-G-228_A-T-302_G-A-307_T-G-327_T-A-330_PC_160_417_CATCCAAGCGCA	Hnf1a-LOF_Hnf4a-LOF_Foxa1-LOF	-0.254568	-0.130674	-0.0525267	0.1832
chr7:140756424-140756924_HNF4A-GOF_C-T-305_PC_129_386_ACGATCTTGCCA	Hnf4a-GOF	0.163	0.138223	-0.0318165	-0.0979327
chr7:140756424-140756924_HNF4A-GOF_C-T-305_PC_160_417_CCTGAGCAAGAG	Hnf4a-GOF	0.189724	0.183824	-0.0476522	-0.0500273
chr7:140756424-140756924_HNF4A-LOF_A-T-302_G-A-307_PC_129_386_GAATCTCGTTAG	Hnf4a-LOF	-0.0164614	0.00806485	-0.0127084	0.0276282
chr7:140756424-140756924_HNF4A-LOF_A-T-302_G-A-307_PC_160_417_GAATATGTGGAC	Hnf4a-LOF	-0.141895	-0.0581601	0.00776809	0.0573075
chr7:140756424-140756924_TCF7-GOF-HNF1A-GOF_G-T-217_T-A-227_C-T-305_T-A-308_C-T-309_PC_129_386_GAGAAGAGGAGC	Tcf7l1/2-GOF_Hnf1a-GOF	0.488441	0.474482	-0.205894	-0.163746
chr7:140756424-140756924_TCF7-GOF-HNF1A-GOF_G-T-217_T-A-227_C-T-305_T-A-308_C-T-309_PC_160_417_GTACGCTGAAGG	Tcf7l1/2-GOF_Hnf1a-GOF	0.358648	0.383015	-0.193061	-0.0662409
chr7:140756424-140756924_TCF7-HNF4-LOF_C-G-288_A-G-293_PC_129_386_CCATCATTAGTG	Tcf7l1/2-LOF_Hnf4a-LOF	0.0256883	0.0464864	-0.0795947	0.0432991
chr7:140756424-140756924_TCF7-HNF4-LOF_C-G-288_A-G-293_PC_160_417_TATACGAACGCT	Tcf7l1/2-LOF_Hnf4a-LOF	0.0376852	0.0770598	-0.0722469	0.0103326
chr7:140756424-140756924_TCF7-LOF_A-G-293_PC_129_386_ACGATTCATTCC	Tcf7l1/2-LOF	0.113005	0.0472096	-0.00934874	-0.0116458
chr7:140756424-140756924_TCF7-LOF_A-G-293_PC_160_417_CATGATATAGCC	Tcf7l1/2-LOF	-0.0314111	0.0456129	-0.0391325	0.00984016
chr7:140756424-140756924_TCF7-LOF-HNF4A-GOF-HNF1A-GOF_G-T-217_T-A-227_A-G-293_C-T-305_PC_129_386_GTAGTGATTAGG	Tcf7l1/2-LOF_Hnf4a-GOF_Hnf1a-GOF	0.460081	0.476546	-0.242049	-0.158045
chr7:140756424-140756924_TCF7-LOF-HNF4A-GOF-HNF1A-GOF_G-T-217_T-A-227_A-G-293_C-T-305_PC_160_417_ATAATACCGCAC	Tcf7l1/2-LOF_Hnf4a-GOF_Hnf1a-GOF	0.391766	0.426882	-0.249132	-0.0640708
chr7:140756424-140756924_WT_PC_129_386_GTTCTTACCTCT	WT	0	0	0	0
chr7:140756424-140756924_WT_PC_129_386_Shuffle_GATCTCCGAACT	Shuffle	0	0	0	0
chr7:140756424-140756924_WT_PC_160_417_CTTGTTCTGTTC	WT	0	0	0	0
chr7:140756424-140756924_WT_PC_160_417_Shuffle_TCACCGAACCGT	Shuffle	0	0	0	0
chr7:26843348-26843848_CEBP-GOF_C-G-194_C-A-196_PC_220_477_GGTACTGCATCG	Cebpa-GOF	-0.0511139	-0.0303743	-0.0429514	0.0396362
chr7:26843348-26843848_CEBP-GOF_C-G-194_C-A-196_PC_80_337_GAGGAGCTACCA	Cebpa-GOF	0.164076	0.213739	-0.0514451	-0.0464234
chr7:26843348-26843848_FOX-LOF-HNF1A-GOF_T-G-420_C-A-424_G-A-430_T-C-432_PC_220_477_CGGTCTGTAAGC	Foxa1-LOF_Hnf1a-GOF	0.19997	0.196585	-0.156851	-0.0285464
chr7:26843348-26843848_FOX-LOF-HNF1A-GOF_T-G-420_C-A-424_G-A-430_T-C-432_PC_80_337_CAATAACCACGG	Foxa1-LOF_Hnf1a-GOF	0.00124728	-0.005238	-0.0387037	0.0180065
chr7:26843348-26843848_FOX-LOF-HNF1A-GOF-TCF7-GOF_G-A-230_A-T-231_T-G-420_C-A-424_G-A-430_T-C-432_PC_220_477_TGTGGTACTAGA	Foxa1-LOF_Hnf1a-GOF_Tcf7l1/2-GOF	0.272921	0.235407	-0.231264	-0.0201878
chr7:26843348-26843848_FOX-LOF-HNF1A-GOF-TCF7-GOF_G-A-230_A-T-231_T-G-420_C-A-424_G-A-430_T-C-432_PC_80_337_AAGTCTGGAAGC	Foxa1-LOF_Hnf1a-GOF_Tcf7l1/2-GOF	0.106861	0.0216093	-0.144478	0.0601797
chr7:26843348-26843848_FOX-LOF-HNF1A-GOF-TCF7-LOF_A-G-275_T-G-276_T-G-420_C-A-424_G-A-430_T-C-432_PC_220_477_ACCAAGCATCAT	Foxa1-LOF_Hnf1a-GOF_Tcf7l1/2-LOF	0.150158	0.164771	-0.196546	0.00360977
chr7:26843348-26843848_FOX-LOF-HNF1A-GOF-TCF7-LOF_A-G-275_T-G-276_T-G-420_C-A-424_G-A-430_T-C-432_PC_80_337_GCCACATAATTG	Foxa1-LOF_Hnf1a-GOF_Tcf7l1/2-LOF	-0.0288947	-0.00410028	-0.0929573	0.0551077
chr7:26843348-26843848_FOX-LOF-HNF1A-GOF-TCF7-LOF_T-C-272_T-C-273_T-G-420_C-A-424_G-A-430_T-C-432_PC_220_477_CGCCATACTCTC	Foxa1-LOF_Hnf1a-GOF_Tcf7l1/2-LOF	0.123139	0.176615	-0.214126	0.0051072
chr7:26843348-26843848_FOX-LOF-HNF1A-GOF-TCF7-LOF_T-C-272_T-C-273_T-G-420_C-A-424_G-A-430_T-C-432_PC_80_337_ACGCACACTAAT	Foxa1-LOF_Hnf1a-GOF_Tcf7l1/2-LOF	-0.0446133	-0.0111625	-0.100631	0.0566036
chr7:26843348-26843848_TCF7-GOF_G-A-230_A-T-231_PC_220_477_TTCTTCGCGGTC	Tcf7l1/2-GOF	-0.0796278	-0.0423773	-0.0377476	0.0478064
chr7:26843348-26843848_TCF7-GOF_G-A-230_A-T-231_PC_80_337_CAGGAGAGTCGA	Tcf7l1/2-GOF	-0.0718035	-0.0792801	-0.0427987	0.0574008
chr7:26843348-26843848_TCF7-LOF_A-G-275_T-G-276_PC_220_477_CCTTAGTGTATC	Tcf7l1/2-LOF	-0.0571611	-0.00922924	-0.0953068	0.0705986
chr7:26843348-26843848_TCF7-LOF_A-G-275_T-G-276_PC_80_337_GTCAACCGCGAT	Tcf7l1/2-LOF	0.00281226	0.0333722	-0.0557805	0.00528352
chr7:26843348-26843848_TCF7-LOF_T-C-272_T-C-273_PC_220_477_GACGAGATGACC	Tcf7l1/2-LOF	-0.0983713	-0.0012677	-0.0812309	0.048295
chr7:26843348-26843848_TCF7-LOF_T-C-272_T-C-273_PC_80_337_GCAACGCTTCAA	Tcf7l1/2-LOF	-0.071842	-0.0412306	-0.0731263	0.0626473
chr7:26843348-26843848_WT_PC_220_477_AGATAACCTTGG	WT	0	0	0	0
chr7:26843348-26843848_WT_PC_220_477_Shuffle_TCTACTGGTGAA	Shuffle	0	0	0	0
chr7:26843348-26843848_WT_PC_80_337_CTGAACTAAGGA	WT	0	0	0	0
chr7:26843348-26843848_WT_PC_80_337_Shuffle_AAGACAGCACTC	Shuffle	0	0	0	0
chr8:106588720-106589220_FOXA-LOF_T-A-328_PP_129_386_GCTAACCTTGCG	Foxa1-LOF	-0.00644964	0.0425154	-0.0873283	0.00406967
chr8:106588720-106589220_FOXA-LOF_T-A-328_PP_60_317_TTAGCCACACTT	Foxa1-LOF	0.0785836	0.042001	-0.00983032	-0.0273051
chr8:106588720-106589220_HNF1A-FOXA-LOF_A-C-297_T-C_301_T-A-328_PP_129_386_CTCTTCGCACGT	Hnf1a-LOF_Foxa1-LOF	-0.410389	-0.290827	0.0128918	0.117214
chr8:106588720-106589220_HNF1A-FOXA-LOF_A-C-297_T-C_301_T-A-328_PP_60_317_GTAGGAGACTTC	Hnf1a-LOF_Foxa1-LOF	-0.312197	-0.20403	0.027494	0.11875
chr8:106588720-106589220_HNF1A-GOF_T-A-300_PP_129_386_TGGTTCGACGGA	Hnf1a-GOF	0.0585589	0.0377364	-0.0886267	0.0095642
chr8:106588720-106589220_HNF1A-GOF_T-A-300_PP_60_317_GGTCGATCCTGA	Hnf1a-GOF	0.0314261	0.0753739	-0.033951	-0.0205849
chr8:106588720-106589220_HNF1A-GOF-TBX-LOF_G-C-72_T-C-73_A-C-79_G-C-80_C-T-169_T-C-171_C-G_345_T-A-300_PP_129_386_TGTGAGTGTTGC	Hnf1a-GOF_Tbx3-LOF	0.141963	0.0666207	-0.103494	0.00215819
chr8:106588720-106589220_HNF1A-GOF-TBX-LOF_G-C-72_T-C-73_A-C-79_G-C-80_C-T-169_T-C-171_C-G_345_T-A-300_PP_60_317_GAATGAACTAGG	Hnf1a-GOF_Tbx3-LOF	0.00024268	0.0474973	0.0025702	-0.0211076
chr8:106588720-106589220_HNF1A-LOF_A-C-297_T-C_301_PP_129_386_TGAATACAGGAG	Hnf1a-LOF	-0.309593	-0.197255	0.0545303	0.0513114
chr8:106588720-106589220_HNF1A-LOF_A-C-297_T-C_301_PP_60_317_TACTACCTCCGA	Hnf1a-LOF	-0.302938	-0.169406	0.0295324	0.0839008
chr8:106588720-106589220_TBX-GOF_T-G-83_T-162_A-T-163_G-C-166_PP_129_386_GTATGACGGTAA	Tbx3-GOF	-0.00665194	-0.0445389	-0.0342859	0.0120496
chr8:106588720-106589220_TBX-GOF_T-G-83_T-162_A-T-163_G-C-166_PP_60_317_CTATATGACGAC	Tbx3-GOF	-9.972e-05	-0.0295008	-0.0532811	0.0568016
chr8:106588720-106589220_TBX-GOF-HNF1A-GOF_T-G-83_G-T-162_A-T-163_G-C-166_T-A-300_PP_129_386_GATTAACCTGCG	Tbx3-GOF_Hnf1a-GOF	0.130625	0.0258079	-0.0987162	0.00829787
chr8:106588720-106589220_TBX-GOF-HNF1A-GOF_T-G-83_G-T-162_A-T-163_G-C-166_T-A-300_PP_60_317_GAGCAGACGGTT	Tbx3-GOF_Hnf1a-GOF	0.13924	0.0997642	-0.0651463	-0.0220446
chr8:106588720-106589220_TBX-LOF_G-C-72_T-C-73_A-C-79_G-C-80_C-T-169_T-C-171_C-G_345_PP_129_386_TGAAGGTGGTCG	Tbx3-LOF	0.0371239	0.0261241	-0.062434	0.00862581
chr8:106588720-106589220_TBX-LOF_G-C-72_T-C-73_A-C-79_G-C-80_C-T-169_T-C-171_C-G_345_PP_60_317_CGACTGTTCTCC	Tbx3-LOF	-0.0251531	-0.0474703	0.00613594	0.029734
chr8:106588720-106589220_WT_PP_129_386_AGGACTGGTAGA	WT	0	0	0	0
chr8:106588720-106589220_WT_PP_129_386_Shuffle_TTCGGACACGTA	Shuffle	0	0	0	0
chr8:106588720-106589220_WT_PP_60_317_CCGTATGCAGCT	WT	0	0	0	0
chr8:106588720-106589220_WT_PP_60_317_Shuffle_TCACGCCTAATA	Shuffle	0	0	0	0
chr8:106606164-106606664_HNF1A-ETS-LOF_G-C-158_A-C-160_A-C-281_A-T_289_PP_100_357_CGCACTAAGCAA	Hnf1a-LOF_Ets-LOF	-0.333114	-0.0408149	0.0552509	0.0300377
chr8:106606164-106606664_HNF1A-GOF_C-A-282_A-T-283_C-T-286_PP_100_357_GAATAGGTCTCA	Hnf1a-GOF	0.210262	0.238457	0.0354114	-0.244989
chr8:106606164-106606664_HNF1A-GOF-TBX-LOF_A-T-139_T-C-142_C-A-282_A-T-283_C-T-286_PP_100_357_GACACTATCTCC	Hnf1a-GOF_Tbx3-LOF	0.282071	0.331688	0.0515867	-0.297889
chr8:106606164-106606664_HNF1A-LOF_A-C-281_A-T_289_PP_100_357_GAGTCTTAGCTT	Hnf1a-LOF	-0.10603	-0.0254445	0.0518102	-0.0152428
chr8:106606164-106606664_TBX-LOF_A-T-139_T-C-142_PP_100_357_TTGAAGGTTGTG	Tbx3-LOF	0.117572	0.103792	0.0620499	-0.125681
chr8:106606164-106606664_WT_PP_100_357_GTCTAAGTGTTG	WT	0	0	0	0
chr8:106606164-106606664_WT_PP_100_357_Shuffle_CTATCCAATCCG	Shuffle	0	0	0	0
chr8:38657024-38657524_HNF1A-GOF_A-G-192_A-T-193_T-A-196_C-G-198_PC_131_388_CTGTCATGCGAT	Hnf1a-GOF	0.197571	0.283037	-0.222443	-0.0294489
chr8:38657024-38657524_HNF1A-GOF-TCF7-GOF_A-G-192_A-T-193_T-A-196_C-G-198_G-T-290_PC_131_388_GTGCCAAGCGTA	Hnf1a-GOF_Tcf7l1/2-GOF	0.174483	0.263331	-0.152946	-0.033058
chr8:38657024-38657524_HNF1A-GOF-TCF7-LOF_A-G-192_A-T-193_T-A-196_C-G-198_A-C-319_T-A-320_PC_131_388_CTAACGACACCT	Hnf1a-GOF_Tcf7l1/2-LOF	0.203913	0.282394	-0.252356	-0.0272544
chr8:38657024-38657524_HNF1A-GOF-TCF7-LOF_A-G-192_A-T-193_T-A-196_C-G-198_C-G-321_A-G-322_PC_131_388_GCTGTAAGTAGA	Hnf1a-GOF_Tcf7l1/2-LOF	0.15328	0.267381	-0.223102	-0.0222177
chr8:38657024-38657524_TCF7-GOF_G-T-290_PC_131_388_ACAGGACCGCTT	Tcf7l1/2-GOF	-0.0407988	-0.0364317	0.0339317	-0.00322748
chr8:38657024-38657524_TCF7-LOF_A-C-319_T-A-320_PC_131_388_ATTACCGAAGGA	Tcf7l1/2-LOF	-0.00916846	0.0157514	-0.0357186	0.00985018
chr8:38657024-38657524_TCF7-LOF_C-G-321_A-G-322_PC_131_388_GGTCGCTATACG	Tcf7l1/2-LOF	-0.0893477	-0.0244416	-0.0532363	0.036799
chr8:38657024-38657524_WT_PC_131_388_GTTAAGTGGAAG	WT	0	0	0	0
chr8:38657024-38657524_WT_PC_131_388_Shuffle_TGGTAGTGCGAT	Shuffle	0	0	0	0
chr8:48535773-48536273_HNF1A-GOF_C-T-438_A-T-441_T-C-448_PC_191_448_CTCTCTATCGTC	Hnf1a-GOF	0.16943	0.18244	-0.0956594	-0.0529274
chr8:48535773-48536273_HNF4-LOF_C-T-229_A-T-231_PC_191_448_GCGTTGAAGACT	Hnf4a-LOF	-0.10633	-0.110468	-0.0679947	0.174292
chr8:48535773-48536273_ONECUT-GOF_T-G-198_PC_191_448_TCACCTATATGG	Onecut1-GOF	0.0651585	0.0454483	-0.0201352	-0.032806
chr8:48535773-48536273_ONECUT-GOF-TCF7-GOF_T-G-198_G-T-228_PC_191_448_AGGAAGAGCGTT	Onecut1-GOF_Tcf7l1/2-GOF	0.125543	0.0424534	0.0174362	-0.0594555
chr8:48535773-48536273_ONECUT-GOF-TCF7-GOF-HNF1A-GOF_T-G-198_G-T-228_C-T-438_A-T-441_T-C-448_PC_191_448_AAGTTGAGGAAG	Onecut1-GOF_Tcf7l1/2-GOF_Hnf1a-GOF	0.289235	0.256914	-0.0763781	-0.124675
chr8:48535773-48536273_ONECUT-GOF-TCF7-LOF_T-G-198_A-G-274_T-A-275_PC_191_448_TTGATCTACAGG	Onecut1-GOF_Tcf7l1/2-LOF	0.089544	0.0691157	-0.0137347	-0.0469506
chr8:48535773-48536273_ONECUT-GOF-TCF7-LOF_T-G-198_T-G-270_G-C-273_PC_191_448_AAGAAGCCAATC	Onecut1-GOF_Tcf7l1/2-LOF	0.145131	0.0388065	-0.127049	0.0698899
chr8:48535773-48536273_ONECUT-GOF-TCF7-LOF-HNF1A-GOF_T-G-198_A-G-274_T-A-275_C-T-438_A-T-441_T-C-448_PC_191_448_TGGTTCCTATGT	Onecut1-GOF_Tcf7l1/2-LOF_Hnf1a-GOF	0.219472	0.257083	-0.123408	-0.0915298
chr8:48535773-48536273_ONECUT-GOF-TCF7-LOF-HNF1A-GOF_T-G-198_T-G-270_G-C-273_C-T-438_A-T-441_T-C-448_PC_191_448_TAGTGATTGCTG	Onecut1-GOF_Tcf7l1/2-LOF_Hnf1a-GOF	0.288567	0.251174	-0.164441	-0.0638348
chr8:48535773-48536273_ONECUT-GOF-TCF7-LOF-HNF4-LOF_T-G-198_C-T-229_A-T-231_T-G-270_G-C-273_PC_191_448_CAACGCTCCGAA	Onecut1-GOF_Tcf7l1/2-LOF_Hnf4a-LOF	-0.0366	-0.055479	-0.1271	0.144955
chr8:48535773-48536273_TCF7-GOF_G-T-228_PC_191_448_TCGCTGATTGTA	Tcf7l1/2-GOF	0.0309619	-0.0260715	0.0249408	-0.0140538
chr8:48535773-48536273_TCF7-LOF_A-G-274_T-A-275_PC_191_448_CTCTAAGCCGCA	Tcf7l1/2-LOF	-0.0209362	-0.0225083	-0.0195195	0.0493443
chr8:48535773-48536273_TCF7-LOF_T-G-270_G-C-273_PC_191_448_ACAACAACCAAC	Tcf7l1/2-LOF	0.00163742	0.0526035	-0.025145	-0.0357179
chr8:48535773-48536273_WT_PC_191_448_Shuffle_ACCTACACGTCA	Shuffle	0	0	0	0
chr8:48535773-48536273_WT_PC_191_448_TCGGTCGCGTAA	WT	0	0	0	0
LTV1_ETS-GOF_A-T-209_CTRL_121_378_ATGGATCTCAAC	Ets-GOF	-0.0286467	-0.0109316	0.00670632	0.00872186
LTV1_ETS-GOF_T-G-357_CTRL_121_378_GAAGAGCGCACT	Ets-GOF	0.0319648	0.0262935	0.00808736	-0.0172814
LTV1_ETS-LOF_A-C-207_CTRL_121_378_GAAGCGATTAAG	Ets-LOF	-0.0609281	0.0108255	-0.0150468	0.00036882
LTV1_ETS-LOF_C-G-355_CTRL_121_378_GCTAACACGCCT	Ets-LOF	-0.1234	-0.0216723	0.0288412	-0.00400316
LTV1_WT_CTRL_121_378_CCTCAATTCACC	WT	0	0	0	0

## Sheet: Figure 7e
Enhancer name	Mutation	Gene	Mouse LogFC	DeepLiver
AldoB_HNF1A-GOF_A-C-268_CTRL_121_378_CAGCTACCTATT	Hnf1a-GOF	AldoB	4.33136	0.820041
AldoB_HNF1A-GOF_A-T-265_A-C-268_CTRL_121_378_AACGACCACATC	Hnf1a-GOF	AldoB	4.50906	0.807497
AldoB_HNF1A-GOF_A-T-265_CTRL_121_378_CTACACTTACAC	Hnf1a-GOF	AldoB	4.94438	0.812048
AldoB_HNF1A-LOF_A-C-263_CTRL_121_378_TAGAGAATCGCC	Hnf1a-LOF	AldoB	-2.97646	0.45088
AldoB_HNF1A-LOF_A-T-259_A-C-263_CTRL_121_378_ATGCCACCAGGA	Hnf1a-LOF	AldoB	-0.778786	0.466239
AldoB_HNF1A-LOF_A-T-259_CTRL_121_378_CAGTTCCAAGTT	Hnf1a-LOF	AldoB	-1.39757	0.575854
AldoB_HNF4-GOF-HNF1A-GOF_G-A-214_T-C-217_T-A-225_A-T-265_A-C-268_CTRL_121_378_TTGCACCAGTTG	Hnf4a-GOF_Hnf1a-GOF	AldoB	5.03897	0.873221
AldoB_HNF4A-GOF_G-A-214_CTRL_121_378_AGGAGGAGAGGT	Hnf4a-GOF	AldoB	-0.569338	0.738971
AldoB_HNF4A-GOF_G-A-214_T-C-217_T-A-225_CTRL_121_378_GCTTAGTCTTAC	Hnf4a-GOF	AldoB	4.43446	0.837047
AldoB_HNF4A-GOF_T-A-225_CTRL_121_378_CTTGACACCTCC	Hnf4a-GOF	AldoB	4.13584	0.845297
AldoB_HNF4A-GOF_T-C-217_CTRL_121_378_TGACAATATCGC	Hnf4a-GOF	AldoB	3.95547	0.833793
AldoB_HNF4A-LOF_A-T-220_CTRL_121_378_TCGAACGGAGTG	Hnf4a-LOF	AldoB	-3.84478	0.72154
AldoB_HNF4A-LOF-HNF1A-LOF_A-T-220_A-T-259_A-C-263_CTRL_121_378_AATACAACTCCG	Hnf4a-LOF_Hnf1a-LOF	AldoB	-6.01837	0.398325
AldoB_WT_CTRL_121_378_GGTACACAGTTA	WT	AldoB	3.46207	0.789779
chr1:153770263-153770763_FOXA-GOF_C-T-299_PC_120_377_TGTCCATAGTGT	Foxa1-GOF	Glul	-2.60068	0.427201
chr1:153770263-153770763_FOXA-GOF_C-T-299_PC_130_387_CATACCTCTGTG	Foxa1-GOF	Glul		0.459551
chr1:153770263-153770763_FOXA-LOF_A-T-301_A-T-304_PC_120_377_ATTCATGCCGTT	Foxa1-LOF	Glul	-7.28545	0.319821
chr1:153770263-153770763_FOXA-LOF_A-T-301_A-T-304_PC_130_387_CGTTATCGCGCA	Foxa1-LOF	Glul	-3.56797	0.46044
chr1:153770263-153770763_HNF1A-GOF_G-T-191_A-T-192_T-A-194_PC_120_377_GGACAGTAATCT	Hnf1a-GOF	Glul	5.76123	0.783076
chr1:153770263-153770763_HNF1A-GOF_G-T-191_A-T-192_T-A-194_PC_130_387_ATCCTCGGTGCA	Hnf1a-GOF	Glul	6.19312	0.742921
chr1:153770263-153770763_HNF1A-GOF-FOXA-GOF-TCF7-LOF_G-T-191_A-T-192_T-A-194_A-T-255_A-T-256_A-T-269_A-T-270_C-T-299_PC_120_377_CGCTAGGTGCAA	Hnf1a-GOF_Foxa1-GOF_Tcf7l1/2-LOF	Glul	-5.13287	0.502409
chr1:153770263-153770763_HNF1A-GOF-FOXA-GOF-TCF7-LOF_G-T-191_A-T-192_T-A-194_A-T-255_A-T-256_A-T-269_A-T-270_C-T-299_PC_130_387_ATCCTAATGACG	Hnf1a-GOF_Foxa1-GOF_Tcf7l1/2-LOF	Glul	-3.72152	0.473311
chr1:153770263-153770763_HNF1A-GOF-FOXA-GOF-TCF7-LOF_G-T-191_A-T-192_T-A-194_T-C-253_T-G-266_C-T-299_PC_120_377_GCTTACACAACG	Hnf1a-GOF_Foxa1-GOF_Tcf7l1/2-LOF	Glul	4.30844	0.796955
chr1:153770263-153770763_HNF1A-GOF-FOXA-GOF-TCF7-LOF_G-T-191_A-T-192_T-A-194_T-C-253_T-G-266_C-T-299_PC_130_387_CTAACAGTGAGG	Hnf1a-GOF_Foxa1-GOF_Tcf7l1/2-LOF	Glul		0.740868
chr1:153770263-153770763_TCF7-LOF_A-G-252_T-C-253_T-G-266_PC_120_377_GTGTGTCGAGTT	Tcf7l1/2-LOF	Glul	-4.92686	0.402747
chr1:153770263-153770763_TCF7-LOF_A-G-252_T-C-253_T-G-266_PC_130_387_AAGATAACCGTC	Tcf7l1/2-LOF	Glul		0.482077
chr1:153770263-153770763_TCF7-LOF_A-T-255_A-T-256_A-T-269_A-T-270_PC_120_377_GCGGAACATCTC	Tcf7l1/2-LOF	Glul	-6.23274	0.10704
chr1:153770263-153770763_TCF7-LOF_A-T-255_A-T-256_A-T-269_A-T-270_PC_130_387_GTAAGACGCGAA	Tcf7l1/2-LOF	Glul		0.147034
chr1:153770263-153770763_TCF7-LOF_T-A-255_T-A-256_C-A-267_A-T-268_PC_120_377_ATCCGTCTGTCC	Tcf7l1/2-LOF	Glul	-5.0866	0.112422
chr1:153770263-153770763_TCF7-LOF_T-A-255_T-A-256_C-A-267_A-T-268_PC_130_387_GTGTGGAACTGG	Tcf7l1/2-LOF	Glul		0.135164
chr1:153770263-153770763_TCF7-LOF_T-C-253_T-G-266_PC_120_377_CATGACTGCAAC	Tcf7l1/2-LOF	Glul	-5.04105	0.447919
chr1:153770263-153770763_TCF7-LOF_T-C-253_T-G-266_PC_130_387_GATAAGTCTCGC	Tcf7l1/2-LOF	Glul	-3.92128	0.440946
chr1:153770263-153770763_WT_PC_120_377_ATAGCTCATCGT	WT	Glul	2.41949	0.424364
chr1:153770263-153770763_WT_PC_120_377_CCAGACAGTGCT	WT	Glul	-3.27796	0.44185
chr1:153770263-153770763_WT_PC_120_377_Shuffle_ACAACCGCCGTA	Shuffle	Shuffle		0.261456
chr1:153770263-153770763_WT_PC_120_377_Shuffle_GCCGCTCACTAT	Shuffle	Shuffle	-6.34599	0.637065
chr1:153770263-153770763_WT_PC_130_387_AGTACATGCTAG	WT	Glul		0.509531
chr1:153770263-153770763_WT_PC_130_387_AGTATAGCGTCA	WT	Glul		0.557201
chr1:153770263-153770763_WT_PC_130_387_Shuffle_GATAGGAGTCTG	Shuffle	Shuffle		0.208534
chr1:153770263-153770763_WT_PC_130_387_Shuffle_TATATTCCACGG	Shuffle	Shuffle		0.290767
chr1:153869177-153869677_FOXA-GOF_G-A-228_A-C-229_PC_70_327_CTCTCATGTTGG	Foxa1-GOF	Glul	-5.55585	0.46775
chr1:153869177-153869677_HNF1A-GOF_C-T-121_C-A-130_PC_70_327_CCGAATCTTGTG	Hnf1a-GOF	Glul	1.51994	0.538731
chr1:153869177-153869677_HNF1A-GOF-FOXA1-GOF_C-T-121_C-A-130_G-A-228_A-C-229_PC_70_327_CCGGATAGGTCT	Hnf1a-GOF_Foxa1-GOF	Glul	-4.97728	0.619808
chr1:153869177-153869677_HNF1A-GOF-FOXA1-GOF-TCF-LOF_C-T-121_C-A-130_A-T-200_G-T-202_G-A-228_A-C-229_PC_70_327_CAGAGTATCGTT	Hnf1a-GOF_Foxa1-GOF_Tcf7l1/2-LOF	Glul	0.536323	0.469211
chr1:153869177-153869677_HNF1A-GOF-FOXA1-GOF-TCF7-LOF_C-T-121_C-A-130_G-A-228_A-C-229_T-G-196_T-A-197_PC_70_327_AAGCGATCACTC	Hnf1a-GOF_Foxa1-GOF_Tcf7l1/2-LOF	Glul	-3.87002	0.704497
chr1:153869177-153869677_HNF1A-GOF-TCF7-LOF_C-T-121_C-A-130_A-T-200_G-T-202_PC_70_327_AGAGCCGTAGGA	Hnf1a-GOF_Tcf7l1/2-LOF	Glul	-3.20845	0.384815
chr1:153869177-153869677_HNF1A-GOF-TCF7-LOF_C-T-121_C-A-130_T-G-196_T-A-197_PC_70_327_CTCCTTCACGCA	Hnf1a-GOF_Tcf7l1/2-LOF	Glul	-4.8183	0.555365
chr1:153869177-153869677_HNF1A-LOF_A-T-123_T-G-125_T-A-129_PC_70_327_TATGACAGCTCC	Hnf1a-LOF	Glul	-5.49633	0.0508491
chr1:153869177-153869677_TCF7-LOF_A-T-200_G-T-202_PC_70_327_AGTTATCTCGTC	Tcf7l1/2-LOF	Glul	-4.98442	0.233066
chr1:153869177-153869677_TCF7-LOF_T-G-196_T-A-197_PC_70_327_GAGAGAGTGAAT	Tcf7l1/2-LOF	Glul	-5.75581	0.404961
chr1:153869177-153869677_WT_PC_70_327_GTGGTATATGAG	WT	Glul	-5.63473	0.311194
chr1:153869177-153869677_WT_PC_70_327_Shuffle_GCCAATGCGAGA	Shuffle	Shuffle	-6.00891	0.129666
chr1:164215062-164215562_CEBP-GOF_T-C-173_A-G-174_PC_120_377_ACTTGCACCACG	Cebpa-GOF	Slc19a2		0.424574
chr1:164215062-164215562_ETS-LOF_C-T-219_C-T-220_PC_120_377_AAGGTATGGACA	Ets-LOF	Slc19a2	-4.35441	0.115314
chr1:164215062-164215562_FOXA-LOF_A-T-210_A-T-211_PC_120_377_GTCAACGCTGCT	Foxa1-LOF	Slc19a2	-5.1447	0.22012
chr1:164215062-164215562_HNF1A-GOF_CEBP-GOF_T-C-173_A-G-174_G-A-288_C-T_289_G-A-291_PC_120_377_TGAATTAGCGTC	Hnf1a-GOF	Slc19a2	1.84393	0.687795
chr1:164215062-164215562_HNF1A-GOF_CEBP-GOF_TCF7-LOF_T-C-173_A-G-174_A-G-235_G-A-288_C-T_289_G-A-291_PC_120_377_TAATGTCGAACG	Hnf1a-GOF	Slc19a2	-0.633	0.679919
chr1:164215062-164215562_HNF1A-GOF_G-A-288_C-T_289_G-A-291_PC_120_377_ATCGTCAACACA	Hnf1a-GOF	Slc19a2	-1.08487	0.532849
chr1:164215062-164215562_HNF1A-GOF-CEBP-GOF_TCF7-LOF_T-C-173_A-G-174_T-C-231_T-C-232_G-A-288_C-T_289_G-A-291_PC_120_377_CATTGAAGGTCC	Hnf1a-GOF_Cebpa-GOF	Slc19a2	-5.68236	0.665183
chr1:164215062-164215562_HNF1A-GOF-TCF7-LOF_T-C-231_T-C-232_G-A-288_C-T_289_G-A-291_PC_120_377_CTTCCTTACTAG	Hnf1a-GOF_Tcf7l1/2-LOF	Slc19a2	-4.73799	0.566918
chr1:164215062-164215562_TCF7-LOF_A-G-235_PC_120_377_ACGATGCGCTGT	Tcf7l1/2-LOF	Slc19a2	-4.27074	0.264828
chr1:164215062-164215562_TCF7-LOF_T-C-231_T-C-232_PC_120_377_AGTCCATCTTGA	Tcf7l1/2-LOF	Slc19a2	-0.448046	0.351709
chr1:164215062-164215562_WT_PC_120_377_CAACTTCCGCGA	WT	Slc19a2	-3.65011	0.448008
chr1:164215062-164215562_WT_PC_120_377_Shuffle_TTCTCACTCGTA	Shuffle	Shuffle	-0.700288	0.0832163
chr1:194610309-194610809_HNF4-LOF_T-A-282_T-A-283_T-A-288_T-A-289_PP_129_386_GCGAACGAGCAA	Hnf4a-LOF	Plxna2		0.251718
chr1:194610309-194610809_ONECUT-LOF_T-G-232_T-G-235_PP_129_386_CTGACACAATAC	Onecut1-LOF	Plxna2		0.314834
chr1:194610309-194610809_TBX-LOF_C-G-213_A-T-214_PP_129_386_GTAATGGACCTT	Tbx3-LOF	Plxna2		0.348551
chr1:194610309-194610809_TBX-LOF-TCF7-GOF_T-C-206_C-A-213_A-T-214_C-G-213_A-T-214_A-G-284_C-A-285_C-A-292_C-T-293_PP_129_386_TCTTCTACCTTG	Tbx3-LOF_Tcf7l1/2-GOF	Plxna2		0.429879
chr1:194610309-194610809_TCF7-GOF_A-G-284_C-A-285_C-A-292_C-T-293_PP_129_386_CGAGAGATACGC	Tcf7l1/2-GOF	Plxna2		0.497963
chr1:194610309-194610809_WT_PP_129_386_CAGATGTCAGCC	WT	Plxna2		0.420665
chr1:194610309-194610809_WT_PP_129_386_Shuffle_AATACTTCGCAC	Shuffle	Shuffle	-4.70836	0.311778
chr1:50935422-50935922_CEBP-GOF_T-G-243_A-C-244_C-G-280_A-C-281_PC_130_387_GTGCAAGACTAC	Cebpa-GOF	Tmeff2	2.13782	0.661219
chr1:50935422-50935922_CEBP-LOF_T-G-239_A-C-245_T-G-276_A-T-283_PC_130_387_AGAAGCCGTCCA	Cebpa-LOF	Tmeff2		0.181625
chr1:50935422-50935922_HNF1A-GOF-TCF7-GOF_A-G-186_A-T-257_G-A-259_A-T-260_PC_130_387_TGTTGTCGATGT	Hnf1a-GOF_Tcf7l1/2-GOF	Tmeff2		0.725131
chr1:50935422-50935922_HNF1A-GOF-TCF7-GOF-CEBP-GOF_A-G-186_A-T-257_G-A-259_A-T-260_T-G-243_A-C-244_C-G-280_A-C-281_PC_130_387_CAGTGAGCTAGA	Hnf1a-GOF_Tcf7l1/2-GOF_Cebpa-GOF	Tmeff2		0.859765
chr1:50935422-50935922_HNF1A-GOF-TCF7-LOF_T-C-188_A-T-257_G-A-259_A-T-260_PC_130_387_AGCTTATACGGT	Hnf1a-GOF_Tcf7l1/2-LOF	Tmeff2		0.650855
chr1:50935422-50935922_HNF1A-GOF-TCF7-LOF-CEBP-GOF_T-C-188_A-T-257_G-A-259_A-T-260_T-G-243_A-C-244_C-G-280_A-C-281_PC_130_387_AGCGTAAGATGA	Hnf1a-GOF_Tcf7l1/2-LOF_Cebpa-GOF	Tmeff2	1.336	0.795505
chr1:50935422-50935922_HNF1A-LOF_T-A-253_A-T-255_T-C-261_PC_130_387_TGCGAGTATGCT	Hnf1a-LOF	Tmeff2	-5.88693	0.218463
chr1:50935422-50935922_HNF1A-LOF-TCF7-LOF_A-G-190_A-T-191_T-A-253_A-T-255_T-C-261_PC_130_387_TCCGTAACCGAC	Hnf1a-LOF_Tcf7l1/2-LOF	Tmeff2		0.201939
chr1:50935422-50935922_HNF1A-LOF-TCF7-LOF-CEBP-GOF_A-G-190_A-T-191_T-A-253_A-T-255_T-C-261_T-G-243_A-C-244_C-G-280_A-C-281_PC_130_387_CCGACTAGGTTC	Hnf1a-LOF_Tcf7l1/2-LOF_Cebpa-GOF	Tmeff2	-5.32206	0.498672
chr1:50935422-50935922_TCF7-GOF-HNF1A-LOF_A-G-186_A-C-255_PC_130_387_GTCTATACCGTG	Tcf7l1/2-GOF_Hnf1a-LOF	Tmeff2	0.61357	0.465967
chr1:50935422-50935922_TCF7-LOF_A-G-190_A-T-191_PC_130_387_TAGCACGTAGAA	Tcf7l1/2-LOF	Tmeff2		0.428909
chr1:50935422-50935922_TCF7-LOF_T-C-188_PC_130_387_CAATCGCTCGCA	Tcf7l1/2-LOF	Tmeff2	0.13301	0.476328
chr1:50935422-50935922_WT_PC_130_387_CAGCTTATTGAC	WT	Tmeff2		0.525207
chr1:50935422-50935922_WT_PC_130_387_Shuffle_GCTACATGCGAT	Shuffle	Shuffle	-1.40678	0.391137
chr10:24918560-24919060_FOX-HNF1A-LOF_T-A-257_A-C-263_PP_170_427_CTCTTAGCTTAG	Foxa1-LOF_Hnf1a-LOF	Arg1	-6.92873	0.0484263
chr10:24918560-24919060_HNF1A-GOF_T-G-256_T-A-260_C-G-262_T-A-266_G-C-268_PP_170_427_AAGTCGCACGTA	Hnf1a-GOF	Arg1	-4.01801	0.359527
chr10:24918560-24919060_HNF1A-GOF-TBX-GOF_T-G-256_T-A-260_C-G-262_T-A-266_G-C-268_G-T-241_C-A-243_T-C-244_G-T-288_T-A-291_PP_170_427_CATGTCGCGCAA	Hnf1a-GOF_Tbx3-GOF	Arg1		0.519922
chr10:24918560-24919060_HNF1A-GOF-TBX-LOF_T-G-256_T-A-260_C-G-262_T-A-266_G-C-268_A-G-245_C-G-292_PP_170_427_TCCGACACCACT	Hnf1a-GOF_Tbx3-LOF	Arg1	0.591846	0.430488
chr10:24918560-24919060_TBX-GOF_G-T-241_C-A-243_T-C-244_G-T-288_T-A-291_PP_170_427_GTACCTATTCAC	Tbx3-GOF	Arg1	-7.52851	0.0821971
chr10:24918560-24919060_TBX-LOF_A-G-245_C-G-292_PP_170_427_GCATAATTCGTC	Tbx3-LOF	Arg1	-4.55173	0.0904811
chr10:24918560-24919060_WT_PP_170_427_Shuffle_AGAAGATGTGAG	Shuffle	Shuffle	-3.92287	0.155313
chr10:24918560-24919060_WT_PP_170_427_TCCAACAATAGG	WT	Arg1	-7.2351	0.0733978
chr10:93574213-93574713_CREB_GOF_C-A-176_PP_121_378_CGACTGGAGGTT	Creb-GOF	Hal		0.324636
chr10:93574213-93574713_CREB_GOF_C-A-176_PP_25_282_CGCATCCAGGTT	Creb-GOF	Hal		0.301392
chr10:93574213-93574713_FOX-GOF_A-T-247_G-A-251_PP_121_378_GAAGAGCTGGAG	Foxa1-GOF	Hal		0.300023
chr10:93574213-93574713_FOX-GOF_A-T-247_G-A-251_PP_25_282_CGTGGTCGTAGA	Foxa1-GOF	Hal		0.25148
chr10:93574213-93574713_FOX-LOF_T-A-249_PP_121_378_TCTTAATCGGAG	Foxa1-LOF	Hal		0.0961419
chr10:93574213-93574713_FOX-LOF_T-A-249_PP_25_282_CATTAGAGCACT	Foxa1-LOF	Hal		0.13274
chr10:93574213-93574713_HN1A-GOF_T-G-38_A-T-46_PP_121_378_GGTACTCTCCTA	Hnf1a-GOF	Hal		0.180784
chr10:93574213-93574713_HN1A-GOF_T-G-38_A-T-46_PP_25_282_GACAGAAGCCTA	Hnf1a-GOF	Hal		0.395325
chr10:93574213-93574713_HNF4-FOX-ONECUT-LOF_T-C-179_T-C-181_T-A-249_A-C-306_T-A-308_G-C-309_PP_121_378_ACTGTCGAACCA	Hnf4a-LOF_Foxa1-LOF_Onecut1-LOF	Hal		0.0434674
chr10:93574213-93574713_HNF4-FOX-ONECUT-LOF_T-C-179_T-C-181_T-A-249_A-C-306_T-A-308_G-C-309_PP_25_282_ACTTGCTACGTT	Hnf4a-LOF_Foxa1-LOF_Onecut1-LOF	Hal		0.0901052
chr10:93574213-93574713_HNF4A-LOF_T-C-179_T-C-181_PP_121_378_TTCCACTGATCC	Hnf4a-LOF	Hal		0.128098
chr10:93574213-93574713_HNF4A-LOF_T-C-179_T-C-181_PP_25_282_GCTTGAATAGAG	Hnf4a-LOF	Hal	-5.29504	0.136714
chr10:93574213-93574713_ONECUT-GOF_C-T-311_C-T-312_PP_121_378_ACATATAGCTGG	Onecut1-GOF	Hal		0.409575
chr10:93574213-93574713_ONECUT-GOF_C-T-311_C-T-312_PP_25_282_TGGTCGCCTTCA	Onecut1-GOF	Hal		0.192528
chr10:93574213-93574713_ONECUT-LOF_A-C-306_T-A-308_G-C-309_PP_121_378_AGACGTTAGCAA	Onecut1-LOF	Hal		0.11887
chr10:93574213-93574713_ONECUT-LOF_A-C-306_T-A-308_G-C-309_PP_25_282_CCTCAAGTGGAA	Onecut1-LOF	Hal		0.234562
chr10:93574213-93574713_TBX-LOF_T-A-225_C-A-230_C-A-359_C-A-361_PP_121_378_TCTTATACCTCC	Tbx3-LOF	Hal		0.3439
chr10:93574213-93574713_TBX-LOF_T-A-225_C-A-230_C-A-359_C-A-361_PP_25_282_AACGCACAGTCC	Tbx3-LOF	Hal		0.285565
chr10:93574213-93574713_TBX-LOF-HNF1A-GOF_T-G-38_A-T-46_T-A-225_C-A-230_C-A-359_C-A-361_PP_121_378_TTCCATTCGACC	Tbx3-LOF_Hnf1a-GOF	Hal		0.336679
chr10:93574213-93574713_TBX-LOF-HNF1A-GOF_T-G-38_A-T-46_T-A-225_C-A-230_C-A-359_C-A-361_PP_25_282_TCATGGAACTGG	Tbx3-LOF_Hnf1a-GOF	Hal		0.529411
chr10:93574213-93574713_TCF-GOF_G-T-175_C-T-176_G-A-183_C-T-184_PP_121_378_TCCGTGCTTGTG	Tcf7l1/2-GOF	Hal		0.142918
chr10:93574213-93574713_TCF-GOF_G-T-175_C-T-176_G-A-183_C-T-184_PP_25_282_TCTGACTATACC	Tcf7l1/2-GOF	Hal		0.182381
chr10:93574213-93574713_TCF-GOF-HNF1A-GOF_T-G-38_A-T-46_G-T-175_C-T-176_G-A-183_C-T-184_PP_121_378_ACTTCATCGACG	Tcf7l1/2-GOF_Hnf1a-GOF	Hal		0.167311
chr10:93574213-93574713_TCF-GOF-HNF1A-GOF_T-G-38_A-T-46_G-T-175_C-T-176_G-A-183_C-T-184_PP_25_282_CAGTTACCAGGA	Tcf7l1/2-GOF_Hnf1a-GOF	Hal		0.407338
chr10:93574213-93574713_TCF-GOF-TBX-LOF_G-T-175_C-T-176_G-A-183_C-T-184_T-A-225_C-A-230_C-A-359_C-A-361_PP_121_378_GTAACACTGCAC	Tcf7l1/2-GOF_Tbx3-LOF	Hal		0.25276
chr10:93574213-93574713_TCF-GOF-TBX-LOF_G-T-175_C-T-176_G-A-183_C-T-184_T-A-225_C-A-230_C-A-359_C-A-361_PP_25_282_GATATGTTCAGG	Tcf7l1/2-GOF_Tbx3-LOF	Hal		0.203351
chr10:93574213-93574713_TCF-GOF-TBX-LOF-HNF1A-GOF_T-G-38_A-T-46_G-T-175_C-T-176_G-A-183_C-T-184_T-A-225_C-A-230_C-A-359_C-A-361_PP_121_378_GTTCTACGCTGG	Tcf7l1/2-GOF_Tbx3-LOF_Hnf1a-GOF	Hal		0.209615
chr10:93574213-93574713_TCF-GOF-TBX-LOF-HNF1A-GOF_T-G-38_A-T-46_G-T-175_C-T-176_G-A-183_C-T-184_T-A-225_C-A-230_C-A-359_C-A-361_PP_25_282_CAGAGATGACAA	Tcf7l1/2-GOF_Tbx3-LOF_Hnf1a-GOF	Hal		0.443095
chr10:93574213-93574713_WT_PP_121_378_AATCAGGTTAGG	WT	Hal		0.220223
chr10:93574213-93574713_WT_PP_121_378_Shuffle_CCAGCATCGTAC	Shuffle	Shuffle	-5.34168	0.426691
chr10:93574213-93574713_WT_PP_25_282_Shuffle_GTTGACGTTATC	Shuffle	Shuffle	-4.44082	0.354839
chr10:93574213-93574713_WT_PP_25_282_TGACACCTAACA	WT	Hal		0.234923
chr11:100518221-100518721_HNF1-GOF_G-A-288_PP_80_337_GTACCACTCCGT	Hnf1a-GOF	Acly	4.10946	0.657477
chr11:100518221-100518721_HNF1-GOF-TBX-GOF_C-T-253_C-T-254_G-A-288_PP_80_337_GTGGTTACATTG	Hnf1a-GOF_Tbx3-GOF	Acly		0.719285
chr11:100518221-100518721_HNF1-LOF_A-C-281_T-G-287_PP_80_337_GAATCTACGAGC	Hnf1a-LOF	Acly		0.19081
chr11:100518221-100518721_HNF1A-GOF_TBX-LOF_A-T-258_C-A_259_G-A-288_PP_80_337_TGCGAAGAGGAC	Hnf1a-GOF	Acly	3.09431	0.758614
chr11:100518221-100518721_HNF1A-GOF_TCF7-GOF-TBX-LOF_G-T-181_A-C-183_C-A-189_C-T-190_A-T-258_C-A_259_G-A-288_PP_80_337_GCGATTCTATGA	Hnf1a-GOF	Acly		0.545854
chr11:100518221-100518721_HNF4-HNF1-LOF_C-A-185_G-T-188_A-C-281_T-G-287_PP_80_337_AATCTCCTGCAT	Hnf4a-LOF_Hnf1a-LOF	Acly		0.0826409
chr11:100518221-100518721_HNF4A-LOF_C-A-185_G-T-188_PP_80_337_GAGGTGAGTCTT	Hnf4a-LOF	Acly	4.50368	0.392747
chr11:100518221-100518721_TBX-GOF_C-T-253_C-T-254_PP_80_337_CATTGATTGCAC	Tbx3-GOF	Acly	-0.902148	0.725976
chr11:100518221-100518721_TBX-LOF_A-T-258_C-A_259_PP_80_337_AGATGATAGTGG	Tbx3-LOF	Acly	2.74156	0.712277
chr11:100518221-100518721_TCF7-GOF_G-T-181_C-A-189_C-T-190_PP_80_337_AACGACACCGGA	Tcf7l1/2-GOF	Acly		0.633191
chr11:100518221-100518721_TCF7-GOF-HNF1A-GOF_G-T-181_C-A-189_C-T-190_G-A-288_PP_80_337_GCGGACTGCATT	Tcf7l1/2-GOF_Hnf1a-GOF	Acly		0.512312
chr11:100518221-100518721_TCF7-GOF-TBX-LOF_G-T-181_C-A-189_C-T-190_A-T-258_C-A_259_PP_80_337_GCACAATGAAGA	Tcf7l1/2-GOF_Tbx3-LOF	Acly		0.505344
chr11:100518221-100518721_WT_PP_80_337_CAAGAAGGAACC	WT	Acly	1.93893	0.673109
chr11:100518221-100518721_WT_PP_80_337_Shuffle_ACCTCAAGTAGT	Shuffle	Shuffle	-4.96126	0.0904878
chr12:112125787-112126287_CEBP-GOF_T-C-192_A-C-194_PP_129_386_CTGACCTAGCAC	Cebpa-GOF	Aspg	1.3788	0.461126
chr12:112125787-112126287_CEBP-GOF-STAT-LOF_T-C-192_A-C-194_G-T-200_PP_129_386_ATATTGCTCGTC	Cebpa-GOF_Stat-LOF	Aspg	1.19777	0.398158
chr12:112125787-112126287_ETS-CEBP-LOF_T-A-146_C-A-148_T-C_190_A-G_196_PP_129_386_ATGTCTTCGATG	Ets-LOF_Cebpa-LOF	Aspg		0.113436
chr12:112125787-112126287_ETS-CEBP-STAT-LOF_T-A-146_C-A-148_T-C_190_A-G_196_G-T-200_A-T_203_PP_129_386_TAGGAACAATCG	Ets-LOF_Cebpa-LOF_Stat-LOF	Aspg		0.16326
chr12:112125787-112126287_STAT-LOF_G-T-200_A-T_203_PP_129_386_CAGGAAGATCAA	Stat-LOF	Aspg	2.94065	0.578476
chr12:112125787-112126287_TBX-LOF_CEBP-GOF_T-C-192_A-C-194_G-C-235_A-G-320_G-C-331_PP_129_386_GGTCAGTGCTTG	Tbx3-LOF	Aspg		0.671662
chr12:112125787-112126287_TBX-LOF_G-C-235_A-G-320_G-C-331_PP_129_386_GGATCGAGCTTG	Tbx3-LOF	Aspg		0.462149
chr12:112125787-112126287_TBX-STAT-LOF_G-T-200_A-T_203_G-C-235_A-G-320_G-C-331_PP_129_386_TTAGATACCACC	Tbx3-LOF_Stat-LOF	Aspg	1.67607	0.691903
chr12:112125787-112126287_WT_PP_129_386_Shuffle_CCGTTATCGTTC	Shuffle	Shuffle	-6.54544	0.650648
chr12:112125787-112126287_WT_PP_129_386_TTAGATTGCTGG	WT	Aspg		0.317333
chr13:109722708-109723208_CEBP-GOF_T-G-268_T-C-269_PC_190_447_TCGACACTCAGG	Cebpa-GOF	Pde4d	0.247062	0.527761
chr13:109722708-109723208_CEBP-LOF_G-T-266_A-T-271_PC_190_447_ATCTATGCTTGG	Cebpa-LOF	Pde4d	-1.01	0.233081
chr13:109722708-109723208_FOX-LOF_T-A-258_T-A-279_PC_190_447_CGTAGTGCTTCG	Foxa1-LOF	Pde4d	1.0981	0.108881
chr13:109722708-109723208_FOXA-GOF_G-A-260_T-C-282_PC_190_447_AGGTCCGATAAT	Foxa1-GOF	Pde4d	-0.893835	0.530883
chr13:109722708-109723208_HNF1A-GOF_T-G-332_C-T-333_C-T-334_A-T-337_C-A-343_PC_190_447_GAAGAGGAAGGT	Hnf1a-GOF	Pde4d	4.13014	0.769187
chr13:109722708-109723208_TCF7-GOF_G-A-219_G-T-275_T-A-278_T-G-331_T-A-332_C-T-333_PC_190_447_CAGGTTGTCCAC	Tcf7l1/2-GOF	Pde4d	0.2581	0.355212
chr13:109722708-109723208_TCF7-GOF-CEBP-GOF_G-A-219_T-G-268_T-C-269_G-T-275_T-A-278_T-G-331_T-A-332_C-T-333_PC_190_447_GCCACGAACAAC	Tcf7l1/2-GOF_Cebpa-GOF	Pde4d	1.98952	0.539793
chr13:109722708-109723208_TCF7-GOF-CEBP-GOF-HNF1A-GOF_G-A-219_T-G-268_T-C-269_G-T-275_T-A-278_T-G-332_C-T-333_C-T-334_A-T-337_C-A-343_PC_190_447_AGAGTGAAGATC	Tcf7l1/2-GOF_Cebpa-GOF_Hnf1a-GOF	Pde4d	4.12911	0.808478
chr13:109722708-109723208_TCF7-GOF-HNF4-GOF_G-A-219_G-T-275_C-T-333_T-A-332_C-T-333_PC_190_447_ATGGTAAGTAGC	Tcf7l1/2-GOF_Hnf4a-GOF	Pde4d	1.86547	0.502799
chr13:109722708-109723208_TCF7-LOF_A-G-243_T-G-244_PC_190_447_CCAGGAAGCAGA	Tcf7l1/2-LOF	Pde4d	1.20986	0.387767
chr13:109722708-109723208_TCF7-LOF_T-C-240_T-C-276_PC_190_447_CTAGCCGCATTC	Tcf7l1/2-LOF	Pde4d	0.668655	0.192038
chr13:109722708-109723208_TCF7-LOF-CEBP-GOF_A-G-243_T-G-244_T-G-268_T-C-269_PC_190_447_ACGGATGGAGGA	Tcf7l1/2-LOF_Cebpa-GOF	Pde4d	-2.80088	0.482045
chr13:109722708-109723208_TCF7-LOF-CEBP-GOF_T-G-268_T-C-269_T-C-240_T-C-276_PC_190_447_TCAAGCACCTCT	Tcf7l1/2-LOF_Cebpa-GOF	Pde4d	-1.54919	0.354666
chr13:109722708-109723208_TCF7-LOF-CEBP-GOF-HNF1A-GOF_A-G-243_T-G-244_T-G-268_T-C-269_T-G-332_C-T-333_C-T-334_A-T-337_C-A-343_PC_190_447_TGTCGAACCTGG	Tcf7l1/2-LOF_Cebpa-GOF_Hnf1a-GOF	Pde4d	3.85438	0.83247
chr13:109722708-109723208_TCF7-LOF-CEBP-GOF-HNF1A-GOF_T-G-268_T-C-269_T-C-240_T-C-276_T-G-332_C-T-333_C-T-334_A-T-337_C-A-343_PC_190_447_TGTACTAGGACC	Tcf7l1/2-LOF_Cebpa-GOF_Hnf1a-GOF	Pde4d	4.14657	0.799018
chr13:109722708-109723208_TCF7-LOF-CEBP-GOF-HNF1A-GOF-FOX-GOF_A-G-243_T-G-244_T-G-268_T-C-269_T-G-332_C-T-333_C-T-334_A-T-337_C-A-343_G-A-260_T-C-282_PC_190_447_CCAATGTCGTTA	Tcf7l1/2-LOF_Cebpa-GOF_Hnf1a-GOF_Foxa1-GOF	Pde4d	4.10531	0.870943
chr13:109722708-109723208_TCF7-LOF-CEBP-GOF-HNF1A-GOF-FOX-GOF_T-G-268_T-C-269_T-C-240_T-C-276_T-G-332_C-T-333_C-T-334_A-T-337_C-A-343_G-A-260_PC_190_447_CAGGAATACCAC	Tcf7l1/2-LOF_Cebpa-GOF_Hnf1a-GOF_Foxa1-GOF	Pde4d	3.30001	0.790656
chr13:109722708-109723208_WT_PC_190_447_CCGTTCGTAGAG	WT	Pde4d	-1.77089	0.370454
chr13:109722708-109723208_WT_PC_190_447_Shuffle_CTCAGGACGCAA	Shuffle	Shuffle	-3.99326	0.141341
chr13:4432706-4433206_ONECUT-GOF_A-G-227_PC_125_382_AACATCGCATAG	Onecut1-GOF	Akr1c20		0.299928
chr13:4432706-4433206_ONECUT-GOF-CEBP-GOF_A-G-227_A-C-254_PC_125_382_AAGTGCCGGATA	Onecut1-GOF_Cebpa-GOF	Akr1c20		0.460542
chr13:4432706-4433206_ONECUT-GOF-CEBP-GOF_TCF7-LOF_A-T-199_A-G-200_C-T-211_A-C-214_A-G-227_A-C-254_PC_125_382_CAACTTCTCCTT	Onecut1-GOF_Cebpa-GOF	Akr1c20	-5.17321	0.435133
chr13:4432706-4433206_ONECUT-GOF-CEBP-GOF-TCF7-LOF_A-G-227_A-C-254_T-A-196_A-C-209_T-C-210_PC_125_382_ATTAAGTCCAGG	Onecut1-GOF_Cebpa-GOF_Tcf7l1/2-LOF	Akr1c20		0.355889
chr13:4432706-4433206_TCF7-GOF-ONECUT-LOF_T-A-229_A-G-230_PC_125_382_CGAACACCGCAA	Tcf7l1/2-GOF_Onecut1-LOF	Akr1c20	-1.80412	0.324524
chr13:4432706-4433206_TCF7-LOF_A-T-199_A-G-200_C-T-211_A-C-214_PC_125_382_AGATAATGGTCC	Tcf7l1/2-LOF	Akr1c20	-3.71945	0.295194
chr13:4432706-4433206_TCF7-LOF_T-A-196_A-C-209_T-C-210_PC_125_382_ACAAGGTCCGGT	Tcf7l1/2-LOF	Akr1c20		0.284734
chr13:4432706-4433206_WT_PC_125_382_CTGGAAGACCGT	WT	Akr1c20	-4.89747	0.315007
chr13:4432706-4433206_WT_PC_125_382_Shuffle_TCAATTATCCGG	Shuffle	Shuffle		0.273526
chr14:76536847-76537347_HNF1A-GOF_C-T-293_T-A-295_A-C-297_PC_129_386_GTACTGTTAAGC	Hnf1a-GOF	Tsc22d1	4.6713	0.7103
chr14:76536847-76537347_HNF1A-GOF-HNF4A-GOF_C-T-190_C-T-293_T-A-295_A-C-297_PC_129_386_CACCTAGCTCAC	Hnf1a-GOF_Hnf4a-GOF	Tsc22d1	5.61338	0.773964
chr14:76536847-76537347_HNF1A-GOF-TCF7-GOF_C-T-190_C-A-194_C-T-293_T-A-295_A-C-297_PC_129_386_CAACAATACAGG	Hnf1a-GOF_Tcf7l1/2-GOF	Tsc22d1	4.82242	0.776439
chr14:76536847-76537347_HNF1A-GOF-TCF7-LOF_A-T-248_A-T-250_C-T-293_T-A-295_A-C-297_PC_129_386_AGTCAGCGAAGG	Hnf1a-GOF_Tcf7l1/2-LOF	Tsc22d1	3.96118	0.688655
chr14:76536847-76537347_HNF1A-GOF-TCF7-LOF_T-C-246_C-T-293_T-A-295_A-C-297_PC_129_386_ACAATACGTTCG	Hnf1a-GOF_Tcf7l1/2-LOF	Tsc22d1	4.10999	0.689944
chr14:76536847-76537347_HNF1A-GOF-TCF7-LOF-HNF4A-GOF_C-T-190_A-T-248_A-T-250_C-T-293_T-A-295_A-C-297_PC_129_386_AGATCCGGTCCA	Hnf1a-GOF_Tcf7l1/2-LOF_Hnf4a-GOF	Tsc22d1	3.88863	0.721191
chr14:76536847-76537347_HNF1A-GOF-TCF7-LOF-HNF4A-GOF_C-T-190_T-C-246_C-T-293_T-A-295_A-C-297_PC_129_386_TAATGAATCCGC	Hnf1a-GOF_Tcf7l1/2-LOF_Hnf4a-GOF	Tsc22d1	4.87819	0.755806
chr14:76536847-76537347_HNF4A-GOF_C-T-190_PC_129_386_TTAGTGCCTCGA	Hnf4a-GOF	Tsc22d1	-3.4764	0.579864
chr14:76536847-76537347_TCF7-GOF_C-T-190_C-A-194_PC_129_386_AACACGTCAAGC	Tcf7l1/2-GOF	Tsc22d1	0.638688	0.594955
chr14:76536847-76537347_TCF7-LOF_A-T-248_A-T-250_PC_129_386_AATCCTAGCCTG	Tcf7l1/2-LOF	Tsc22d1	-1.82382	0.396612
chr14:76536847-76537347_TCF7-LOF_T-C-246_PC_129_386_CCTGTGTGTGCA	Tcf7l1/2-LOF	Tsc22d1	0.549276	0.442939
chr14:76536847-76537347_WT_PC_129_386_GCATTAACGTGT	WT	Tsc22d1	-1.52645	0.483772
chr14:76536847-76537347_WT_PC_129_386_Shuffle_CGACAATTAGCC	Shuffle	Shuffle	-4.89499	0.725019
chr15:4678479-4678979_HNF1A-GOF_A-T-218_A-T-222_T-A_223_T-A-227_PC_122_379_CAATGTTAGAGC	Hnf1a-GOF	C6	3.37723	0.743533
chr15:4678479-4678979_HNF1A-GOF-TCF7-GOF_A-T-218_A-T-222_T-A_223_T-A-227_C-A-301_PC_122_379_CTTAGCGTTCTG	Hnf1a-GOF_Tcf7l1/2-GOF	C6	2.38229	0.749886
chr15:4678479-4678979_HNF1A-GOF-TCF7-LOF_A-T-218_A-T-222_T-A_223_T-A-227_C-T-278_A-T-279_T-G-293_PC_122_379_CAGTGAACAGGT	Hnf1a-GOF_Tcf7l1/2-LOF	C6	1.55551	0.663215
chr15:4678479-4678979_HNF1A-GOF-TCF7-LOF_A-T-218_A-T-222_T-A_223_T-A-227_T-C-277_A-G-295_PC_122_379_TACATCTCCTGG	Hnf1a-GOF_Tcf7l1/2-LOF	C6	0.202876	0.665195
chr15:4678479-4678979_HNF1A-LOF_A-T-221_T-A-226_PC_122_379_CTTACCATAGTG	Hnf1a-LOF	C6	-2.07411	0.300207
chr15:4678479-4678979_TCF7-GOF_C-A-301_PC_122_379_CACCAATTACTC	Tcf7l1/2-GOF	C6	0.792086	0.562003
chr15:4678479-4678979_TCF7-LOF_C-T-278_A-T-279_T-G-293_PC_122_379_AGAACACAATCC	Tcf7l1/2-LOF	C6	-1.27389	0.49199
chr15:4678479-4678979_TCF7-LOF_T-C-277_A-G-295_PC_122_379_AGTGCTTGCCAG	Tcf7l1/2-LOF	C6	-0.877163	0.516015
chr15:4678479-4678979_WT_PC_122_379_GTAAGCGTTGTG	WT	C6	-0.143009	0.572757
chr15:4678479-4678979_WT_PC_122_379_Shuffle_ACTAACGCCATT	Shuffle	Shuffle	-0.602217	0.340902
chr16:35470945-35471445_HNF4_LOF_T-A-293_T-G-294_PP_170_427_TCTCTATGGAAG	Hnf4a-LOF	Pdia5		0.119241
chr16:35470945-35471445_TBX-LOF_C-G-303_C-G-304_PP_170_427_TATGTTGCGCTC	Tbx3-LOF	Pdia5		0.337536
chr16:35470945-35471445_WT_PP_170_427_AAGCGACCGGAA	WT	Pdia5		0.435316
chr16:35470945-35471445_WT_PP_170_427_Shuffle_GTACCTCAACCG	Shuffle	Shuffle		0.352308
chr17:70090682-70091182_CEBP-GOF_T-C-256_A-C-258_PP_112_369_GAATACGTCTTG	Cebpa-GOF	Dlgap1	-1.58727	0.648297
chr17:70090682-70091182_CEBP-GOF_T-C-256_A-C-258_PP_60_317_GGACTAGCCTCT	Cebpa-GOF	Dlgap1	2.8921	0.736403
chr17:70090682-70091182_CEBP-LOF_T-G-253_A-T-260_PP_112_369_GTAGGACTCATA	Cebpa-LOF	Dlgap1	-0.906761	0.332488
chr17:70090682-70091182_CEBP-LOF_T-G-253_A-T-260_PP_60_317_CTTGAGCTATTC	Cebpa-LOF	Dlgap1	-2.23694	0.461505
chr17:70090682-70091182_ETS-LOF_G-T-342_A-T-343_PP_112_369_TAACAGACTACC	Ets-LOF	Dlgap1	-0.499664	0.473806
chr17:70090682-70091182_ETS-LOF_G-T-342_A-T-343_PP_60_317_CTAATGCCGCGT	Ets-LOF	Dlgap1	2.71503	0.662464
chr17:70090682-70091182_FOX-CEBP-HNF4-ETS-LOF_T-G-126_T-A-129_T-G-253_A-T-260_T-G-283_T-G-285_T-A-290_T-G-292_G-T-342_A-T-343_PP_112_369_CTGGTGGTAACT	Foxa1-LOF_Cebpa-LOF_Hnf4a-LOF_Ets-LOF	Dlgap1	0.480648	0.117801
chr17:70090682-70091182_FOX-CEBP-HNF4-ETS-LOF_T-G-126_T-A-129_T-G-253_A-T-260_T-G-283_T-G-285_T-A-290_T-G-292_G-T-342_A-T-343_PP_60_317_AACGCTTGCCTT	Foxa1-LOF_Cebpa-LOF_Hnf4a-LOF_Ets-LOF	Dlgap1	-0.601482	0.244927
chr17:70090682-70091182_FOX-LOF_T-G-126_T-A-129_PP_112_369_AAGAGACTAACC	Foxa1-LOF	Dlgap1	-0.650095	0.529822
chr17:70090682-70091182_FOX-LOF_T-G-126_T-A-129_PP_60_317_AAGGTGACAGCT	Foxa1-LOF	Dlgap1	2.7673	0.596933
chr17:70090682-70091182_HNF1A-GOF_A-G-66_C-T-67_A-T-68_PP_112_369_AGTCTGATGGAT	Hnf1a-GOF	Dlgap1	-0.744621	0.579454
chr17:70090682-70091182_HNF1A-GOF_A-G-66_C-T-67_A-T-68_PP_60_317_GAGTCCGGTTGT	Hnf1a-GOF	Dlgap1	3.79154	0.761744
chr17:70090682-70091182_HNF4A-LOF_T-G-283_T-G-285_T-A-290_T-G-292_PP_112_369_TCCATTGAAGTC	Hnf4a-LOF	Dlgap1	-0.947666	0.428305
chr17:70090682-70091182_HNF4A-LOF_T-G-283_T-G-285_T-A-290_T-G-292_PP_60_317_GTGTCAGAGTCA	Hnf4a-LOF	Dlgap1	0.925957	0.536176
chr17:70090682-70091182_TBX-LOF_T-C-296_C-A-298_PP_112_369_TTGTGGTCCGCA	Tbx3-LOF	Dlgap1	1.54167	0.650057
chr17:70090682-70091182_TBX-LOF_T-C-296_C-A-298_PP_60_317_CGGTATCCTAAG	Tbx3-LOF	Dlgap1	4.58399	0.69789
chr17:70090682-70091182_TBX-LOF-HNF1A-GOF_A-G-66_C-T-67_A-T-68_T-C-296_C-A-298_PP_112_369_TAACATCCTTCG	Tbx3-LOF_Hnf1a-GOF	Dlgap1	1.31483	0.648834
chr17:70090682-70091182_TBX-LOF-HNF1A-GOF_A-G-66_C-T-67_A-T-68_T-C-296_C-A-298_PP_60_317_TCACATCCGAGG	Tbx3-LOF_Hnf1a-GOF	Dlgap1	4.63102	0.786635
chr17:70090682-70091182_TCF7-GOF_G-T-271_A-G-276_T-A-277_C-T-278_PP_112_369_ATAACGCTCTAC	Tcf7l1/2-GOF	Dlgap1	-0.25284	0.59924
chr17:70090682-70091182_TCF7-GOF_G-T-271_A-G-276_T-A-277_C-T-278_PP_60_317_ACTGGTCAACGC	Tcf7l1/2-GOF	Dlgap1	1.76814	0.620905
chr17:70090682-70091182_TCF7-GOF-HNF1A-GOF_A-G-66_C-T-67_A-T-68_G-T-271_A-G-276_T-A-277_C-T-278_PP_112_369_CATGTATTGACC	Tcf7l1/2-GOF_Hnf1a-GOF	Dlgap1	-1.91413	0.625414
chr17:70090682-70091182_TCF7-GOF-HNF1A-GOF_A-G-66_C-T-67_A-T-68_G-T-271_A-G-276_T-A-277_C-T-278_PP_60_317_CCGGAATGAACG	Tcf7l1/2-GOF_Hnf1a-GOF	Dlgap1	2.01502	0.729489
chr17:70090682-70091182_TCF7-GOF-HNF4-LOF-TBX-LOF_A-G-276_G-T-271_T-A-277_C-T-278_G-A-287_T-C-296_C-A-298_PP_112_369_AGATTGGAAGAG	Tcf7l1/2-GOF_Hnf4a-LOF_Tbx3-LOF	Dlgap1	-1.03047	0.632853
chr17:70090682-70091182_TCF7-GOF-HNF4-LOF-TBX-LOF_A-G-276_G-T-271_T-A-277_C-T-278_G-A-287_T-C-296_C-A-298_PP_60_317_TTCAACGCCGGT	Tcf7l1/2-GOF_Hnf4a-LOF_Tbx3-LOF	Dlgap1	1.55445	0.655686
chr17:70090682-70091182_TCF7-GOF-TBX-LOF_G-T-271_A-G-276_T-A-277_C-T-278_T-C-296_C-A-298_PP_112_369_CACTACACCGTC	Tcf7l1/2-GOF_Tbx3-LOF	Dlgap1	0.555829	0.666173
chr17:70090682-70091182_TCF7-GOF-TBX-LOF_G-T-271_A-G-276_T-A-277_C-T-278_T-C-296_C-A-298_PP_60_317_AGAACGTCCTTG	Tcf7l1/2-GOF_Tbx3-LOF	Dlgap1	4.02428	0.684934
chr17:70090682-70091182_TCF7-HNF1A-GOF-TBX-LOF_A-G-66_C-T-67_A-T-68_G-T-271_A-G-276_T-A-277_C-T-278_T-C-296_C-A-298_PP_112_369_GACAGAACAGCT	Tcf7l1/2-GOF_Hnf1a-GOF_Tbx3-LOF	Dlgap1	-0.675737	0.636068
chr17:70090682-70091182_TCF7-HNF1A-GOF-TBX-LOF_A-G-66_C-T-67_A-T-68_G-T-271_A-G-276_T-A-277_C-T-278_T-C-296_C-A-298_PP_60_317_GATTGCTTCACC	Tcf7l1/2-GOF_Hnf1a-GOF_Tbx3-LOF	Dlgap1	4.91032	0.777945
chr17:70090682-70091182_WT_PP_112_369_GATGCTTGAGAG	WT	Dlgap1	0.246722	0.574187
chr17:70090682-70091182_WT_PP_112_369_Shuffle_GGTGCTCAGATT	Shuffle	Shuffle	-6.7726	0.139882
chr17:70090682-70091182_WT_PP_60_317_GGAGGAGGTCTA	WT	Dlgap1	2.87396	0.669418
chr17:70090682-70091182_WT_PP_60_317_Shuffle_ACTGCGTGTCTC	Shuffle	Shuffle	-1.17753	0.153115
chr17:78322705-78323205_CEBP-GOF_A-G-255_G-C-256_PC_170_427_CCAGCTAGAGTT	Cebpa-GOF	Crim1	0.703927	0.610411
chr17:78322705-78323205_HNF1A-GOF_T-G-392_C-T-397_G-T-400_PC_170_427_TTACTTCTCGCT	Hnf1a-GOF	Crim1		0.6161
chr17:78322705-78323205_HNF1A-GOF-CEBP-GOF_A-G-255_G-C-256_T-G-392_C-T-397_G-T-400_PC_170_427_GAATTGAACGCC	Hnf1a-GOF_Cebpa-GOF	Crim1		0.756839
chr17:78322705-78323205_HNF1A-GOF-CEBP-GOF-TCF7-GOF_A-G-255_G-C-256_G-T-363_T-G-392_C-T-397_G-T-400_PC_170_427_CGAATAGAACAG	Hnf1a-GOF_Cebpa-GOF_Tcf7l1/2-GOF	Crim1		0.773825
chr17:78322705-78323205_HNF1A-GOF-CEBP-GOF-TCF7-LOF_A-G-255_G-C-256_A-C-362_T-G-392_C-T-397_G-T-400_PC_170_427_GTCGTGCTGTGA	Hnf1a-GOF_Cebpa-GOF_Tcf7l1/2-LOF	Crim1	4.72077	0.694025
chr17:78322705-78323205_HNF1A-GOF-CEBP-GOF-TCF7-LOF_A-G-255_G-C-256_T-G-358_T-G-359_T-G-392_C-T-397_G-T-400_PC_170_427_GGAATAACCTCA	Hnf1a-GOF_Cebpa-GOF_Tcf7l1/2-LOF	Crim1	2.35131	0.690083
chr17:78322705-78323205_HNF1A-GOF-TCF7-GOF_G-T-363_T-G-392_C-T-397_G-T-400_PC_170_427_TCCTAAGCAAGT	Hnf1a-GOF_Tcf7l1/2-GOF	Crim1	5.97487	0.663952
chr17:78322705-78323205_HNF1A-GOF-TCF7-LOF_A-C-362_T-G-392_C-T-397_G-T-400_PC_170_427_CGAGCGACAGTT	Hnf1a-GOF_Tcf7l1/2-LOF	Crim1	-0.0755548	0.577008
chr17:78322705-78323205_HNF1A-GOF-TCF7-LOF_T-G-358_T-G-359_T-G-392_C-T-397_G-T-400_PC_170_427_TAACCTGCTGTG	Hnf1a-GOF_Tcf7l1/2-LOF	Crim1		0.587243
chr17:78322705-78323205_TCF7-GOF_G-T-363_PC_170_427_ATGCCTTCTAAC	Tcf7l1/2-GOF	Crim1		0.46811
chr17:78322705-78323205_TCF7-LOF_A-C-362_PC_170_427_TAATTGTCACGG	Tcf7l1/2-LOF	Crim1		0.354867
chr17:78322705-78323205_TCF7-LOF_T-G-358_T-G-359_PC_170_427_TAGCCGATCCGA	Tcf7l1/2-LOF	Crim1	-0.514409	0.317359
chr17:78322705-78323205_WT_PC_170_427_GATGTGGAAGTC	WT	Crim1	-5.06255	0.40605
chr17:78322705-78323205_WT_PC_170_427_Shuffle_GCACGAGAAGTC	Shuffle	Shuffle	-1.95592	0.0869262
chr19:20557222-20557722_CEBP-LOF_T-C-191_A-C-196_A-T-197_PC_115_372_AGTGGTCATCTT	Cebpa-LOF	Aldh1a1		0.0941835
chr19:20557222-20557722_HNF1A-GOF_A-G-118_T-A-122_A-T-125_A-T-127_PC_115_372_CCATCATAATCC	Hnf1a-GOF	Aldh1a1		0.425989
chr19:20557222-20557722_HNF1A-GOF-CEBP-LOF_A-G-118_T-A-122_A-T-125_A-T-127_T-C-191_A-C-196_A-T-197_PC_115_372_CAATTAGTGCCA	Hnf1a-GOF_Cebpa-LOF	Aldh1a1		0.235461
chr19:20557222-20557722_HNF1A-GOF-TCF7-LOF_A-G-118_T-A-122_A-T-125_A-T-127_A-C-323_T-C-324_PC_115_372_GAAGTCCAGCTC	Hnf1a-GOF_Tcf7l1/2-LOF	Aldh1a1		0.498893
chr19:20557222-20557722_HNF1A-GOF-TCF7-LOF_A-G-118_T-A-122_A-T-125_A-T-127_A-T-327_A-C-328_PC_115_372_TTAACTTCGCAG	Hnf1a-GOF_Tcf7l1/2-LOF	Aldh1a1		0.489986
chr19:20557222-20557722_TCF7-LOF_A-C-323_T-C-324_PC_115_372_TACCGTCGAAGG	Tcf7l1/2-LOF	Aldh1a1		0.231172
chr19:20557222-20557722_TCF7-LOF_A-T-327_A-C-328_PC_115_372_AGAAGCTGCGTG	Tcf7l1/2-LOF	Aldh1a1		0.212321
chr19:20557222-20557722_WT_PC_115_372_ACATACTTCCTC	WT	Aldh1a1		0.242182
chr19:20557222-20557722_WT_PC_115_372_Shuffle_TGCAGTCGAGGT	Shuffle	Shuffle	-4.65533	0.133179
chr19:30202143-30202643_HNF1A-LOF_A-C-217_A-G-221_PP_170_427_CGTCTATCTAAG	Hnf1a-LOF	Gldc	-2.62197	0.0928026
chr19:30202143-30202643_TBX-LOF-HNF1-GOF_C-A-226_PP_170_427_GACAATAGTACC	Tbx3-LOF_Hnf1a-GOF	Gldc	-5.3352	0.125461
chr19:30202143-30202643_TBX-LOF-HNF1-GOF-TBX-LOF_C-A-226_C-G-369_C-G_371_PP_170_427_CCTTCTTAATGC	Tbx3-LOF_Hnf1a-GOF_Tbx3-LOF	Gldc	-6.70917	0.131375
chr19:30202143-30202643_WT_PP_170_427_Shuffle_CAGAAGACCTAC	Shuffle	Shuffle		0.0623845
chr19:30202143-30202643_WT_PP_170_427_TCCAAGAGAACC	WT	Gldc	-5.30672	0.396417
chr19:43793907-43794407_ONECUT-GOF_A-G-317_PC_160_417_TCAACTCGCGCT	Onecut1-GOF	Abcc2	-2.95155	0.247781
chr19:43793907-43794407_ONECUT-GOF-TCF7-GOF_C-G-276_T-A-277_A-G-317_PC_160_417_ACACGTACAATG	Onecut1-GOF_Tcf7l1/2-GOF	Abcc2	-0.358855	0.320551
chr19:43793907-43794407_ONECUT-GOF-TCF7-LOF_T-A-278_A-G-317_PC_160_417_GTGGTGACAATA	Onecut1-GOF_Tcf7l1/2-LOF	Abcc2	-1.31061	0.201004
chr19:43793907-43794407_TCF7-GOF_C-G-276_T-A-277_PC_160_417_GAGCGTGGACAT	Tcf7l1/2-GOF	Abcc2	-0.0840023	0.299771
chr19:43793907-43794407_TCF7-LOF_A-C-282_A-C-283_PC_160_417_CGTGACTCGCTA	Tcf7l1/2-LOF	Abcc2	-3.89945	0.196753
chr19:43793907-43794407_TCF7-LOF_T-A-278_PC_160_417_ATAGCAGGTAGG	Tcf7l1/2-LOF	Abcc2	-0.650922	0.18062
chr19:43793907-43794407_TCF7-LOF-ONECUT-GOF_A-C-282_A-C-283_A-G-317_PC_160_417_CTGATCCGTGCA	Tcf7l1/2-LOF_Onecut1-GOF	Abcc2	-5.5437	0.216818
chr19:43793907-43794407_WT_PC_160_417_GACGCATTCGGA	WT	Abcc2	-3.39221	0.197596
chr19:43793907-43794407_WT_PC_160_417_Shuffle_TGGTTAGCATCC	Shuffle	Shuffle		0.202465
chr2:31453469-31453969_TBX-LOF_A-C-222_C-T-224_PP_80_337_ATGGACCGTACC	Tbx3-LOF	Ass1	0.883554	0.230404
chr2:31453469-31453969_THAP-LOF_G-C-263_G-C-284_PP_80_337_ACTAATACAGCG	Thap-LOF	Ass1	2.42407	0.0686211
chr2:31453469-31453969_WT_PP_80_337_CCGGTGCGAATT	WT	Ass1	-0.422099	0.284651
chr2:31453469-31453969_WT_PP_80_337_Shuffle_CTTGCTCGGTCA	Shuffle	Shuffle		0.476496
chr2:65123658-65124158_FOXA-GOF_G-T-243_A-C-245_PC_120_377_CCAGCAGAAGAG	Foxa1-GOF	Cobll1	2.84389	0.690982
chr2:65123658-65124158_HNF1A-GOF_C-G-156_G-C-168_PC_120_377_CCTTACCATTCT	Hnf1a-GOF	Cobll1		0.807568
chr2:65123658-65124158_HNF1A-GOF-FOXA-GOF_C-G-156_G-C-168_G-T-243_A-C-245_PC_120_377_ACGCTTCCGACA	Hnf1a-GOF_Foxa1-GOF	Cobll1	3.63867	0.816807
chr2:65123658-65124158_HNF1A-GOF-FOXA-GOF-TCF7-GOF_C-G-156_G-C-168_G-T-243_A-C-245_C-G-251_A-G-283_PC_120_377_ATCGACAAGACC	Hnf1a-GOF_Foxa1-GOF_Tcf7l1/2-GOF	Cobll1		0.885667
chr2:65123658-65124158_HNF1A-GOF-FOXA-GOF-TCF7-LOF_C-G-156_G-C-168_G-T-243_A-C-245_A-C-256_A-T-281_A-T-282_PC_120_377_CCAACAAGCAGG	Hnf1a-GOF_Foxa1-GOF_Tcf7l1/2-LOF	Cobll1		0.856074
chr2:65123658-65124158_HNF1A-GOF-FOXA-GOF-TCF7-LOF_C-G-156_G-C-168_G-T-243_A-C-245_A-G-252_T-C-253_PC_120_377_GATATGATTGCC	Hnf1a-GOF_Foxa1-GOF_Tcf7l1/2-LOF	Cobll1	0.590523	0.836129
chr2:65123658-65124158_TCF7-GOF_C-G-251_A-G-283_PC_120_377_GATACGGATGCC	Tcf7l1/2-GOF	Cobll1	3.09267	0.772374
chr2:65123658-65124158_TCF7-LOF_A-C-256_A-T-281_A-T-282_PC_120_377_TCCATATTCGAC	Tcf7l1/2-LOF	Cobll1		0.674286
chr2:65123658-65124158_TCF7-LOF_A-G-252_T-C-253_PC_120_377_GTCTCAATATGG	Tcf7l1/2-LOF	Cobll1	0.785433	0.64018
chr2:65123658-65124158_WT_PC_120_377_AATGGACTGGTG	WT	Cobll1	0.545454	0.678713
chr2:65123658-65124158_WT_PC_120_377_Shuffle_GTGCTATGTATC	Shuffle	Shuffle		0.215783
chr22:46241428-46241728_hg38_NegCTRL_TAGAAGCCACGG	Human-neg-control	Human_neg_control	-4.79693	0.109781
chr3:81122233-81122733_HNF1A-GOF_C-G-116_A-T-121_C-G-122_A-T-124_G-A-127_T-C-128_PC_129_386_CCTAACTACGAG	Hnf1a-GOF	Pdgfc	-3.28796	0.153123
chr3:81122233-81122733_HNF1A-GOF-HNF4A-GOF_C-G-116_A-T-121_C-G-122_A-T-124_G-A-127_T-C-128_G-T-184_G-A-188_PC_129_386_CAGTCTATATGG	Hnf1a-GOF_Hnf4a-GOF	Pdgfc	-0.917314	0.539584
chr3:81122233-81122733_HNF1A-GOF-HNF4A-GOF-TCF7-LOF_C-G-116_A-T-121_C-G-122_A-T-124_G-A-127_T-C-128_G-T-184_G-A-188_A-T-265-A-C-266_PC_129_386_GCACAACATTAG	Hnf1a-GOF_Hnf4a-GOF_Tcf7l1/2-LOF	Pdgfc	-1.30278	0.550819
chr3:81122233-81122733_HNF1A-GOF-HNF4A-GOF-TCF7-LOF_C-G-116_A-T-121_C-G-122_A-T-124_G-A-127_T-C-128_G-T-184_G-A-188_G-T-264-A-C-265_PC_129_386_CCAGAGACTTCC	Hnf1a-GOF_Hnf4a-GOF_Tcf7l1/2-LOF	Pdgfc	0.421086	0.563857
chr3:81122233-81122733_HNF1A-GOF-TCF7-GOF_C-G-116_A-T-121_C-G-122_A-T-124_G-A-127_T-C-128_G-T-179_A-G-181_G-T-184_G-A-187_G-C-188_C-G-193_G-T-195_PC_129_386_ATATCAGTCGGT	Hnf1a-GOF_Tcf7l1/2-GOF	Pdgfc	0.396352	0.4544
chr3:81122233-81122733_HNF4-GOF_G-T-184_G-A-188_PC_129_386_GAGCATAGTCTT	Hnf4a-GOF	Pdgfc	0.357677	0.515537
chr3:81122233-81122733_TCF-GOF_G-T-179_A-G-181_G-T-184_G-A-187_G-C-188_C-G-193_G-T-195_PC_129_386_TTAGAAGACGCC	Tcf7l1/2-GOF	Pdgfc	-0.218303	0.451434
chr3:81122233-81122733_TCF7-LOF_A-T-265-A-C-266_PC_129_386_GCTCGTTAGACT	Tcf7l1/2-LOF	Pdgfc	-3.6748	0.111531
chr3:81122233-81122733_TCF7-LOF_G-T-264-A-C-265_PC_129_386_CGAACCGTCCTA	Tcf7l1/2-LOF	Pdgfc	-4.82299	0.164682
chr3:81122233-81122733_WT_PC_129_386_Shuffle_TCGCAAGGAGGA	Shuffle	Shuffle	-4.71677	0.153696
chr3:81122233-81122733_WT_PC_129_386_TGTTGGTGAGCA	WT	Pdgfc	-0.0230195	0.140487
chr4:44116428-44116928_ONECUT-LOF_T-A-247_G-T-249_PC_160_417_AGGTCCACGCTA	Onecut1-LOF	Gne	1.84954	0.414163
chr4:44116428-44116928_TCF7-GOF_G-T-382_T-A-391_C-T-392_PC_160_417_CGTAGGTCTTAT	Tcf7l1/2-GOF	Gne	4.14463	0.416927
chr4:44116428-44116928_TCF7-LOF_T-G-387_T-G-388_PC_160_417_ATTGATCGTGCC	Tcf7l1/2-LOF	Gne	3.23694	0.158724
chr4:44116428-44116928_WT_PC_160_417_Shuffle_CGAAGGTGCAGT	Shuffle	Shuffle	-3.79923	0.256267
chr4:44116428-44116928_WT_PC_160_417_TGTCGGAGTATC	WT	Gne	4.15171	0.374062
chr4:8755262-8755762_HNF1A-GOF_G-T-305_A-G-309_C-A-313_G-C-315_PP_100_357_TGCGGTGTAGGT	Hnf1a-GOF	Chd7		0.657228
chr4:8755262-8755762_HNF1A-GOF-TBX-LOF_G-C-252_T-G-255_T-A-287_A-C_291_G-T-305_A-G-309_C-A-313_G-C-315_PP_100_357_CCTATCGACTGG	Hnf1a-GOF_Tbx3-LOF	Chd7		0.826354
chr4:8755262-8755762_HNF4-GOF_C-G-242_C-A-265_A-G-270_PP_100_357_CGTCGTAGAACT	Hnf4a-GOF	Chd7		0.466977
chr4:8755262-8755762_HNF4-LOF_T-G-240_T-G-241_T-A-268_T-A-269_PP_100_357_TCCGCATTCTCA	Hnf4a-LOF	Chd7		0.0811863
chr4:8755262-8755762_TBX-GOF_G-A-250_A-G-256_G-A-257_PP_100_357_AGTGTTGTCGTG	Tbx3-GOF	Chd7		0.325296
chr4:8755262-8755762_TBX-GOF-HNF1A-GOF_G-A-250_A-G-256_G-A-257_G-T-305_A-G-309_C-A-313_G-C-315_PP_100_357_TCGCCTAGTCAC	Tbx3-GOF_Hnf1a-GOF	Chd7		0.699517
chr4:8755262-8755762_TBX-LOF_G-C-252_T-G-255_T-A-287_A-C_291_PP_100_357_AATCCTGTGACG	Tbx3-LOF	Chd7		0.472918
chr4:8755262-8755762_TCF7-GOF_G-T-263_A-T-264_A-G-270_C-A-271_C-T-272_PP_100_357_TGAAGCCAGTGC	Tcf7l1/2-GOF	Chd7		0.181705
chr4:8755262-8755762_TCF7-GOF-HNF1A-GOF_G-T-263_A-T-264_A-G-270_C-A-271_C-T-272_G-T-305_A-G-309_C-A-313_G-C-315_PP_100_357_CTAGTCTTGTCA	Tcf7l1/2-GOF_Hnf1a-GOF	Chd7		0.58789
chr4:8755262-8755762_TCF7-GOF-TBX-LOF_C-G-242_G-C-252_T-G-255_G-T-263_A-T-264_A-G-270_C-A-271_C-T-272_T-A-287_A-C_291_PP_100_357_TCGGAGACAACC	Tcf7l1/2-GOF_Tbx3-LOF	Chd7		0.409409
chr4:8755262-8755762_TCF7-GOF-TBX-LOF-HNF1A-GOF_C-G-242_G-C-252_T-G-255_G-T-263_A-T-264_A-G-270_C-A-271_C-T-272_T-A-287_A-C_291_G-T-305_A-G-309_C-A-313_G-C-315_PP_100_357_AATTCTGTGCCA	Tcf7l1/2-GOF_Tbx3-LOF_Hnf1a-GOF	Chd7	5.8484	0.80957
chr4:8755262-8755762_WT_PP_100_357_AACTCGTGTCAA	WT	Chd7		0.241037
chr4:8755262-8755762_WT_PP_100_357_Shuffle_ACATAGCAGAAC	Shuffle	Shuffle	-1.4097	0.46047
chr5:103973311-103973811_CEBP-GOF_T-C-377_PP_160_417_ACCTAGAACGAC	Cebpa-GOF	Hsd17b13	-1.8723	0.212139
chr5:103973311-103973811_CEBP-GOF-TBX-LOF_A-T-193_G-C-197_C-A-275_T-C-377_PP_160_417_CGAGTCCATCAC	Cebpa-GOF_Tbx3-LOF	Hsd17b13	0.793606	0.248577
chr5:103973311-103973811_CEBP-LOF_A-G-365_T-C-374_A-T-381_PP_160_417_TATCTGTCGCTA	Cebpa-LOF	Hsd17b13	-2.16139	0.160713
chr5:103973311-103973811_ETS-LOF-A-G-365_PP_160_417_GGAACCAATCAC	Ets-LOF	Hsd17b13	0.33809	0.165271
chr5:103973311-103973811_ONECUT-ETS-CEBP-LOF_T-C-279_A-C-282_A-G-365_T-C-374_A-T-381_PP_160_417_TCTCCTCACGTC	Onecut1-LOF_Ets-LOF_Cebpa-LOF	Hsd17b13	-3.10283	0.0879647
chr5:103973311-103973811_ONECUT-ETS-LOF_T-C-279_A-C-282_A-G-365_PP_160_417_ACTAACCGCGAC	Onecut1-LOF_Ets-LOF	Hsd17b13	-1.86883	0.0836642
chr5:103973311-103973811_ONECUT-LOF_T-C-279_A-C-282_PP_160_417_GCGAAGTGATGC	Onecut1-LOF	Hsd17b13	-2.58257	0.140367
chr5:103973311-103973811_TBX-LOF_A-T-193_G-C-197_C-A-275_PP_160_417_AGGTGAACAAGC	Tbx3-LOF	Hsd17b13	-1.08499	0.220256
chr5:103973311-103973811_WT_PP_160_417_CATAGAGCGGAA	WT	Hsd17b13	-1.8263	0.189239
chr5:103973311-103973811_WT_PP_160_417_Shuffle_GACCGTGACTAT	Shuffle	Shuffle		0.163514
chr5:123953874-123954374_FOXA-GOF_G-T-291_G-A-292_PC_135_392_GATGAACCGAAC	Foxa1-GOF	Hip1r	-2.30273	0.629113
chr5:123953874-123954374_HNF1A-GOF-TCF7-GOF_A-T-267_C-G-275_PC_135_392_TTGAACCTTGAG	Hnf1a-GOF_Tcf7l1/2-GOF	Hip1r		0.596573
chr5:123953874-123954374_HNF1A-GOF-TCF7-GOF-FOX-GOF_A-T-267_C-G-275_G-T-291_G-A-292_PC_135_392_AGCGCAATTCGG	Hnf1a-GOF_Tcf7l1/2-GOF_Foxa1-GOF	Hip1r	-4.6331	0.631142
chr5:123953874-123954374_HNF1A-GOF-TCF7-LOF_A-T-267_C-T-271_A-C-274_PC_135_392_ACGCCAGGACAT	Hnf1a-GOF_Tcf7l1/2-LOF	Hip1r		0.606226
chr5:123953874-123954374_HNF1A-GOF-TCF7-LOF-FOXA-GOF_A-T-267_C-T-271_A-C-274_G-T-291_G-A-292_PC_135_392_AATCTGCTGTAC	Hnf1a-GOF_Tcf7l1/2-LOF_Foxa1-GOF	Hip1r	4.97165	0.655891
chr5:123953874-123954374_TCF7-GOF_A-T-267_C-G-275_G-T-291_G-A-292_PC_135_392_GGACGTTGTGTT	Tcf7l1/2-GOF	Hip1r		0.598639
chr5:123953874-123954374_TCF7-GOF_A-T-267_C-G-275_PC_135_392_GTTCTGAGGTAA	Tcf7l1/2-GOF	Hip1r		0.544082
chr5:123953874-123954374_TCF7-LOF_PC_135_392_ATGTGTAGTTGG	Tcf7l1/2-LOF	Hip1r		0.596847
chr5:123953874-123954374_WT_PC_135_392_GATTCTCTAACC	WT	Hip1r		0.581577
chr5:123953874-123954374_WT_PC_135_392_Shuffle_GAGCGTAATCTA	Shuffle	Shuffle		0.161523
chr6:115424394-115424894_CEBP-GOF_A-G-230_C-A-232_A-C-275_G-T-309_C-G-310_T-C-311_PC_195_452_TGCAACTGTACT	Cebpa-GOF	Pparg	-2.90983	0.671572
chr6:115424394-115424894_CEBP-GOF-HNF1A-GOF_A-G-230_C-A-232_A-C-275_G-T-309_C-G-310_T-C-311_T-412_G-A-418_T-A-421_PC_195_452_TGTCACCTCTGG	Cebpa-GOF_Hnf1a-GOF	Pparg	2.76014	0.795837
chr6:115424394-115424894_CEBP-GOF-HNF1A-GOF-TCF7-GOF_A-G-230_C-A-232_A-C-275_G-T-309_C-G-310_T-C-311_A-T-329_A-C-330_T-412_G-A-418_T-A-421_PC_195_452_GACAGTTATCGG	Cebpa-GOF_Hnf1a-GOF_Tcf7l1/2-GOF	Pparg	1.49922	0.828351
chr6:115424394-115424894_CEBP-GOF-HNF1A-GOF-TCF7-LOF_A-G-230_C-A-232_A-C-275_G-T-309_C-G-310_T-C-311_A-C-328_T-412_G-A-418_T-A-421_PC_195_452_ATTCGGTCCAGT	Cebpa-GOF_Hnf1a-GOF_Tcf7l1/2-LOF	Pparg	2.06132	0.744128
chr6:115424394-115424894_CEBP-GOF-HNF1A-GOF-TCF7-LOF_A-G-230_C-A-232_A-C-275_G-T-309_C-G-310_T-C-311_C-G-323_T-A-324_T-412_G-A-418_T-A-421_PC_195_452_CCGCTATGATCT	Cebpa-GOF_Hnf1a-GOF_Tcf7l1/2-LOF	Pparg	-4.49336	0.754531
chr6:115424394-115424894_CEBP-GOF-TCF7-GOF_A-G-230_C-A-232_A-C-275_G-T-309_C-G-310_T-C-311_A-T-329_A-C-330_PC_195_452_AGCGTGTCCATT	Cebpa-GOF_Tcf7l1/2-GOF	Pparg	-6.48199	0.720302
chr6:115424394-115424894_CEBP-GOF-TCF7-LOF_A-G-230_C-A-232_A-C-275_G-T-309_C-G-310_T-C-311_A-C-328_PC_195_452_GTTCGAGCCTAA	Cebpa-GOF_Tcf7l1/2-LOF	Pparg		0.729082
chr6:115424394-115424894_CEBP-GOF-TCF7-LOF_A-G-230_C-A-232_A-C-275_G-T-309_C-G-310_T-C-311_C-G-323_T-A-324_PC_195_452_TTGTGACGGTGT	Cebpa-GOF_Tcf7l1/2-LOF	Pparg	-3.23037	0.619399
chr6:115424394-115424894_HNF1A-GOF_C-T-412_G-A-418_T-A-421_PC_195_452_TCGGATTAACTC	Hnf1a-GOF	Pparg		0.542523
chr6:115424394-115424894_HNF1A-GOF-TCF7-GOF_A-T-329_A-C-330_C-T-412_G-A-418_T-A-421_PC_195_452_CCGGTTACATGA	Hnf1a-GOF_Tcf7l1/2-GOF	Pparg	-1.94917	0.629462
chr6:115424394-115424894_HNF1A-GOF-TCF7-LOF_A-C-328_C-T-412_G-A-418_T-A-421_PC_195_452_GAGAAGGTAGAA	Hnf1a-GOF_Tcf7l1/2-LOF	Pparg		0.645286
chr6:115424394-115424894_HNF1A-GOF-TCF7-LOF_C-G-323_T-A-324_C-T-412_G-A-418_T-A-421_PC_195_452_ACCTCCGAATGG	Hnf1a-GOF_Tcf7l1/2-LOF	Pparg	-4.00728	0.474013
chr6:115424394-115424894_TCF7-GOF_A-T-329_A-C-330_PC_195_452_TCGCTTATCGGA	Tcf7l1/2-GOF	Pparg	-4.99636	0.541364
chr6:115424394-115424894_TCF7-LOF_A-C-328_PC_195_452_ACTTCGCAGAGA	Tcf7l1/2-LOF	Pparg	-5.8319	0.305875
chr6:115424394-115424894_TCF7-LOF_C-G-323_T-A-324_PC_195_452_ATGGTCAGCCTA	Tcf7l1/2-LOF	Pparg	-6.9991	0.347623
chr6:115424394-115424894_WT_PC_195_452_GTGACCATTAAC	WT	Pparg		0.378014
chr6:115424394-115424894_WT_PC_195_452_Shuffle_GAGCTTATCGCA	Shuffle	Shuffle	-2.54745	0.199321
chr7:140756424-140756924_FOXA-LOF_T-G-327_T-A-330_PC_129_386_AGATCCACAATG	Foxa1-LOF	Cyp2e1	0.538464	0.221734
chr7:140756424-140756924_FOXA-LOF_T-G-327_T-A-330_PC_160_417_GGAATCTAGTGG	Foxa1-LOF	Cyp2e1	-5.03931	0.258308
chr7:140756424-140756924_HNF1A-GOF_G-T-217_A-T-218_T-A-227_PC_129_386_GCCGCTTATCGA	Hnf1a-GOF	Cyp2e1	5.12449	0.669427
chr7:140756424-140756924_HNF1A-GOF_G-T-217_A-T-218_T-A-227_PC_160_417_AAGAGCATCGCA	Hnf1a-GOF	Cyp2e1	3.63988	0.663024
chr7:140756424-140756924_HNF1A-LOF_T-G-225_T-G-228_PC_129_386_CTGAGGTAGAGT	Hnf1a-LOF	Cyp2e1	0.159777	0.153571
chr7:140756424-140756924_HNF1A-LOF_T-G-225_T-G-228_PC_160_417_ACCTGTTAAGAG	Hnf1a-LOF	Cyp2e1	1.43211	0.181348
chr7:140756424-140756924_HNF1A-LOF-HNF4A-LOF-FOXA-LOF_T-G-225_T-G-228_A-T-302_G-A-307_T-G-327_T-A-330_PC_129_386_TATAGAGGAAGC	Hnf1a-LOF_Hnf4a-LOF_Foxa1-LOF	Cyp2e1	-1.18573	0.17957
chr7:140756424-140756924_HNF1A-LOF-HNF4A-LOF-FOXA-LOF_T-G-225_T-G-228_A-T-302_G-A-307_T-G-327_T-A-330_PC_160_417_CATCCAAGCGCA	Hnf1a-LOF_Hnf4a-LOF_Foxa1-LOF	Cyp2e1	-5.54086	0.0955139
chr7:140756424-140756924_HNF4A-GOF_C-T-305_PC_129_386_ACGATCTTGCCA	Hnf4a-GOF	Cyp2e1	4.24985	0.429032
chr7:140756424-140756924_HNF4A-GOF_C-T-305_PC_160_417_CCTGAGCAAGAG	Hnf4a-GOF	Cyp2e1	5.23022	0.539806
chr7:140756424-140756924_HNF4A-LOF_A-T-302_G-A-307_PC_129_386_GAATCTCGTTAG	Hnf4a-LOF	Cyp2e1	0.315493	0.249571
chr7:140756424-140756924_HNF4A-LOF_A-T-302_G-A-307_PC_160_417_GAATATGTGGAC	Hnf4a-LOF	Cyp2e1	0.767343	0.208187
chr7:140756424-140756924_TCF7-GOF-HNF1A-GOF_G-T-217_T-A-227_C-T-305_T-A-308_C-T-309_PC_129_386_GAGAAGAGGAGC	Tcf7l1/2-GOF_Hnf1a-GOF	Cyp2e1	5.29797	0.754473
chr7:140756424-140756924_TCF7-GOF-HNF1A-GOF_G-T-217_T-A-227_C-T-305_T-A-308_C-T-309_PC_160_417_GTACGCTGAAGG	Tcf7l1/2-GOF_Hnf1a-GOF	Cyp2e1	5.70122	0.708729
chr7:140756424-140756924_TCF7-HNF4-LOF_C-G-288_A-G-293_PC_129_386_CCATCATTAGTG	Tcf7l1/2-LOF_Hnf4a-LOF	Cyp2e1	-0.432248	0.291721
chr7:140756424-140756924_TCF7-HNF4-LOF_C-G-288_A-G-293_PC_160_417_TATACGAACGCT	Tcf7l1/2-LOF_Hnf4a-LOF	Cyp2e1		0.387767
chr7:140756424-140756924_TCF7-LOF_A-G-293_PC_129_386_ACGATTCATTCC	Tcf7l1/2-LOF	Cyp2e1	0.232886	0.379038
chr7:140756424-140756924_TCF7-LOF_A-G-293_PC_160_417_CATGATATAGCC	Tcf7l1/2-LOF	Cyp2e1	-2.54433	0.31867
chr7:140756424-140756924_TCF7-LOF-HNF4A-GOF-HNF1A-GOF_G-T-217_T-A-227_A-G-293_C-T-305_PC_129_386_GTAGTGATTAGG	Tcf7l1/2-LOF_Hnf4a-GOF_Hnf1a-GOF	Cyp2e1	5.47429	0.726113
chr7:140756424-140756924_TCF7-LOF-HNF4A-GOF-HNF1A-GOF_G-T-217_T-A-227_A-G-293_C-T-305_PC_160_417_ATAATACCGCAC	Tcf7l1/2-LOF_Hnf4a-GOF_Hnf1a-GOF	Cyp2e1		0.741847
chr7:140756424-140756924_WT_PC_129_386_GTTCTTACCTCT	WT	Cyp2e1	1.47264	0.266032
chr7:140756424-140756924_WT_PC_129_386_Shuffle_GATCTCCGAACT	Shuffle	Shuffle	0.416095	0.307197
chr7:140756424-140756924_WT_PC_160_417_CTTGTTCTGTTC	WT	Cyp2e1	3.51838	0.350082
chr7:140756424-140756924_WT_PC_160_417_Shuffle_TCACCGAACCGT	Shuffle	Shuffle	-1.62745	0.100016
chr7:26843348-26843848_CEBP-GOF_C-G-194_C-A-196_PC_220_477_GGTACTGCATCG	Cebpa-GOF	Cyp2a5	0.224458	0.272267
chr7:26843348-26843848_CEBP-GOF_C-G-194_C-A-196_PC_80_337_GAGGAGCTACCA	Cebpa-GOF	Cyp2a5	2.4225	0.473154
chr7:26843348-26843848_FOX-LOF-HNF1A-GOF_T-G-420_C-A-424_G-A-430_T-C-432_PC_220_477_CGGTCTGTAAGC	Foxa1-LOF_Hnf1a-GOF	Cyp2a5	-2.99868	0.523351
chr7:26843348-26843848_FOX-LOF-HNF1A-GOF_T-G-420_C-A-424_G-A-430_T-C-432_PC_80_337_CAATAACCACGG	Foxa1-LOF_Hnf1a-GOF	Cyp2a5	1.8366	0.310325
chr7:26843348-26843848_FOX-LOF-HNF1A-GOF-TCF7-GOF_G-A-230_A-T-231_T-G-420_C-A-424_G-A-430_T-C-432_PC_220_477_TGTGGTACTAGA	Foxa1-LOF_Hnf1a-GOF_Tcf7l1/2-GOF	Cyp2a5	-1.66957	0.596302
chr7:26843348-26843848_FOX-LOF-HNF1A-GOF-TCF7-GOF_G-A-230_A-T-231_T-G-420_C-A-424_G-A-430_T-C-432_PC_80_337_AAGTCTGGAAGC	Foxa1-LOF_Hnf1a-GOF_Tcf7l1/2-GOF	Cyp2a5	1.7951	0.415939
chr7:26843348-26843848_FOX-LOF-HNF1A-GOF-TCF7-LOF_A-G-275_T-G-276_T-G-420_C-A-424_G-A-430_T-C-432_PC_220_477_ACCAAGCATCAT	Foxa1-LOF_Hnf1a-GOF_Tcf7l1/2-LOF	Cyp2a5	0.588362	0.47354
chr7:26843348-26843848_FOX-LOF-HNF1A-GOF-TCF7-LOF_A-G-275_T-G-276_T-G-420_C-A-424_G-A-430_T-C-432_PC_80_337_GCCACATAATTG	Foxa1-LOF_Hnf1a-GOF_Tcf7l1/2-LOF	Cyp2a5	-0.491519	0.280183
chr7:26843348-26843848_FOX-LOF-HNF1A-GOF-TCF7-LOF_T-C-272_T-C-273_T-G-420_C-A-424_G-A-430_T-C-432_PC_220_477_CGCCATACTCTC	Foxa1-LOF_Hnf1a-GOF_Tcf7l1/2-LOF	Cyp2a5	-1.92194	0.44652
chr7:26843348-26843848_FOX-LOF-HNF1A-GOF-TCF7-LOF_T-C-272_T-C-273_T-G-420_C-A-424_G-A-430_T-C-432_PC_80_337_ACGCACACTAAT	Foxa1-LOF_Hnf1a-GOF_Tcf7l1/2-LOF	Cyp2a5	-1.70088	0.264465
chr7:26843348-26843848_TCF7-GOF_G-A-230_A-T-231_PC_220_477_TTCTTCGCGGTC	Tcf7l1/2-GOF	Cyp2a5	1.55837	0.243754
chr7:26843348-26843848_TCF7-GOF_G-A-230_A-T-231_PC_80_337_CAGGAGAGTCGA	Tcf7l1/2-GOF	Cyp2a5	1.33366	0.237275
chr7:26843348-26843848_TCF7-LOF_A-G-275_T-G-276_PC_220_477_CCTTAGTGTATC	Tcf7l1/2-LOF	Cyp2a5	-1.55935	0.26622
chr7:26843348-26843848_TCF7-LOF_A-G-275_T-G-276_PC_80_337_GTCAACCGCGAT	Tcf7l1/2-LOF	Cyp2a5	-0.0103021	0.31189
chr7:26843348-26843848_TCF7-LOF_T-C-272_T-C-273_PC_220_477_GACGAGATGACC	Tcf7l1/2-LOF	Cyp2a5	-1.61835	0.22501
chr7:26843348-26843848_TCF7-LOF_T-C-272_T-C-273_PC_80_337_GCAACGCTTCAA	Tcf7l1/2-LOF	Cyp2a5	-1.69289	0.237236
chr7:26843348-26843848_WT_PC_220_477_AGATAACCTTGG	WT	Cyp2a5	-1.50187	0.323381
chr7:26843348-26843848_WT_PC_220_477_Shuffle_TCTACTGGTGAA	Shuffle	Shuffle	-4.53469	0.397092
chr7:26843348-26843848_WT_PC_80_337_CTGAACTAAGGA	WT	Cyp2a5	1.47731	0.309078
chr7:26843348-26843848_WT_PC_80_337_Shuffle_AAGACAGCACTC	Shuffle	Shuffle	-0.651631	0.261956
chr8:106588720-106589220_FOXA-LOF_T-A-328_PP_129_386_GCTAACCTTGCG	Foxa1-LOF	Cdh1	0.973569	0.606309
chr8:106588720-106589220_FOXA-LOF_T-A-328_PP_60_317_TTAGCCACACTT	Foxa1-LOF	Cdh1	-0.515183	0.518782
chr8:106588720-106589220_HNF1A-FOXA-LOF_A-C-297_T-C_301_T-A-328_PP_129_386_CTCTTCGCACGT	Hnf1a-LOF_Foxa1-LOF	Cdh1	-2.24194	0.202369
chr8:106588720-106589220_HNF1A-FOXA-LOF_A-C-297_T-C_301_T-A-328_PP_60_317_GTAGGAGACTTC	Hnf1a-LOF_Foxa1-LOF	Cdh1	-0.17875	0.128002
chr8:106588720-106589220_HNF1A-GOF_T-A-300_PP_129_386_TGGTTCGACGGA	Hnf1a-GOF	Cdh1	1.97214	0.671317
chr8:106588720-106589220_HNF1A-GOF_T-A-300_PP_60_317_GGTCGATCCTGA	Hnf1a-GOF	Cdh1	2.29612	0.471625
chr8:106588720-106589220_HNF1A-GOF-TBX-LOF_G-C-72_T-C-73_A-C-79_G-C-80_C-T-169_T-C-171_C-G_345_T-A-300_PP_129_386_TGTGAGTGTTGC	Hnf1a-GOF_Tbx3-LOF	Cdh1	2.86643	0.754721
chr8:106588720-106589220_HNF1A-GOF-TBX-LOF_G-C-72_T-C-73_A-C-79_G-C-80_C-T-169_T-C-171_C-G_345_T-A-300_PP_60_317_GAATGAACTAGG	Hnf1a-GOF_Tbx3-LOF	Cdh1	3.63348	0.440442
chr8:106588720-106589220_HNF1A-LOF_A-C-297_T-C_301_PP_129_386_TGAATACAGGAG	Hnf1a-LOF	Cdh1	-0.144826	0.303165
chr8:106588720-106589220_HNF1A-LOF_A-C-297_T-C_301_PP_60_317_TACTACCTCCGA	Hnf1a-LOF	Cdh1	-3.75633	0.13726
chr8:106588720-106589220_TBX-GOF_T-G-83_T-162_A-T-163_G-C-166_PP_129_386_GTATGACGGTAA	Tbx3-GOF	Cdh1	1.41428	0.606106
chr8:106588720-106589220_TBX-GOF_T-G-83_T-162_A-T-163_G-C-166_PP_60_317_CTATATGACGAC	Tbx3-GOF	Cdh1	-1.77234	0.440099
chr8:106588720-106589220_TBX-GOF-HNF1A-GOF_T-G-83_G-T-162_A-T-163_G-C-166_T-A-300_PP_129_386_GATTAACCTGCG	Tbx3-GOF_Hnf1a-GOF	Cdh1	3.01238	0.743383
chr8:106588720-106589220_TBX-GOF-HNF1A-GOF_T-G-83_G-T-162_A-T-163_G-C-166_T-A-300_PP_60_317_GAGCAGACGGTT	Tbx3-GOF_Hnf1a-GOF	Cdh1	2.55819	0.579438
chr8:106588720-106589220_TBX-LOF_G-C-72_T-C-73_A-C-79_G-C-80_C-T-169_T-C-171_C-G_345_PP_129_386_TGAAGGTGGTCG	Tbx3-LOF	Cdh1	1.66325	0.649882
chr8:106588720-106589220_TBX-LOF_G-C-72_T-C-73_A-C-79_G-C-80_C-T-169_T-C-171_C-G_345_PP_60_317_CGACTGTTCTCC	Tbx3-LOF	Cdh1	0.201541	0.415046
chr8:106588720-106589220_WT_PP_129_386_AGGACTGGTAGA	WT	Cdh1	1.06674	0.612758
chr8:106588720-106589220_WT_PP_129_386_Shuffle_TTCGGACACGTA	Shuffle	Shuffle	-5.64637	0.204802
chr8:106588720-106589220_WT_PP_60_317_CCGTATGCAGCT	WT	Cdh1	1.84545	0.440199
chr8:106588720-106589220_WT_PP_60_317_Shuffle_TCACGCCTAATA	Shuffle	Shuffle	-3.91152	0.495746
chr8:106606164-106606664_HNF1A-ETS-LOF_G-C-158_A-C-160_A-C-281_A-T_289_PP_100_357_CGCACTAAGCAA	Hnf1a-LOF_Ets-LOF	Cdh1		0.114088
chr8:106606164-106606664_HNF1A-GOF_C-A-282_A-T-283_C-T-286_PP_100_357_GAATAGGTCTCA	Hnf1a-GOF	Cdh1		0.657464
chr8:106606164-106606664_HNF1A-GOF-TBX-LOF_A-T-139_T-C-142_C-A-282_A-T-283_C-T-286_PP_100_357_GACACTATCTCC	Hnf1a-GOF_Tbx3-LOF	Cdh1		0.729273
chr8:106606164-106606664_HNF1A-LOF_A-C-281_A-T_289_PP_100_357_GAGTCTTAGCTT	Hnf1a-LOF	Cdh1		0.341173
chr8:106606164-106606664_TBX-LOF_A-T-139_T-C-142_PP_100_357_TTGAAGGTTGTG	Tbx3-LOF	Cdh1		0.564774
chr8:106606164-106606664_WT_PP_100_357_GTCTAAGTGTTG	WT	Cdh1		0.447202
chr8:106606164-106606664_WT_PP_100_357_Shuffle_CTATCCAATCCG	Shuffle	Shuffle	-4.42942	0.162938
chr8:38657024-38657524_HNF1A-GOF_A-G-192_A-T-193_T-A-196_C-G-198_PC_131_388_CTGTCATGCGAT	Hnf1a-GOF	Sgcz	2.69133	0.766317
chr8:38657024-38657524_HNF1A-GOF-TCF7-GOF_A-G-192_A-T-193_T-A-196_C-G-198_G-T-290_PC_131_388_GTGCCAAGCGTA	Hnf1a-GOF_Tcf7l1/2-GOF	Sgcz	2.455	0.74323
chr8:38657024-38657524_HNF1A-GOF-TCF7-LOF_A-G-192_A-T-193_T-A-196_C-G-198_A-C-319_T-A-320_PC_131_388_CTAACGACACCT	Hnf1a-GOF_Tcf7l1/2-LOF	Sgcz	0.393439	0.772659
chr8:38657024-38657524_HNF1A-GOF-TCF7-LOF_A-G-192_A-T-193_T-A-196_C-G-198_C-G-321_A-G-322_PC_131_388_GCTGTAAGTAGA	Hnf1a-GOF_Tcf7l1/2-LOF	Sgcz	-3.24298	0.722026
chr8:38657024-38657524_TCF7-GOF_G-T-290_PC_131_388_ACAGGACCGCTT	Tcf7l1/2-GOF	Sgcz	-5.83235	0.527948
chr8:38657024-38657524_TCF7-LOF_A-C-319_T-A-320_PC_131_388_ATTACCGAAGGA	Tcf7l1/2-LOF	Sgcz	-3.96486	0.559578
chr8:38657024-38657524_TCF7-LOF_C-G-321_A-G-322_PC_131_388_GGTCGCTATACG	Tcf7l1/2-LOF	Sgcz	-6.13606	0.479399
chr8:38657024-38657524_WT_PC_131_388_GTTAAGTGGAAG	WT	Sgcz	-4.21396	0.568746
chr8:38657024-38657524_WT_PC_131_388_Shuffle_TGGTAGTGCGAT	Shuffle	Shuffle	-5.54292	0.242347
chr8:48535773-48536273_HNF1A-GOF_C-T-438_A-T-441_T-C-448_PC_191_448_CTCTCTATCGTC	Hnf1a-GOF	Tenm3	0.0707174	0.394757
chr8:48535773-48536273_HNF4-LOF_C-T-229_A-T-231_PC_191_448_GCGTTGAAGACT	Hnf4a-LOF	Tenm3	-2.09067	0.118997
chr8:48535773-48536273_ONECUT-GOF_T-G-198_PC_191_448_TCACCTATATGG	Onecut1-GOF	Tenm3	-1.89409	0.290485
chr8:48535773-48536273_ONECUT-GOF-TCF7-GOF_T-G-198_G-T-228_PC_191_448_AGGAAGAGCGTT	Onecut1-GOF_Tcf7l1/2-GOF	Tenm3	-2.78548	0.350869
chr8:48535773-48536273_ONECUT-GOF-TCF7-GOF-HNF1A-GOF_T-G-198_G-T-228_C-T-438_A-T-441_T-C-448_PC_191_448_AAGTTGAGGAAG	Onecut1-GOF_Tcf7l1/2-GOF_Hnf1a-GOF	Tenm3		0.514562
chr8:48535773-48536273_ONECUT-GOF-TCF7-LOF_T-G-198_A-G-274_T-A-275_PC_191_448_TTGATCTACAGG	Onecut1-GOF_Tcf7l1/2-LOF	Tenm3	-3.58678	0.314871
chr8:48535773-48536273_ONECUT-GOF-TCF7-LOF_T-G-198_T-G-270_G-C-273_PC_191_448_AAGAAGCCAATC	Onecut1-GOF_Tcf7l1/2-LOF	Tenm3	-4.71623	0.370457
chr8:48535773-48536273_ONECUT-GOF-TCF7-LOF-HNF1A-GOF_T-G-198_A-G-274_T-A-275_C-T-438_A-T-441_T-C-448_PC_191_448_TGGTTCCTATGT	Onecut1-GOF_Tcf7l1/2-LOF_Hnf1a-GOF	Tenm3		0.444799
chr8:48535773-48536273_ONECUT-GOF-TCF7-LOF-HNF1A-GOF_T-G-198_T-G-270_G-C-273_C-T-438_A-T-441_T-C-448_PC_191_448_TAGTGATTGCTG	Onecut1-GOF_Tcf7l1/2-LOF_Hnf1a-GOF	Tenm3		0.513894
chr8:48535773-48536273_ONECUT-GOF-TCF7-LOF-HNF4-LOF_T-G-198_C-T-229_A-T-231_T-G-270_G-C-273_PC_191_448_CAACGCTCCGAA	Onecut1-GOF_Tcf7l1/2-LOF_Hnf4a-LOF	Tenm3	-2.34834	0.188727
chr8:48535773-48536273_TCF7-GOF_G-T-228_PC_191_448_TCGCTGATTGTA	Tcf7l1/2-GOF	Tenm3		0.256288
chr8:48535773-48536273_TCF7-LOF_A-G-274_T-A-275_PC_191_448_CTCTAAGCCGCA	Tcf7l1/2-LOF	Tenm3	-5.72259	0.20439
chr8:48535773-48536273_TCF7-LOF_T-G-270_G-C-273_PC_191_448_ACAACAACCAAC	Tcf7l1/2-LOF	Tenm3	-4.76375	0.226964
chr8:48535773-48536273_WT_PC_191_448_Shuffle_ACCTACACGTCA	Shuffle	Shuffle	-5.52612	0.0862034
chr8:48535773-48536273_WT_PC_191_448_TCGGTCGCGTAA	WT	Tenm3	-3.46416	0.225327
LTV1_ETS-GOF_A-T-209_CTRL_121_378_ATGGATCTCAAC	Ets-GOF	LTV1		0.821988
LTV1_ETS-GOF_T-G-357_CTRL_121_378_GAAGAGCGCACT	Ets-GOF	LTV1		0.882599
LTV1_ETS-LOF_A-C-207_CTRL_121_378_GAAGCGATTAAG	Ets-LOF	LTV1		0.789706
LTV1_ETS-LOF_C-G-355_CTRL_121_378_GCTAACACGCCT	Ets-LOF	LTV1		0.727235
LTV1_WT_CTRL_121_378_CCTCAATTCACC	WT	LTV1		0.850634
