# Supplementary material for: Single-cell spatial multi-omics and deep learning dissect enhancer-driven gene regulatory networks in liver zonation
Source: Nat Cell Biol. 2024 Jan 5;26(1):153–67. doi: 10.1038/s41556-023-01316-4 (PMC10791584; doi:10.1038/s41556-023-01316-4)
Supplement: Supplementary file 12 — Statistical source data. [file 41556_2023_1316_MOESM12_ESM.xlsx]

## Sheet: Figure 8b
	CD73 high	CD73 low	Ecad low	Ecad high
General	0.230023633	0.25373922	0.24508671	0.26504077
Pericentral	0.006404266	0.00338431	0.00000000	0.00000000
Intermediate	0.037469743	0.03783183	0.01052813	0.01099391
Periportal	0.009030945	0.01654398	0.04977827	0.05898877

## Sheet: Figure 8c
Enhancer_name	CD73_LogFC	Ecad_LogFC	Mutation
AldoB_HNF1A-GOF_A-C-268_CTRL_121_378_CAGCTACCTATT	4.1305	4.98465	Hnf1a-GOF
AldoB_HNF1A-GOF_A-T-265_A-C-268_CTRL_121_378_AACGACCACATC	4.99052	NA	Hnf1a-GOF
AldoB_HNF1A-LOF_A-C-263_CTRL_121_378_TAGAGAATCGCC	NA	0.400795	Hnf1a-LOF
AldoB_HNF1A-LOF_A-T-259_A-C-263_CTRL_121_378_ATGCCACCAGGA	1.25231	NA	Hnf1a-LOF
AldoB_HNF4-GOF-HNF1A-GOF_G-A-214_T-C-217_T-A-225_A-T-265_A-C-268_CTRL_121_378_TTGCACCAGTTG	2.85296	NA	Hnf1a-GOF
AldoB_HNF4-GOF-HNF1A-GOF_G-A-214_T-C-217_T-A-225_A-T-265_A-C-268_CTRL_121_378_TTGCACCAGTTG	2.85296	NA	Hnf4a-GOF
AldoB_HNF4A-GOF_G-A-214_CTRL_121_378_AGGAGGAGAGGT	-0.463039	-3.59838	Hnf4a-GOF
AldoB_HNF4A-GOF_G-A-214_T-C-217_T-A-225_CTRL_121_378_GCTTAGTCTTAC	3.48903	4.15113	Hnf4a-GOF
AldoB_HNF4A-GOF_T-A-225_CTRL_121_378_CTTGACACCTCC	-0.019947	NA	Hnf4a-GOF
AldoB_HNF4A-GOF_T-C-217_CTRL_121_378_TGACAATATCGC	3.70696	4.80908	Hnf4a-GOF
AldoB_HNF4A-LOF-HNF1A-LOF_A-T-220_A-T-259_A-C-263_CTRL_121_378_AATACAACTCCG	-3.78187	-3.37404	Hnf1a-LOF
AldoB_HNF4A-LOF-HNF1A-LOF_A-T-220_A-T-259_A-C-263_CTRL_121_378_AATACAACTCCG	-3.78187	-3.37404	Hnf1a-LOF
AldoB_HNF4A-LOF-HNF1A-LOF_A-T-220_A-T-259_A-C-263_CTRL_121_378_AATACAACTCCG	-3.78187	-3.37404	Hnf4a-LOF
AldoB_HNF4A-LOF-HNF1A-LOF_A-T-220_A-T-259_A-C-263_CTRL_121_378_AATACAACTCCG	-3.78187	-3.37404	Hnf4a-LOF
AldoB_HNF4A-LOF_A-T-220_CTRL_121_378_TCGAACGGAGTG	2.85987	-2.97314	Hnf4a-LOF
AldoB_WT_CTRL_121_378_GGTACACAGTTA	3.93	4.99	CTRL
chr10:24918560-24919060_HNF1A-GOF_T-G-256_T-A-260_C-G-262_T-A-266_G-C-268_PP_170_427_AAGTCGCACGTA	1.21929	-2.76915	Hnf1a-GOF
chr10:24918560-24919060_TBX-LOF_A-G-245_C-G-292_PP_170_427_GCATAATTCGTC	0.447513	NA	Tbx3-LOF
chr10:24918560-24919060_WT_PP_170_427_Shuffle_AGAAGATGTGAG	1.8415	2.9033	Shuffle
chr10:93574213-93574713_HNF4A-LOF_T-C-179_T-C-181_PP_25_282_GCTTGAATAGAG	1.11284	NA	Hnf4a-LOF
chr10:93574213-93574713_ONECUT-GOF_C-T-311_C-T-312_PP_121_378_ACATATAGCTGG	NA	-3.52033	Onecut1-GOF
chr10:93574213-93574713_TBX-LOF-HNF1A-GOF_T-G-38_A-T-46_T-A-225_C-A-230_C-A-359_C-A-361_PP_25_282_TCATGGAACTGG	NA	-1.58534	Hnf1a-GOF
chr10:93574213-93574713_TBX-LOF-HNF1A-GOF_T-G-38_A-T-46_T-A-225_C-A-230_C-A-359_C-A-361_PP_25_282_TCATGGAACTGG	NA	-1.58534	Tbx3-LOF
chr10:93574213-93574713_WT_PP_121_378_Shuffle_CCAGCATCGTAC	NA	-1.0582	Shuffle
chr10:93574213-93574713_WT_PP_25_282_Shuffle_GTTGACGTTATC	-1.3553	NA	Shuffle
chr11:100518221-100518721_HNF1-GOF_G-A-288_PP_80_337_GTACCACTCCGT	NA	-3.30681	Hnf1a-GOF
chr11:100518221-100518721_WT_PP_80_337_CAAGAAGGAACC	-2.85658	NA	PP
chr11:100518221-100518721_WT_PP_80_337_Shuffle_ACCTCAAGTAGT	1.03922	2.98159	Shuffle
chr12:112125787-112126287_CEBP-GOF-STAT-LOF_T-C-192_A-C-194_G-T-200_PP_129_386_ATATTGCTCGTC	NA	-1.70652	Cebpa-GOF
chr12:112125787-112126287_CEBP-GOF_T-C-192_A-C-194_PP_129_386_CTGACCTAGCAC	-1.44219	-1.48761	Cebpa-GOF
chr12:112125787-112126287_TBX-STAT-LOF_G-T-200_A-T_203_G-C-235_A-G-320_G-C-331_PP_129_386_TTAGATACCACC	1.47093	NA	Tbx3-LOF
chr12:112125787-112126287_WT_PP_129_386_Shuffle_CCGTTATCGTTC	-1.82215	NA	Shuffle
chr13:109722708-109723208_CEBP-GOF_T-G-268_T-C-269_PC_190_447_TCGACACTCAGG	NA	4.19863	Cebpa-GOF
chr13:109722708-109723208_FOX-LOF_T-A-258_T-A-279_PC_190_447_CGTAGTGCTTCG	3.67217	-3.99062	Foxa1-LOF
chr13:109722708-109723208_FOXA-GOF_G-A-260_T-C-282_PC_190_447_AGGTCCGATAAT	0.222938	NA	Foxa1-GOF
chr13:109722708-109723208_HNF1A-GOF_T-G-332_C-T-333_C-T-334_A-T-337_C-A-343_PC_190_447_GAAGAGGAAGGT	NA	2.25973	Hnf1a-GOF
chr13:109722708-109723208_TCF7-GOF-CEBP-GOF-HNF1A-GOF_G-A-219_T-G-268_T-C-269_G-T-275_T-A-278_T-G-332_C-T-333_C-T-334_A-T-337_C-A-343_PC_190_447_AGAGTGAAGATC	2.22345	3.7791	Cebpa-GOF
chr13:109722708-109723208_TCF7-GOF-CEBP-GOF-HNF1A-GOF_G-A-219_T-G-268_T-C-269_G-T-275_T-A-278_T-G-332_C-T-333_C-T-334_A-T-337_C-A-343_PC_190_447_AGAGTGAAGATC	2.22345	3.7791	Cebpa-GOF
chr13:109722708-109723208_TCF7-GOF-CEBP-GOF-HNF1A-GOF_G-A-219_T-G-268_T-C-269_G-T-275_T-A-278_T-G-332_C-T-333_C-T-334_A-T-337_C-A-343_PC_190_447_AGAGTGAAGATC	2.22345	3.7791	Cebpa-GOF
chr13:109722708-109723208_TCF7-GOF-CEBP-GOF-HNF1A-GOF_G-A-219_T-G-268_T-C-269_G-T-275_T-A-278_T-G-332_C-T-333_C-T-334_A-T-337_C-A-343_PC_190_447_AGAGTGAAGATC	2.22345	3.7791	Hnf1a-GOF
chr13:109722708-109723208_TCF7-GOF-CEBP-GOF-HNF1A-GOF_G-A-219_T-G-268_T-C-269_G-T-275_T-A-278_T-G-332_C-T-333_C-T-334_A-T-337_C-A-343_PC_190_447_AGAGTGAAGATC	2.22345	3.7791	Hnf1a-GOF
chr13:109722708-109723208_TCF7-GOF-CEBP-GOF-HNF1A-GOF_G-A-219_T-G-268_T-C-269_G-T-275_T-A-278_T-G-332_C-T-333_C-T-334_A-T-337_C-A-343_PC_190_447_AGAGTGAAGATC	2.22345	3.7791	Hnf1a-GOF
chr13:109722708-109723208_TCF7-GOF-CEBP-GOF-HNF1A-GOF_G-A-219_T-G-268_T-C-269_G-T-275_T-A-278_T-G-332_C-T-333_C-T-334_A-T-337_C-A-343_PC_190_447_AGAGTGAAGATC	2.22345	3.7791	Tcf7l1/2-GOF
chr13:109722708-109723208_TCF7-GOF-CEBP-GOF-HNF1A-GOF_G-A-219_T-G-268_T-C-269_G-T-275_T-A-278_T-G-332_C-T-333_C-T-334_A-T-337_C-A-343_PC_190_447_AGAGTGAAGATC	2.22345	3.7791	Tcf7l1/2-GOF
chr13:109722708-109723208_TCF7-GOF-CEBP-GOF-HNF1A-GOF_G-A-219_T-G-268_T-C-269_G-T-275_T-A-278_T-G-332_C-T-333_C-T-334_A-T-337_C-A-343_PC_190_447_AGAGTGAAGATC	2.22345	3.7791	Tcf7l1/2-GOF
chr13:109722708-109723208_TCF7-GOF-HNF4-GOF_G-A-219_G-T-275_C-T-333_T-A-332_C-T-333_PC_190_447_ATGGTAAGTAGC	2.66265	NA	Hnf4a-GOF
chr13:109722708-109723208_TCF7-GOF-HNF4-GOF_G-A-219_G-T-275_C-T-333_T-A-332_C-T-333_PC_190_447_ATGGTAAGTAGC	2.66265	NA	Tcf7l1/2-GOF
chr13:109722708-109723208_TCF7-GOF_G-A-219_G-T-275_T-A-278_T-G-331_T-A-332_C-T-333_PC_190_447_CAGGTTGTCCAC	-2.07935	NA	Tcf7l1/2-GOF
chr13:109722708-109723208_TCF7-LOF-CEBP-GOF-HNF1A-GOF-FOX-GOF_A-G-243_T-G-244_T-G-268_T-C-269_T-G-332_C-T-333_C-T-334_A-T-337_C-A-343_G-A-260_T-C-282_PC_190_447_CCAATGTCGTTA	0.344324	3.90593	Cebpa-GOF
chr13:109722708-109723208_TCF7-LOF-CEBP-GOF-HNF1A-GOF-FOX-GOF_A-G-243_T-G-244_T-G-268_T-C-269_T-G-332_C-T-333_C-T-334_A-T-337_C-A-343_G-A-260_T-C-282_PC_190_447_CCAATGTCGTTA	0.344324	3.90593	Cebpa-GOF
chr13:109722708-109723208_TCF7-LOF-CEBP-GOF-HNF1A-GOF-FOX-GOF_A-G-243_T-G-244_T-G-268_T-C-269_T-G-332_C-T-333_C-T-334_A-T-337_C-A-343_G-A-260_T-C-282_PC_190_447_CCAATGTCGTTA	0.344324	3.90593	Cebpa-GOF
chr13:109722708-109723208_TCF7-LOF-CEBP-GOF-HNF1A-GOF-FOX-GOF_A-G-243_T-G-244_T-G-268_T-C-269_T-G-332_C-T-333_C-T-334_A-T-337_C-A-343_G-A-260_T-C-282_PC_190_447_CCAATGTCGTTA	0.344324	3.90593	Cebpa-GOF
chr13:109722708-109723208_TCF7-LOF-CEBP-GOF-HNF1A-GOF-FOX-GOF_A-G-243_T-G-244_T-G-268_T-C-269_T-G-332_C-T-333_C-T-334_A-T-337_C-A-343_G-A-260_T-C-282_PC_190_447_CCAATGTCGTTA	0.344324	3.90593	Foxa1-GOF
chr13:109722708-109723208_TCF7-LOF-CEBP-GOF-HNF1A-GOF-FOX-GOF_A-G-243_T-G-244_T-G-268_T-C-269_T-G-332_C-T-333_C-T-334_A-T-337_C-A-343_G-A-260_T-C-282_PC_190_447_CCAATGTCGTTA	0.344324	3.90593	Foxa1-GOF
chr13:109722708-109723208_TCF7-LOF-CEBP-GOF-HNF1A-GOF-FOX-GOF_A-G-243_T-G-244_T-G-268_T-C-269_T-G-332_C-T-333_C-T-334_A-T-337_C-A-343_G-A-260_T-C-282_PC_190_447_CCAATGTCGTTA	0.344324	3.90593	Foxa1-GOF
chr13:109722708-109723208_TCF7-LOF-CEBP-GOF-HNF1A-GOF-FOX-GOF_A-G-243_T-G-244_T-G-268_T-C-269_T-G-332_C-T-333_C-T-334_A-T-337_C-A-343_G-A-260_T-C-282_PC_190_447_CCAATGTCGTTA	0.344324	3.90593	Foxa1-GOF
chr13:109722708-109723208_TCF7-LOF-CEBP-GOF-HNF1A-GOF-FOX-GOF_A-G-243_T-G-244_T-G-268_T-C-269_T-G-332_C-T-333_C-T-334_A-T-337_C-A-343_G-A-260_T-C-282_PC_190_447_CCAATGTCGTTA	0.344324	3.90593	Hnf1a-GOF
chr13:109722708-109723208_TCF7-LOF-CEBP-GOF-HNF1A-GOF-FOX-GOF_A-G-243_T-G-244_T-G-268_T-C-269_T-G-332_C-T-333_C-T-334_A-T-337_C-A-343_G-A-260_T-C-282_PC_190_447_CCAATGTCGTTA	0.344324	3.90593	Hnf1a-GOF
chr13:109722708-109723208_TCF7-LOF-CEBP-GOF-HNF1A-GOF-FOX-GOF_A-G-243_T-G-244_T-G-268_T-C-269_T-G-332_C-T-333_C-T-334_A-T-337_C-A-343_G-A-260_T-C-282_PC_190_447_CCAATGTCGTTA	0.344324	3.90593	Hnf1a-GOF
chr13:109722708-109723208_TCF7-LOF-CEBP-GOF-HNF1A-GOF-FOX-GOF_A-G-243_T-G-244_T-G-268_T-C-269_T-G-332_C-T-333_C-T-334_A-T-337_C-A-343_G-A-260_T-C-282_PC_190_447_CCAATGTCGTTA	0.344324	3.90593	Hnf1a-GOF
chr13:109722708-109723208_TCF7-LOF-CEBP-GOF-HNF1A-GOF-FOX-GOF_A-G-243_T-G-244_T-G-268_T-C-269_T-G-332_C-T-333_C-T-334_A-T-337_C-A-343_G-A-260_T-C-282_PC_190_447_CCAATGTCGTTA	0.344324	3.90593	Tcf7l1/2-LOF
chr13:109722708-109723208_TCF7-LOF-CEBP-GOF-HNF1A-GOF-FOX-GOF_A-G-243_T-G-244_T-G-268_T-C-269_T-G-332_C-T-333_C-T-334_A-T-337_C-A-343_G-A-260_T-C-282_PC_190_447_CCAATGTCGTTA	0.344324	3.90593	Tcf7l1/2-LOF
chr13:109722708-109723208_TCF7-LOF-CEBP-GOF-HNF1A-GOF-FOX-GOF_A-G-243_T-G-244_T-G-268_T-C-269_T-G-332_C-T-333_C-T-334_A-T-337_C-A-343_G-A-260_T-C-282_PC_190_447_CCAATGTCGTTA	0.344324	3.90593	Tcf7l1/2-LOF
chr13:109722708-109723208_TCF7-LOF-CEBP-GOF-HNF1A-GOF-FOX-GOF_A-G-243_T-G-244_T-G-268_T-C-269_T-G-332_C-T-333_C-T-334_A-T-337_C-A-343_G-A-260_T-C-282_PC_190_447_CCAATGTCGTTA	0.344324	3.90593	Tcf7l1/2-LOF
chr13:109722708-109723208_TCF7-LOF-CEBP-GOF-HNF1A-GOF-FOX-GOF_T-G-268_T-C-269_T-C-240_T-C-276_T-G-332_C-T-333_C-T-334_A-T-337_C-A-343_G-A-260_PC_190_447_CAGGAATACCAC	NA	-0.114719	Cebpa-GOF
chr13:109722708-109723208_TCF7-LOF-CEBP-GOF-HNF1A-GOF-FOX-GOF_T-G-268_T-C-269_T-C-240_T-C-276_T-G-332_C-T-333_C-T-334_A-T-337_C-A-343_G-A-260_PC_190_447_CAGGAATACCAC	NA	-0.114719	Foxa1-GOF
chr13:109722708-109723208_TCF7-LOF-CEBP-GOF-HNF1A-GOF-FOX-GOF_T-G-268_T-C-269_T-C-240_T-C-276_T-G-332_C-T-333_C-T-334_A-T-337_C-A-343_G-A-260_PC_190_447_CAGGAATACCAC	NA	-0.114719	Hnf1a-GOF
chr13:109722708-109723208_TCF7-LOF-CEBP-GOF-HNF1A-GOF-FOX-GOF_T-G-268_T-C-269_T-C-240_T-C-276_T-G-332_C-T-333_C-T-334_A-T-337_C-A-343_G-A-260_PC_190_447_CAGGAATACCAC	NA	-0.114719	Tcf7l1/2-LOF
chr13:109722708-109723208_TCF7-LOF-CEBP-GOF-HNF1A-GOF_A-G-243_T-G-244_T-G-268_T-C-269_T-G-332_C-T-333_C-T-334_A-T-337_C-A-343_PC_190_447_TGTCGAACCTGG	1.57138	NA	Cebpa-GOF
chr13:109722708-109723208_TCF7-LOF-CEBP-GOF-HNF1A-GOF_A-G-243_T-G-244_T-G-268_T-C-269_T-G-332_C-T-333_C-T-334_A-T-337_C-A-343_PC_190_447_TGTCGAACCTGG	1.57138	NA	Hnf1a-GOF
chr13:109722708-109723208_TCF7-LOF-CEBP-GOF-HNF1A-GOF_A-G-243_T-G-244_T-G-268_T-C-269_T-G-332_C-T-333_C-T-334_A-T-337_C-A-343_PC_190_447_TGTCGAACCTGG	1.57138	NA	Tcf7l1/2-LOF
chr13:109722708-109723208_TCF7-LOF-CEBP-GOF-HNF1A-GOF_T-G-268_T-C-269_T-C-240_T-C-276_T-G-332_C-T-333_C-T-334_A-T-337_C-A-343_PC_190_447_TGTACTAGGACC	NA	0.975145	Cebpa-GOF
chr13:109722708-109723208_TCF7-LOF-CEBP-GOF-HNF1A-GOF_T-G-268_T-C-269_T-C-240_T-C-276_T-G-332_C-T-333_C-T-334_A-T-337_C-A-343_PC_190_447_TGTACTAGGACC	NA	0.975145	Hnf1a-GOF
chr13:109722708-109723208_TCF7-LOF-CEBP-GOF-HNF1A-GOF_T-G-268_T-C-269_T-C-240_T-C-276_T-G-332_C-T-333_C-T-334_A-T-337_C-A-343_PC_190_447_TGTACTAGGACC	NA	0.975145	Tcf7l1/2-LOF
chr13:109722708-109723208_TCF7-LOF-CEBP-GOF_A-G-243_T-G-244_T-G-268_T-C-269_PC_190_447_ACGGATGGAGGA	-0.415882	2.55654	Cebpa-GOF
chr13:109722708-109723208_TCF7-LOF-CEBP-GOF_A-G-243_T-G-244_T-G-268_T-C-269_PC_190_447_ACGGATGGAGGA	-0.415882	2.55654	Cebpa-GOF
chr13:109722708-109723208_TCF7-LOF-CEBP-GOF_A-G-243_T-G-244_T-G-268_T-C-269_PC_190_447_ACGGATGGAGGA	-0.415882	2.55654	Tcf7l1/2-LOF
chr13:109722708-109723208_TCF7-LOF-CEBP-GOF_A-G-243_T-G-244_T-G-268_T-C-269_PC_190_447_ACGGATGGAGGA	-0.415882	2.55654	Tcf7l1/2-LOF
chr13:109722708-109723208_TCF7-LOF-CEBP-GOF_T-G-268_T-C-269_T-C-240_T-C-276_PC_190_447_TCAAGCACCTCT	2.03883	2.51019	Cebpa-GOF
chr13:109722708-109723208_TCF7-LOF-CEBP-GOF_T-G-268_T-C-269_T-C-240_T-C-276_PC_190_447_TCAAGCACCTCT	2.03883	2.51019	Cebpa-GOF
chr13:109722708-109723208_TCF7-LOF-CEBP-GOF_T-G-268_T-C-269_T-C-240_T-C-276_PC_190_447_TCAAGCACCTCT	2.03883	2.51019	Tcf7l1/2-LOF
chr13:109722708-109723208_TCF7-LOF-CEBP-GOF_T-G-268_T-C-269_T-C-240_T-C-276_PC_190_447_TCAAGCACCTCT	2.03883	2.51019	Tcf7l1/2-LOF
chr13:109722708-109723208_TCF7-LOF_A-G-243_T-G-244_PC_190_447_CCAGGAAGCAGA	1.58724	4.87023	Tcf7l1/2-LOF
chr13:109722708-109723208_TCF7-LOF_T-C-240_T-C-276_PC_190_447_CTAGCCGCATTC	-1.02513	0.568381	Tcf7l1/2-LOF
chr13:109722708-109723208_WT_PC_190_447_CCGTTCGTAGAG	2.0864	-4.00752	PC
chr13:109722708-109723208_WT_PC_190_447_Shuffle_CTCAGGACGCAA	0.971559	NA	Shuffle
chr13:4432706-4433206_ONECUT-GOF-CEBP-GOF_TCF7-LOF_A-T-199_A-G-200_C-T-211_A-C-214_A-G-227_A-C-254_PC_125_382_CAACTTCTCCTT	-4.5968	NA	Cebpa-GOF
chr13:4432706-4433206_ONECUT-GOF-CEBP-GOF_TCF7-LOF_A-T-199_A-G-200_C-T-211_A-C-214_A-G-227_A-C-254_PC_125_382_CAACTTCTCCTT	-4.5968	NA	Onecut1-GOF
chr13:4432706-4433206_TCF7-GOF-ONECUT-LOF_T-A-229_A-G-230_PC_125_382_CGAACACCGCAA	0.663907	NA	Tcf7l1/2-GOF
chr13:4432706-4433206_TCF7-LOF_A-T-199_A-G-200_C-T-211_A-C-214_PC_125_382_AGATAATGGTCC	-2.79599	NA	Tcf7l1/2-LOF
chr13:4432706-4433206_TCF7-LOF_T-A-196_A-C-209_T-C-210_PC_125_382_ACAAGGTCCGGT	NA	-1.46911	Tcf7l1/2-LOF
chr14:76536847-76537347_HNF1A-GOF-HNF4A-GOF_C-T-190_C-T-293_T-A-295_A-C-297_PC_129_386_CACCTAGCTCAC	3.58632	NA	Hnf1a-GOF
chr14:76536847-76537347_HNF1A-GOF-HNF4A-GOF_C-T-190_C-T-293_T-A-295_A-C-297_PC_129_386_CACCTAGCTCAC	3.58632	NA	Hnf4a-GOF
chr14:76536847-76537347_HNF1A-GOF-TCF7-LOF-HNF4A-GOF_C-T-190_A-T-248_A-T-250_C-T-293_T-A-295_A-C-297_PC_129_386_AGATCCGGTCCA	1.46053	2.77406	Hnf1a-GOF
chr14:76536847-76537347_HNF1A-GOF-TCF7-LOF-HNF4A-GOF_C-T-190_A-T-248_A-T-250_C-T-293_T-A-295_A-C-297_PC_129_386_AGATCCGGTCCA	1.46053	2.77406	Hnf1a-GOF
chr14:76536847-76537347_HNF1A-GOF-TCF7-LOF-HNF4A-GOF_C-T-190_A-T-248_A-T-250_C-T-293_T-A-295_A-C-297_PC_129_386_AGATCCGGTCCA	1.46053	2.77406	Hnf1a-GOF
chr14:76536847-76537347_HNF1A-GOF-TCF7-LOF-HNF4A-GOF_C-T-190_A-T-248_A-T-250_C-T-293_T-A-295_A-C-297_PC_129_386_AGATCCGGTCCA	1.46053	2.77406	Hnf4a-GOF
chr14:76536847-76537347_HNF1A-GOF-TCF7-LOF-HNF4A-GOF_C-T-190_A-T-248_A-T-250_C-T-293_T-A-295_A-C-297_PC_129_386_AGATCCGGTCCA	1.46053	2.77406	Hnf4a-GOF
chr14:76536847-76537347_HNF1A-GOF-TCF7-LOF-HNF4A-GOF_C-T-190_A-T-248_A-T-250_C-T-293_T-A-295_A-C-297_PC_129_386_AGATCCGGTCCA	1.46053	2.77406	Hnf4a-GOF
chr14:76536847-76537347_HNF1A-GOF-TCF7-LOF-HNF4A-GOF_C-T-190_A-T-248_A-T-250_C-T-293_T-A-295_A-C-297_PC_129_386_AGATCCGGTCCA	1.46053	2.77406	Tcf7l1/2-LOF
chr14:76536847-76537347_HNF1A-GOF-TCF7-LOF-HNF4A-GOF_C-T-190_A-T-248_A-T-250_C-T-293_T-A-295_A-C-297_PC_129_386_AGATCCGGTCCA	1.46053	2.77406	Tcf7l1/2-LOF
chr14:76536847-76537347_HNF1A-GOF-TCF7-LOF-HNF4A-GOF_C-T-190_A-T-248_A-T-250_C-T-293_T-A-295_A-C-297_PC_129_386_AGATCCGGTCCA	1.46053	2.77406	Tcf7l1/2-LOF
chr14:76536847-76537347_HNF1A-GOF-TCF7-LOF_A-T-248_A-T-250_C-T-293_T-A-295_A-C-297_PC_129_386_AGTCAGCGAAGG	1.84351	4.92467	Hnf1a-GOF
chr14:76536847-76537347_HNF1A-GOF-TCF7-LOF_A-T-248_A-T-250_C-T-293_T-A-295_A-C-297_PC_129_386_AGTCAGCGAAGG	1.84351	4.92467	Hnf1a-GOF
chr14:76536847-76537347_HNF1A-GOF-TCF7-LOF_A-T-248_A-T-250_C-T-293_T-A-295_A-C-297_PC_129_386_AGTCAGCGAAGG	1.84351	4.92467	Tcf7l1/2-LOF
chr14:76536847-76537347_HNF1A-GOF-TCF7-LOF_A-T-248_A-T-250_C-T-293_T-A-295_A-C-297_PC_129_386_AGTCAGCGAAGG	1.84351	4.92467	Tcf7l1/2-LOF
chr14:76536847-76537347_HNF1A-GOF-TCF7-LOF_T-C-246_C-T-293_T-A-295_A-C-297_PC_129_386_ACAATACGTTCG	1.56566	4.35108	Hnf1a-GOF
chr14:76536847-76537347_HNF1A-GOF-TCF7-LOF_T-C-246_C-T-293_T-A-295_A-C-297_PC_129_386_ACAATACGTTCG	1.56566	4.35108	Hnf1a-GOF
chr14:76536847-76537347_HNF1A-GOF-TCF7-LOF_T-C-246_C-T-293_T-A-295_A-C-297_PC_129_386_ACAATACGTTCG	1.56566	4.35108	Tcf7l1/2-LOF
chr14:76536847-76537347_HNF1A-GOF-TCF7-LOF_T-C-246_C-T-293_T-A-295_A-C-297_PC_129_386_ACAATACGTTCG	1.56566	4.35108	Tcf7l1/2-LOF
chr14:76536847-76537347_HNF1A-GOF_C-T-293_T-A-295_A-C-297_PC_129_386_GTACTGTTAAGC	NA	-2.44261	Hnf1a-GOF
chr14:76536847-76537347_HNF4A-GOF_C-T-190_PC_129_386_TTAGTGCCTCGA	-0.518065	-3.49833	Hnf4a-GOF
chr14:76536847-76537347_TCF7-LOF_A-T-248_A-T-250_PC_129_386_AATCCTAGCCTG	-1.36538	NA	Tcf7l1/2-LOF
chr15:4678479-4678979_HNF1A-GOF-TCF7-GOF_A-T-218_A-T-222_T-A_223_T-A-227_C-A-301_PC_122_379_CTTAGCGTTCTG	3.07669	3.41685	Hnf1a-GOF
chr15:4678479-4678979_HNF1A-GOF-TCF7-GOF_A-T-218_A-T-222_T-A_223_T-A-227_C-A-301_PC_122_379_CTTAGCGTTCTG	3.07669	3.41685	Hnf1a-GOF
chr15:4678479-4678979_HNF1A-GOF-TCF7-GOF_A-T-218_A-T-222_T-A_223_T-A-227_C-A-301_PC_122_379_CTTAGCGTTCTG	3.07669	3.41685	Tcf7l1/2-GOF
chr15:4678479-4678979_HNF1A-GOF-TCF7-GOF_A-T-218_A-T-222_T-A_223_T-A-227_C-A-301_PC_122_379_CTTAGCGTTCTG	3.07669	3.41685	Tcf7l1/2-GOF
chr15:4678479-4678979_HNF1A-GOF-TCF7-LOF_A-T-218_A-T-222_T-A_223_T-A-227_C-T-278_A-T-279_T-G-293_PC_122_379_CAGTGAACAGGT	1.69018	3.72708	Hnf1a-GOF
chr15:4678479-4678979_HNF1A-GOF-TCF7-LOF_A-T-218_A-T-222_T-A_223_T-A-227_C-T-278_A-T-279_T-G-293_PC_122_379_CAGTGAACAGGT	1.69018	3.72708	Hnf1a-GOF
chr15:4678479-4678979_HNF1A-GOF-TCF7-LOF_A-T-218_A-T-222_T-A_223_T-A-227_C-T-278_A-T-279_T-G-293_PC_122_379_CAGTGAACAGGT	1.69018	3.72708	Tcf7l1/2-LOF
chr15:4678479-4678979_HNF1A-GOF-TCF7-LOF_A-T-218_A-T-222_T-A_223_T-A-227_C-T-278_A-T-279_T-G-293_PC_122_379_CAGTGAACAGGT	1.69018	3.72708	Tcf7l1/2-LOF
chr15:4678479-4678979_HNF1A-GOF_A-T-218_A-T-222_T-A_223_T-A-227_PC_122_379_CAATGTTAGAGC	1.64565	NA	Hnf1a-GOF
chr15:4678479-4678979_TCF7-GOF_C-A-301_PC_122_379_CACCAATTACTC	NA	-1.86426	Tcf7l1/2-GOF
chr15:4678479-4678979_TCF7-LOF_C-T-278_A-T-279_T-G-293_PC_122_379_AGAACACAATCC	NA	-1.80684	Tcf7l1/2-LOF
chr15:4678479-4678979_TCF7-LOF_T-C-277_A-G-295_PC_122_379_AGTGCTTGCCAG	1.10408	2.67745	Tcf7l1/2-LOF
chr15:4678479-4678979_WT_PC_122_379_GTAAGCGTTGTG	0.974546	1.24608	PC
chr15:4678479-4678979_WT_PC_122_379_Shuffle_ACTAACGCCATT	1.3649	2.39897	Shuffle
chr17:70090682-70091182_CEBP-GOF_T-C-256_A-C-258_PP_112_369_GAATACGTCTTG	1.41598	-1.06853	Cebpa-GOF
chr17:70090682-70091182_CEBP-GOF_T-C-256_A-C-258_PP_60_317_GGACTAGCCTCT	-0.548883	NA	Cebpa-GOF
chr17:70090682-70091182_FOX-CEBP-HNF4-ETS-LOF_T-G-126_T-A-129_T-G-253_A-T-260_T-G-283_T-G-285_T-A-290_T-G-292_G-T-342_A-T-343_PP_112_369_CTGGTGGTAACT	1.61069	4.51104	Foxa1-LOF
chr17:70090682-70091182_FOX-CEBP-HNF4-ETS-LOF_T-G-126_T-A-129_T-G-253_A-T-260_T-G-283_T-G-285_T-A-290_T-G-292_G-T-342_A-T-343_PP_112_369_CTGGTGGTAACT	1.61069	3.82378	Foxa1-LOF
chr17:70090682-70091182_FOX-CEBP-HNF4-ETS-LOF_T-G-126_T-A-129_T-G-253_A-T-260_T-G-283_T-G-285_T-A-290_T-G-292_G-T-342_A-T-343_PP_60_317_AACGCTTGCCTT	-3.44916	-4.93712	Foxa1-LOF
chr17:70090682-70091182_FOX-CEBP-HNF4-ETS-LOF_T-G-126_T-A-129_T-G-253_A-T-260_T-G-283_T-G-285_T-A-290_T-G-292_G-T-342_A-T-343_PP_60_317_AACGCTTGCCTT	-2.44952	-4.93712	Hnf4a-LOF
chr17:70090682-70091182_FOX-LOF_T-G-126_T-A-129_PP_112_369_AAGAGACTAACC	-1.53603	1.37209	Foxa1-LOF
chr17:70090682-70091182_FOX-LOF_T-G-126_T-A-129_PP_60_317_AAGGTGACAGCT	2.54377	-0.95964	Foxa1-LOF
chr17:70090682-70091182_HNF1A-GOF_A-G-66_C-T-67_A-T-68_PP_112_369_AGTCTGATGGAT	NA	0.816305	Hnf1a-GOF
chr17:70090682-70091182_HNF1A-GOF_A-G-66_C-T-67_A-T-68_PP_60_317_GAGTCCGGTTGT	0.633646	0.917221	Hnf1a-GOF
chr17:70090682-70091182_HNF4A-LOF_T-G-283_T-G-285_T-A-290_T-G-292_PP_112_369_TCCATTGAAGTC	NA	4.36993	Hnf4a-LOF
chr17:70090682-70091182_HNF4A-LOF_T-G-283_T-G-285_T-A-290_T-G-292_PP_60_317_GTGTCAGAGTCA	-0.701864	-0.11472	Hnf4a-LOF
chr17:70090682-70091182_TBX-LOF-HNF1A-GOF_A-G-66_C-T-67_A-T-68_T-C-296_C-A-298_PP_112_369_TAACATCCTTCG	1.54981	NA	Hnf1a-GOF
chr17:70090682-70091182_TBX-LOF-HNF1A-GOF_A-G-66_C-T-67_A-T-68_T-C-296_C-A-298_PP_112_369_TAACATCCTTCG	1.54981	NA	Tbx3-LOF
chr17:70090682-70091182_TBX-LOF-HNF1A-GOF_A-G-66_C-T-67_A-T-68_T-C-296_C-A-298_PP_60_317_TCACATCCGAGG	3.30892	NA	Hnf1a-GOF
chr17:70090682-70091182_TBX-LOF-HNF1A-GOF_A-G-66_C-T-67_A-T-68_T-C-296_C-A-298_PP_60_317_TCACATCCGAGG	3.30892	NA	Tbx3-LOF
chr17:70090682-70091182_TBX-LOF_T-C-296_C-A-298_PP_112_369_TTGTGGTCCGCA	2.23313	3.69187	Tbx3-LOF
chr17:70090682-70091182_TBX-LOF_T-C-296_C-A-298_PP_60_317_CGGTATCCTAAG	3.34246	NA	Tbx3-LOF
chr17:70090682-70091182_TCF7-GOF-HNF1A-GOF_A-G-66_C-T-67_A-T-68_G-T-271_A-G-276_T-A-277_C-T-278_PP_112_369_CATGTATTGACC	0.410344	3.21942	Hnf1a-GOF
chr17:70090682-70091182_TCF7-GOF-HNF1A-GOF_A-G-66_C-T-67_A-T-68_G-T-271_A-G-276_T-A-277_C-T-278_PP_112_369_CATGTATTGACC	0.410344	3.21942	Hnf1a-GOF
chr17:70090682-70091182_TCF7-GOF-HNF1A-GOF_A-G-66_C-T-67_A-T-68_G-T-271_A-G-276_T-A-277_C-T-278_PP_112_369_CATGTATTGACC	0.410344	3.21942	Tcf7l1/2-GOF
chr17:70090682-70091182_TCF7-GOF-HNF1A-GOF_A-G-66_C-T-67_A-T-68_G-T-271_A-G-276_T-A-277_C-T-278_PP_112_369_CATGTATTGACC	0.410344	3.21942	Tcf7l1/2-GOF
chr17:70090682-70091182_TCF7-GOF-HNF1A-GOF_A-G-66_C-T-67_A-T-68_G-T-271_A-G-276_T-A-277_C-T-278_PP_60_317_CCGGAATGAACG	NA	0.610753	Hnf1a-GOF
chr17:70090682-70091182_TCF7-GOF-HNF1A-GOF_A-G-66_C-T-67_A-T-68_G-T-271_A-G-276_T-A-277_C-T-278_PP_60_317_CCGGAATGAACG	NA	0.610753	Tcf7l1/2-GOF
chr17:70090682-70091182_TCF7-GOF-HNF4-LOF-TBX-LOF_A-G-276_G-T-271_T-A-277_C-T-278_G-A-287_T-C-296_C-A-298_PP_112_369_AGATTGGAAGAG	-2.38615	-3.55529	Hnf4a-LOF
chr17:70090682-70091182_TCF7-GOF-HNF4-LOF-TBX-LOF_A-G-276_G-T-271_T-A-277_C-T-278_G-A-287_T-C-296_C-A-298_PP_112_369_AGATTGGAAGAG	-2.38615	-3.55529	Hnf4a-LOF
chr17:70090682-70091182_TCF7-GOF-HNF4-LOF-TBX-LOF_A-G-276_G-T-271_T-A-277_C-T-278_G-A-287_T-C-296_C-A-298_PP_112_369_AGATTGGAAGAG	-2.38615	-3.55529	Hnf4a-LOF
chr17:70090682-70091182_TCF7-GOF-HNF4-LOF-TBX-LOF_A-G-276_G-T-271_T-A-277_C-T-278_G-A-287_T-C-296_C-A-298_PP_112_369_AGATTGGAAGAG	-2.38615	-3.55529	Tbx3-LOF
chr17:70090682-70091182_TCF7-GOF-HNF4-LOF-TBX-LOF_A-G-276_G-T-271_T-A-277_C-T-278_G-A-287_T-C-296_C-A-298_PP_112_369_AGATTGGAAGAG	-2.38615	-3.55529	Tbx3-LOF
chr17:70090682-70091182_TCF7-GOF-HNF4-LOF-TBX-LOF_A-G-276_G-T-271_T-A-277_C-T-278_G-A-287_T-C-296_C-A-298_PP_112_369_AGATTGGAAGAG	-2.38615	-3.55529	Tbx3-LOF
chr17:70090682-70091182_TCF7-GOF-HNF4-LOF-TBX-LOF_A-G-276_G-T-271_T-A-277_C-T-278_G-A-287_T-C-296_C-A-298_PP_112_369_AGATTGGAAGAG	-2.38615	-3.55529	Tcf7l1/2-GOF
chr17:70090682-70091182_TCF7-GOF-HNF4-LOF-TBX-LOF_A-G-276_G-T-271_T-A-277_C-T-278_G-A-287_T-C-296_C-A-298_PP_112_369_AGATTGGAAGAG	-2.38615	-3.55529	Tcf7l1/2-GOF
chr17:70090682-70091182_TCF7-GOF-HNF4-LOF-TBX-LOF_A-G-276_G-T-271_T-A-277_C-T-278_G-A-287_T-C-296_C-A-298_PP_112_369_AGATTGGAAGAG	-2.38615	-3.55529	Tcf7l1/2-GOF
chr17:70090682-70091182_TCF7-GOF-HNF4-LOF-TBX-LOF_A-G-276_G-T-271_T-A-277_C-T-278_G-A-287_T-C-296_C-A-298_PP_60_317_TTCAACGCCGGT	0.735248	NA	Hnf4a-LOF
chr17:70090682-70091182_TCF7-GOF-HNF4-LOF-TBX-LOF_A-G-276_G-T-271_T-A-277_C-T-278_G-A-287_T-C-296_C-A-298_PP_60_317_TTCAACGCCGGT	0.735248	NA	Tbx3-LOF
chr17:70090682-70091182_TCF7-GOF-HNF4-LOF-TBX-LOF_A-G-276_G-T-271_T-A-277_C-T-278_G-A-287_T-C-296_C-A-298_PP_60_317_TTCAACGCCGGT	0.735248	NA	Tcf7l1/2-GOF
chr17:70090682-70091182_TCF7-GOF-TBX-LOF_G-T-271_A-G-276_T-A-277_C-T-278_T-C-296_C-A-298_PP_112_369_CACTACACCGTC	-0.960515	NA	Tbx3-LOF
chr17:70090682-70091182_TCF7-GOF-TBX-LOF_G-T-271_A-G-276_T-A-277_C-T-278_T-C-296_C-A-298_PP_112_369_CACTACACCGTC	-0.960515	NA	Tcf7l1/2-GOF
chr17:70090682-70091182_TCF7-GOF-TBX-LOF_G-T-271_A-G-276_T-A-277_C-T-278_T-C-296_C-A-298_PP_60_317_AGAACGTCCTTG	3.09183	4.87853	Tbx3-LOF
chr17:70090682-70091182_TCF7-GOF-TBX-LOF_G-T-271_A-G-276_T-A-277_C-T-278_T-C-296_C-A-298_PP_60_317_AGAACGTCCTTG	3.09183	4.87853	Tbx3-LOF
chr17:70090682-70091182_TCF7-GOF-TBX-LOF_G-T-271_A-G-276_T-A-277_C-T-278_T-C-296_C-A-298_PP_60_317_AGAACGTCCTTG	3.09183	4.87853	Tcf7l1/2-GOF
chr17:70090682-70091182_TCF7-GOF-TBX-LOF_G-T-271_A-G-276_T-A-277_C-T-278_T-C-296_C-A-298_PP_60_317_AGAACGTCCTTG	3.09183	4.87853	Tcf7l1/2-GOF
chr17:70090682-70091182_TCF7-GOF_G-T-271_A-G-276_T-A-277_C-T-278_PP_112_369_ATAACGCTCTAC	2.89958	2.93333	Tcf7l1/2-GOF
chr17:70090682-70091182_TCF7-GOF_G-T-271_A-G-276_T-A-277_C-T-278_PP_60_317_ACTGGTCAACGC	2.26675	4.24714	Tcf7l1/2-GOF
chr17:70090682-70091182_TCF7-HNF1A-GOF-TBX-LOF_A-G-66_C-T-67_A-T-68_G-T-271_A-G-276_T-A-277_C-T-278_T-C-296_C-A-298_PP_112_369_GACAGAACAGCT	1.36789	NA	Hnf1a-GOF
chr17:70090682-70091182_TCF7-HNF1A-GOF-TBX-LOF_A-G-66_C-T-67_A-T-68_G-T-271_A-G-276_T-A-277_C-T-278_T-C-296_C-A-298_PP_112_369_GACAGAACAGCT	1.36789	NA	Tbx3-LOF
chr17:70090682-70091182_TCF7-HNF1A-GOF-TBX-LOF_A-G-66_C-T-67_A-T-68_G-T-271_A-G-276_T-A-277_C-T-278_T-C-296_C-A-298_PP_112_369_GACAGAACAGCT	1.36789	NA	Tcf7l1/2-GOF
chr17:70090682-70091182_TCF7-HNF1A-GOF-TBX-LOF_A-G-66_C-T-67_A-T-68_G-T-271_A-G-276_T-A-277_C-T-278_T-C-296_C-A-298_PP_60_317_GATTGCTTCACC	4.30468	NA	Hnf1a-GOF
chr17:70090682-70091182_TCF7-HNF1A-GOF-TBX-LOF_A-G-66_C-T-67_A-T-68_G-T-271_A-G-276_T-A-277_C-T-278_T-C-296_C-A-298_PP_60_317_GATTGCTTCACC	4.30468	NA	Tbx3-LOF
chr17:70090682-70091182_TCF7-HNF1A-GOF-TBX-LOF_A-G-66_C-T-67_A-T-68_G-T-271_A-G-276_T-A-277_C-T-278_T-C-296_C-A-298_PP_60_317_GATTGCTTCACC	4.30468	NA	Tcf7l1/2-GOF
chr17:70090682-70091182_WT_PP_112_369_GATGCTTGAGAG	-0.746114	NA	PP
chr17:70090682-70091182_WT_PP_112_369_Shuffle_GGTGCTCAGATT	-1.44578	NA	Shuffle
chr17:70090682-70091182_WT_PP_60_317_GGAGGAGGTCTA	1.48773	2.51764	PP
chr17:78322705-78323205_CEBP-GOF_A-G-255_G-C-256_PC_170_427_CCAGCTAGAGTT	-1.61026	NA	Cebpa-GOF
chr17:78322705-78323205_HNF1A-GOF-CEBP-GOF-TCF7-LOF_A-G-255_G-C-256_A-C-362_T-G-392_C-T-397_G-T-400_PC_170_427_GTCGTGCTGTGA	-2.05106	NA	Cebpa-GOF
chr17:78322705-78323205_HNF1A-GOF-CEBP-GOF-TCF7-LOF_A-G-255_G-C-256_A-C-362_T-G-392_C-T-397_G-T-400_PC_170_427_GTCGTGCTGTGA	-2.05106	NA	Hnf1a-GOF
chr17:78322705-78323205_HNF1A-GOF-CEBP-GOF-TCF7-LOF_A-G-255_G-C-256_A-C-362_T-G-392_C-T-397_G-T-400_PC_170_427_GTCGTGCTGTGA	-2.05106	NA	Tcf7l1/2-LOF
chr17:78322705-78323205_HNF1A-GOF-TCF7-GOF_G-T-363_T-G-392_C-T-397_G-T-400_PC_170_427_TCCTAAGCAAGT	2.97561	1.03172	Hnf1a-GOF
chr17:78322705-78323205_HNF1A-GOF-TCF7-GOF_G-T-363_T-G-392_C-T-397_G-T-400_PC_170_427_TCCTAAGCAAGT	2.97561	1.03172	Hnf1a-GOF
chr17:78322705-78323205_HNF1A-GOF-TCF7-GOF_G-T-363_T-G-392_C-T-397_G-T-400_PC_170_427_TCCTAAGCAAGT	2.97561	1.03172	Tcf7l1/2-GOF
chr17:78322705-78323205_HNF1A-GOF-TCF7-GOF_G-T-363_T-G-392_C-T-397_G-T-400_PC_170_427_TCCTAAGCAAGT	2.97561	1.03172	Tcf7l1/2-GOF
chr17:78322705-78323205_HNF1A-GOF_T-G-392_C-T-397_G-T-400_PC_170_427_TTACTTCTCGCT	NA	-4.39676	Hnf1a-GOF
chr17:78322705-78323205_TCF7-LOF_A-C-362_PC_170_427_TAATTGTCACGG	-4.9548	NA	Tcf7l1/2-LOF
chr17:78322705-78323205_TCF7-LOF_T-G-358_T-G-359_PC_170_427_TAGCCGATCCGA	-3.97586	NA	Tcf7l1/2-LOF
chr17:78322705-78323205_WT_PC_170_427_GATGTGGAAGTC	NA	-2.5453	PC
chr17:78322705-78323205_WT_PC_170_427_Shuffle_GCACGAGAAGTC	-1.68733	-4.24698	Shuffle
chr19:20557222-20557722_WT_PC_115_372_Shuffle_TGCAGTCGAGGT	-0.139492	NA	Shuffle
chr19:30202143-30202643_HNF1A-LOF_A-C-217_A-G-221_PP_170_427_CGTCTATCTAAG	-1.91745	3.57376	Hnf1a-LOF
chr19:30202143-30202643_WT_PP_170_427_TCCAAGAGAACC	-2.38678	NA	PP
chr19:43793907-43794407_ONECUT-GOF_A-G-317_PC_160_417_TCAACTCGCGCT	NA	-0.343074	Onecut1-GOF
chr19:43793907-43794407_TCF7-GOF_C-G-276_T-A-277_PC_160_417_GAGCGTGGACAT	NA	-4.82778	Tcf7l1/2-GOF
chr19:43793907-43794407_TCF7-LOF-ONECUT-GOF_A-C-282_A-C-283_A-G-317_PC_160_417_CTGATCCGTGCA	4.39323	4.83828	Onecut1-GOF
chr19:43793907-43794407_TCF7-LOF-ONECUT-GOF_A-C-282_A-C-283_A-G-317_PC_160_417_CTGATCCGTGCA	4.39323	4.83828	Onecut1-GOF
chr19:43793907-43794407_TCF7-LOF-ONECUT-GOF_A-C-282_A-C-283_A-G-317_PC_160_417_CTGATCCGTGCA	4.39323	4.83828	Tcf7l1/2-LOF
chr19:43793907-43794407_TCF7-LOF-ONECUT-GOF_A-C-282_A-C-283_A-G-317_PC_160_417_CTGATCCGTGCA	4.39323	4.83828	Tcf7l1/2-LOF
chr19:43793907-43794407_TCF7-LOF_A-C-282_A-C-283_PC_160_417_CGTGACTCGCTA	-1.92466	NA	Tcf7l1/2-LOF
chr19:43793907-43794407_TCF7-LOF_T-A-278_PC_160_417_ATAGCAGGTAGG	NA	-1.60373	Tcf7l1/2-LOF
chr19:43793907-43794407_WT_PC_160_417_GACGCATTCGGA	0.63255	-3.55213	PC
chr19:43793907-43794407_WT_PC_160_417_Shuffle_TGGTTAGCATCC	0.486295	NA	Shuffle
chr1:153770263-153770763_FOXA-LOF_A-T-301_A-T-304_PC_120_377_ATTCATGCCGTT	-0.851442	1.3662	Foxa1-LOF
chr1:153770263-153770763_HNF1A-GOF-FOXA-GOF-TCF7-LOF_G-T-191_A-T-192_T-A-194_A-T-255_A-T-256_A-T-269_A-T-270_C-T-299_PC_120_377_CGCTAGGTGCAA	-2.67652	NA	Foxa1-GOF
chr1:153770263-153770763_HNF1A-GOF-FOXA-GOF-TCF7-LOF_G-T-191_A-T-192_T-A-194_A-T-255_A-T-256_A-T-269_A-T-270_C-T-299_PC_120_377_CGCTAGGTGCAA	-2.67652	NA	Hnf1a-GOF
chr1:153770263-153770763_HNF1A-GOF-FOXA-GOF-TCF7-LOF_G-T-191_A-T-192_T-A-194_A-T-255_A-T-256_A-T-269_A-T-270_C-T-299_PC_120_377_CGCTAGGTGCAA	-2.67652	NA	Tcf7l1/2-LOF
chr1:153770263-153770763_HNF1A-GOF-FOXA-GOF-TCF7-LOF_G-T-191_A-T-192_T-A-194_T-C-253_T-G-266_C-T-299_PC_120_377_GCTTACACAACG	0.846877	NA	Foxa1-GOF
chr1:153770263-153770763_HNF1A-GOF-FOXA-GOF-TCF7-LOF_G-T-191_A-T-192_T-A-194_T-C-253_T-G-266_C-T-299_PC_120_377_GCTTACACAACG	0.846877	NA	Hnf1a-GOF
chr1:153770263-153770763_HNF1A-GOF-FOXA-GOF-TCF7-LOF_G-T-191_A-T-192_T-A-194_T-C-253_T-G-266_C-T-299_PC_120_377_GCTTACACAACG	0.846877	NA	Tcf7l1/2-LOF
chr1:153770263-153770763_HNF1A-GOF_G-T-191_A-T-192_T-A-194_PC_120_377_GGACAGTAATCT	1.31179	4.41396	Hnf1a-GOF
chr1:153770263-153770763_HNF1A-GOF_G-T-191_A-T-192_T-A-194_PC_130_387_ATCCTCGGTGCA	-0.621509	4.48971	Hnf1a-GOF
chr1:153770263-153770763_TCF7-LOF_A-G-252_T-C-253_T-G-266_PC_120_377_GTGTGTCGAGTT	-3.57897	NA	Tcf7l1/2-LOF
chr1:153770263-153770763_TCF7-LOF_A-G-252_T-C-253_T-G-266_PC_130_387_AAGATAACCGTC	NA	-4.27199	Tcf7l1/2-LOF
chr1:153770263-153770763_TCF7-LOF_A-T-255_A-T-256_A-T-269_A-T-270_PC_120_377_GCGGAACATCTC	0.269397	NA	Tcf7l1/2-LOF
chr1:153770263-153770763_TCF7-LOF_T-A-255_T-A-256_C-A-267_A-T-268_PC_120_377_ATCCGTCTGTCC	-4.47283	NA	Tcf7l1/2-LOF
chr1:153770263-153770763_TCF7-LOF_T-A-255_T-A-256_C-A-267_A-T-268_PC_130_387_GTGTGGAACTGG	NA	-3.5209	Tcf7l1/2-LOF
chr1:153770263-153770763_TCF7-LOF_T-C-253_T-G-266_PC_130_387_GATAAGTCTCGC	-2.10259	NA	Tcf7l1/2-LOF
chr1:153770263-153770763_WT_PC_120_377_ATAGCTCATCGT	-2.99544	-1.54343	PC
chr1:153770263-153770763_WT_PC_120_377_CCAGACAGTGCT	-2.35993	NA	PC
chr1:153770263-153770763_WT_PC_120_377_Shuffle_ACAACCGCCGTA	-4.46349	NA	Shuffle
chr1:153770263-153770763_WT_PC_130_387_AGTACATGCTAG	NA	-4.33828	PC
chr1:153869177-153869677_HNF1A-GOF-FOXA1-GOF-TCF-LOF_C-T-121_C-A-130_A-T-200_G-T-202_G-A-228_A-C-229_PC_70_327_CAGAGTATCGTT	-3.1924	-3.81421	Foxa1-GOF
chr1:153869177-153869677_HNF1A-GOF-FOXA1-GOF-TCF-LOF_C-T-121_C-A-130_A-T-200_G-T-202_G-A-228_A-C-229_PC_70_327_CAGAGTATCGTT	-3.1924	-3.81421	Foxa1-GOF
chr1:153869177-153869677_HNF1A-GOF-FOXA1-GOF-TCF-LOF_C-T-121_C-A-130_A-T-200_G-T-202_G-A-228_A-C-229_PC_70_327_CAGAGTATCGTT	-3.1924	-3.81421	Foxa1-GOF
chr1:153869177-153869677_HNF1A-GOF-FOXA1-GOF-TCF-LOF_C-T-121_C-A-130_A-T-200_G-T-202_G-A-228_A-C-229_PC_70_327_CAGAGTATCGTT	-3.1924	-3.81421	Hnf1a-GOF
chr1:153869177-153869677_HNF1A-GOF-FOXA1-GOF-TCF-LOF_C-T-121_C-A-130_A-T-200_G-T-202_G-A-228_A-C-229_PC_70_327_CAGAGTATCGTT	-3.1924	-3.81421	Hnf1a-GOF
chr1:153869177-153869677_HNF1A-GOF-FOXA1-GOF-TCF-LOF_C-T-121_C-A-130_A-T-200_G-T-202_G-A-228_A-C-229_PC_70_327_CAGAGTATCGTT	-3.1924	-3.81421	Hnf1a-GOF
chr1:153869177-153869677_HNF1A-GOF-FOXA1-GOF-TCF-LOF_C-T-121_C-A-130_A-T-200_G-T-202_G-A-228_A-C-229_PC_70_327_CAGAGTATCGTT	-3.1924	-3.81421	Tcf7l1/2-LOF
chr1:153869177-153869677_HNF1A-GOF-FOXA1-GOF-TCF-LOF_C-T-121_C-A-130_A-T-200_G-T-202_G-A-228_A-C-229_PC_70_327_CAGAGTATCGTT	-3.1924	-3.81421	Tcf7l1/2-LOF
chr1:153869177-153869677_HNF1A-GOF-FOXA1-GOF-TCF-LOF_C-T-121_C-A-130_A-T-200_G-T-202_G-A-228_A-C-229_PC_70_327_CAGAGTATCGTT	-3.1924	-3.81421	Tcf7l1/2-LOF
chr1:153869177-153869677_HNF1A-GOF-FOXA1-GOF-TCF7-LOF_C-T-121_C-A-130_G-A-228_A-C-229_T-G-196_T-A-197_PC_70_327_AAGCGATCACTC	0.0230326	NA	Foxa1-GOF
chr1:153869177-153869677_HNF1A-GOF-FOXA1-GOF-TCF7-LOF_C-T-121_C-A-130_G-A-228_A-C-229_T-G-196_T-A-197_PC_70_327_AAGCGATCACTC	0.0230326	NA	Hnf1a-GOF
chr1:153869177-153869677_HNF1A-GOF-FOXA1-GOF-TCF7-LOF_C-T-121_C-A-130_G-A-228_A-C-229_T-G-196_T-A-197_PC_70_327_AAGCGATCACTC	0.0230326	NA	Tcf7l1/2-LOF
chr1:153869177-153869677_HNF1A-GOF-FOXA1-GOF_C-T-121_C-A-130_G-A-228_A-C-229_PC_70_327_CCGGATAGGTCT	2.19243	-4.69557	Foxa1-GOF
chr1:153869177-153869677_HNF1A-GOF-FOXA1-GOF_C-T-121_C-A-130_G-A-228_A-C-229_PC_70_327_CCGGATAGGTCT	2.19243	-4.69557	Foxa1-GOF
chr1:153869177-153869677_HNF1A-GOF-FOXA1-GOF_C-T-121_C-A-130_G-A-228_A-C-229_PC_70_327_CCGGATAGGTCT	2.19243	-4.69557	Hnf1a-GOF
chr1:153869177-153869677_HNF1A-GOF-FOXA1-GOF_C-T-121_C-A-130_G-A-228_A-C-229_PC_70_327_CCGGATAGGTCT	2.19243	-4.69557	Hnf1a-GOF
chr1:153869177-153869677_HNF1A-GOF-TCF7-LOF_C-T-121_C-A-130_A-T-200_G-T-202_PC_70_327_AGAGCCGTAGGA	2.77503	NA	Hnf1a-GOF
chr1:153869177-153869677_HNF1A-GOF-TCF7-LOF_C-T-121_C-A-130_A-T-200_G-T-202_PC_70_327_AGAGCCGTAGGA	2.77503	NA	Tcf7l1/2-LOF
chr1:153869177-153869677_HNF1A-GOF_C-T-121_C-A-130_PC_70_327_CCGAATCTTGTG	-0.00382914	4.06158	Hnf1a-GOF
chr1:153869177-153869677_HNF1A-LOF_A-T-123_T-G-125_T-A-129_PC_70_327_TATGACAGCTCC	-1.75749	-3.2327	Hnf1a-LOF
chr1:153869177-153869677_TCF7-LOF_A-T-200_G-T-202_PC_70_327_AGTTATCTCGTC	NA	-2.48738	Tcf7l1/2-LOF
chr1:153869177-153869677_WT_PC_70_327_GTGGTATATGAG	-0.374513	NA	PC
chr1:153869177-153869677_WT_PC_70_327_Shuffle_GCCAATGCGAGA	-0.50335	NA	Shuffle
chr1:164215062-164215562_CEBP-GOF_T-C-173_A-G-174_PC_120_377_ACTTGCACCACG	-4.57105	-1.58534	Cebpa-GOF
chr1:164215062-164215562_FOXA-LOF_A-T-210_A-T-211_PC_120_377_GTCAACGCTGCT	1.27407	NA	Foxa1-LOF
chr1:164215062-164215562_HNF1A-GOF-TCF7-LOF_T-C-231_T-C-232_G-A-288_C-T_289_G-A-291_PC_120_377_CTTCCTTACTAG	NA	-4.54944	Hnf1a-GOF
chr1:164215062-164215562_HNF1A-GOF-TCF7-LOF_T-C-231_T-C-232_G-A-288_C-T_289_G-A-291_PC_120_377_CTTCCTTACTAG	NA	-4.54944	Tcf7l1/2-LOF
chr1:164215062-164215562_HNF1A-GOF_CEBP-GOF_T-C-173_A-G-174_G-A-288_C-T_289_G-A-291_PC_120_377_TGAATTAGCGTC	-0.664342	NA	Hnf1a-GOF
chr1:164215062-164215562_HNF1A-GOF_CEBP-GOF_TCF7-LOF_T-C-173_A-G-174_A-G-235_G-A-288_C-T_289_G-A-291_PC_120_377_TAATGTCGAACG	-4.71103	NA	Hnf1a-GOF
chr1:164215062-164215562_HNF1A-GOF_G-A-288_C-T_289_G-A-291_PC_120_377_ATCGTCAACACA	-0.793917	NA	Hnf1a-GOF
chr1:164215062-164215562_TCF7-LOF_A-G-235_PC_120_377_ACGATGCGCTGT	-0.988173	NA	Tcf7l1/2-LOF
chr1:164215062-164215562_WT_PC_120_377_CAACTTCCGCGA	NA	0.287969	PC
chr1:164215062-164215562_WT_PC_120_377_Shuffle_TTCTCACTCGTA	1.3974	NA	Shuffle
chr1:194610309-194610809_TBX-LOF_C-G-213_A-T-214_PP_129_386_GTAATGGACCTT	-4.57105	-1.58534	Tbx3-LOF
chr1:194610309-194610809_WT_PP_129_386_CAGATGTCAGCC	0.33245	-3.61098	PP
chr1:194610309-194610809_WT_PP_129_386_Shuffle_AATACTTCGCAC	NA	-3.18269	Shuffle
chr1:50935422-50935922_CEBP-GOF_T-G-243_A-C-244_C-G-280_A-C-281_PC_130_387_GTGCAAGACTAC	0.711529	NA	Cebpa-GOF
chr1:50935422-50935922_HNF1A-GOF-TCF7-GOF_A-G-186_A-T-257_G-A-259_A-T-260_PC_130_387_TGTTGTCGATGT	-4.72151	-1.74281	Hnf1a-GOF
chr1:50935422-50935922_HNF1A-GOF-TCF7-GOF_A-G-186_A-T-257_G-A-259_A-T-260_PC_130_387_TGTTGTCGATGT	-4.72151	-1.74281	Hnf1a-GOF
chr1:50935422-50935922_HNF1A-GOF-TCF7-GOF_A-G-186_A-T-257_G-A-259_A-T-260_PC_130_387_TGTTGTCGATGT	-4.72151	-1.74281	Tcf7l1/2-GOF
chr1:50935422-50935922_HNF1A-GOF-TCF7-GOF_A-G-186_A-T-257_G-A-259_A-T-260_PC_130_387_TGTTGTCGATGT	-4.72151	-1.74281	Tcf7l1/2-GOF
chr1:50935422-50935922_HNF1A-LOF-TCF7-LOF-CEBP-GOF_A-G-190_A-T-191_T-A-253_A-T-255_T-C-261_T-G-243_A-C-244_C-G-280_A-C-281_PC_130_387_CCGACTAGGTTC	-1.97892	-4.17448	Cebpa-GOF
chr1:50935422-50935922_HNF1A-LOF-TCF7-LOF-CEBP-GOF_A-G-190_A-T-191_T-A-253_A-T-255_T-C-261_T-G-243_A-C-244_C-G-280_A-C-281_PC_130_387_CCGACTAGGTTC	-1.97892	-4.17448	Cebpa-GOF
chr1:50935422-50935922_HNF1A-LOF-TCF7-LOF-CEBP-GOF_A-G-190_A-T-191_T-A-253_A-T-255_T-C-261_T-G-243_A-C-244_C-G-280_A-C-281_PC_130_387_CCGACTAGGTTC	-1.97892	-4.17448	Cebpa-GOF
chr1:50935422-50935922_HNF1A-LOF-TCF7-LOF-CEBP-GOF_A-G-190_A-T-191_T-A-253_A-T-255_T-C-261_T-G-243_A-C-244_C-G-280_A-C-281_PC_130_387_CCGACTAGGTTC	-1.97892	-4.17448	Hnf1a-LOF
chr1:50935422-50935922_HNF1A-LOF-TCF7-LOF-CEBP-GOF_A-G-190_A-T-191_T-A-253_A-T-255_T-C-261_T-G-243_A-C-244_C-G-280_A-C-281_PC_130_387_CCGACTAGGTTC	-1.97892	-4.17448	Hnf1a-LOF
chr1:50935422-50935922_HNF1A-LOF-TCF7-LOF-CEBP-GOF_A-G-190_A-T-191_T-A-253_A-T-255_T-C-261_T-G-243_A-C-244_C-G-280_A-C-281_PC_130_387_CCGACTAGGTTC	-1.97892	-4.17448	Hnf1a-LOF
chr1:50935422-50935922_HNF1A-LOF-TCF7-LOF-CEBP-GOF_A-G-190_A-T-191_T-A-253_A-T-255_T-C-261_T-G-243_A-C-244_C-G-280_A-C-281_PC_130_387_CCGACTAGGTTC	-1.97892	-4.17448	Tcf7l1/2-LOF
chr1:50935422-50935922_HNF1A-LOF-TCF7-LOF-CEBP-GOF_A-G-190_A-T-191_T-A-253_A-T-255_T-C-261_T-G-243_A-C-244_C-G-280_A-C-281_PC_130_387_CCGACTAGGTTC	-1.97892	-4.17448	Tcf7l1/2-LOF
chr1:50935422-50935922_HNF1A-LOF-TCF7-LOF-CEBP-GOF_A-G-190_A-T-191_T-A-253_A-T-255_T-C-261_T-G-243_A-C-244_C-G-280_A-C-281_PC_130_387_CCGACTAGGTTC	-1.97892	-4.17448	Tcf7l1/2-LOF
chr1:50935422-50935922_TCF7-LOF_T-C-188_PC_130_387_CAATCGCTCGCA	-2.41364	NA	Tcf7l1/2-LOF
chr1:50935422-50935922_WT_PC_130_387_Shuffle_GCTACATGCGAT	NA	4.25274	Shuffle
chr2:31453469-31453969_TBX-LOF_A-C-222_C-T-224_PP_80_337_ATGGACCGTACC	1.29656	-2.39209	Tbx3-LOF
chr2:65123658-65124158_FOXA-GOF_G-T-243_A-C-245_PC_120_377_CCAGCAGAAGAG	NA	-3.04393	Foxa1-GOF
chr2:65123658-65124158_HNF1A-GOF-FOXA-GOF-TCF7-GOF_C-G-156_G-C-168_G-T-243_A-C-245_C-G-251_A-G-283_PC_120_377_ATCGACAAGACC	-4.57105	-1.58534	Foxa1-GOF
chr2:65123658-65124158_HNF1A-GOF-FOXA-GOF-TCF7-GOF_C-G-156_G-C-168_G-T-243_A-C-245_C-G-251_A-G-283_PC_120_377_ATCGACAAGACC	-4.57105	-1.58534	Foxa1-GOF
chr2:65123658-65124158_HNF1A-GOF-FOXA-GOF-TCF7-GOF_C-G-156_G-C-168_G-T-243_A-C-245_C-G-251_A-G-283_PC_120_377_ATCGACAAGACC	-4.57105	-1.58534	Foxa1-GOF
chr2:65123658-65124158_HNF1A-GOF-FOXA-GOF-TCF7-GOF_C-G-156_G-C-168_G-T-243_A-C-245_C-G-251_A-G-283_PC_120_377_ATCGACAAGACC	-4.57105	-1.58534	Hnf1a-GOF
chr2:65123658-65124158_HNF1A-GOF-FOXA-GOF-TCF7-GOF_C-G-156_G-C-168_G-T-243_A-C-245_C-G-251_A-G-283_PC_120_377_ATCGACAAGACC	-4.57105	-1.58534	Hnf1a-GOF
chr2:65123658-65124158_HNF1A-GOF-FOXA-GOF-TCF7-GOF_C-G-156_G-C-168_G-T-243_A-C-245_C-G-251_A-G-283_PC_120_377_ATCGACAAGACC	-4.57105	-1.58534	Hnf1a-GOF
chr2:65123658-65124158_HNF1A-GOF-FOXA-GOF-TCF7-GOF_C-G-156_G-C-168_G-T-243_A-C-245_C-G-251_A-G-283_PC_120_377_ATCGACAAGACC	-4.57105	-1.58534	Tcf7l1/2-GOF
chr2:65123658-65124158_HNF1A-GOF-FOXA-GOF-TCF7-GOF_C-G-156_G-C-168_G-T-243_A-C-245_C-G-251_A-G-283_PC_120_377_ATCGACAAGACC	-4.57105	-1.58534	Tcf7l1/2-GOF
chr2:65123658-65124158_HNF1A-GOF-FOXA-GOF-TCF7-GOF_C-G-156_G-C-168_G-T-243_A-C-245_C-G-251_A-G-283_PC_120_377_ATCGACAAGACC	-4.57105	-1.58534	Tcf7l1/2-GOF
chr2:65123658-65124158_HNF1A-GOF-FOXA-GOF-TCF7-LOF_C-G-156_G-C-168_G-T-243_A-C-245_A-G-252_T-C-253_PC_120_377_GATATGATTGCC	-3.82017	NA	Foxa1-GOF
chr2:65123658-65124158_HNF1A-GOF-FOXA-GOF-TCF7-LOF_C-G-156_G-C-168_G-T-243_A-C-245_A-G-252_T-C-253_PC_120_377_GATATGATTGCC	-3.82017	NA	Hnf1a-GOF
chr2:65123658-65124158_HNF1A-GOF-FOXA-GOF-TCF7-LOF_C-G-156_G-C-168_G-T-243_A-C-245_A-G-252_T-C-253_PC_120_377_GATATGATTGCC	-3.82017	NA	Tcf7l1/2-LOF
chr2:65123658-65124158_TCF7-GOF_C-G-251_A-G-283_PC_120_377_GATACGGATGCC	-0.78135	NA	Tcf7l1/2-GOF
chr2:65123658-65124158_TCF7-LOF_A-G-252_T-C-253_PC_120_377_GTCTCAATATGG	-1.01313	NA	Tcf7l1/2-LOF
chr2:65123658-65124158_WT_PC_120_377_AATGGACTGGTG	0.509108	NA	PC
chr2:65123658-65124158_WT_PC_120_377_Shuffle_GTGCTATGTATC	0.331747	NA	Shuffle
chr3:81122233-81122733_HNF1A-GOF-HNF4A-GOF-TCF7-LOF_C-G-116_A-T-121_C-G-122_A-T-124_G-A-127_T-C-128_G-T-184_G-A-188_A-T-265-A-C-266_PC_129_386_GCACAACATTAG	-0.936305	2.91991	Hnf1a-GOF
chr3:81122233-81122733_HNF1A-GOF-HNF4A-GOF-TCF7-LOF_C-G-116_A-T-121_C-G-122_A-T-124_G-A-127_T-C-128_G-T-184_G-A-188_A-T-265-A-C-266_PC_129_386_GCACAACATTAG	-0.936305	2.91991	Hnf1a-GOF
chr3:81122233-81122733_HNF1A-GOF-HNF4A-GOF-TCF7-LOF_C-G-116_A-T-121_C-G-122_A-T-124_G-A-127_T-C-128_G-T-184_G-A-188_A-T-265-A-C-266_PC_129_386_GCACAACATTAG	-0.936305	2.91991	Hnf1a-GOF
chr3:81122233-81122733_HNF1A-GOF-HNF4A-GOF-TCF7-LOF_C-G-116_A-T-121_C-G-122_A-T-124_G-A-127_T-C-128_G-T-184_G-A-188_A-T-265-A-C-266_PC_129_386_GCACAACATTAG	-0.936305	2.91991	Hnf4a-GOF
chr3:81122233-81122733_HNF1A-GOF-HNF4A-GOF-TCF7-LOF_C-G-116_A-T-121_C-G-122_A-T-124_G-A-127_T-C-128_G-T-184_G-A-188_A-T-265-A-C-266_PC_129_386_GCACAACATTAG	-0.936305	2.91991	Hnf4a-GOF
chr3:81122233-81122733_HNF1A-GOF-HNF4A-GOF-TCF7-LOF_C-G-116_A-T-121_C-G-122_A-T-124_G-A-127_T-C-128_G-T-184_G-A-188_A-T-265-A-C-266_PC_129_386_GCACAACATTAG	-0.936305	2.91991	Hnf4a-GOF
chr3:81122233-81122733_HNF1A-GOF-HNF4A-GOF-TCF7-LOF_C-G-116_A-T-121_C-G-122_A-T-124_G-A-127_T-C-128_G-T-184_G-A-188_A-T-265-A-C-266_PC_129_386_GCACAACATTAG	-0.936305	2.91991	Tcf7l1/2-LOF
chr3:81122233-81122733_HNF1A-GOF-HNF4A-GOF-TCF7-LOF_C-G-116_A-T-121_C-G-122_A-T-124_G-A-127_T-C-128_G-T-184_G-A-188_A-T-265-A-C-266_PC_129_386_GCACAACATTAG	-0.936305	2.91991	Tcf7l1/2-LOF
chr3:81122233-81122733_HNF1A-GOF-HNF4A-GOF-TCF7-LOF_C-G-116_A-T-121_C-G-122_A-T-124_G-A-127_T-C-128_G-T-184_G-A-188_A-T-265-A-C-266_PC_129_386_GCACAACATTAG	-0.936305	2.91991	Tcf7l1/2-LOF
chr3:81122233-81122733_HNF1A-GOF-HNF4A-GOF-TCF7-LOF_C-G-116_A-T-121_C-G-122_A-T-124_G-A-127_T-C-128_G-T-184_G-A-188_G-T-264-A-C-265_PC_129_386_CCAGAGACTTCC	-0.209782	NA	Hnf1a-GOF
chr3:81122233-81122733_HNF1A-GOF-HNF4A-GOF-TCF7-LOF_C-G-116_A-T-121_C-G-122_A-T-124_G-A-127_T-C-128_G-T-184_G-A-188_G-T-264-A-C-265_PC_129_386_CCAGAGACTTCC	-0.209782	NA	Hnf4a-GOF
chr3:81122233-81122733_HNF1A-GOF-HNF4A-GOF-TCF7-LOF_C-G-116_A-T-121_C-G-122_A-T-124_G-A-127_T-C-128_G-T-184_G-A-188_G-T-264-A-C-265_PC_129_386_CCAGAGACTTCC	-0.209782	NA	Tcf7l1/2-LOF
chr3:81122233-81122733_HNF1A-GOF-HNF4A-GOF_C-G-116_A-T-121_C-G-122_A-T-124_G-A-127_T-C-128_G-T-184_G-A-188_PC_129_386_CAGTCTATATGG	NA	0.145718	Hnf1a-GOF
chr3:81122233-81122733_HNF1A-GOF-HNF4A-GOF_C-G-116_A-T-121_C-G-122_A-T-124_G-A-127_T-C-128_G-T-184_G-A-188_PC_129_386_CAGTCTATATGG	NA	0.145718	Hnf4a-GOF
chr3:81122233-81122733_HNF1A-GOF-TCF7-GOF_C-G-116_A-T-121_C-G-122_A-T-124_G-A-127_T-C-128_G-T-179_A-G-181_G-T-184_G-A-187_G-C-188_C-G-193_G-T-195_PC_129_386_ATATCAGTCGGT	2.31309	1.40625	Hnf1a-GOF
chr3:81122233-81122733_HNF1A-GOF-TCF7-GOF_C-G-116_A-T-121_C-G-122_A-T-124_G-A-127_T-C-128_G-T-179_A-G-181_G-T-184_G-A-187_G-C-188_C-G-193_G-T-195_PC_129_386_ATATCAGTCGGT	2.31309	1.40625	Hnf1a-GOF
chr3:81122233-81122733_HNF1A-GOF-TCF7-GOF_C-G-116_A-T-121_C-G-122_A-T-124_G-A-127_T-C-128_G-T-179_A-G-181_G-T-184_G-A-187_G-C-188_C-G-193_G-T-195_PC_129_386_ATATCAGTCGGT	2.31309	1.40625	Tcf7l1/2-GOF
chr3:81122233-81122733_HNF1A-GOF-TCF7-GOF_C-G-116_A-T-121_C-G-122_A-T-124_G-A-127_T-C-128_G-T-179_A-G-181_G-T-184_G-A-187_G-C-188_C-G-193_G-T-195_PC_129_386_ATATCAGTCGGT	2.31309	1.40625	Tcf7l1/2-GOF
chr3:81122233-81122733_HNF1A-GOF_C-G-116_A-T-121_C-G-122_A-T-124_G-A-127_T-C-128_PC_129_386_CCTAACTACGAG	-0.17074	-2.83448	Hnf1a-GOF
chr3:81122233-81122733_HNF4-GOF_G-T-184_G-A-188_PC_129_386_GAGCATAGTCTT	0.490115	0.79118	Hnf4a-GOF
chr3:81122233-81122733_TCF-GOF_G-T-179_A-G-181_G-T-184_G-A-187_G-C-188_C-G-193_G-T-195_PC_129_386_TTAGAAGACGCC	0.966054	2.28916	Tcf7l1/2-GOF
chr3:81122233-81122733_TCF7-LOF_A-T-265-A-C-266_PC_129_386_GCTCGTTAGACT	-0.684133	-2.57148	Tcf7l1/2-LOF
chr3:81122233-81122733_WT_PC_129_386_Shuffle_TCGCAAGGAGGA	-0.852343	-2.18493	Shuffle
chr4:44116428-44116928_TCF7-GOF_G-T-382_T-A-391_C-T-392_PC_160_417_CGTAGGTCTTAT	NA	3.22884	Tcf7l1/2-GOF
chr4:44116428-44116928_TCF7-LOF_T-G-387_T-G-388_PC_160_417_ATTGATCGTGCC	1.12088	NA	Tcf7l1/2-LOF
chr4:44116428-44116928_WT_PC_160_417_TGTCGGAGTATC	3.39077	NA	PC
chr4:8755262-8755762_TCF7-GOF-TBX-LOF-HNF1A-GOF_C-G-242_G-C-252_T-G-255_G-T-263_A-T-264_A-G-270_C-A-271_C-T-272_T-A-287_A-C_291_G-T-305_A-G-309_C-A-313_G-C-315_PP_100_357_AATTCTGTGCCA	-2.43675	NA	Hnf1a-GOF
chr4:8755262-8755762_TCF7-GOF-TBX-LOF-HNF1A-GOF_C-G-242_G-C-252_T-G-255_G-T-263_A-T-264_A-G-270_C-A-271_C-T-272_T-A-287_A-C_291_G-T-305_A-G-309_C-A-313_G-C-315_PP_100_357_AATTCTGTGCCA	-2.43675	NA	Tbx3-LOF
chr4:8755262-8755762_TCF7-GOF-TBX-LOF-HNF1A-GOF_C-G-242_G-C-252_T-G-255_G-T-263_A-T-264_A-G-270_C-A-271_C-T-272_T-A-287_A-C_291_G-T-305_A-G-309_C-A-313_G-C-315_PP_100_357_AATTCTGTGCCA	-2.43675	NA	Tcf7l1/2-GOF
chr4:8755262-8755762_WT_PP_100_357_Shuffle_ACATAGCAGAAC	-4.51219	-4.33136	Shuffle
chr5:103973311-103973811_CEBP-GOF-TBX-LOF_A-T-193_G-C-197_C-A-275_T-C-377_PP_160_417_CGAGTCCATCAC	4.92777	0.662217	Cebpa-GOF
chr5:103973311-103973811_CEBP-GOF-TBX-LOF_A-T-193_G-C-197_C-A-275_T-C-377_PP_160_417_CGAGTCCATCAC	4.92777	0.662217	Cebpa-GOF
chr5:103973311-103973811_CEBP-GOF-TBX-LOF_A-T-193_G-C-197_C-A-275_T-C-377_PP_160_417_CGAGTCCATCAC	4.92777	0.662217	Tbx3-LOF
chr5:103973311-103973811_CEBP-GOF-TBX-LOF_A-T-193_G-C-197_C-A-275_T-C-377_PP_160_417_CGAGTCCATCAC	4.92777	0.662217	Tbx3-LOF
chr5:103973311-103973811_CEBP-GOF_T-C-377_PP_160_417_ACCTAGAACGAC	0.193263	-1.68357	Cebpa-GOF
chr5:103973311-103973811_TBX-LOF_A-T-193_G-C-197_C-A-275_PP_160_417_AGGTGAACAAGC	1.4443	0.792103	Tbx3-LOF
chr5:103973311-103973811_WT_PP_160_417_CATAGAGCGGAA	0.108333	NA	PP
chr5:123953874-123954374_FOXA-GOF_G-T-291_G-A-292_PC_135_392_GATGAACCGAAC	-2.14166	-0.143576	Foxa1-GOF
chr5:123953874-123954374_HNF1A-GOF-TCF7-GOF-FOX-GOF_A-T-267_C-G-275_G-T-291_G-A-292_PC_135_392_AGCGCAATTCGG	4.24948	-3.64904	Foxa1-GOF
chr5:123953874-123954374_HNF1A-GOF-TCF7-GOF-FOX-GOF_A-T-267_C-G-275_G-T-291_G-A-292_PC_135_392_AGCGCAATTCGG	4.24948	-3.64904	Foxa1-GOF
chr5:123953874-123954374_HNF1A-GOF-TCF7-GOF-FOX-GOF_A-T-267_C-G-275_G-T-291_G-A-292_PC_135_392_AGCGCAATTCGG	4.24948	-3.64904	Foxa1-GOF
chr5:123953874-123954374_HNF1A-GOF-TCF7-GOF-FOX-GOF_A-T-267_C-G-275_G-T-291_G-A-292_PC_135_392_AGCGCAATTCGG	4.24948	-3.64904	Hnf1a-GOF
chr5:123953874-123954374_HNF1A-GOF-TCF7-GOF-FOX-GOF_A-T-267_C-G-275_G-T-291_G-A-292_PC_135_392_AGCGCAATTCGG	4.24948	-3.64904	Hnf1a-GOF
chr5:123953874-123954374_HNF1A-GOF-TCF7-GOF-FOX-GOF_A-T-267_C-G-275_G-T-291_G-A-292_PC_135_392_AGCGCAATTCGG	4.24948	-3.64904	Hnf1a-GOF
chr5:123953874-123954374_HNF1A-GOF-TCF7-GOF-FOX-GOF_A-T-267_C-G-275_G-T-291_G-A-292_PC_135_392_AGCGCAATTCGG	4.24948	-3.64904	Tcf7l1/2-GOF
chr5:123953874-123954374_HNF1A-GOF-TCF7-GOF-FOX-GOF_A-T-267_C-G-275_G-T-291_G-A-292_PC_135_392_AGCGCAATTCGG	4.24948	-3.64904	Tcf7l1/2-GOF
chr5:123953874-123954374_HNF1A-GOF-TCF7-GOF-FOX-GOF_A-T-267_C-G-275_G-T-291_G-A-292_PC_135_392_AGCGCAATTCGG	4.24948	-3.64904	Tcf7l1/2-GOF
chr5:123953874-123954374_HNF1A-GOF-TCF7-LOF-FOXA-GOF_A-T-267_C-T-271_A-C-274_G-T-291_G-A-292_PC_135_392_AATCTGCTGTAC	-0.240454	-0.177309	Foxa1-GOF
chr5:123953874-123954374_HNF1A-GOF-TCF7-LOF-FOXA-GOF_A-T-267_C-T-271_A-C-274_G-T-291_G-A-292_PC_135_392_AATCTGCTGTAC	-0.240454	-0.177309	Foxa1-GOF
chr5:123953874-123954374_HNF1A-GOF-TCF7-LOF-FOXA-GOF_A-T-267_C-T-271_A-C-274_G-T-291_G-A-292_PC_135_392_AATCTGCTGTAC	-0.240454	-0.177309	Foxa1-GOF
chr5:123953874-123954374_HNF1A-GOF-TCF7-LOF-FOXA-GOF_A-T-267_C-T-271_A-C-274_G-T-291_G-A-292_PC_135_392_AATCTGCTGTAC	-0.240454	-0.177309	Hnf1a-GOF
chr5:123953874-123954374_HNF1A-GOF-TCF7-LOF-FOXA-GOF_A-T-267_C-T-271_A-C-274_G-T-291_G-A-292_PC_135_392_AATCTGCTGTAC	-0.240454	-0.177309	Hnf1a-GOF
chr5:123953874-123954374_HNF1A-GOF-TCF7-LOF-FOXA-GOF_A-T-267_C-T-271_A-C-274_G-T-291_G-A-292_PC_135_392_AATCTGCTGTAC	-0.240454	-0.177309	Hnf1a-GOF
chr5:123953874-123954374_HNF1A-GOF-TCF7-LOF-FOXA-GOF_A-T-267_C-T-271_A-C-274_G-T-291_G-A-292_PC_135_392_AATCTGCTGTAC	-0.240454	-0.177309	Tcf7l1/2-LOF
chr5:123953874-123954374_HNF1A-GOF-TCF7-LOF-FOXA-GOF_A-T-267_C-T-271_A-C-274_G-T-291_G-A-292_PC_135_392_AATCTGCTGTAC	-0.240454	-0.177309	Tcf7l1/2-LOF
chr5:123953874-123954374_HNF1A-GOF-TCF7-LOF-FOXA-GOF_A-T-267_C-T-271_A-C-274_G-T-291_G-A-292_PC_135_392_AATCTGCTGTAC	-0.240454	-0.177309	Tcf7l1/2-LOF
chr5:123953874-123954374_TCF7-GOF_A-T-267_C-G-275_G-T-291_G-A-292_PC_135_392_GGACGTTGTGTT	NA	-2.24426	Tcf7l1/2-GOF
chr5:123953874-123954374_TCF7-GOF_A-T-267_C-G-275_PC_135_392_GTTCTGAGGTAA	NA	-4.61256	Tcf7l1/2-GOF
chr5:123953874-123954374_TCF7-LOF_PC_135_392_ATGTGTAGTTGG	-1.05489	NA	Tcf7l1/2-LOF
chr5:123953874-123954374_WT_PC_135_392_Shuffle_GAGCGTAATCTA	NA	-1.90699	Shuffle
chr6:115424394-115424894_CEBP-GOF-HNF1A-GOF-TCF7-LOF_A-G-230_C-A-232_A-C-275_G-T-309_C-G-310_T-C-311_A-C-328_T-412_G-A-418_T-A-421_PC_195_452_ATTCGGTCCAGT	NA	-2.61051	Cebpa-GOF
chr6:115424394-115424894_CEBP-GOF-HNF1A-GOF-TCF7-LOF_A-G-230_C-A-232_A-C-275_G-T-309_C-G-310_T-C-311_A-C-328_T-412_G-A-418_T-A-421_PC_195_452_ATTCGGTCCAGT	NA	-2.61051	Hnf1a-GOF
chr6:115424394-115424894_CEBP-GOF-HNF1A-GOF-TCF7-LOF_A-G-230_C-A-232_A-C-275_G-T-309_C-G-310_T-C-311_A-C-328_T-412_G-A-418_T-A-421_PC_195_452_ATTCGGTCCAGT	NA	-2.61051	Tcf7l1/2-LOF
chr6:115424394-115424894_CEBP-GOF-HNF1A-GOF_A-G-230_C-A-232_A-C-275_G-T-309_C-G-310_T-C-311_T-412_G-A-418_T-A-421_PC_195_452_TGTCACCTCTGG	1.23129	NA	Cebpa-GOF
chr6:115424394-115424894_CEBP-GOF-HNF1A-GOF_A-G-230_C-A-232_A-C-275_G-T-309_C-G-310_T-C-311_T-412_G-A-418_T-A-421_PC_195_452_TGTCACCTCTGG	1.23129	NA	Hnf1a-GOF
chr6:115424394-115424894_CEBP-GOF-TCF7-GOF_A-G-230_C-A-232_A-C-275_G-T-309_C-G-310_T-C-311_A-T-329_A-C-330_PC_195_452_AGCGTGTCCATT	-3.97153	-2.59312	Cebpa-GOF
chr6:115424394-115424894_CEBP-GOF-TCF7-GOF_A-G-230_C-A-232_A-C-275_G-T-309_C-G-310_T-C-311_A-T-329_A-C-330_PC_195_452_AGCGTGTCCATT	-3.97153	-2.59312	Cebpa-GOF
chr6:115424394-115424894_CEBP-GOF-TCF7-GOF_A-G-230_C-A-232_A-C-275_G-T-309_C-G-310_T-C-311_A-T-329_A-C-330_PC_195_452_AGCGTGTCCATT	-3.97153	-2.59312	Tcf7l1/2-GOF
chr6:115424394-115424894_CEBP-GOF-TCF7-GOF_A-G-230_C-A-232_A-C-275_G-T-309_C-G-310_T-C-311_A-T-329_A-C-330_PC_195_452_AGCGTGTCCATT	-3.97153	-2.59312	Tcf7l1/2-GOF
chr6:115424394-115424894_CEBP-GOF-TCF7-LOF_A-G-230_C-A-232_A-C-275_G-T-309_C-G-310_T-C-311_A-C-328_PC_195_452_GTTCGAGCCTAA	NA	-2.24772	Cebpa-GOF
chr6:115424394-115424894_CEBP-GOF-TCF7-LOF_A-G-230_C-A-232_A-C-275_G-T-309_C-G-310_T-C-311_A-C-328_PC_195_452_GTTCGAGCCTAA	NA	-2.24772	Tcf7l1/2-LOF
chr6:115424394-115424894_CEBP-GOF_A-G-230_C-A-232_A-C-275_G-T-309_C-G-310_T-C-311_PC_195_452_TGCAACTGTACT	-0.339875	NA	Cebpa-GOF
chr6:115424394-115424894_HNF1A-GOF-TCF7-GOF_A-T-329_A-C-330_C-T-412_G-A-418_T-A-421_PC_195_452_CCGGTTACATGA	1.29641	-0.335256	Hnf1a-GOF
chr6:115424394-115424894_HNF1A-GOF-TCF7-GOF_A-T-329_A-C-330_C-T-412_G-A-418_T-A-421_PC_195_452_CCGGTTACATGA	1.29641	-0.335256	Hnf1a-GOF
chr6:115424394-115424894_HNF1A-GOF-TCF7-GOF_A-T-329_A-C-330_C-T-412_G-A-418_T-A-421_PC_195_452_CCGGTTACATGA	1.29641	-0.335256	Tcf7l1/2-GOF
chr6:115424394-115424894_HNF1A-GOF-TCF7-GOF_A-T-329_A-C-330_C-T-412_G-A-418_T-A-421_PC_195_452_CCGGTTACATGA	1.29641	-0.335256	Tcf7l1/2-GOF
chr6:115424394-115424894_TCF7-LOF_A-C-328_PC_195_452_ACTTCGCAGAGA	NA	-2.77912	Tcf7l1/2-LOF
chr6:115424394-115424894_WT_PC_195_452_Shuffle_GAGCTTATCGCA	-1.31892	NA	Shuffle
chr7:140756424-140756924_FOXA-LOF_T-G-327_T-A-330_PC_129_386_AGATCCACAATG	-0.390174	0.658913	Foxa1-LOF
chr7:140756424-140756924_HNF1A-GOF_G-T-217_A-T-218_T-A-227_PC_129_386_GCCGCTTATCGA	4.96939	4.00469	Hnf1a-GOF
chr7:140756424-140756924_HNF1A-LOF-HNF4A-LOF-FOXA-LOF_T-G-225_T-G-228_A-T-302_G-A-307_T-G-327_T-A-330_PC_129_386_TATAGAGGAAGC	-1.29122	-0.129788	Foxa1-LOF
chr7:140756424-140756924_HNF1A-LOF-HNF4A-LOF-FOXA-LOF_T-G-225_T-G-228_A-T-302_G-A-307_T-G-327_T-A-330_PC_129_386_TATAGAGGAAGC	-1.29122	2.85651	Foxa1-LOF
chr7:140756424-140756924_HNF1A-LOF-HNF4A-LOF-FOXA-LOF_T-G-225_T-G-228_A-T-302_G-A-307_T-G-327_T-A-330_PC_129_386_TATAGAGGAAGC	-1.29122	2.85651	Foxa1-LOF
chr7:140756424-140756924_HNF1A-LOF-HNF4A-LOF-FOXA-LOF_T-G-225_T-G-228_A-T-302_G-A-307_T-G-327_T-A-330_PC_129_386_TATAGAGGAAGC	1.66758	-0.129788	Hnf1a-LOF
chr7:140756424-140756924_HNF1A-LOF-HNF4A-LOF-FOXA-LOF_T-G-225_T-G-228_A-T-302_G-A-307_T-G-327_T-A-330_PC_129_386_TATAGAGGAAGC	1.66758	2.85651	Hnf1a-LOF
chr7:140756424-140756924_HNF1A-LOF-HNF4A-LOF-FOXA-LOF_T-G-225_T-G-228_A-T-302_G-A-307_T-G-327_T-A-330_PC_129_386_TATAGAGGAAGC	1.66758	2.85651	Hnf1a-LOF
chr7:140756424-140756924_HNF1A-LOF-HNF4A-LOF-FOXA-LOF_T-G-225_T-G-228_A-T-302_G-A-307_T-G-327_T-A-330_PC_129_386_TATAGAGGAAGC	1.66758	-0.129788	Hnf4a-LOF
chr7:140756424-140756924_HNF1A-LOF-HNF4A-LOF-FOXA-LOF_T-G-225_T-G-228_A-T-302_G-A-307_T-G-327_T-A-330_PC_129_386_TATAGAGGAAGC	1.66758	2.85651	Hnf4a-LOF
chr7:140756424-140756924_HNF1A-LOF-HNF4A-LOF-FOXA-LOF_T-G-225_T-G-228_A-T-302_G-A-307_T-G-327_T-A-330_PC_129_386_TATAGAGGAAGC	1.66758	2.85651	Hnf4a-LOF
chr7:140756424-140756924_HNF1A-LOF-HNF4A-LOF-FOXA-LOF_T-G-225_T-G-228_A-T-302_G-A-307_T-G-327_T-A-330_PC_160_417_CATCCAAGCGCA	NA	-3.51497	Hnf1a-LOF
chr7:140756424-140756924_HNF1A-LOF-HNF4A-LOF-FOXA-LOF_T-G-225_T-G-228_A-T-302_G-A-307_T-G-327_T-A-330_PC_160_417_CATCCAAGCGCA	NA	-3.51497	Hnf4a-LOF
chr7:140756424-140756924_HNF1A-LOF_T-G-225_T-G-228_PC_129_386_CTGAGGTAGAGT	-0.00210535	-0.269986	Hnf1a-LOF
chr7:140756424-140756924_HNF1A-LOF_T-G-225_T-G-228_PC_160_417_ACCTGTTAAGAG	-3.91406	-3.81369	Hnf1a-LOF
chr7:140756424-140756924_HNF4A-GOF_C-T-305_PC_129_386_ACGATCTTGCCA	2.91887	4.38896	Hnf4a-GOF
chr7:140756424-140756924_HNF4A-GOF_C-T-305_PC_160_417_CCTGAGCAAGAG	2.72335	0.872767	Hnf4a-GOF
chr7:140756424-140756924_HNF4A-LOF_A-T-302_G-A-307_PC_129_386_GAATCTCGTTAG	NA	2.66993	Hnf4a-LOF
chr7:140756424-140756924_HNF4A-LOF_A-T-302_G-A-307_PC_160_417_GAATATGTGGAC	-1.40139	NA	Hnf4a-LOF
chr7:140756424-140756924_TCF7-GOF-HNF1A-GOF_G-T-217_T-A-227_C-T-305_T-A-308_C-T-309_PC_160_417_GTACGCTGAAGG	2.78255	NA	Hnf1a-GOF
chr7:140756424-140756924_TCF7-GOF-HNF1A-GOF_G-T-217_T-A-227_C-T-305_T-A-308_C-T-309_PC_160_417_GTACGCTGAAGG	2.78255	NA	Tcf7l1/2-GOF
chr7:140756424-140756924_TCF7-HNF4-LOF_C-G-288_A-G-293_PC_129_386_CCATCATTAGTG	3.02921	NA	Hnf4a-LOF
chr7:140756424-140756924_TCF7-HNF4-LOF_C-G-288_A-G-293_PC_129_386_CCATCATTAGTG	3.02921	NA	Tcf7l1/2-LOF
chr7:140756424-140756924_TCF7-LOF-HNF4A-GOF-HNF1A-GOF_G-T-217_T-A-227_A-G-293_C-T-305_PC_129_386_GTAGTGATTAGG	2.49352	NA	Hnf1a-GOF
chr7:140756424-140756924_TCF7-LOF-HNF4A-GOF-HNF1A-GOF_G-T-217_T-A-227_A-G-293_C-T-305_PC_129_386_GTAGTGATTAGG	2.49352	NA	Hnf4a-GOF
chr7:140756424-140756924_TCF7-LOF-HNF4A-GOF-HNF1A-GOF_G-T-217_T-A-227_A-G-293_C-T-305_PC_129_386_GTAGTGATTAGG	2.49352	NA	Tcf7l1/2-LOF
chr7:140756424-140756924_TCF7-LOF_A-G-293_PC_129_386_ACGATTCATTCC	2.67235	-0.654569	Tcf7l1/2-LOF
chr7:140756424-140756924_TCF7-LOF_A-G-293_PC_160_417_CATGATATAGCC	-1.82533	-1.68955	Tcf7l1/2-LOF
chr7:140756424-140756924_WT_PC_129_386_GTTCTTACCTCT	2.70965	3.87934	PC
chr7:140756424-140756924_WT_PC_129_386_Shuffle_GATCTCCGAACT	-1.38994	3.79468	Shuffle
chr7:140756424-140756924_WT_PC_160_417_CTTGTTCTGTTC	0.478749	3.56357	PC
chr7:26843348-26843848_CEBP-GOF_C-G-194_C-A-196_PC_220_477_GGTACTGCATCG	NA	0.99811	Cebpa-GOF
chr7:26843348-26843848_CEBP-GOF_C-G-194_C-A-196_PC_80_337_GAGGAGCTACCA	1.04743	4.64589	Cebpa-GOF
chr7:26843348-26843848_FOX-LOF-HNF1A-GOF-TCF7-GOF_G-A-230_A-T-231_T-G-420_C-A-424_G-A-430_T-C-432_PC_220_477_TGTGGTACTAGA	1.42004	NA	Foxa1-LOF
chr7:26843348-26843848_FOX-LOF-HNF1A-GOF-TCF7-GOF_G-A-230_A-T-231_T-G-420_C-A-424_G-A-430_T-C-432_PC_220_477_TGTGGTACTAGA	0.882792	NA	Hnf1a-GOF
chr7:26843348-26843848_FOX-LOF-HNF1A-GOF-TCF7-GOF_G-A-230_A-T-231_T-G-420_C-A-424_G-A-430_T-C-432_PC_220_477_TGTGGTACTAGA	0.882792	NA	Tcf7l1/2-GOF
chr7:26843348-26843848_FOX-LOF-HNF1A-GOF-TCF7-GOF_G-A-230_A-T-231_T-G-420_C-A-424_G-A-430_T-C-432_PC_80_337_AAGTCTGGAAGC	-1.45153	4.69036	Foxa1-LOF
chr7:26843348-26843848_FOX-LOF-HNF1A-GOF-TCF7-GOF_G-A-230_A-T-231_T-G-420_C-A-424_G-A-430_T-C-432_PC_80_337_AAGTCTGGAAGC	-1.45153	3.65985	Foxa1-LOF
chr7:26843348-26843848_FOX-LOF-HNF1A-GOF-TCF7-GOF_G-A-230_A-T-231_T-G-420_C-A-424_G-A-430_T-C-432_PC_80_337_AAGTCTGGAAGC	-1.45153	3.65985	Foxa1-LOF
chr7:26843348-26843848_FOX-LOF-HNF1A-GOF-TCF7-GOF_G-A-230_A-T-231_T-G-420_C-A-424_G-A-430_T-C-432_PC_80_337_AAGTCTGGAAGC	0.223393	4.69036	Hnf1a-GOF
chr7:26843348-26843848_FOX-LOF-HNF1A-GOF-TCF7-GOF_G-A-230_A-T-231_T-G-420_C-A-424_G-A-430_T-C-432_PC_80_337_AAGTCTGGAAGC	0.223393	3.65985	Hnf1a-GOF
chr7:26843348-26843848_FOX-LOF-HNF1A-GOF-TCF7-GOF_G-A-230_A-T-231_T-G-420_C-A-424_G-A-430_T-C-432_PC_80_337_AAGTCTGGAAGC	0.223393	3.65985	Hnf1a-GOF
chr7:26843348-26843848_FOX-LOF-HNF1A-GOF-TCF7-GOF_G-A-230_A-T-231_T-G-420_C-A-424_G-A-430_T-C-432_PC_80_337_AAGTCTGGAAGC	0.223393	4.69036	Tcf7l1/2-GOF
chr7:26843348-26843848_FOX-LOF-HNF1A-GOF-TCF7-GOF_G-A-230_A-T-231_T-G-420_C-A-424_G-A-430_T-C-432_PC_80_337_AAGTCTGGAAGC	0.223393	3.65985	Tcf7l1/2-GOF
chr7:26843348-26843848_FOX-LOF-HNF1A-GOF-TCF7-GOF_G-A-230_A-T-231_T-G-420_C-A-424_G-A-430_T-C-432_PC_80_337_AAGTCTGGAAGC	0.223393	3.65985	Tcf7l1/2-GOF
chr7:26843348-26843848_FOX-LOF-HNF1A-GOF-TCF7-LOF_A-G-275_T-G-276_T-G-420_C-A-424_G-A-430_T-C-432_PC_220_477_ACCAAGCATCAT	-0.532642	0.45085	Foxa1-LOF
chr7:26843348-26843848_FOX-LOF-HNF1A-GOF-TCF7-LOF_A-G-275_T-G-276_T-G-420_C-A-424_G-A-430_T-C-432_PC_220_477_ACCAAGCATCAT	-1.1271	0.45085	Hnf1a-GOF
chr7:26843348-26843848_FOX-LOF-HNF1A-GOF-TCF7-LOF_A-G-275_T-G-276_T-G-420_C-A-424_G-A-430_T-C-432_PC_220_477_ACCAAGCATCAT	-1.1271	0.45085	Tcf7l1/2-LOF
chr7:26843348-26843848_FOX-LOF-HNF1A-GOF-TCF7-LOF_A-G-275_T-G-276_T-G-420_C-A-424_G-A-430_T-C-432_PC_80_337_GCCACATAATTG	-0.996329	1.78079	Foxa1-LOF
chr7:26843348-26843848_FOX-LOF-HNF1A-GOF-TCF7-LOF_A-G-275_T-G-276_T-G-420_C-A-424_G-A-430_T-C-432_PC_80_337_GCCACATAATTG	-0.996329	1.37576	Foxa1-LOF
chr7:26843348-26843848_FOX-LOF-HNF1A-GOF-TCF7-LOF_A-G-275_T-G-276_T-G-420_C-A-424_G-A-430_T-C-432_PC_80_337_GCCACATAATTG	-0.996329	1.37576	Foxa1-LOF
chr7:26843348-26843848_FOX-LOF-HNF1A-GOF-TCF7-LOF_A-G-275_T-G-276_T-G-420_C-A-424_G-A-430_T-C-432_PC_80_337_GCCACATAATTG	-2.0997	1.78079	Hnf1a-GOF
chr7:26843348-26843848_FOX-LOF-HNF1A-GOF-TCF7-LOF_A-G-275_T-G-276_T-G-420_C-A-424_G-A-430_T-C-432_PC_80_337_GCCACATAATTG	-2.0997	1.37576	Hnf1a-GOF
chr7:26843348-26843848_FOX-LOF-HNF1A-GOF-TCF7-LOF_A-G-275_T-G-276_T-G-420_C-A-424_G-A-430_T-C-432_PC_80_337_GCCACATAATTG	-2.0997	1.37576	Hnf1a-GOF
chr7:26843348-26843848_FOX-LOF-HNF1A-GOF-TCF7-LOF_A-G-275_T-G-276_T-G-420_C-A-424_G-A-430_T-C-432_PC_80_337_GCCACATAATTG	-2.0997	1.78079	Tcf7l1/2-LOF
chr7:26843348-26843848_FOX-LOF-HNF1A-GOF-TCF7-LOF_A-G-275_T-G-276_T-G-420_C-A-424_G-A-430_T-C-432_PC_80_337_GCCACATAATTG	-2.0997	1.37576	Tcf7l1/2-LOF
chr7:26843348-26843848_FOX-LOF-HNF1A-GOF-TCF7-LOF_A-G-275_T-G-276_T-G-420_C-A-424_G-A-430_T-C-432_PC_80_337_GCCACATAATTG	-2.0997	1.37576	Tcf7l1/2-LOF
chr7:26843348-26843848_FOX-LOF-HNF1A-GOF-TCF7-LOF_T-C-272_T-C-273_T-G-420_C-A-424_G-A-430_T-C-432_PC_220_477_CGCCATACTCTC	0.452005	-4.92766	Foxa1-LOF
chr7:26843348-26843848_FOX-LOF-HNF1A-GOF-TCF7-LOF_T-C-272_T-C-273_T-G-420_C-A-424_G-A-430_T-C-432_PC_220_477_CGCCATACTCTC	0.452005	-4.56304	Foxa1-LOF
chr7:26843348-26843848_FOX-LOF-HNF1A-GOF-TCF7-LOF_T-C-272_T-C-273_T-G-420_C-A-424_G-A-430_T-C-432_PC_220_477_CGCCATACTCTC	0.452005	-4.56304	Foxa1-LOF
chr7:26843348-26843848_FOX-LOF-HNF1A-GOF-TCF7-LOF_T-C-272_T-C-273_T-G-420_C-A-424_G-A-430_T-C-432_PC_220_477_CGCCATACTCTC	-0.469533	-4.92766	Hnf1a-GOF
chr7:26843348-26843848_FOX-LOF-HNF1A-GOF-TCF7-LOF_T-C-272_T-C-273_T-G-420_C-A-424_G-A-430_T-C-432_PC_220_477_CGCCATACTCTC	-0.469533	-4.56304	Hnf1a-GOF
chr7:26843348-26843848_FOX-LOF-HNF1A-GOF-TCF7-LOF_T-C-272_T-C-273_T-G-420_C-A-424_G-A-430_T-C-432_PC_220_477_CGCCATACTCTC	-0.469533	-4.56304	Hnf1a-GOF
chr7:26843348-26843848_FOX-LOF-HNF1A-GOF-TCF7-LOF_T-C-272_T-C-273_T-G-420_C-A-424_G-A-430_T-C-432_PC_220_477_CGCCATACTCTC	-0.469533	-4.92766	Tcf7l1/2-LOF
chr7:26843348-26843848_FOX-LOF-HNF1A-GOF-TCF7-LOF_T-C-272_T-C-273_T-G-420_C-A-424_G-A-430_T-C-432_PC_220_477_CGCCATACTCTC	-0.469533	-4.56304	Tcf7l1/2-LOF
chr7:26843348-26843848_FOX-LOF-HNF1A-GOF-TCF7-LOF_T-C-272_T-C-273_T-G-420_C-A-424_G-A-430_T-C-432_PC_220_477_CGCCATACTCTC	-0.469533	-4.56304	Tcf7l1/2-LOF
chr7:26843348-26843848_FOX-LOF-HNF1A-GOF-TCF7-LOF_T-C-272_T-C-273_T-G-420_C-A-424_G-A-430_T-C-432_PC_80_337_ACGCACACTAAT	-2.76446	-4.80292	Foxa1-LOF
chr7:26843348-26843848_FOX-LOF-HNF1A-GOF-TCF7-LOF_T-C-272_T-C-273_T-G-420_C-A-424_G-A-430_T-C-432_PC_80_337_ACGCACACTAAT	-2.76446	-3.01954	Foxa1-LOF
chr7:26843348-26843848_FOX-LOF-HNF1A-GOF-TCF7-LOF_T-C-272_T-C-273_T-G-420_C-A-424_G-A-430_T-C-432_PC_80_337_ACGCACACTAAT	-2.76446	-3.01954	Foxa1-LOF
chr7:26843348-26843848_FOX-LOF-HNF1A-GOF_T-G-420_C-A-424_G-A-430_T-C-432_PC_220_477_CGGTCTGTAAGC	-1.9982	-3.44821	Foxa1-LOF
chr7:26843348-26843848_FOX-LOF-HNF1A-GOF_T-G-420_C-A-424_G-A-430_T-C-432_PC_220_477_CGGTCTGTAAGC	-1.9982	-3.41553	Foxa1-LOF
chr7:26843348-26843848_FOX-LOF-HNF1A-GOF_T-G-420_C-A-424_G-A-430_T-C-432_PC_220_477_CGGTCTGTAAGC	-1.17062	-3.44821	Hnf1a-GOF
chr7:26843348-26843848_FOX-LOF-HNF1A-GOF_T-G-420_C-A-424_G-A-430_T-C-432_PC_220_477_CGGTCTGTAAGC	-1.17062	-3.41553	Hnf1a-GOF
chr7:26843348-26843848_FOX-LOF-HNF1A-GOF_T-G-420_C-A-424_G-A-430_T-C-432_PC_80_337_CAATAACCACGG	-0.764852	2.58532	Foxa1-LOF
chr7:26843348-26843848_FOX-LOF-HNF1A-GOF_T-G-420_C-A-424_G-A-430_T-C-432_PC_80_337_CAATAACCACGG	-0.764852	3.07595	Foxa1-LOF
chr7:26843348-26843848_FOX-LOF-HNF1A-GOF_T-G-420_C-A-424_G-A-430_T-C-432_PC_80_337_CAATAACCACGG	0.308205	2.58532	Hnf1a-GOF
chr7:26843348-26843848_FOX-LOF-HNF1A-GOF_T-G-420_C-A-424_G-A-430_T-C-432_PC_80_337_CAATAACCACGG	0.308205	3.07595	Hnf1a-GOF
chr7:26843348-26843848_TCF7-GOF_G-A-230_A-T-231_PC_220_477_TTCTTCGCGGTC	0.0908442	0.22432	Tcf7l1/2-GOF
chr7:26843348-26843848_TCF7-GOF_G-A-230_A-T-231_PC_80_337_CAGGAGAGTCGA	NA	3.08755	Tcf7l1/2-GOF
chr7:26843348-26843848_TCF7-LOF_A-G-275_T-G-276_PC_220_477_CCTTAGTGTATC	-0.652637	NA	Tcf7l1/2-LOF
chr7:26843348-26843848_TCF7-LOF_A-G-275_T-G-276_PC_80_337_GTCAACCGCGAT	0.0967548	-4.20292	Tcf7l1/2-LOF
chr7:26843348-26843848_TCF7-LOF_T-C-272_T-C-273_PC_220_477_GACGAGATGACC	0.538662	NA	Tcf7l1/2-LOF
chr7:26843348-26843848_TCF7-LOF_T-C-272_T-C-273_PC_80_337_GCAACGCTTCAA	0.697378	3.96057	Tcf7l1/2-LOF
chr7:26843348-26843848_WT_PC_220_477_AGATAACCTTGG	1.83767	-1.28718	PC
chr7:26843348-26843848_WT_PC_80_337_CTGAACTAAGGA	3.94476	4.29234	PC
chr7:26843348-26843848_WT_PC_80_337_Shuffle_AAGACAGCACTC	-2.62017	NA	Shuffle
chr8:106588720-106589220_FOXA-LOF_T-A-328_PP_129_386_GCTAACCTTGCG	3.67307	2.40609	Foxa1-LOF
chr8:106588720-106589220_FOXA-LOF_T-A-328_PP_60_317_TTAGCCACACTT	NA	4.59523	Foxa1-LOF
chr8:106588720-106589220_HNF1A-FOXA-LOF_A-C-297_T-C_301_T-A-328_PP_129_386_CTCTTCGCACGT	2.91155	3.39082	Foxa1-LOF
chr8:106588720-106589220_HNF1A-FOXA-LOF_A-C-297_T-C_301_T-A-328_PP_129_386_CTCTTCGCACGT	2.91155	3.54096	Foxa1-LOF
chr8:106588720-106589220_HNF1A-FOXA-LOF_A-C-297_T-C_301_T-A-328_PP_129_386_CTCTTCGCACGT	2.40052	3.39082	Hnf1a-LOF
chr8:106588720-106589220_HNF1A-FOXA-LOF_A-C-297_T-C_301_T-A-328_PP_129_386_CTCTTCGCACGT	2.40052	3.54096	Hnf1a-LOF
chr8:106588720-106589220_HNF1A-FOXA-LOF_A-C-297_T-C_301_T-A-328_PP_60_317_GTAGGAGACTTC	-0.397985	4.31932	Foxa1-LOF
chr8:106588720-106589220_HNF1A-FOXA-LOF_A-C-297_T-C_301_T-A-328_PP_60_317_GTAGGAGACTTC	-0.397985	4.01297	Foxa1-LOF
chr8:106588720-106589220_HNF1A-FOXA-LOF_A-C-297_T-C_301_T-A-328_PP_60_317_GTAGGAGACTTC	-0.98288	4.31932	Hnf1a-LOF
chr8:106588720-106589220_HNF1A-FOXA-LOF_A-C-297_T-C_301_T-A-328_PP_60_317_GTAGGAGACTTC	-0.98288	4.01297	Hnf1a-LOF
chr8:106588720-106589220_HNF1A-GOF-TBX-LOF_G-C-72_T-C-73_A-C-79_G-C-80_C-T-169_T-C-171_C-G_345_T-A-300_PP_129_386_TGTGAGTGTTGC	NA	4.51532	Hnf1a-GOF
chr8:106588720-106589220_HNF1A-GOF-TBX-LOF_G-C-72_T-C-73_A-C-79_G-C-80_C-T-169_T-C-171_C-G_345_T-A-300_PP_129_386_TGTGAGTGTTGC	NA	4.51532	Tbx3-LOF
chr8:106588720-106589220_HNF1A-GOF-TBX-LOF_G-C-72_T-C-73_A-C-79_G-C-80_C-T-169_T-C-171_C-G_345_T-A-300_PP_60_317_GAATGAACTAGG	NA	4.55477	Hnf1a-GOF
chr8:106588720-106589220_HNF1A-GOF-TBX-LOF_G-C-72_T-C-73_A-C-79_G-C-80_C-T-169_T-C-171_C-G_345_T-A-300_PP_60_317_GAATGAACTAGG	NA	4.55477	Tbx3-LOF
chr8:106588720-106589220_HNF1A-GOF_T-A-300_PP_129_386_TGGTTCGACGGA	2.36792	2.7377	Hnf1a-GOF
chr8:106588720-106589220_HNF1A-GOF_T-A-300_PP_60_317_GGTCGATCCTGA	0.0227995	NA	Hnf1a-GOF
chr8:106588720-106589220_HNF1A-LOF_A-C-297_T-C_301_PP_129_386_TGAATACAGGAG	NA	3.40494	Hnf1a-LOF
chr8:106588720-106589220_HNF1A-LOF_A-C-297_T-C_301_PP_60_317_TACTACCTCCGA	NA	-0.919779	Hnf1a-LOF
chr8:106588720-106589220_TBX-GOF-HNF1A-GOF_T-G-83_G-T-162_A-T-163_G-C-166_T-A-300_PP_129_386_GATTAACCTGCG	1.04004	2.48371	Hnf1a-GOF
chr8:106588720-106589220_TBX-GOF-HNF1A-GOF_T-G-83_G-T-162_A-T-163_G-C-166_T-A-300_PP_60_317_GAGCAGACGGTT	1.32933	NA	Hnf1a-GOF
chr8:106588720-106589220_TBX-LOF_G-C-72_T-C-73_A-C-79_G-C-80_C-T-169_T-C-171_C-G_345_PP_129_386_TGAAGGTGGTCG	2.39077	NA	Tbx3-LOF
chr8:106588720-106589220_TBX-LOF_G-C-72_T-C-73_A-C-79_G-C-80_C-T-169_T-C-171_C-G_345_PP_60_317_CGACTGTTCTCC	NA	4.86164	Tbx3-LOF
chr8:106588720-106589220_WT_PP_129_386_AGGACTGGTAGA	-1.34742	3.69225	PP
chr8:106588720-106589220_WT_PP_60_317_CCGTATGCAGCT	0.921511	-2.85024	PP
chr8:106588720-106589220_WT_PP_60_317_Shuffle_TCACGCCTAATA	-1.6499	NA	Shuffle
chr8:106606164-106606664_HNF1A-GOF-TBX-LOF_A-T-139_T-C-142_C-A-282_A-T-283_C-T-286_PP_100_357_GACACTATCTCC	-4.37278	NA	Hnf1a-GOF
chr8:106606164-106606664_HNF1A-GOF-TBX-LOF_A-T-139_T-C-142_C-A-282_A-T-283_C-T-286_PP_100_357_GACACTATCTCC	-4.37278	NA	Tbx3-LOF
chr8:38657024-38657524_HNF1A-GOF-TCF7-GOF_A-G-192_A-T-193_T-A-196_C-G-198_G-T-290_PC_131_388_GTGCCAAGCGTA	0.669938	4.29347	Hnf1a-GOF
chr8:38657024-38657524_HNF1A-GOF-TCF7-GOF_A-G-192_A-T-193_T-A-196_C-G-198_G-T-290_PC_131_388_GTGCCAAGCGTA	0.669938	4.29347	Hnf1a-GOF
chr8:38657024-38657524_HNF1A-GOF-TCF7-GOF_A-G-192_A-T-193_T-A-196_C-G-198_G-T-290_PC_131_388_GTGCCAAGCGTA	0.669938	4.29347	Tcf7l1/2-GOF
chr8:38657024-38657524_HNF1A-GOF-TCF7-GOF_A-G-192_A-T-193_T-A-196_C-G-198_G-T-290_PC_131_388_GTGCCAAGCGTA	0.669938	4.29347	Tcf7l1/2-GOF
chr8:38657024-38657524_HNF1A-GOF-TCF7-LOF_A-G-192_A-T-193_T-A-196_C-G-198_A-C-319_T-A-320_PC_131_388_CTAACGACACCT	NA	0.544579	Hnf1a-GOF
chr8:38657024-38657524_HNF1A-GOF-TCF7-LOF_A-G-192_A-T-193_T-A-196_C-G-198_A-C-319_T-A-320_PC_131_388_CTAACGACACCT	NA	0.544579	Tcf7l1/2-LOF
chr8:38657024-38657524_HNF1A-GOF-TCF7-LOF_A-G-192_A-T-193_T-A-196_C-G-198_C-G-321_A-G-322_PC_131_388_GCTGTAAGTAGA	-3.14319	NA	Hnf1a-GOF
chr8:38657024-38657524_HNF1A-GOF-TCF7-LOF_A-G-192_A-T-193_T-A-196_C-G-198_C-G-321_A-G-322_PC_131_388_GCTGTAAGTAGA	-3.14319	NA	Tcf7l1/2-LOF
chr8:38657024-38657524_TCF7-GOF_G-T-290_PC_131_388_ACAGGACCGCTT	-2.37312	NA	Tcf7l1/2-GOF
chr8:38657024-38657524_TCF7-LOF_A-C-319_T-A-320_PC_131_388_ATTACCGAAGGA	NA	-2.39759	Tcf7l1/2-LOF
chr8:38657024-38657524_TCF7-LOF_C-G-321_A-G-322_PC_131_388_GGTCGCTATACG	1.97082	NA	Tcf7l1/2-LOF
chr8:38657024-38657524_WT_PC_131_388_Shuffle_TGGTAGTGCGAT	-1.03436	NA	Shuffle
chr8:48535773-48536273_HNF1A-GOF_C-T-438_A-T-441_T-C-448_PC_191_448_CTCTCTATCGTC	0.448352	NA	Hnf1a-GOF
chr8:48535773-48536273_HNF4-LOF_C-T-229_A-T-231_PC_191_448_GCGTTGAAGACT	1.64187	-2.59296	Hnf4a-LOF
chr8:48535773-48536273_ONECUT-GOF-TCF7-GOF_T-G-198_G-T-228_PC_191_448_AGGAAGAGCGTT	0.024984	NA	Onecut1-GOF
chr8:48535773-48536273_ONECUT-GOF-TCF7-GOF_T-G-198_G-T-228_PC_191_448_AGGAAGAGCGTT	0.024984	NA	Tcf7l1/2-GOF
chr8:48535773-48536273_ONECUT-GOF-TCF7-LOF-HNF4-LOF_T-G-198_C-T-229_A-T-231_T-G-270_G-C-273_PC_191_448_CAACGCTCCGAA	-1.9444	NA	Hnf4a-LOF
chr8:48535773-48536273_ONECUT-GOF-TCF7-LOF-HNF4-LOF_T-G-198_C-T-229_A-T-231_T-G-270_G-C-273_PC_191_448_CAACGCTCCGAA	-1.9444	NA	Onecut1-GOF
chr8:48535773-48536273_ONECUT-GOF-TCF7-LOF-HNF4-LOF_T-G-198_C-T-229_A-T-231_T-G-270_G-C-273_PC_191_448_CAACGCTCCGAA	-1.9444	NA	Tcf7l1/2-LOF
chr8:48535773-48536273_ONECUT-GOF-TCF7-LOF_T-G-198_A-G-274_T-A-275_PC_191_448_TTGATCTACAGG	-3.3347	NA	Onecut1-GOF
chr8:48535773-48536273_ONECUT-GOF-TCF7-LOF_T-G-198_A-G-274_T-A-275_PC_191_448_TTGATCTACAGG	-3.3347	NA	Tcf7l1/2-LOF
chr8:48535773-48536273_ONECUT-GOF-TCF7-LOF_T-G-198_T-G-270_G-C-273_PC_191_448_AAGAAGCCAATC	-1.15958	NA	Onecut1-GOF
chr8:48535773-48536273_ONECUT-GOF-TCF7-LOF_T-G-198_T-G-270_G-C-273_PC_191_448_AAGAAGCCAATC	-1.15958	NA	Tcf7l1/2-LOF
chr8:48535773-48536273_TCF7-LOF_A-G-274_T-A-275_PC_191_448_CTCTAAGCCGCA	-1.63276	NA	Tcf7l1/2-LOF
chr8:48535773-48536273_TCF7-LOF_T-G-270_G-C-273_PC_191_448_ACAACAACCAAC	-4.00046	NA	Tcf7l1/2-LOF
chr8:48535773-48536273_WT_PC_191_448_Shuffle_ACCTACACGTCA	-2.33429	NA	Shuffle
chr8:48535773-48536273_WT_PC_191_448_TCGGTCGCGTAA	-1.98752	NA	PC

## Sheet: Figure 8d
Enhancer_name	Mutation	Gene	Ecad	CD73
AldoB_HNF1A-GOF_A-C-268_CTRL_121_378_CAGCTACCTATT	Hnf1a-GOF	AldoB	4.98465	9.86062
AldoB_HNF1A-GOF_A-T-265_A-C-268_CTRL_121_378_AACGACCACATC	Hnf1a-GOF	AldoB	5.24173	8.2163
AldoB_HNF1A-GOF_A-T-265_CTRL_121_378_CTACACTTACAC	Hnf1a-GOF	AldoB	5.96114	3.03703
AldoB_HNF1A-LOF_A-C-263_CTRL_121_378_TAGAGAATCGCC	Hnf1a-LOF	AldoB	0.400795	-0.748831
AldoB_HNF1A-LOF_A-T-259_A-C-263_CTRL_121_378_ATGCCACCAGGA	Hnf1a-LOF	AldoB		8.06466
AldoB_HNF1A-LOF_A-T-259_CTRL_121_378_CAGTTCCAAGTT	Hnf1a-LOF	AldoB	-5.82046	-4.00733
AldoB_HNF4-GOF-HNF1A-GOF_G-A-214_T-C-217_T-A-225_A-T-265_A-C-268_CTRL_121_378_TTGCACCAGTTG	Hnf4a-GOF_Hnf1a-GOF	AldoB	6.68306	3.17448
AldoB_HNF4A-GOF_G-A-214_CTRL_121_378_AGGAGGAGAGGT	Hnf4a-GOF	AldoB	-3.59838	-1.24458
AldoB_HNF4A-GOF_G-A-214_T-C-217_T-A-225_CTRL_121_378_GCTTAGTCTTAC	Hnf4a-GOF	AldoB	4.15113	8.05269
AldoB_HNF4A-GOF_T-A-225_CTRL_121_378_CTTGACACCTCC	Hnf4a-GOF	AldoB		1.39921
AldoB_HNF4A-GOF_T-C-217_CTRL_121_378_TGACAATATCGC	Hnf4a-GOF	AldoB	4.80908	8.74482
AldoB_HNF4A-LOF_A-T-220_CTRL_121_378_TCGAACGGAGTG	Hnf4a-LOF	AldoB	-2.97314	1.02762
AldoB_HNF4A-LOF-HNF1A-LOF_A-T-220_A-T-259_A-C-263_CTRL_121_378_AATACAACTCCG	Hnf4a-LOF_Hnf1a-LOF	AldoB	-3.37404	-4.17042
AldoB_WT_CTRL_121_378_GGTACACAGTTA	WT	AldoB	4.99	2.41918
chr1:153770263-153770763_FOXA-GOF_C-T-299_PC_120_377_TGTCCATAGTGT	Foxa1-GOF	Glul
chr1:153770263-153770763_FOXA-GOF_C-T-299_PC_130_387_CATACCTCTGTG	Foxa1-GOF	Glul
chr1:153770263-153770763_FOXA-LOF_A-T-301_A-T-304_PC_120_377_ATTCATGCCGTT	Foxa1-LOF	Glul		-3.89141
chr1:153770263-153770763_FOXA-LOF_A-T-301_A-T-304_PC_130_387_CGTTATCGCGCA	Foxa1-LOF	Glul	-4.23735	-6.40275
chr1:153770263-153770763_HNF1A-GOF_G-T-191_A-T-192_T-A-194_PC_120_377_GGACAGTAATCT	Hnf1a-GOF	Glul	4.41396
chr1:153770263-153770763_HNF1A-GOF_G-T-191_A-T-192_T-A-194_PC_130_387_ATCCTCGGTGCA	Hnf1a-GOF	Glul	4.48971	0.356371
chr1:153770263-153770763_HNF1A-GOF-FOXA-GOF-TCF7-LOF_G-T-191_A-T-192_T-A-194_A-T-255_A-T-256_A-T-269_A-T-270_C-T-299_PC_120_377_CGCTAGGTGCAA	Hnf1a-GOF_Foxa1-GOF_Tcf7l1/2-LOF	Glul	-6.80323
chr1:153770263-153770763_HNF1A-GOF-FOXA-GOF-TCF7-LOF_G-T-191_A-T-192_T-A-194_A-T-255_A-T-256_A-T-269_A-T-270_C-T-299_PC_130_387_ATCCTAATGACG	Hnf1a-GOF_Foxa1-GOF_Tcf7l1/2-LOF	Glul		-4.74605
chr1:153770263-153770763_HNF1A-GOF-FOXA-GOF-TCF7-LOF_G-T-191_A-T-192_T-A-194_T-C-253_T-G-266_C-T-299_PC_120_377_GCTTACACAACG	Hnf1a-GOF_Foxa1-GOF_Tcf7l1/2-LOF	Glul
chr1:153770263-153770763_HNF1A-GOF-FOXA-GOF-TCF7-LOF_G-T-191_A-T-192_T-A-194_T-C-253_T-G-266_C-T-299_PC_130_387_CTAACAGTGAGG	Hnf1a-GOF_Foxa1-GOF_Tcf7l1/2-LOF	Glul
chr1:153770263-153770763_TCF7-LOF_A-G-252_T-C-253_T-G-266_PC_120_377_GTGTGTCGAGTT	Tcf7l1/2-LOF	Glul	-7.34033	-7.36639
chr1:153770263-153770763_TCF7-LOF_A-G-252_T-C-253_T-G-266_PC_130_387_AAGATAACCGTC	Tcf7l1/2-LOF	Glul	-4.27199	-0.988885
chr1:153770263-153770763_TCF7-LOF_A-T-255_A-T-256_A-T-269_A-T-270_PC_120_377_GCGGAACATCTC	Tcf7l1/2-LOF	Glul		-6.79698
chr1:153770263-153770763_TCF7-LOF_A-T-255_A-T-256_A-T-269_A-T-270_PC_130_387_GTAAGACGCGAA	Tcf7l1/2-LOF	Glul	-8.47873	-6.33593
chr1:153770263-153770763_TCF7-LOF_T-A-255_T-A-256_C-A-267_A-T-268_PC_120_377_ATCCGTCTGTCC	Tcf7l1/2-LOF	Glul		-4.43594
chr1:153770263-153770763_TCF7-LOF_T-A-255_T-A-256_C-A-267_A-T-268_PC_130_387_GTGTGGAACTGG	Tcf7l1/2-LOF	Glul	-3.5209	-7.49454
chr1:153770263-153770763_TCF7-LOF_T-C-253_T-G-266_PC_120_377_CATGACTGCAAC	Tcf7l1/2-LOF	Glul		-6.35976
chr1:153770263-153770763_TCF7-LOF_T-C-253_T-G-266_PC_130_387_GATAAGTCTCGC	Tcf7l1/2-LOF	Glul	-6.63694	-0.271016
chr1:153770263-153770763_WT_PC_120_377_ATAGCTCATCGT	WT	Glul	-1.54343	-7.1551
chr1:153770263-153770763_WT_PC_120_377_CCAGACAGTGCT	WT	Glul	-7.82355	-3.88353
chr1:153770263-153770763_WT_PC_120_377_Shuffle_ACAACCGCCGTA	Shuffle	Shuffle		-2.30009
chr1:153770263-153770763_WT_PC_120_377_Shuffle_GCCGCTCACTAT	Shuffle	Shuffle	-6.04236	-6.01783
chr1:153770263-153770763_WT_PC_130_387_AGTACATGCTAG	WT	Glul	-4.33828	-1.60135
chr1:153770263-153770763_WT_PC_130_387_AGTATAGCGTCA	WT	Glul	-7.40754	-5.90051
chr1:153770263-153770763_WT_PC_130_387_Shuffle_GATAGGAGTCTG	Shuffle	Shuffle	-9.46906	-8.0162
chr1:153770263-153770763_WT_PC_130_387_Shuffle_TATATTCCACGG	Shuffle	Shuffle	-5.27141	-2.3413
chr1:153869177-153869677_FOXA-GOF_G-A-228_A-C-229_PC_70_327_CTCTCATGTTGG	Foxa1-GOF	Glul		-0.167806
chr1:153869177-153869677_HNF1A-GOF_C-T-121_C-A-130_PC_70_327_CCGAATCTTGTG	Hnf1a-GOF	Glul	4.06158	0.0316875
chr1:153869177-153869677_HNF1A-GOF-FOXA1-GOF_C-T-121_C-A-130_G-A-228_A-C-229_PC_70_327_CCGGATAGGTCT	Hnf1a-GOF_Foxa1-GOF	Glul	-4.69557	-3.68193
chr1:153869177-153869677_HNF1A-GOF-FOXA1-GOF-TCF-LOF_C-T-121_C-A-130_A-T-200_G-T-202_G-A-228_A-C-229_PC_70_327_CAGAGTATCGTT	Hnf1a-GOF_Foxa1-GOF_Tcf7l1/2-LOF	Glul	-3.81421	-4.64984
chr1:153869177-153869677_HNF1A-GOF-FOXA1-GOF-TCF7-LOF_C-T-121_C-A-130_G-A-228_A-C-229_T-G-196_T-A-197_PC_70_327_AAGCGATCACTC	Hnf1a-GOF_Foxa1-GOF_Tcf7l1/2-LOF	Glul	-5.18747	-1.92736
chr1:153869177-153869677_HNF1A-GOF-TCF7-LOF_C-T-121_C-A-130_A-T-200_G-T-202_PC_70_327_AGAGCCGTAGGA	Hnf1a-GOF_Tcf7l1/2-LOF	Glul
chr1:153869177-153869677_HNF1A-GOF-TCF7-LOF_C-T-121_C-A-130_T-G-196_T-A-197_PC_70_327_CTCCTTCACGCA	Hnf1a-GOF_Tcf7l1/2-LOF	Glul
chr1:153869177-153869677_HNF1A-LOF_A-T-123_T-G-125_T-A-129_PC_70_327_TATGACAGCTCC	Hnf1a-LOF	Glul	-3.2327
chr1:153869177-153869677_TCF7-LOF_A-T-200_G-T-202_PC_70_327_AGTTATCTCGTC	Tcf7l1/2-LOF	Glul	-2.48738
chr1:153869177-153869677_TCF7-LOF_T-G-196_T-A-197_PC_70_327_GAGAGAGTGAAT	Tcf7l1/2-LOF	Glul		-1.64714
chr1:153869177-153869677_WT_PC_70_327_GTGGTATATGAG	WT	Glul		-2.58917
chr1:153869177-153869677_WT_PC_70_327_Shuffle_GCCAATGCGAGA	Shuffle	Shuffle		3.24069
chr1:164215062-164215562_CEBP-GOF_T-C-173_A-G-174_PC_120_377_ACTTGCACCACG	Cebpa-GOF	Slc19a2	-1.58534	2.07963
chr1:164215062-164215562_ETS-LOF_C-T-219_C-T-220_PC_120_377_AAGGTATGGACA	Ets-LOF	Slc19a2		-2.55293
chr1:164215062-164215562_FOXA-LOF_A-T-210_A-T-211_PC_120_377_GTCAACGCTGCT	Foxa1-LOF	Slc19a2		-0.776002
chr1:164215062-164215562_HNF1A-GOF_CEBP-GOF_T-C-173_A-G-174_G-A-288_C-T_289_G-A-291_PC_120_377_TGAATTAGCGTC	Hnf1a-GOF	Slc19a2		-5.10172
chr1:164215062-164215562_HNF1A-GOF_CEBP-GOF_TCF7-LOF_T-C-173_A-G-174_A-G-235_G-A-288_C-T_289_G-A-291_PC_120_377_TAATGTCGAACG	Hnf1a-GOF	Slc19a2	-8.27548	-3.0955
chr1:164215062-164215562_HNF1A-GOF_G-A-288_C-T_289_G-A-291_PC_120_377_ATCGTCAACACA	Hnf1a-GOF	Slc19a2		-2.34778
chr1:164215062-164215562_HNF1A-GOF-CEBP-GOF_TCF7-LOF_T-C-173_A-G-174_T-C-231_T-C-232_G-A-288_C-T_289_G-A-291_PC_120_377_CATTGAAGGTCC	Hnf1a-GOF_Cebpa-GOF	Slc19a2	-6.6665	-6.12522
chr1:164215062-164215562_HNF1A-GOF-TCF7-LOF_T-C-231_T-C-232_G-A-288_C-T_289_G-A-291_PC_120_377_CTTCCTTACTAG	Hnf1a-GOF_Tcf7l1/2-LOF	Slc19a2	-4.54944
chr1:164215062-164215562_TCF7-LOF_A-G-235_PC_120_377_ACGATGCGCTGT	Tcf7l1/2-LOF	Slc19a2		-1.00312
chr1:164215062-164215562_TCF7-LOF_T-C-231_T-C-232_PC_120_377_AGTCCATCTTGA	Tcf7l1/2-LOF	Slc19a2
chr1:164215062-164215562_WT_PC_120_377_CAACTTCCGCGA	WT	Slc19a2	0.287969	-1.2135
chr1:164215062-164215562_WT_PC_120_377_Shuffle_TTCTCACTCGTA	Shuffle	Shuffle	6.44813	-2.64769
chr1:194610309-194610809_HNF4-LOF_T-A-282_T-A-283_T-A-288_T-A-289_PP_129_386_GCGAACGAGCAA	Hnf4a-LOF	Plxna2	-6.56875	-5.17351
chr1:194610309-194610809_ONECUT-LOF_T-G-232_T-G-235_PP_129_386_CTGACACAATAC	Onecut1-LOF	Plxna2
chr1:194610309-194610809_TBX-LOF_C-G-213_A-T-214_PP_129_386_GTAATGGACCTT	Tbx3-LOF	Plxna2	-1.58534	2.07963
chr1:194610309-194610809_TBX-LOF-TCF7-GOF_T-C-206_C-A-213_A-T-214_C-G-213_A-T-214_A-G-284_C-A-285_C-A-292_C-T-293_PP_129_386_TCTTCTACCTTG	Tbx3-LOF_Tcf7l1/2-GOF	Plxna2
chr1:194610309-194610809_TCF7-GOF_A-G-284_C-A-285_C-A-292_C-T-293_PP_129_386_CGAGAGATACGC	Tcf7l1/2-GOF	Plxna2
chr1:194610309-194610809_WT_PP_129_386_CAGATGTCAGCC	WT	Plxna2	-3.61098	-4.86921
chr1:194610309-194610809_WT_PP_129_386_Shuffle_AATACTTCGCAC	Shuffle	Shuffle	-3.18269
chr1:50935422-50935922_CEBP-GOF_T-G-243_A-C-244_C-G-280_A-C-281_PC_130_387_GTGCAAGACTAC	Cebpa-GOF	Tmeff2	-6.64155	-1.21342
chr1:50935422-50935922_CEBP-LOF_T-G-239_A-C-245_T-G-276_A-T-283_PC_130_387_AGAAGCCGTCCA	Cebpa-LOF	Tmeff2	-7.15818	-6.10092
chr1:50935422-50935922_HNF1A-GOF-TCF7-GOF_A-G-186_A-T-257_G-A-259_A-T-260_PC_130_387_TGTTGTCGATGT	Hnf1a-GOF_Tcf7l1/2-GOF	Tmeff2	-1.74281	1.65695
chr1:50935422-50935922_HNF1A-GOF-TCF7-GOF-CEBP-GOF_A-G-186_A-T-257_G-A-259_A-T-260_T-G-243_A-C-244_C-G-280_A-C-281_PC_130_387_CAGTGAGCTAGA	Hnf1a-GOF_Tcf7l1/2-GOF_Cebpa-GOF	Tmeff2	-6.7816	-2.92264
chr1:50935422-50935922_HNF1A-GOF-TCF7-LOF_T-C-188_A-T-257_G-A-259_A-T-260_PC_130_387_AGCTTATACGGT	Hnf1a-GOF_Tcf7l1/2-LOF	Tmeff2
chr1:50935422-50935922_HNF1A-GOF-TCF7-LOF-CEBP-GOF_T-C-188_A-T-257_G-A-259_A-T-260_T-G-243_A-C-244_C-G-280_A-C-281_PC_130_387_AGCGTAAGATGA	Hnf1a-GOF_Tcf7l1/2-LOF_Cebpa-GOF	Tmeff2		-7.38383
chr1:50935422-50935922_HNF1A-LOF_T-A-253_A-T-255_T-C-261_PC_130_387_TGCGAGTATGCT	Hnf1a-LOF	Tmeff2	-8.20001	-7.09453
chr1:50935422-50935922_HNF1A-LOF-TCF7-LOF_A-G-190_A-T-191_T-A-253_A-T-255_T-C-261_PC_130_387_TCCGTAACCGAC	Hnf1a-LOF_Tcf7l1/2-LOF	Tmeff2	-6.69916	-3.79372
chr1:50935422-50935922_HNF1A-LOF-TCF7-LOF-CEBP-GOF_A-G-190_A-T-191_T-A-253_A-T-255_T-C-261_T-G-243_A-C-244_C-G-280_A-C-281_PC_130_387_CCGACTAGGTTC	Hnf1a-LOF_Tcf7l1/2-LOF_Cebpa-GOF	Tmeff2	-4.17448	-1.75269
chr1:50935422-50935922_TCF7-GOF-HNF1A-LOF_A-G-186_A-C-255_PC_130_387_GTCTATACCGTG	Tcf7l1/2-GOF_Hnf1a-LOF	Tmeff2	-8.76202	-7.2301
chr1:50935422-50935922_TCF7-LOF_A-G-190_A-T-191_PC_130_387_TAGCACGTAGAA	Tcf7l1/2-LOF	Tmeff2	-7.05097	-1.29451
chr1:50935422-50935922_TCF7-LOF_T-C-188_PC_130_387_CAATCGCTCGCA	Tcf7l1/2-LOF	Tmeff2		-8.27718
chr1:50935422-50935922_WT_PC_130_387_CAGCTTATTGAC	WT	Tmeff2	-8.38838
chr1:50935422-50935922_WT_PC_130_387_Shuffle_GCTACATGCGAT	Shuffle	Shuffle	4.25274
chr10:24918560-24919060_FOX-HNF1A-LOF_T-A-257_A-C-263_PP_170_427_CTCTTAGCTTAG	Foxa1-LOF_Hnf1a-LOF	Arg1	-5.81052	-3.2773
chr10:24918560-24919060_HNF1A-GOF_T-G-256_T-A-260_C-G-262_T-A-266_G-C-268_PP_170_427_AAGTCGCACGTA	Hnf1a-GOF	Arg1	-2.76915	-3.52272
chr10:24918560-24919060_HNF1A-GOF-TBX-GOF_T-G-256_T-A-260_C-G-262_T-A-266_G-C-268_G-T-241_C-A-243_T-C-244_G-T-288_T-A-291_PP_170_427_CATGTCGCGCAA	Hnf1a-GOF_Tbx3-GOF	Arg1
chr10:24918560-24919060_HNF1A-GOF-TBX-LOF_T-G-256_T-A-260_C-G-262_T-A-266_G-C-268_A-G-245_C-G-292_PP_170_427_TCCGACACCACT	Hnf1a-GOF_Tbx3-LOF	Arg1	-5.00665	-3.01921
chr10:24918560-24919060_TBX-GOF_G-T-241_C-A-243_T-C-244_G-T-288_T-A-291_PP_170_427_GTACCTATTCAC	Tbx3-GOF	Arg1	-5.93376	-6.81843
chr10:24918560-24919060_TBX-LOF_A-G-245_C-G-292_PP_170_427_GCATAATTCGTC	Tbx3-LOF	Arg1		1.59955
chr10:24918560-24919060_WT_PP_170_427_Shuffle_AGAAGATGTGAG	Shuffle	Shuffle	2.9033	-0.991953
chr10:24918560-24919060_WT_PP_170_427_TCCAACAATAGG	WT	Arg1	-7.33823	-8.19925
chr10:93574213-93574713_CREB_GOF_C-A-176_PP_121_378_CGACTGGAGGTT	Creb-GOF	Hal
chr10:93574213-93574713_CREB_GOF_C-A-176_PP_25_282_CGCATCCAGGTT	Creb-GOF	Hal		-2.28886
chr10:93574213-93574713_FOX-GOF_A-T-247_G-A-251_PP_121_378_GAAGAGCTGGAG	Foxa1-GOF	Hal
chr10:93574213-93574713_FOX-GOF_A-T-247_G-A-251_PP_25_282_CGTGGTCGTAGA	Foxa1-GOF	Hal	-7.83643	-6.53343
chr10:93574213-93574713_FOX-LOF_T-A-249_PP_121_378_TCTTAATCGGAG	Foxa1-LOF	Hal
chr10:93574213-93574713_FOX-LOF_T-A-249_PP_25_282_CATTAGAGCACT	Foxa1-LOF	Hal	-7.66629	-6.08856
chr10:93574213-93574713_HN1A-GOF_T-G-38_A-T-46_PP_121_378_GGTACTCTCCTA	Hnf1a-GOF	Hal
chr10:93574213-93574713_HN1A-GOF_T-G-38_A-T-46_PP_25_282_GACAGAAGCCTA	Hnf1a-GOF	Hal	-9.00086	-7.65738
chr10:93574213-93574713_HNF4-FOX-ONECUT-LOF_T-C-179_T-C-181_T-A-249_A-C-306_T-A-308_G-C-309_PP_121_378_ACTGTCGAACCA	Hnf4a-LOF_Foxa1-LOF_Onecut1-LOF	Hal
chr10:93574213-93574713_HNF4-FOX-ONECUT-LOF_T-C-179_T-C-181_T-A-249_A-C-306_T-A-308_G-C-309_PP_25_282_ACTTGCTACGTT	Hnf4a-LOF_Foxa1-LOF_Onecut1-LOF	Hal
chr10:93574213-93574713_HNF4A-LOF_T-C-179_T-C-181_PP_121_378_TTCCACTGATCC	Hnf4a-LOF	Hal
chr10:93574213-93574713_HNF4A-LOF_T-C-179_T-C-181_PP_25_282_GCTTGAATAGAG	Hnf4a-LOF	Hal	-5.64329	-0.322968
chr10:93574213-93574713_ONECUT-GOF_C-T-311_C-T-312_PP_121_378_ACATATAGCTGG	Onecut1-GOF	Hal	-3.52033	3.24656
chr10:93574213-93574713_ONECUT-GOF_C-T-311_C-T-312_PP_25_282_TGGTCGCCTTCA	Onecut1-GOF	Hal	-8.59087	-6.67456
chr10:93574213-93574713_ONECUT-LOF_A-C-306_T-A-308_G-C-309_PP_121_378_AGACGTTAGCAA	Onecut1-LOF	Hal	0.975152	-4.95745
chr10:93574213-93574713_ONECUT-LOF_A-C-306_T-A-308_G-C-309_PP_25_282_CCTCAAGTGGAA	Onecut1-LOF	Hal	-3.58257	-1.71555
chr10:93574213-93574713_TBX-LOF_T-A-225_C-A-230_C-A-359_C-A-361_PP_121_378_TCTTATACCTCC	Tbx3-LOF	Hal
chr10:93574213-93574713_TBX-LOF_T-A-225_C-A-230_C-A-359_C-A-361_PP_25_282_AACGCACAGTCC	Tbx3-LOF	Hal	-8.39958	-7.07136
chr10:93574213-93574713_TBX-LOF-HNF1A-GOF_T-G-38_A-T-46_T-A-225_C-A-230_C-A-359_C-A-361_PP_121_378_TTCCATTCGACC	Tbx3-LOF_Hnf1a-GOF	Hal
chr10:93574213-93574713_TBX-LOF-HNF1A-GOF_T-G-38_A-T-46_T-A-225_C-A-230_C-A-359_C-A-361_PP_25_282_TCATGGAACTGG	Tbx3-LOF_Hnf1a-GOF	Hal	-1.58534	4.78022
chr10:93574213-93574713_TCF-GOF_G-T-175_C-T-176_G-A-183_C-T-184_PP_121_378_TCCGTGCTTGTG	Tcf7l1/2-GOF	Hal
chr10:93574213-93574713_TCF-GOF_G-T-175_C-T-176_G-A-183_C-T-184_PP_25_282_TCTGACTATACC	Tcf7l1/2-GOF	Hal	-7.56368	-6.22989
chr10:93574213-93574713_TCF-GOF-HNF1A-GOF_T-G-38_A-T-46_G-T-175_C-T-176_G-A-183_C-T-184_PP_121_378_ACTTCATCGACG	Tcf7l1/2-GOF_Hnf1a-GOF	Hal
chr10:93574213-93574713_TCF-GOF-HNF1A-GOF_T-G-38_A-T-46_G-T-175_C-T-176_G-A-183_C-T-184_PP_25_282_CAGTTACCAGGA	Tcf7l1/2-GOF_Hnf1a-GOF	Hal
chr10:93574213-93574713_TCF-GOF-TBX-LOF_G-T-175_C-T-176_G-A-183_C-T-184_T-A-225_C-A-230_C-A-359_C-A-361_PP_121_378_GTAACACTGCAC	Tcf7l1/2-GOF_Tbx3-LOF	Hal
chr10:93574213-93574713_TCF-GOF-TBX-LOF_G-T-175_C-T-176_G-A-183_C-T-184_T-A-225_C-A-230_C-A-359_C-A-361_PP_25_282_GATATGTTCAGG	Tcf7l1/2-GOF_Tbx3-LOF	Hal
chr10:93574213-93574713_TCF-GOF-TBX-LOF-HNF1A-GOF_T-G-38_A-T-46_G-T-175_C-T-176_G-A-183_C-T-184_T-A-225_C-A-230_C-A-359_C-A-361_PP_121_378_GTTCTACGCTGG	Tcf7l1/2-GOF_Tbx3-LOF_Hnf1a-GOF	Hal
chr10:93574213-93574713_TCF-GOF-TBX-LOF-HNF1A-GOF_T-G-38_A-T-46_G-T-175_C-T-176_G-A-183_C-T-184_T-A-225_C-A-230_C-A-359_C-A-361_PP_25_282_CAGAGATGACAA	Tcf7l1/2-GOF_Tbx3-LOF_Hnf1a-GOF	Hal
chr10:93574213-93574713_WT_PP_121_378_AATCAGGTTAGG	WT	Hal
chr10:93574213-93574713_WT_PP_121_378_Shuffle_CCAGCATCGTAC	Shuffle	Shuffle	-1.0582	0.201622
chr10:93574213-93574713_WT_PP_25_282_Shuffle_GTTGACGTTATC	Shuffle	Shuffle	5.1165	7.94623
chr10:93574213-93574713_WT_PP_25_282_TGACACCTAACA	WT	Hal	-7.33063	-2.48349
chr11:100518221-100518721_HNF1-GOF_G-A-288_PP_80_337_GTACCACTCCGT	Hnf1a-GOF	Acly	-3.30681	-5.13769
chr11:100518221-100518721_HNF1-GOF-TBX-GOF_C-T-253_C-T-254_G-A-288_PP_80_337_GTGGTTACATTG	Hnf1a-GOF_Tbx3-GOF	Acly
chr11:100518221-100518721_HNF1-LOF_A-C-281_T-G-287_PP_80_337_GAATCTACGAGC	Hnf1a-LOF	Acly
chr11:100518221-100518721_HNF1A-GOF_TBX-LOF_A-T-258_C-A_259_G-A-288_PP_80_337_TGCGAAGAGGAC	Hnf1a-GOF	Acly		-0.24974
chr11:100518221-100518721_HNF1A-GOF_TCF7-GOF-TBX-LOF_G-T-181_A-C-183_C-A-189_C-T-190_A-T-258_C-A_259_G-A-288_PP_80_337_GCGATTCTATGA	Hnf1a-GOF	Acly	-5.48309	-2.80111
chr11:100518221-100518721_HNF4-HNF1-LOF_C-A-185_G-T-188_A-C-281_T-G-287_PP_80_337_AATCTCCTGCAT	Hnf4a-LOF_Hnf1a-LOF	Acly	-6.57488	-7.0141
chr11:100518221-100518721_HNF4A-LOF_C-A-185_G-T-188_PP_80_337_GAGGTGAGTCTT	Hnf4a-LOF	Acly	-6.46161	-3.05839
chr11:100518221-100518721_TBX-GOF_C-T-253_C-T-254_PP_80_337_CATTGATTGCAC	Tbx3-GOF	Acly	-4.89758	-6.56938
chr11:100518221-100518721_TBX-LOF_A-T-258_C-A_259_PP_80_337_AGATGATAGTGG	Tbx3-LOF	Acly	-6.62245	0.971476
chr11:100518221-100518721_TCF7-GOF_G-T-181_C-A-189_C-T-190_PP_80_337_AACGACACCGGA	Tcf7l1/2-GOF	Acly	-6.54077	-4.57758
chr11:100518221-100518721_TCF7-GOF-HNF1A-GOF_G-T-181_C-A-189_C-T-190_G-A-288_PP_80_337_GCGGACTGCATT	Tcf7l1/2-GOF_Hnf1a-GOF	Acly
chr11:100518221-100518721_TCF7-GOF-TBX-LOF_G-T-181_C-A-189_C-T-190_A-T-258_C-A_259_PP_80_337_GCACAATGAAGA	Tcf7l1/2-GOF_Tbx3-LOF	Acly	-8.2886	-7.11278
chr11:100518221-100518721_WT_PP_80_337_CAAGAAGGAACC	WT	Acly	-6.5585	1.12502
chr11:100518221-100518721_WT_PP_80_337_Shuffle_ACCTCAAGTAGT	Shuffle	Shuffle	2.98159	-0.470415
chr12:112125787-112126287_CEBP-GOF_T-C-192_A-C-194_PP_129_386_CTGACCTAGCAC	Cebpa-GOF	Aspg	-1.48761	-1.78698
chr12:112125787-112126287_CEBP-GOF-STAT-LOF_T-C-192_A-C-194_G-T-200_PP_129_386_ATATTGCTCGTC	Cebpa-GOF_Stat-LOF	Aspg	-1.70652
chr12:112125787-112126287_ETS-CEBP-LOF_T-A-146_C-A-148_T-C_190_A-G_196_PP_129_386_ATGTCTTCGATG	Ets-LOF_Cebpa-LOF	Aspg
chr12:112125787-112126287_ETS-CEBP-STAT-LOF_T-A-146_C-A-148_T-C_190_A-G_196_G-T-200_A-T_203_PP_129_386_TAGGAACAATCG	Ets-LOF_Cebpa-LOF_Stat-LOF	Aspg
chr12:112125787-112126287_STAT-LOF_G-T-200_A-T_203_PP_129_386_CAGGAAGATCAA	Stat-LOF	Aspg	4.36286	6.44783
chr12:112125787-112126287_TBX-LOF_CEBP-GOF_T-C-192_A-C-194_G-C-235_A-G-320_G-C-331_PP_129_386_GGTCAGTGCTTG	Tbx3-LOF	Aspg
chr12:112125787-112126287_TBX-LOF_G-C-235_A-G-320_G-C-331_PP_129_386_GGATCGAGCTTG	Tbx3-LOF	Aspg
chr12:112125787-112126287_TBX-STAT-LOF_G-T-200_A-T_203_G-C-235_A-G-320_G-C-331_PP_129_386_TTAGATACCACC	Tbx3-LOF_Stat-LOF	Aspg		0.447245
chr12:112125787-112126287_WT_PP_129_386_Shuffle_CCGTTATCGTTC	Shuffle	Shuffle		-2.42948
chr12:112125787-112126287_WT_PP_129_386_TTAGATTGCTGG	WT	Aspg
chr13:109722708-109723208_CEBP-GOF_T-G-268_T-C-269_PC_190_447_TCGACACTCAGG	Cebpa-GOF	Pde4d	4.19863	8.31026
chr13:109722708-109723208_CEBP-LOF_G-T-266_A-T-271_PC_190_447_ATCTATGCTTGG	Cebpa-LOF	Pde4d		0.599939
chr13:109722708-109723208_FOX-LOF_T-A-258_T-A-279_PC_190_447_CGTAGTGCTTCG	Foxa1-LOF	Pde4d		-1.02944
chr13:109722708-109723208_FOXA-GOF_G-A-260_T-C-282_PC_190_447_AGGTCCGATAAT	Foxa1-GOF	Pde4d		-0.218702
chr13:109722708-109723208_HNF1A-GOF_T-G-332_C-T-333_C-T-334_A-T-337_C-A-343_PC_190_447_GAAGAGGAAGGT	Hnf1a-GOF	Pde4d	2.25973	2.66977
chr13:109722708-109723208_TCF7-GOF_G-A-219_G-T-275_T-A-278_T-G-331_T-A-332_C-T-333_PC_190_447_CAGGTTGTCCAC	Tcf7l1/2-GOF	Pde4d		-1.06273
chr13:109722708-109723208_TCF7-GOF-CEBP-GOF_G-A-219_T-G-268_T-C-269_G-T-275_T-A-278_T-G-331_T-A-332_C-T-333_PC_190_447_GCCACGAACAAC	Tcf7l1/2-GOF_Cebpa-GOF	Pde4d		1.28494
chr13:109722708-109723208_TCF7-GOF-CEBP-GOF-HNF1A-GOF_G-A-219_T-G-268_T-C-269_G-T-275_T-A-278_T-G-332_C-T-333_C-T-334_A-T-337_C-A-343_PC_190_447_AGAGTGAAGATC	Tcf7l1/2-GOF_Cebpa-GOF_Hnf1a-GOF	Pde4d	3.7791	8.3536
chr13:109722708-109723208_TCF7-GOF-HNF4-GOF_G-A-219_G-T-275_C-T-333_T-A-332_C-T-333_PC_190_447_ATGGTAAGTAGC	Tcf7l1/2-GOF_Hnf4a-GOF	Pde4d		7.80685
chr13:109722708-109723208_TCF7-LOF_A-G-243_T-G-244_PC_190_447_CCAGGAAGCAGA	Tcf7l1/2-LOF	Pde4d	4.87023	2.87268
chr13:109722708-109723208_TCF7-LOF_T-C-240_T-C-276_PC_190_447_CTAGCCGCATTC	Tcf7l1/2-LOF	Pde4d	0.568381
chr13:109722708-109723208_TCF7-LOF-CEBP-GOF_A-G-243_T-G-244_T-G-268_T-C-269_PC_190_447_ACGGATGGAGGA	Tcf7l1/2-LOF_Cebpa-GOF	Pde4d	2.55654	-1.37761
chr13:109722708-109723208_TCF7-LOF-CEBP-GOF_T-G-268_T-C-269_T-C-240_T-C-276_PC_190_447_TCAAGCACCTCT	Tcf7l1/2-LOF_Cebpa-GOF	Pde4d	2.51019	4.55878
chr13:109722708-109723208_TCF7-LOF-CEBP-GOF-HNF1A-GOF_A-G-243_T-G-244_T-G-268_T-C-269_T-G-332_C-T-333_C-T-334_A-T-337_C-A-343_PC_190_447_TGTCGAACCTGG	Tcf7l1/2-LOF_Cebpa-GOF_Hnf1a-GOF	Pde4d		0.77835
chr13:109722708-109723208_TCF7-LOF-CEBP-GOF-HNF1A-GOF_T-G-268_T-C-269_T-C-240_T-C-276_T-G-332_C-T-333_C-T-334_A-T-337_C-A-343_PC_190_447_TGTACTAGGACC	Tcf7l1/2-LOF_Cebpa-GOF_Hnf1a-GOF	Pde4d	0.975145	1.5191
chr13:109722708-109723208_TCF7-LOF-CEBP-GOF-HNF1A-GOF-FOX-GOF_A-G-243_T-G-244_T-G-268_T-C-269_T-G-332_C-T-333_C-T-334_A-T-337_C-A-343_G-A-260_T-C-282_PC_190_447_CCAATGTCGTTA	Tcf7l1/2-LOF_Cebpa-GOF_Hnf1a-GOF_Foxa1-GOF	Pde4d	3.90593	0.715858
chr13:109722708-109723208_TCF7-LOF-CEBP-GOF-HNF1A-GOF-FOX-GOF_T-G-268_T-C-269_T-C-240_T-C-276_T-G-332_C-T-333_C-T-334_A-T-337_C-A-343_G-A-260_PC_190_447_CAGGAATACCAC	Tcf7l1/2-LOF_Cebpa-GOF_Hnf1a-GOF_Foxa1-GOF	Pde4d	-0.114719	8.39128
chr13:109722708-109723208_WT_PC_190_447_CCGTTCGTAGAG	WT	Pde4d	-4.00752	-0.064409
chr13:109722708-109723208_WT_PC_190_447_Shuffle_CTCAGGACGCAA	Shuffle	Shuffle		7.65049
chr13:4432706-4433206_ONECUT-GOF_A-G-227_PC_125_382_AACATCGCATAG	Onecut1-GOF	Akr1c20
chr13:4432706-4433206_ONECUT-GOF-CEBP-GOF_A-G-227_A-C-254_PC_125_382_AAGTGCCGGATA	Onecut1-GOF_Cebpa-GOF	Akr1c20	-6.05353	-5.18623
chr13:4432706-4433206_ONECUT-GOF-CEBP-GOF_TCF7-LOF_A-T-199_A-G-200_C-T-211_A-C-214_A-G-227_A-C-254_PC_125_382_CAACTTCTCCTT	Onecut1-GOF_Cebpa-GOF	Akr1c20		-2.48457
chr13:4432706-4433206_ONECUT-GOF-CEBP-GOF-TCF7-LOF_A-G-227_A-C-254_T-A-196_A-C-209_T-C-210_PC_125_382_ATTAAGTCCAGG	Onecut1-GOF_Cebpa-GOF_Tcf7l1/2-LOF	Akr1c20	-9.62642	-7.66394
chr13:4432706-4433206_TCF7-GOF-ONECUT-LOF_T-A-229_A-G-230_PC_125_382_CGAACACCGCAA	Tcf7l1/2-GOF_Onecut1-LOF	Akr1c20	-6.90509	3.00786
chr13:4432706-4433206_TCF7-LOF_A-T-199_A-G-200_C-T-211_A-C-214_PC_125_382_AGATAATGGTCC	Tcf7l1/2-LOF	Akr1c20	-8.02423	-2.96083
chr13:4432706-4433206_TCF7-LOF_T-A-196_A-C-209_T-C-210_PC_125_382_ACAAGGTCCGGT	Tcf7l1/2-LOF	Akr1c20	-1.46911	-7.26533
chr13:4432706-4433206_WT_PC_125_382_CTGGAAGACCGT	WT	Akr1c20		-8.84753
chr13:4432706-4433206_WT_PC_125_382_Shuffle_TCAATTATCCGG	Shuffle	Shuffle	-8.80815	-6.86305
chr14:76536847-76537347_HNF1A-GOF_C-T-293_T-A-295_A-C-297_PC_129_386_GTACTGTTAAGC	Hnf1a-GOF	Tsc22d1	-2.44261	4.68053
chr14:76536847-76537347_HNF1A-GOF-HNF4A-GOF_C-T-190_C-T-293_T-A-295_A-C-297_PC_129_386_CACCTAGCTCAC	Hnf1a-GOF_Hnf4a-GOF	Tsc22d1	7.26466	3.79417
chr14:76536847-76537347_HNF1A-GOF-TCF7-GOF_C-T-190_C-A-194_C-T-293_T-A-295_A-C-297_PC_129_386_CAACAATACAGG	Hnf1a-GOF_Tcf7l1/2-GOF	Tsc22d1	5.48119	2.5587
chr14:76536847-76537347_HNF1A-GOF-TCF7-LOF_A-T-248_A-T-250_C-T-293_T-A-295_A-C-297_PC_129_386_AGTCAGCGAAGG	Hnf1a-GOF_Tcf7l1/2-LOF	Tsc22d1	4.92467	0.996937
chr14:76536847-76537347_HNF1A-GOF-TCF7-LOF_T-C-246_C-T-293_T-A-295_A-C-297_PC_129_386_ACAATACGTTCG	Hnf1a-GOF_Tcf7l1/2-LOF	Tsc22d1	4.35108
chr14:76536847-76537347_HNF1A-GOF-TCF7-LOF-HNF4A-GOF_C-T-190_A-T-248_A-T-250_C-T-293_T-A-295_A-C-297_PC_129_386_AGATCCGGTCCA	Hnf1a-GOF_Tcf7l1/2-LOF_Hnf4a-GOF	Tsc22d1	2.77406
chr14:76536847-76537347_HNF1A-GOF-TCF7-LOF-HNF4A-GOF_C-T-190_T-C-246_C-T-293_T-A-295_A-C-297_PC_129_386_TAATGAATCCGC	Hnf1a-GOF_Tcf7l1/2-LOF_Hnf4a-GOF	Tsc22d1		8.97223
chr14:76536847-76537347_HNF4A-GOF_C-T-190_PC_129_386_TTAGTGCCTCGA	Hnf4a-GOF	Tsc22d1	-3.49833	-2.80396
chr14:76536847-76537347_TCF7-GOF_C-T-190_C-A-194_PC_129_386_AACACGTCAAGC	Tcf7l1/2-GOF	Tsc22d1		-1.17764
chr14:76536847-76537347_TCF7-LOF_A-T-248_A-T-250_PC_129_386_AATCCTAGCCTG	Tcf7l1/2-LOF	Tsc22d1		1.24482
chr14:76536847-76537347_TCF7-LOF_T-C-246_PC_129_386_CCTGTGTGTGCA	Tcf7l1/2-LOF	Tsc22d1		-5.27226
chr14:76536847-76537347_WT_PC_129_386_GCATTAACGTGT	WT	Tsc22d1	-6.25033
chr14:76536847-76537347_WT_PC_129_386_Shuffle_CGACAATTAGCC	Shuffle	Shuffle	-7.59479	-2.71968
chr15:4678479-4678979_HNF1A-GOF_A-T-218_A-T-222_T-A_223_T-A-227_PC_122_379_CAATGTTAGAGC	Hnf1a-GOF	C6		6.1607
chr15:4678479-4678979_HNF1A-GOF-TCF7-GOF_A-T-218_A-T-222_T-A_223_T-A-227_C-A-301_PC_122_379_CTTAGCGTTCTG	Hnf1a-GOF_Tcf7l1/2-GOF	C6	3.41685	3.30699
chr15:4678479-4678979_HNF1A-GOF-TCF7-LOF_A-T-218_A-T-222_T-A_223_T-A-227_C-T-278_A-T-279_T-G-293_PC_122_379_CAGTGAACAGGT	Hnf1a-GOF_Tcf7l1/2-LOF	C6	3.72708	1.33508
chr15:4678479-4678979_HNF1A-GOF-TCF7-LOF_A-T-218_A-T-222_T-A_223_T-A-227_T-C-277_A-G-295_PC_122_379_TACATCTCCTGG	Hnf1a-GOF_Tcf7l1/2-LOF	C6		-1.25324
chr15:4678479-4678979_HNF1A-LOF_A-T-221_T-A-226_PC_122_379_CTTACCATAGTG	Hnf1a-LOF	C6	-5.61331	-0.123918
chr15:4678479-4678979_TCF7-GOF_C-A-301_PC_122_379_CACCAATTACTC	Tcf7l1/2-GOF	C6	-1.86426	0.375068
chr15:4678479-4678979_TCF7-LOF_C-T-278_A-T-279_T-G-293_PC_122_379_AGAACACAATCC	Tcf7l1/2-LOF	C6	-1.80684	-1.55745
chr15:4678479-4678979_TCF7-LOF_T-C-277_A-G-295_PC_122_379_AGTGCTTGCCAG	Tcf7l1/2-LOF	C6	2.67745	-0.0585741
chr15:4678479-4678979_WT_PC_122_379_GTAAGCGTTGTG	WT	C6	1.24608	-0.349617
chr15:4678479-4678979_WT_PC_122_379_Shuffle_ACTAACGCCATT	Shuffle	Shuffle	2.39897
chr16:35470945-35471445_HNF4_LOF_T-A-293_T-G-294_PP_170_427_TCTCTATGGAAG	Hnf4a-LOF	Pdia5
chr16:35470945-35471445_TBX-LOF_C-G-303_C-G-304_PP_170_427_TATGTTGCGCTC	Tbx3-LOF	Pdia5
chr16:35470945-35471445_WT_PP_170_427_AAGCGACCGGAA	WT	Pdia5	-9.1085	-3.8303
chr16:35470945-35471445_WT_PP_170_427_Shuffle_GTACCTCAACCG	Shuffle	Shuffle
chr17:70090682-70091182_CEBP-GOF_T-C-256_A-C-258_PP_112_369_GAATACGTCTTG	Cebpa-GOF	Dlgap1	-1.06853	2.62672
chr17:70090682-70091182_CEBP-GOF_T-C-256_A-C-258_PP_60_317_GGACTAGCCTCT	Cebpa-GOF	Dlgap1		6.92515
chr17:70090682-70091182_CEBP-LOF_T-G-253_A-T-260_PP_112_369_GTAGGACTCATA	Cebpa-LOF	Dlgap1
chr17:70090682-70091182_CEBP-LOF_T-G-253_A-T-260_PP_60_317_CTTGAGCTATTC	Cebpa-LOF	Dlgap1	3.85096	-2.6398
chr17:70090682-70091182_ETS-LOF_G-T-342_A-T-343_PP_112_369_TAACAGACTACC	Ets-LOF	Dlgap1	0.307638
chr17:70090682-70091182_ETS-LOF_G-T-342_A-T-343_PP_60_317_CTAATGCCGCGT	Ets-LOF	Dlgap1	4.94555	8.23794
chr17:70090682-70091182_FOX-CEBP-HNF4-ETS-LOF_T-G-126_T-A-129_T-G-253_A-T-260_T-G-283_T-G-285_T-A-290_T-G-292_G-T-342_A-T-343_PP_112_369_CTGGTGGTAACT	Foxa1-LOF_Cebpa-LOF_Hnf4a-LOF_Ets-LOF	Dlgap1	3.82378	8.02481
chr17:70090682-70091182_FOX-CEBP-HNF4-ETS-LOF_T-G-126_T-A-129_T-G-253_A-T-260_T-G-283_T-G-285_T-A-290_T-G-292_G-T-342_A-T-343_PP_60_317_AACGCTTGCCTT	Foxa1-LOF_Cebpa-LOF_Hnf4a-LOF_Ets-LOF	Dlgap1
chr17:70090682-70091182_FOX-LOF_T-G-126_T-A-129_PP_112_369_AAGAGACTAACC	Foxa1-LOF	Dlgap1	3.05814	0.643479
chr17:70090682-70091182_FOX-LOF_T-G-126_T-A-129_PP_60_317_AAGGTGACAGCT	Foxa1-LOF	Dlgap1	1.03804	0.521967
chr17:70090682-70091182_HNF1A-GOF_A-G-66_C-T-67_A-T-68_PP_112_369_AGTCTGATGGAT	Hnf1a-GOF	Dlgap1	0.816305
chr17:70090682-70091182_HNF1A-GOF_A-G-66_C-T-67_A-T-68_PP_60_317_GAGTCCGGTTGT	Hnf1a-GOF	Dlgap1	0.917221	8.02187
chr17:70090682-70091182_HNF4A-LOF_T-G-283_T-G-285_T-A-290_T-G-292_PP_112_369_TCCATTGAAGTC	Hnf4a-LOF	Dlgap1	4.36993	-2.00353
chr17:70090682-70091182_HNF4A-LOF_T-G-283_T-G-285_T-A-290_T-G-292_PP_60_317_GTGTCAGAGTCA	Hnf4a-LOF	Dlgap1	-0.11472	-1.04836
chr17:70090682-70091182_TBX-LOF_T-C-296_C-A-298_PP_112_369_TTGTGGTCCGCA	Tbx3-LOF	Dlgap1	3.69187	0.853162
chr17:70090682-70091182_TBX-LOF_T-C-296_C-A-298_PP_60_317_CGGTATCCTAAG	Tbx3-LOF	Dlgap1		2.72849
chr17:70090682-70091182_TBX-LOF-HNF1A-GOF_A-G-66_C-T-67_A-T-68_T-C-296_C-A-298_PP_112_369_TAACATCCTTCG	Tbx3-LOF_Hnf1a-GOF	Dlgap1
chr17:70090682-70091182_TBX-LOF-HNF1A-GOF_A-G-66_C-T-67_A-T-68_T-C-296_C-A-298_PP_60_317_TCACATCCGAGG	Tbx3-LOF_Hnf1a-GOF	Dlgap1	5.76461	7.24853
chr17:70090682-70091182_TCF7-GOF_G-T-271_A-G-276_T-A-277_C-T-278_PP_112_369_ATAACGCTCTAC	Tcf7l1/2-GOF	Dlgap1	2.93333	3.71688
chr17:70090682-70091182_TCF7-GOF_G-T-271_A-G-276_T-A-277_C-T-278_PP_60_317_ACTGGTCAACGC	Tcf7l1/2-GOF	Dlgap1	4.24714	2.23712
chr17:70090682-70091182_TCF7-GOF-HNF1A-GOF_A-G-66_C-T-67_A-T-68_G-T-271_A-G-276_T-A-277_C-T-278_PP_112_369_CATGTATTGACC	Tcf7l1/2-GOF_Hnf1a-GOF	Dlgap1	3.21942	-0.309532
chr17:70090682-70091182_TCF7-GOF-HNF1A-GOF_A-G-66_C-T-67_A-T-68_G-T-271_A-G-276_T-A-277_C-T-278_PP_60_317_CCGGAATGAACG	Tcf7l1/2-GOF_Hnf1a-GOF	Dlgap1	0.610753
chr17:70090682-70091182_TCF7-GOF-HNF4-LOF-TBX-LOF_A-G-276_G-T-271_T-A-277_C-T-278_G-A-287_T-C-296_C-A-298_PP_112_369_AGATTGGAAGAG	Tcf7l1/2-GOF_Hnf4a-LOF_Tbx3-LOF	Dlgap1	-3.55529
chr17:70090682-70091182_TCF7-GOF-HNF4-LOF-TBX-LOF_A-G-276_G-T-271_T-A-277_C-T-278_G-A-287_T-C-296_C-A-298_PP_60_317_TTCAACGCCGGT	Tcf7l1/2-GOF_Hnf4a-LOF_Tbx3-LOF	Dlgap1	5.59696	3.15471
chr17:70090682-70091182_TCF7-GOF-TBX-LOF_G-T-271_A-G-276_T-A-277_C-T-278_T-C-296_C-A-298_PP_112_369_CACTACACCGTC	Tcf7l1/2-GOF_Tbx3-LOF	Dlgap1
chr17:70090682-70091182_TCF7-GOF-TBX-LOF_G-T-271_A-G-276_T-A-277_C-T-278_T-C-296_C-A-298_PP_60_317_AGAACGTCCTTG	Tcf7l1/2-GOF_Tbx3-LOF	Dlgap1	4.87853
chr17:70090682-70091182_TCF7-HNF1A-GOF-TBX-LOF_A-G-66_C-T-67_A-T-68_G-T-271_A-G-276_T-A-277_C-T-278_T-C-296_C-A-298_PP_112_369_GACAGAACAGCT	Tcf7l1/2-GOF_Hnf1a-GOF_Tbx3-LOF	Dlgap1
chr17:70090682-70091182_TCF7-HNF1A-GOF-TBX-LOF_A-G-66_C-T-67_A-T-68_G-T-271_A-G-276_T-A-277_C-T-278_T-C-296_C-A-298_PP_60_317_GATTGCTTCACC	Tcf7l1/2-GOF_Hnf1a-GOF_Tbx3-LOF	Dlgap1	6.28142	9.68025
chr17:70090682-70091182_WT_PP_112_369_GATGCTTGAGAG	WT	Dlgap1		1.96494
chr17:70090682-70091182_WT_PP_112_369_Shuffle_GGTGCTCAGATT	Shuffle	Shuffle		0.234874
chr17:70090682-70091182_WT_PP_60_317_GGAGGAGGTCTA	WT	Dlgap1	2.51764	2.61894
chr17:70090682-70091182_WT_PP_60_317_Shuffle_ACTGCGTGTCTC	Shuffle	Shuffle		6.548
chr17:78322705-78323205_CEBP-GOF_A-G-255_G-C-256_PC_170_427_CCAGCTAGAGTT	Cebpa-GOF	Crim1	-7.36569
chr17:78322705-78323205_HNF1A-GOF_T-G-392_C-T-397_G-T-400_PC_170_427_TTACTTCTCGCT	Hnf1a-GOF	Crim1	-4.39676	0.641514
chr17:78322705-78323205_HNF1A-GOF-CEBP-GOF_A-G-255_G-C-256_T-G-392_C-T-397_G-T-400_PC_170_427_GAATTGAACGCC	Hnf1a-GOF_Cebpa-GOF	Crim1
chr17:78322705-78323205_HNF1A-GOF-CEBP-GOF-TCF7-GOF_A-G-255_G-C-256_G-T-363_T-G-392_C-T-397_G-T-400_PC_170_427_CGAATAGAACAG	Hnf1a-GOF_Cebpa-GOF_Tcf7l1/2-GOF	Crim1
chr17:78322705-78323205_HNF1A-GOF-CEBP-GOF-TCF7-LOF_A-G-255_G-C-256_A-C-362_T-G-392_C-T-397_G-T-400_PC_170_427_GTCGTGCTGTGA	Hnf1a-GOF_Cebpa-GOF_Tcf7l1/2-LOF	Crim1	-5.88161	0.249749
chr17:78322705-78323205_HNF1A-GOF-CEBP-GOF-TCF7-LOF_A-G-255_G-C-256_T-G-358_T-G-359_T-G-392_C-T-397_G-T-400_PC_170_427_GGAATAACCTCA	Hnf1a-GOF_Cebpa-GOF_Tcf7l1/2-LOF	Crim1	-6.35991	-4.69973
chr17:78322705-78323205_HNF1A-GOF-TCF7-GOF_G-T-363_T-G-392_C-T-397_G-T-400_PC_170_427_TCCTAAGCAAGT	Hnf1a-GOF_Tcf7l1/2-GOF	Crim1	1.03172	2.47881
chr17:78322705-78323205_HNF1A-GOF-TCF7-LOF_A-C-362_T-G-392_C-T-397_G-T-400_PC_170_427_CGAGCGACAGTT	Hnf1a-GOF_Tcf7l1/2-LOF	Crim1	-6.50947	-4.38894
chr17:78322705-78323205_HNF1A-GOF-TCF7-LOF_T-G-358_T-G-359_T-G-392_C-T-397_G-T-400_PC_170_427_TAACCTGCTGTG	Hnf1a-GOF_Tcf7l1/2-LOF	Crim1
chr17:78322705-78323205_TCF7-GOF_G-T-363_PC_170_427_ATGCCTTCTAAC	Tcf7l1/2-GOF	Crim1
chr17:78322705-78323205_TCF7-LOF_A-C-362_PC_170_427_TAATTGTCACGG	Tcf7l1/2-LOF	Crim1	-9.6123	-1.74649
chr17:78322705-78323205_TCF7-LOF_T-G-358_T-G-359_PC_170_427_TAGCCGATCCGA	Tcf7l1/2-LOF	Crim1	-9.23495	-2.11772
chr17:78322705-78323205_WT_PC_170_427_GATGTGGAAGTC	WT	Crim1	-2.5453	-8.53379
chr17:78322705-78323205_WT_PC_170_427_Shuffle_GCACGAGAAGTC	Shuffle	Shuffle	-4.24698	-1.8622
chr19:20557222-20557722_CEBP-LOF_T-C-191_A-C-196_A-T-197_PC_115_372_AGTGGTCATCTT	Cebpa-LOF	Aldh1a1
chr19:20557222-20557722_HNF1A-GOF_A-G-118_T-A-122_A-T-125_A-T-127_PC_115_372_CCATCATAATCC	Hnf1a-GOF	Aldh1a1
chr19:20557222-20557722_HNF1A-GOF-CEBP-LOF_A-G-118_T-A-122_A-T-125_A-T-127_T-C-191_A-C-196_A-T-197_PC_115_372_CAATTAGTGCCA	Hnf1a-GOF_Cebpa-LOF	Aldh1a1
chr19:20557222-20557722_HNF1A-GOF-TCF7-LOF_A-G-118_T-A-122_A-T-125_A-T-127_A-C-323_T-C-324_PC_115_372_GAAGTCCAGCTC	Hnf1a-GOF_Tcf7l1/2-LOF	Aldh1a1
chr19:20557222-20557722_HNF1A-GOF-TCF7-LOF_A-G-118_T-A-122_A-T-125_A-T-127_A-T-327_A-C-328_PC_115_372_TTAACTTCGCAG	Hnf1a-GOF_Tcf7l1/2-LOF	Aldh1a1
chr19:20557222-20557722_TCF7-LOF_A-C-323_T-C-324_PC_115_372_TACCGTCGAAGG	Tcf7l1/2-LOF	Aldh1a1
chr19:20557222-20557722_TCF7-LOF_A-T-327_A-C-328_PC_115_372_AGAAGCTGCGTG	Tcf7l1/2-LOF	Aldh1a1
chr19:20557222-20557722_WT_PC_115_372_ACATACTTCCTC	WT	Aldh1a1	-5.4769	-4.14388
chr19:20557222-20557722_WT_PC_115_372_Shuffle_TGCAGTCGAGGT	Shuffle	Shuffle	-5.98065
chr19:30202143-30202643_HNF1A-LOF_A-C-217_A-G-221_PP_170_427_CGTCTATCTAAG	Hnf1a-LOF	Gldc	3.57376	-0.858102
chr19:30202143-30202643_TBX-LOF-HNF1-GOF_C-A-226_PP_170_427_GACAATAGTACC	Tbx3-LOF_Hnf1a-GOF	Gldc	-7.22851	-3.41269
chr19:30202143-30202643_TBX-LOF-HNF1-GOF-TBX-LOF_C-A-226_C-G-369_C-G_371_PP_170_427_CCTTCTTAATGC	Tbx3-LOF_Hnf1a-GOF_Tbx3-LOF	Gldc		-0.438572
chr19:30202143-30202643_WT_PP_170_427_Shuffle_CAGAAGACCTAC	Shuffle	Shuffle
chr19:30202143-30202643_WT_PP_170_427_TCCAAGAGAACC	WT	Gldc
chr19:43793907-43794407_ONECUT-GOF_A-G-317_PC_160_417_TCAACTCGCGCT	Onecut1-GOF	Abcc2	-0.343074	0.782972
chr19:43793907-43794407_ONECUT-GOF-TCF7-GOF_C-G-276_T-A-277_A-G-317_PC_160_417_ACACGTACAATG	Onecut1-GOF_Tcf7l1/2-GOF	Abcc2		0.256921
chr19:43793907-43794407_ONECUT-GOF-TCF7-LOF_T-A-278_A-G-317_PC_160_417_GTGGTGACAATA	Onecut1-GOF_Tcf7l1/2-LOF	Abcc2	-5.42601
chr19:43793907-43794407_TCF7-GOF_C-G-276_T-A-277_PC_160_417_GAGCGTGGACAT	Tcf7l1/2-GOF	Abcc2	-4.82778
chr19:43793907-43794407_TCF7-LOF_A-C-282_A-C-283_PC_160_417_CGTGACTCGCTA	Tcf7l1/2-LOF	Abcc2		-1.73948
chr19:43793907-43794407_TCF7-LOF_T-A-278_PC_160_417_ATAGCAGGTAGG	Tcf7l1/2-LOF	Abcc2	-1.60373	-1.97947
chr19:43793907-43794407_TCF7-LOF-ONECUT-GOF_A-C-282_A-C-283_A-G-317_PC_160_417_CTGATCCGTGCA	Tcf7l1/2-LOF_Onecut1-GOF	Abcc2	4.83828	0.0532155
chr19:43793907-43794407_WT_PC_160_417_GACGCATTCGGA	WT	Abcc2	-3.55213	-4.81407
chr19:43793907-43794407_WT_PC_160_417_Shuffle_TGGTTAGCATCC	Shuffle	Shuffle		1.78871
chr2:31453469-31453969_TBX-LOF_A-C-222_C-T-224_PP_80_337_ATGGACCGTACC	Tbx3-LOF	Ass1	-2.39209
chr2:31453469-31453969_THAP-LOF_G-C-263_G-C-284_PP_80_337_ACTAATACAGCG	Thap-LOF	Ass1	-0.599762	-0.560077
chr2:31453469-31453969_WT_PP_80_337_CCGGTGCGAATT	WT	Ass1
chr2:31453469-31453969_WT_PP_80_337_Shuffle_CTTGCTCGGTCA	Shuffle	Shuffle
chr2:65123658-65124158_FOXA-GOF_G-T-243_A-C-245_PC_120_377_CCAGCAGAAGAG	Foxa1-GOF	Cobll1	-3.04393
chr2:65123658-65124158_HNF1A-GOF_C-G-156_G-C-168_PC_120_377_CCTTACCATTCT	Hnf1a-GOF	Cobll1
chr2:65123658-65124158_HNF1A-GOF-FOXA-GOF_C-G-156_G-C-168_G-T-243_A-C-245_PC_120_377_ACGCTTCCGACA	Hnf1a-GOF_Foxa1-GOF	Cobll1		0.0839439
chr2:65123658-65124158_HNF1A-GOF-FOXA-GOF-TCF7-GOF_C-G-156_G-C-168_G-T-243_A-C-245_C-G-251_A-G-283_PC_120_377_ATCGACAAGACC	Hnf1a-GOF_Foxa1-GOF_Tcf7l1/2-GOF	Cobll1	-1.58534	2.07963
chr2:65123658-65124158_HNF1A-GOF-FOXA-GOF-TCF7-LOF_C-G-156_G-C-168_G-T-243_A-C-245_A-C-256_A-T-281_A-T-282_PC_120_377_CCAACAAGCAGG	Hnf1a-GOF_Foxa1-GOF_Tcf7l1/2-LOF	Cobll1	-5.29625	-2.28802
chr2:65123658-65124158_HNF1A-GOF-FOXA-GOF-TCF7-LOF_C-G-156_G-C-168_G-T-243_A-C-245_A-G-252_T-C-253_PC_120_377_GATATGATTGCC	Hnf1a-GOF_Foxa1-GOF_Tcf7l1/2-LOF	Cobll1		-2.73143
chr2:65123658-65124158_TCF7-GOF_C-G-251_A-G-283_PC_120_377_GATACGGATGCC	Tcf7l1/2-GOF	Cobll1	-7.21985	-0.728935
chr2:65123658-65124158_TCF7-LOF_A-C-256_A-T-281_A-T-282_PC_120_377_TCCATATTCGAC	Tcf7l1/2-LOF	Cobll1
chr2:65123658-65124158_TCF7-LOF_A-G-252_T-C-253_PC_120_377_GTCTCAATATGG	Tcf7l1/2-LOF	Cobll1	-8.17998	-5.80894
chr2:65123658-65124158_WT_PC_120_377_AATGGACTGGTG	WT	Cobll1	-8.68108	-3.34501
chr2:65123658-65124158_WT_PC_120_377_Shuffle_GTGCTATGTATC	Shuffle	Shuffle	-6.94318	-1.91005
chr22:46241428-46241728_hg38_NegCTRL_TAGAAGCCACGG	Human-neg-control	Human_neg_control	-7.00372	-5.90276
chr3:81122233-81122733_HNF1A-GOF_C-G-116_A-T-121_C-G-122_A-T-124_G-A-127_T-C-128_PC_129_386_CCTAACTACGAG	Hnf1a-GOF	Pdgfc	-2.83448	-1.59877
chr3:81122233-81122733_HNF1A-GOF-HNF4A-GOF_C-G-116_A-T-121_C-G-122_A-T-124_G-A-127_T-C-128_G-T-184_G-A-188_PC_129_386_CAGTCTATATGG	Hnf1a-GOF_Hnf4a-GOF	Pdgfc	0.145718	-0.851243
chr3:81122233-81122733_HNF1A-GOF-HNF4A-GOF-TCF7-LOF_C-G-116_A-T-121_C-G-122_A-T-124_G-A-127_T-C-128_G-T-184_G-A-188_A-T-265-A-C-266_PC_129_386_GCACAACATTAG	Hnf1a-GOF_Hnf4a-GOF_Tcf7l1/2-LOF	Pdgfc	2.91991	5.47024
chr3:81122233-81122733_HNF1A-GOF-HNF4A-GOF-TCF7-LOF_C-G-116_A-T-121_C-G-122_A-T-124_G-A-127_T-C-128_G-T-184_G-A-188_G-T-264-A-C-265_PC_129_386_CCAGAGACTTCC	Hnf1a-GOF_Hnf4a-GOF_Tcf7l1/2-LOF	Pdgfc		0.00426755
chr3:81122233-81122733_HNF1A-GOF-TCF7-GOF_C-G-116_A-T-121_C-G-122_A-T-124_G-A-127_T-C-128_G-T-179_A-G-181_G-T-184_G-A-187_G-C-188_C-G-193_G-T-195_PC_129_386_ATATCAGTCGGT	Hnf1a-GOF_Tcf7l1/2-GOF	Pdgfc	1.40625	5.76118
chr3:81122233-81122733_HNF4-GOF_G-T-184_G-A-188_PC_129_386_GAGCATAGTCTT	Hnf4a-GOF	Pdgfc	0.79118	2.46557
chr3:81122233-81122733_TCF-GOF_G-T-179_A-G-181_G-T-184_G-A-187_G-C-188_C-G-193_G-T-195_PC_129_386_TTAGAAGACGCC	Tcf7l1/2-GOF	Pdgfc	2.28916	0.474304
chr3:81122233-81122733_TCF7-LOF_A-T-265-A-C-266_PC_129_386_GCTCGTTAGACT	Tcf7l1/2-LOF	Pdgfc	-2.57148	-0.797515
chr3:81122233-81122733_TCF7-LOF_G-T-264-A-C-265_PC_129_386_CGAACCGTCCTA	Tcf7l1/2-LOF	Pdgfc
chr3:81122233-81122733_WT_PC_129_386_Shuffle_TCGCAAGGAGGA	Shuffle	Shuffle	-2.18493	1.18654
chr3:81122233-81122733_WT_PC_129_386_TGTTGGTGAGCA	WT	Pdgfc		0.294625
chr4:44116428-44116928_ONECUT-LOF_T-A-247_G-T-249_PC_160_417_AGGTCCACGCTA	Onecut1-LOF	Gne	-4.4153	-0.866184
chr4:44116428-44116928_TCF7-GOF_G-T-382_T-A-391_C-T-392_PC_160_417_CGTAGGTCTTAT	Tcf7l1/2-GOF	Gne	3.22884
chr4:44116428-44116928_TCF7-LOF_T-G-387_T-G-388_PC_160_417_ATTGATCGTGCC	Tcf7l1/2-LOF	Gne		1.15108
chr4:44116428-44116928_WT_PC_160_417_Shuffle_CGAAGGTGCAGT	Shuffle	Shuffle
chr4:44116428-44116928_WT_PC_160_417_TGTCGGAGTATC	WT	Gne		10.1007
chr4:8755262-8755762_HNF1A-GOF_G-T-305_A-G-309_C-A-313_G-C-315_PP_100_357_TGCGGTGTAGGT	Hnf1a-GOF	Chd7
chr4:8755262-8755762_HNF1A-GOF-TBX-LOF_G-C-252_T-G-255_T-A-287_A-C_291_G-T-305_A-G-309_C-A-313_G-C-315_PP_100_357_CCTATCGACTGG	Hnf1a-GOF_Tbx3-LOF	Chd7
chr4:8755262-8755762_HNF4-GOF_C-G-242_C-A-265_A-G-270_PP_100_357_CGTCGTAGAACT	Hnf4a-GOF	Chd7
chr4:8755262-8755762_HNF4-LOF_T-G-240_T-G-241_T-A-268_T-A-269_PP_100_357_TCCGCATTCTCA	Hnf4a-LOF	Chd7
chr4:8755262-8755762_TBX-GOF_G-A-250_A-G-256_G-A-257_PP_100_357_AGTGTTGTCGTG	Tbx3-GOF	Chd7	-1.58534	2.07963
chr4:8755262-8755762_TBX-GOF-HNF1A-GOF_G-A-250_A-G-256_G-A-257_G-T-305_A-G-309_C-A-313_G-C-315_PP_100_357_TCGCCTAGTCAC	Tbx3-GOF_Hnf1a-GOF	Chd7
chr4:8755262-8755762_TBX-LOF_G-C-252_T-G-255_T-A-287_A-C_291_PP_100_357_AATCCTGTGACG	Tbx3-LOF	Chd7
chr4:8755262-8755762_TCF7-GOF_G-T-263_A-T-264_A-G-270_C-A-271_C-T-272_PP_100_357_TGAAGCCAGTGC	Tcf7l1/2-GOF	Chd7
chr4:8755262-8755762_TCF7-GOF-HNF1A-GOF_G-T-263_A-T-264_A-G-270_C-A-271_C-T-272_G-T-305_A-G-309_C-A-313_G-C-315_PP_100_357_CTAGTCTTGTCA	Tcf7l1/2-GOF_Hnf1a-GOF	Chd7
chr4:8755262-8755762_TCF7-GOF-TBX-LOF_C-G-242_G-C-252_T-G-255_G-T-263_A-T-264_A-G-270_C-A-271_C-T-272_T-A-287_A-C_291_PP_100_357_TCGGAGACAACC	Tcf7l1/2-GOF_Tbx3-LOF	Chd7
chr4:8755262-8755762_TCF7-GOF-TBX-LOF-HNF1A-GOF_C-G-242_G-C-252_T-G-255_G-T-263_A-T-264_A-G-270_C-A-271_C-T-272_T-A-287_A-C_291_G-T-305_A-G-309_C-A-313_G-C-315_PP_100_357_AATTCTGTGCCA	Tcf7l1/2-GOF_Tbx3-LOF_Hnf1a-GOF	Chd7		-0.305749
chr4:8755262-8755762_WT_PP_100_357_AACTCGTGTCAA	WT	Chd7	-6.7257	-4.97992
chr4:8755262-8755762_WT_PP_100_357_Shuffle_ACATAGCAGAAC	Shuffle	Shuffle	-4.33136	-1.73243
chr5:103973311-103973811_CEBP-GOF_T-C-377_PP_160_417_ACCTAGAACGAC	Cebpa-GOF	Hsd17b13	-1.68357	0.159385
chr5:103973311-103973811_CEBP-GOF-TBX-LOF_A-T-193_G-C-197_C-A-275_T-C-377_PP_160_417_CGAGTCCATCAC	Cebpa-GOF_Tbx3-LOF	Hsd17b13	0.662217
chr5:103973311-103973811_CEBP-LOF_A-G-365_T-C-374_A-T-381_PP_160_417_TATCTGTCGCTA	Cebpa-LOF	Hsd17b13	3.41062	0.651801
chr5:103973311-103973811_ETS-LOF-A-G-365_PP_160_417_GGAACCAATCAC	Ets-LOF	Hsd17b13	0.605793	-0.298895
chr5:103973311-103973811_ONECUT-ETS-CEBP-LOF_T-C-279_A-C-282_A-G-365_T-C-374_A-T-381_PP_160_417_TCTCCTCACGTC	Onecut1-LOF_Ets-LOF_Cebpa-LOF	Hsd17b13	4.14893	1.42469
chr5:103973311-103973811_ONECUT-ETS-LOF_T-C-279_A-C-282_A-G-365_PP_160_417_ACTAACCGCGAC	Onecut1-LOF_Ets-LOF	Hsd17b13		4.69348
chr5:103973311-103973811_ONECUT-LOF_T-C-279_A-C-282_PP_160_417_GCGAAGTGATGC	Onecut1-LOF	Hsd17b13		-0.00338702
chr5:103973311-103973811_TBX-LOF_A-T-193_G-C-197_C-A-275_PP_160_417_AGGTGAACAAGC	Tbx3-LOF	Hsd17b13	0.792103	1.54709
chr5:103973311-103973811_WT_PP_160_417_CATAGAGCGGAA	WT	Hsd17b13	6.10486	1.13173
chr5:103973311-103973811_WT_PP_160_417_Shuffle_GACCGTGACTAT	Shuffle	Shuffle	-9.61039	-7.95851
chr5:123953874-123954374_FOXA-GOF_G-T-291_G-A-292_PC_135_392_GATGAACCGAAC	Foxa1-GOF	Hip1r	-0.143576	0.152789
chr5:123953874-123954374_HNF1A-GOF-TCF7-GOF_A-T-267_C-G-275_PC_135_392_TTGAACCTTGAG	Hnf1a-GOF_Tcf7l1/2-GOF	Hip1r	-6.10378	-6.14394
chr5:123953874-123954374_HNF1A-GOF-TCF7-GOF-FOX-GOF_A-T-267_C-G-275_G-T-291_G-A-292_PC_135_392_AGCGCAATTCGG	Hnf1a-GOF_Tcf7l1/2-GOF_Foxa1-GOF	Hip1r	-3.64904	2.10851
chr5:123953874-123954374_HNF1A-GOF-TCF7-LOF_A-T-267_C-T-271_A-C-274_PC_135_392_ACGCCAGGACAT	Hnf1a-GOF_Tcf7l1/2-LOF	Hip1r	-5.27214	-2.71654
chr5:123953874-123954374_HNF1A-GOF-TCF7-LOF-FOXA-GOF_A-T-267_C-T-271_A-C-274_G-T-291_G-A-292_PC_135_392_AATCTGCTGTAC	Hnf1a-GOF_Tcf7l1/2-LOF_Foxa1-GOF	Hip1r	-0.177309
chr5:123953874-123954374_TCF7-GOF_A-T-267_C-G-275_G-T-291_G-A-292_PC_135_392_GGACGTTGTGTT	Tcf7l1/2-GOF	Hip1r	-2.24426	2.84044
chr5:123953874-123954374_TCF7-GOF_A-T-267_C-G-275_PC_135_392_GTTCTGAGGTAA	Tcf7l1/2-GOF	Hip1r	-4.61256	1.15035
chr5:123953874-123954374_TCF7-LOF_PC_135_392_ATGTGTAGTTGG	Tcf7l1/2-LOF	Hip1r	-8.2729	-6.62071
chr5:123953874-123954374_WT_PC_135_392_GATTCTCTAACC	WT	Hip1r	-9.25491	-7.97693
chr5:123953874-123954374_WT_PC_135_392_Shuffle_GAGCGTAATCTA	Shuffle	Shuffle	-1.90699	-4.56283
chr6:115424394-115424894_CEBP-GOF_A-G-230_C-A-232_A-C-275_G-T-309_C-G-310_T-C-311_PC_195_452_TGCAACTGTACT	Cebpa-GOF	Pparg	-9.27977	-2.48743
chr6:115424394-115424894_CEBP-GOF-HNF1A-GOF_A-G-230_C-A-232_A-C-275_G-T-309_C-G-310_T-C-311_T-412_G-A-418_T-A-421_PC_195_452_TGTCACCTCTGG	Cebpa-GOF_Hnf1a-GOF	Pparg		2.89543
chr6:115424394-115424894_CEBP-GOF-HNF1A-GOF-TCF7-GOF_A-G-230_C-A-232_A-C-275_G-T-309_C-G-310_T-C-311_A-T-329_A-C-330_T-412_G-A-418_T-A-421_PC_195_452_GACAGTTATCGG	Cebpa-GOF_Hnf1a-GOF_Tcf7l1/2-GOF	Pparg	-6.70257
chr6:115424394-115424894_CEBP-GOF-HNF1A-GOF-TCF7-LOF_A-G-230_C-A-232_A-C-275_G-T-309_C-G-310_T-C-311_A-C-328_T-412_G-A-418_T-A-421_PC_195_452_ATTCGGTCCAGT	Cebpa-GOF_Hnf1a-GOF_Tcf7l1/2-LOF	Pparg	-2.61051
chr6:115424394-115424894_CEBP-GOF-HNF1A-GOF-TCF7-LOF_A-G-230_C-A-232_A-C-275_G-T-309_C-G-310_T-C-311_C-G-323_T-A-324_T-412_G-A-418_T-A-421_PC_195_452_CCGCTATGATCT	Cebpa-GOF_Hnf1a-GOF_Tcf7l1/2-LOF	Pparg	-9.11534	-6.79322
chr6:115424394-115424894_CEBP-GOF-TCF7-GOF_A-G-230_C-A-232_A-C-275_G-T-309_C-G-310_T-C-311_A-T-329_A-C-330_PC_195_452_AGCGTGTCCATT	Cebpa-GOF_Tcf7l1/2-GOF	Pparg	-2.59312	-2.15124
chr6:115424394-115424894_CEBP-GOF-TCF7-LOF_A-G-230_C-A-232_A-C-275_G-T-309_C-G-310_T-C-311_A-C-328_PC_195_452_GTTCGAGCCTAA	Cebpa-GOF_Tcf7l1/2-LOF	Pparg	-2.24772
chr6:115424394-115424894_CEBP-GOF-TCF7-LOF_A-G-230_C-A-232_A-C-275_G-T-309_C-G-310_T-C-311_C-G-323_T-A-324_PC_195_452_TTGTGACGGTGT	Cebpa-GOF_Tcf7l1/2-LOF	Pparg		-9.06749
chr6:115424394-115424894_HNF1A-GOF_C-T-412_G-A-418_T-A-421_PC_195_452_TCGGATTAACTC	Hnf1a-GOF	Pparg
chr6:115424394-115424894_HNF1A-GOF-TCF7-GOF_A-T-329_A-C-330_C-T-412_G-A-418_T-A-421_PC_195_452_CCGGTTACATGA	Hnf1a-GOF_Tcf7l1/2-GOF	Pparg	-0.335256	-0.90467
chr6:115424394-115424894_HNF1A-GOF-TCF7-LOF_A-C-328_C-T-412_G-A-418_T-A-421_PC_195_452_GAGAAGGTAGAA	Hnf1a-GOF_Tcf7l1/2-LOF	Pparg	-10.4151	-9.03184
chr6:115424394-115424894_HNF1A-GOF-TCF7-LOF_C-G-323_T-A-324_C-T-412_G-A-418_T-A-421_PC_195_452_ACCTCCGAATGG	Hnf1a-GOF_Tcf7l1/2-LOF	Pparg		-4.13199
chr6:115424394-115424894_TCF7-GOF_A-T-329_A-C-330_PC_195_452_TCGCTTATCGGA	Tcf7l1/2-GOF	Pparg	-8.41765	-3.68172
chr6:115424394-115424894_TCF7-LOF_A-C-328_PC_195_452_ACTTCGCAGAGA	Tcf7l1/2-LOF	Pparg	-2.77912
chr6:115424394-115424894_TCF7-LOF_C-G-323_T-A-324_PC_195_452_ATGGTCAGCCTA	Tcf7l1/2-LOF	Pparg		-8.40703
chr6:115424394-115424894_WT_PC_195_452_GTGACCATTAAC	WT	Pparg
chr6:115424394-115424894_WT_PC_195_452_Shuffle_GAGCTTATCGCA	Shuffle	Shuffle		-2.29167
chr7:140756424-140756924_FOXA-LOF_T-G-327_T-A-330_PC_129_386_AGATCCACAATG	Foxa1-LOF	Cyp2e1	-0.0344426
chr7:140756424-140756924_FOXA-LOF_T-G-327_T-A-330_PC_160_417_GGAATCTAGTGG	Foxa1-LOF	Cyp2e1	-8.90772	-6.0899
chr7:140756424-140756924_HNF1A-GOF_G-T-217_A-T-218_T-A-227_PC_129_386_GCCGCTTATCGA	Hnf1a-GOF	Cyp2e1	4.00469	8.40943
chr7:140756424-140756924_HNF1A-GOF_G-T-217_A-T-218_T-A-227_PC_160_417_AAGAGCATCGCA	Hnf1a-GOF	Cyp2e1	-8.84489	-7.57275
chr7:140756424-140756924_HNF1A-LOF_T-G-225_T-G-228_PC_129_386_CTGAGGTAGAGT	Hnf1a-LOF	Cyp2e1	-0.269986	7.19448
chr7:140756424-140756924_HNF1A-LOF_T-G-225_T-G-228_PC_160_417_ACCTGTTAAGAG	Hnf1a-LOF	Cyp2e1	-3.81369	-3.29264
chr7:140756424-140756924_HNF1A-LOF-HNF4A-LOF-FOXA-LOF_T-G-225_T-G-228_A-T-302_G-A-307_T-G-327_T-A-330_PC_129_386_TATAGAGGAAGC	Hnf1a-LOF_Hnf4a-LOF_Foxa1-LOF	Cyp2e1	2.85651
chr7:140756424-140756924_HNF1A-LOF-HNF4A-LOF-FOXA-LOF_T-G-225_T-G-228_A-T-302_G-A-307_T-G-327_T-A-330_PC_160_417_CATCCAAGCGCA	Hnf1a-LOF_Hnf4a-LOF_Foxa1-LOF	Cyp2e1	-3.51497
chr7:140756424-140756924_HNF4A-GOF_C-T-305_PC_129_386_ACGATCTTGCCA	Hnf4a-GOF	Cyp2e1	4.38896	6.87039
chr7:140756424-140756924_HNF4A-GOF_C-T-305_PC_160_417_CCTGAGCAAGAG	Hnf4a-GOF	Cyp2e1	0.872767	9.60866
chr7:140756424-140756924_HNF4A-LOF_A-T-302_G-A-307_PC_129_386_GAATCTCGTTAG	Hnf4a-LOF	Cyp2e1	2.66993	0.924811
chr7:140756424-140756924_HNF4A-LOF_A-T-302_G-A-307_PC_160_417_GAATATGTGGAC	Hnf4a-LOF	Cyp2e1	-6.65029
chr7:140756424-140756924_TCF7-GOF-HNF1A-GOF_G-T-217_T-A-227_C-T-305_T-A-308_C-T-309_PC_129_386_GAGAAGAGGAGC	Tcf7l1/2-GOF_Hnf1a-GOF	Cyp2e1	5.43248	9.71182
chr7:140756424-140756924_TCF7-GOF-HNF1A-GOF_G-T-217_T-A-227_C-T-305_T-A-308_C-T-309_PC_160_417_GTACGCTGAAGG	Tcf7l1/2-GOF_Hnf1a-GOF	Cyp2e1
chr7:140756424-140756924_TCF7-HNF4-LOF_C-G-288_A-G-293_PC_129_386_CCATCATTAGTG	Tcf7l1/2-LOF_Hnf4a-LOF	Cyp2e1	5.46276	5.76568
chr7:140756424-140756924_TCF7-HNF4-LOF_C-G-288_A-G-293_PC_160_417_TATACGAACGCT	Tcf7l1/2-LOF_Hnf4a-LOF	Cyp2e1	-6.16856	-3.60858
chr7:140756424-140756924_TCF7-LOF_A-G-293_PC_129_386_ACGATTCATTCC	Tcf7l1/2-LOF	Cyp2e1	-0.654569
chr7:140756424-140756924_TCF7-LOF_A-G-293_PC_160_417_CATGATATAGCC	Tcf7l1/2-LOF	Cyp2e1	-1.68955	-3.82263
chr7:140756424-140756924_TCF7-LOF-HNF4A-GOF-HNF1A-GOF_G-T-217_T-A-227_A-G-293_C-T-305_PC_129_386_GTAGTGATTAGG	Tcf7l1/2-LOF_Hnf4a-GOF_Hnf1a-GOF	Cyp2e1	6.05905	8.55697
chr7:140756424-140756924_TCF7-LOF-HNF4A-GOF-HNF1A-GOF_G-T-217_T-A-227_A-G-293_C-T-305_PC_160_417_ATAATACCGCAC	Tcf7l1/2-LOF_Hnf4a-GOF_Hnf1a-GOF	Cyp2e1
chr7:140756424-140756924_WT_PC_129_386_GTTCTTACCTCT	WT	Cyp2e1	3.87934
chr7:140756424-140756924_WT_PC_129_386_Shuffle_GATCTCCGAACT	Shuffle	Shuffle	3.79468
chr7:140756424-140756924_WT_PC_160_417_CTTGTTCTGTTC	WT	Cyp2e1	3.56357
chr7:140756424-140756924_WT_PC_160_417_Shuffle_TCACCGAACCGT	Shuffle	Shuffle
chr7:26843348-26843848_CEBP-GOF_C-G-194_C-A-196_PC_220_477_GGTACTGCATCG	Cebpa-GOF	Cyp2a5	0.99811
chr7:26843348-26843848_CEBP-GOF_C-G-194_C-A-196_PC_80_337_GAGGAGCTACCA	Cebpa-GOF	Cyp2a5	4.64589	6.16352
chr7:26843348-26843848_FOX-LOF-HNF1A-GOF_T-G-420_C-A-424_G-A-430_T-C-432_PC_220_477_CGGTCTGTAAGC	Foxa1-LOF_Hnf1a-GOF	Cyp2a5	-3.41553	-0.371443
chr7:26843348-26843848_FOX-LOF-HNF1A-GOF_T-G-420_C-A-424_G-A-430_T-C-432_PC_80_337_CAATAACCACGG	Foxa1-LOF_Hnf1a-GOF	Cyp2a5	3.07595	7.59146
chr7:26843348-26843848_FOX-LOF-HNF1A-GOF-TCF7-GOF_G-A-230_A-T-231_T-G-420_C-A-424_G-A-430_T-C-432_PC_220_477_TGTGGTACTAGA	Foxa1-LOF_Hnf1a-GOF_Tcf7l1/2-GOF	Cyp2a5		2.55459
chr7:26843348-26843848_FOX-LOF-HNF1A-GOF-TCF7-GOF_G-A-230_A-T-231_T-G-420_C-A-424_G-A-430_T-C-432_PC_80_337_AAGTCTGGAAGC	Foxa1-LOF_Hnf1a-GOF_Tcf7l1/2-GOF	Cyp2a5	3.65985	7.9735
chr7:26843348-26843848_FOX-LOF-HNF1A-GOF-TCF7-LOF_A-G-275_T-G-276_T-G-420_C-A-424_G-A-430_T-C-432_PC_220_477_ACCAAGCATCAT	Foxa1-LOF_Hnf1a-GOF_Tcf7l1/2-LOF	Cyp2a5
chr7:26843348-26843848_FOX-LOF-HNF1A-GOF-TCF7-LOF_A-G-275_T-G-276_T-G-420_C-A-424_G-A-430_T-C-432_PC_80_337_GCCACATAATTG	Foxa1-LOF_Hnf1a-GOF_Tcf7l1/2-LOF	Cyp2a5	1.37576	-1.40094
chr7:26843348-26843848_FOX-LOF-HNF1A-GOF-TCF7-LOF_T-C-272_T-C-273_T-G-420_C-A-424_G-A-430_T-C-432_PC_220_477_CGCCATACTCTC	Foxa1-LOF_Hnf1a-GOF_Tcf7l1/2-LOF	Cyp2a5	-4.56304	-1.11764
chr7:26843348-26843848_FOX-LOF-HNF1A-GOF-TCF7-LOF_T-C-272_T-C-273_T-G-420_C-A-424_G-A-430_T-C-432_PC_80_337_ACGCACACTAAT	Foxa1-LOF_Hnf1a-GOF_Tcf7l1/2-LOF	Cyp2a5	-3.01954	6.14895
chr7:26843348-26843848_TCF7-GOF_G-A-230_A-T-231_PC_220_477_TTCTTCGCGGTC	Tcf7l1/2-GOF	Cyp2a5	0.22432
chr7:26843348-26843848_TCF7-GOF_G-A-230_A-T-231_PC_80_337_CAGGAGAGTCGA	Tcf7l1/2-GOF	Cyp2a5	3.08755	-0.603734
chr7:26843348-26843848_TCF7-LOF_A-G-275_T-G-276_PC_220_477_CCTTAGTGTATC	Tcf7l1/2-LOF	Cyp2a5		-2.74613
chr7:26843348-26843848_TCF7-LOF_A-G-275_T-G-276_PC_80_337_GTCAACCGCGAT	Tcf7l1/2-LOF	Cyp2a5	-4.20292	0.526394
chr7:26843348-26843848_TCF7-LOF_T-C-272_T-C-273_PC_220_477_GACGAGATGACC	Tcf7l1/2-LOF	Cyp2a5		0.246538
chr7:26843348-26843848_TCF7-LOF_T-C-272_T-C-273_PC_80_337_GCAACGCTTCAA	Tcf7l1/2-LOF	Cyp2a5	3.96057	-3.3488
chr7:26843348-26843848_WT_PC_220_477_AGATAACCTTGG	WT	Cyp2a5	-1.28718	1.9096
chr7:26843348-26843848_WT_PC_220_477_Shuffle_TCTACTGGTGAA	Shuffle	Shuffle		-0.960727
chr7:26843348-26843848_WT_PC_80_337_CTGAACTAAGGA	WT	Cyp2a5	4.29234	8.11651
chr7:26843348-26843848_WT_PC_80_337_Shuffle_AAGACAGCACTC	Shuffle	Shuffle		-4.77917
chr8:106588720-106589220_FOXA-LOF_T-A-328_PP_129_386_GCTAACCTTGCG	Foxa1-LOF	Cdh1	2.65659	7.24649
chr8:106588720-106589220_FOXA-LOF_T-A-328_PP_60_317_TTAGCCACACTT	Foxa1-LOF	Cdh1
chr8:106588720-106589220_HNF1A-FOXA-LOF_A-C-297_T-C_301_T-A-328_PP_129_386_CTCTTCGCACGT	Hnf1a-LOF_Foxa1-LOF	Cdh1	3.54096	5.84095
chr8:106588720-106589220_HNF1A-FOXA-LOF_A-C-297_T-C_301_T-A-328_PP_60_317_GTAGGAGACTTC	Hnf1a-LOF_Foxa1-LOF	Cdh1	4.01297	0.180065
chr8:106588720-106589220_HNF1A-GOF_T-A-300_PP_129_386_TGGTTCGACGGA	Hnf1a-GOF	Cdh1	2.7377	6.8382
chr8:106588720-106589220_HNF1A-GOF_T-A-300_PP_60_317_GGTCGATCCTGA	Hnf1a-GOF	Cdh1		3.00855
chr8:106588720-106589220_HNF1A-GOF-TBX-LOF_G-C-72_T-C-73_A-C-79_G-C-80_C-T-169_T-C-171_C-G_345_T-A-300_PP_129_386_TGTGAGTGTTGC	Hnf1a-GOF_Tbx3-LOF	Cdh1	4.51532	7.294
chr8:106588720-106589220_HNF1A-GOF-TBX-LOF_G-C-72_T-C-73_A-C-79_G-C-80_C-T-169_T-C-171_C-G_345_T-A-300_PP_60_317_GAATGAACTAGG	Hnf1a-GOF_Tbx3-LOF	Cdh1	4.55477
chr8:106588720-106589220_HNF1A-LOF_A-C-297_T-C_301_PP_129_386_TGAATACAGGAG	Hnf1a-LOF	Cdh1	3.40494
chr8:106588720-106589220_HNF1A-LOF_A-C-297_T-C_301_PP_60_317_TACTACCTCCGA	Hnf1a-LOF	Cdh1	-0.919779	-1.16301
chr8:106588720-106589220_TBX-GOF_T-G-83_T-162_A-T-163_G-C-166_PP_129_386_GTATGACGGTAA	Tbx3-GOF	Cdh1	4.46862	3.24409
chr8:106588720-106589220_TBX-GOF_T-G-83_T-162_A-T-163_G-C-166_PP_60_317_CTATATGACGAC	Tbx3-GOF	Cdh1		-0.144244
chr8:106588720-106589220_TBX-GOF-HNF1A-GOF_T-G-83_G-T-162_A-T-163_G-C-166_T-A-300_PP_129_386_GATTAACCTGCG	Tbx3-GOF_Hnf1a-GOF	Cdh1	2.48371	1.45772
chr8:106588720-106589220_TBX-GOF-HNF1A-GOF_T-G-83_G-T-162_A-T-163_G-C-166_T-A-300_PP_60_317_GAGCAGACGGTT	Tbx3-GOF_Hnf1a-GOF	Cdh1		2.08927
chr8:106588720-106589220_TBX-LOF_G-C-72_T-C-73_A-C-79_G-C-80_C-T-169_T-C-171_C-G_345_PP_129_386_TGAAGGTGGTCG	Tbx3-LOF	Cdh1
chr8:106588720-106589220_TBX-LOF_G-C-72_T-C-73_A-C-79_G-C-80_C-T-169_T-C-171_C-G_345_PP_60_317_CGACTGTTCTCC	Tbx3-LOF	Cdh1	4.86164	1.99953
chr8:106588720-106589220_WT_PP_129_386_AGGACTGGTAGA	WT	Cdh1	3.69225	0.00753293
chr8:106588720-106589220_WT_PP_129_386_Shuffle_TTCGGACACGTA	Shuffle	Shuffle	-9.80477	-9.09347
chr8:106588720-106589220_WT_PP_60_317_CCGTATGCAGCT	WT	Cdh1	-2.85024	-1.19428
chr8:106588720-106589220_WT_PP_60_317_Shuffle_TCACGCCTAATA	Shuffle	Shuffle		-4.28822
chr8:106606164-106606664_HNF1A-ETS-LOF_G-C-158_A-C-160_A-C-281_A-T_289_PP_100_357_CGCACTAAGCAA	Hnf1a-LOF_Ets-LOF	Cdh1	-10.0889	-7.77226
chr8:106606164-106606664_HNF1A-GOF_C-A-282_A-T-283_C-T-286_PP_100_357_GAATAGGTCTCA	Hnf1a-GOF	Cdh1	-8.00305	-6.05305
chr8:106606164-106606664_HNF1A-GOF-TBX-LOF_A-T-139_T-C-142_C-A-282_A-T-283_C-T-286_PP_100_357_GACACTATCTCC	Hnf1a-GOF_Tbx3-LOF	Cdh1		-2.63909
chr8:106606164-106606664_HNF1A-LOF_A-C-281_A-T_289_PP_100_357_GAGTCTTAGCTT	Hnf1a-LOF	Cdh1
chr8:106606164-106606664_TBX-LOF_A-T-139_T-C-142_PP_100_357_TTGAAGGTTGTG	Tbx3-LOF	Cdh1	-8.58585	-3.67227
chr8:106606164-106606664_WT_PP_100_357_GTCTAAGTGTTG	WT	Cdh1
chr8:106606164-106606664_WT_PP_100_357_Shuffle_CTATCCAATCCG	Shuffle	Shuffle		0.496163
chr8:38657024-38657524_HNF1A-GOF_A-G-192_A-T-193_T-A-196_C-G-198_PC_131_388_CTGTCATGCGAT	Hnf1a-GOF	Sgcz	-5.88776	0.563539
chr8:38657024-38657524_HNF1A-GOF-TCF7-GOF_A-G-192_A-T-193_T-A-196_C-G-198_G-T-290_PC_131_388_GTGCCAAGCGTA	Hnf1a-GOF_Tcf7l1/2-GOF	Sgcz	4.29347
chr8:38657024-38657524_HNF1A-GOF-TCF7-LOF_A-G-192_A-T-193_T-A-196_C-G-198_A-C-319_T-A-320_PC_131_388_CTAACGACACCT	Hnf1a-GOF_Tcf7l1/2-LOF	Sgcz	0.544579
chr8:38657024-38657524_HNF1A-GOF-TCF7-LOF_A-G-192_A-T-193_T-A-196_C-G-198_C-G-321_A-G-322_PC_131_388_GCTGTAAGTAGA	Hnf1a-GOF_Tcf7l1/2-LOF	Sgcz		-1.67044
chr8:38657024-38657524_TCF7-GOF_G-T-290_PC_131_388_ACAGGACCGCTT	Tcf7l1/2-GOF	Sgcz		0.330688
chr8:38657024-38657524_TCF7-LOF_A-C-319_T-A-320_PC_131_388_ATTACCGAAGGA	Tcf7l1/2-LOF	Sgcz	-2.39759	-1.69071
chr8:38657024-38657524_TCF7-LOF_C-G-321_A-G-322_PC_131_388_GGTCGCTATACG	Tcf7l1/2-LOF	Sgcz		1.58918
chr8:38657024-38657524_WT_PC_131_388_GTTAAGTGGAAG	WT	Sgcz		-1.57271
chr8:38657024-38657524_WT_PC_131_388_Shuffle_TGGTAGTGCGAT	Shuffle	Shuffle		-3.35998
chr8:48535773-48536273_HNF1A-GOF_C-T-438_A-T-441_T-C-448_PC_191_448_CTCTCTATCGTC	Hnf1a-GOF	Tenm3
chr8:48535773-48536273_HNF4-LOF_C-T-229_A-T-231_PC_191_448_GCGTTGAAGACT	Hnf4a-LOF	Tenm3	-2.59296
chr8:48535773-48536273_ONECUT-GOF_T-G-198_PC_191_448_TCACCTATATGG	Onecut1-GOF	Tenm3	6.10813	-1.36036
chr8:48535773-48536273_ONECUT-GOF-TCF7-GOF_T-G-198_G-T-228_PC_191_448_AGGAAGAGCGTT	Onecut1-GOF_Tcf7l1/2-GOF	Tenm3		6.21067
chr8:48535773-48536273_ONECUT-GOF-TCF7-GOF-HNF1A-GOF_T-G-198_G-T-228_C-T-438_A-T-441_T-C-448_PC_191_448_AAGTTGAGGAAG	Onecut1-GOF_Tcf7l1/2-GOF_Hnf1a-GOF	Tenm3
chr8:48535773-48536273_ONECUT-GOF-TCF7-LOF_T-G-198_A-G-274_T-A-275_PC_191_448_TTGATCTACAGG	Onecut1-GOF_Tcf7l1/2-LOF	Tenm3	-6.72648	-6.80636
chr8:48535773-48536273_ONECUT-GOF-TCF7-LOF_T-G-198_T-G-270_G-C-273_PC_191_448_AAGAAGCCAATC	Onecut1-GOF_Tcf7l1/2-LOF	Tenm3		-1.39643
chr8:48535773-48536273_ONECUT-GOF-TCF7-LOF-HNF1A-GOF_T-G-198_A-G-274_T-A-275_C-T-438_A-T-441_T-C-448_PC_191_448_TGGTTCCTATGT	Onecut1-GOF_Tcf7l1/2-LOF_Hnf1a-GOF	Tenm3	-9.06979	-5.98501
chr8:48535773-48536273_ONECUT-GOF-TCF7-LOF-HNF1A-GOF_T-G-198_T-G-270_G-C-273_C-T-438_A-T-441_T-C-448_PC_191_448_TAGTGATTGCTG	Onecut1-GOF_Tcf7l1/2-LOF_Hnf1a-GOF	Tenm3	-6.76109	-5.50122
chr8:48535773-48536273_ONECUT-GOF-TCF7-LOF-HNF4-LOF_T-G-198_C-T-229_A-T-231_T-G-270_G-C-273_PC_191_448_CAACGCTCCGAA	Onecut1-GOF_Tcf7l1/2-LOF_Hnf4a-LOF	Tenm3	-6.92187
chr8:48535773-48536273_TCF7-GOF_G-T-228_PC_191_448_TCGCTGATTGTA	Tcf7l1/2-GOF	Tenm3	-6.15055	-3.86071
chr8:48535773-48536273_TCF7-LOF_A-G-274_T-A-275_PC_191_448_CTCTAAGCCGCA	Tcf7l1/2-LOF	Tenm3		-2.19962
chr8:48535773-48536273_TCF7-LOF_T-G-270_G-C-273_PC_191_448_ACAACAACCAAC	Tcf7l1/2-LOF	Tenm3		-2.93698
chr8:48535773-48536273_WT_PC_191_448_Shuffle_ACCTACACGTCA	Shuffle	Shuffle		-1.28855
chr8:48535773-48536273_WT_PC_191_448_TCGGTCGCGTAA	WT	Tenm3	-5.63149	0.57968
LTV1_ETS-GOF_A-T-209_CTRL_121_378_ATGGATCTCAAC	Ets-GOF	LTV1
LTV1_ETS-GOF_T-G-357_CTRL_121_378_GAAGAGCGCACT	Ets-GOF	LTV1
LTV1_ETS-LOF_A-C-207_CTRL_121_378_GAAGCGATTAAG	Ets-LOF	LTV1
LTV1_ETS-LOF_C-G-355_CTRL_121_378_GCTAACACGCCT	Ets-LOF	LTV1
LTV1_WT_CTRL_121_378_CCTCAATTCACC	WT	LTV1

## Sheet: Figure 8e
UMAP_1	UMAP_2	Cell type
-7.04242	8.3764	Fibroblast
9.37831	5.33109	Hepatocyte
9.91378	9.24508	Hepatocyte
11.0477	10.2583	Hepatocyte
9.44679	11.7584	Hepatocyte
11.0084	6.92224	Hepatocyte
8.9412	8.28878	Hepatocyte
11.6856	8.12097	Hepatocyte
7.77889	10.4673	Hepatocyte
10.478	10.4788	Hepatocyte
8.43948	9.74729	Hepatocyte
9.03609	10.5821	Hepatocyte
10.2809	7.09501	Hepatocyte
9.23982	11.83	Hepatocyte
10.0003	12.1035	Hepatocyte
-6.60202	9.36676	Fibroblast
7.6112	11.3586	Hepatocyte
10.7054	8.90659	Hepatocyte
8.38501	8.96613	Hepatocyte
9.89757	7.9985	Hepatocyte
8.42645	8.88445	Hepatocyte
13.3355	7.1777	Hepatocyte
12.3844	7.98395	Hepatocyte
8.73707	11.1291	Hepatocyte
10.5739	9.0114	Hepatocyte
9.94747	8.31318	Hepatocyte
13.841	8.35795	Hepatocyte
12.6234	8.84853	Hepatocyte
11.3925	11.1682	Hepatocyte
9.77849	10.3181	Hepatocyte
9.66927	8.88952	Hepatocyte
11.149	10.2166	Hepatocyte
9.6142	11.3108	Hepatocyte
10.2135	10.3164	Hepatocyte
12.1378	9.67316	Hepatocyte
11.1813	6.62117	Hepatocyte
2.71181	-2.68212	Endothelial
9.8908	9.01434	Hepatocyte
9.62885	9.10861	Hepatocyte
9.90907	7.96578	Hepatocyte
8.02163	10.3694	Hepatocyte
11.5163	7.97349	Hepatocyte
10.9138	9.07042	Hepatocyte
8.95207	10.3776	Hepatocyte
7.67262	11.6301	Hepatocyte
11.7311	6.73013	Hepatocyte
9.73952	9.35548	Hepatocyte
12.1028	11.7085	Hepatocyte
10.4326	12.3142	Hepatocyte
9.69938	11.303	Hepatocyte
13.2536	8.22651	Hepatocyte
11.5243	7.94164	Hepatocyte
8.9925	8.5048	Hepatocyte
11.0344	6.16483	Hepatocyte
10.1372	8.49823	Hepatocyte
13.5527	9.48636	Hepatocyte
14.0935	8.43693	Hepatocyte
8.53009	11.7454	Hepatocyte
8.32479	12.1542	Hepatocyte
13.0943	6.71621	Hepatocyte
7.61696	10.1684	Hepatocyte
8.63071	9.76168	Hepatocyte
9.63798	8.64985	Hepatocyte
11.6217	7.41694	Hepatocyte
11.8048	8.97596	Hepatocyte
11.5346	8.81754	Hepatocyte
7.80461	11.6415	Hepatocyte
11.131	6.96379	Hepatocyte
11.5627	6.9411	Hepatocyte
14.2124	8.16801	Hepatocyte
13.214	8.59986	Hepatocyte
10.1112	8.5207	Hepatocyte
9.68283	9.97061	Hepatocyte
8.04109	10.4218	Hepatocyte
8.88634	11.2667	Hepatocyte
9.07545	10.7003	Hepatocyte
9.94885	7.6511	Hepatocyte
10.3895	11.2511	Hepatocyte
10.6086	11.1701	Hepatocyte
10.7583	10.3472	Hepatocyte
9.41873	10.1517	Hepatocyte
11.1658	8.08705	Hepatocyte
10.2554	10.1096	Hepatocyte
9.30081	11.0797	Hepatocyte
13.1969	9.59671	Hepatocyte
11.4679	8.72076	Hepatocyte
7.61489	10.6989	Hepatocyte
10.3932	11.4225	Hepatocyte
9.98656	9.44633	Hepatocyte
11.2917	7.55897	Hepatocyte
12.9788	6.94072	Hepatocyte
11.0328	11.1109	Hepatocyte
12.4918	8.8282	Hepatocyte
8.72512	8.88152	Hepatocyte
11.1013	10.7735	Hepatocyte
10.291	9.0399	Hepatocyte
10.2865	8.90119	Hepatocyte
9.47084	6.00205	BEC
9.51404	9.65546	Hepatocyte
10.797	8.2763	Hepatocyte
12.4714	8.30798	Hepatocyte
11.3616	8.15295	Hepatocyte
9.50636	9.80556	Hepatocyte
9.81759	10.3645	Hepatocyte
12.3905	7.75124	Hepatocyte
-7.74886	7.75904	Fibroblast
9.66503	7.31861	Hepatocyte
9.66874	9.1802	Hepatocyte
11.5298	11.6585	Hepatocyte
10.9677	7.97809	Hepatocyte
10.8806	8.76275	Hepatocyte
12.049	8.16056	Hepatocyte
10.9464	9.26681	Hepatocyte
10.6435	9.03933	Hepatocyte
9.42794	9.47926	Hepatocyte
10.6079	10.2201	Hepatocyte
7.62494	11.0885	Hepatocyte
11.5677	12.1983	Hepatocyte
12.7737	9.495	Hepatocyte
9.43352	10.3885	Hepatocyte
10.7087	11.9412	Hepatocyte
10.567	11.2465	Hepatocyte
8.29231	8.51386	Hepatocyte
9.65935	5.77287	Hepatocyte
11.0472	7.67051	Hepatocyte
11.5036	6.32404	Hepatocyte
12.827	9.65344	Hepatocyte
10.8311	8.85256	Hepatocyte
11.1936	10.9236	Hepatocyte
12.8458	7.07697	Hepatocyte
11.8382	6.67265	Hepatocyte
10.8298	8.94953	Hepatocyte
12.5828	8.74499	Hepatocyte
-6.26058	9.05622	Fibroblast
11.4507	11.1829	Hepatocyte
9.49452	7.44598	Hepatocyte
12.7848	9.19335	Hepatocyte
12.3016	9.50959	Hepatocyte
8.93569	9.14163	Hepatocyte
9.72619	10.3459	Hepatocyte
10.8093	10.7677	Hepatocyte
11.8696	10.547	Hepatocyte
10.7576	8.02493	Hepatocyte
10.9089	9.16437	Hepatocyte
10.7802	10.7581	Hepatocyte
12.6864	7.81973	Hepatocyte
13.2359	6.43035	Hepatocyte
11.8934	10.0387	Hepatocyte
9.20069	9.84413	Hepatocyte
9.81783	11.2976	Hepatocyte
12.7553	9.91738	Hepatocyte
10.2086	7.52379	Hepatocyte
12.1219	11.3066	Hepatocyte
12.1219	11.5702	Hepatocyte
12.1527	8.25576	Hepatocyte
9.40397	10.7542	Hepatocyte
10.7864	9.54795	Hepatocyte
9.96835	10.372	Hepatocyte
13.9211	7.92502	Hepatocyte
12.7437	10.203	Hepatocyte
12.0667	8.5156	Hepatocyte
12.9458	9.53223	Hepatocyte
11.2041	9.5375	Hepatocyte
9.0463	8.24052	Hepatocyte
-6.8841	8.22895	Fibroblast
8.63532	11.4356	Hepatocyte
11.9388	11.6201	Hepatocyte
13.5614	10.0394	Hepatocyte
8.39619	8.3176	Hepatocyte
9.82955	7.99555	Hepatocyte
8.30953	10.0868	Hepatocyte
8.83651	10.6107	Hepatocyte
11.4803	10.3085	Hepatocyte
9.23329	10.5626	Hepatocyte
11.0656	8.54922	Hepatocyte
11.327	11.3656	Hepatocyte
13.0981	6.95086	Hepatocyte
8.46817	8.4903	Hepatocyte
9.19888	10.6468	Hepatocyte
7.62592	11.2909	Hepatocyte
10.1141	10.9783	Hepatocyte
13.8975	8.4897	Hepatocyte
11.1153	11.167	Hepatocyte
9.38467	6.28458	BEC
9.26632	5.62113	Hepatocyte
10.5879	9.45889	Hepatocyte
10.101	8.10621	Hepatocyte
8.23026	10.4499	Hepatocyte
8.33637	10.8725	Hepatocyte
12.6787	9.70424	Hepatocyte
7.86547	10.5979	Hepatocyte
9.52267	6.40443	Hepatocyte
9.301	5.29308	Hepatocyte
7.03949	-3.53391	Immune
11.2622	8.9777	Hepatocyte
10.415	9.50286	Hepatocyte
12.4738	9.77565	Hepatocyte
7.78864	11.6595	Hepatocyte
11.7616	9.01151	Hepatocyte
10.619	6.78975	Hepatocyte
13.4529	7.60597	Hepatocyte
11.2506	7.48861	Hepatocyte
9.3817	10.6415	Hepatocyte
8.68557	9.38452	Hepatocyte
11.4346	7.63202	Hepatocyte
2.73684	-2.38693	Endothelial
8.67964	11.562	Hepatocyte
12.6254	9.0363	Hepatocyte
8.53203	11.0485	Hepatocyte
9.27552	9.32668	Hepatocyte
3.03663	-2.61966	Endothelial
-7.4146	8.87527	Fibroblast
10.9904	6.38278	Hepatocyte
13.1431	6.43193	Hepatocyte
9.04856	8.23396	Hepatocyte
11.1728	10.3374	Hepatocyte
7.66996	10.2296	Hepatocyte
10.1735	10.7834	Hepatocyte
11.1568	10.0805	Hepatocyte
-7.63842	8.4246	Fibroblast
11.6084	11.4972	Hepatocyte
9.76715	8.49934	Hepatocyte
13.6654	10.1425	Hepatocyte
8.16942	9.45058	Hepatocyte
7.78611	9.38441	Hepatocyte
8.29423	11.8895	Hepatocyte
11.3337	7.25537	Hepatocyte
11.947	8.12262	Hepatocyte
9.12074	11.0321	Hepatocyte
9.21072	6.39822	BEC
12.3656	8.06002	Hepatocyte
10.9659	9.04011	Hepatocyte
10.6728	8.85511	Hepatocyte
11.2625	11.1427	Hepatocyte
10.9578	8.55134	Hepatocyte
2.56763	-3.04307	Endothelial
8.4945	11.3622	Hepatocyte
2.79159	-3.16785	Endothelial
11.8999	7.23727	Hepatocyte
10.9614	11.7815	Hepatocyte
10.8392	7.39919	Hepatocyte
8.95478	8.32217	Hepatocyte
7.89293	11.8772	Hepatocyte
11.3977	6.45457	Hepatocyte
10.2728	8.36659	Hepatocyte
9.24601	6.601	Hepatocyte
8.34498	9.26518	Hepatocyte
12.4034	11.2262	Hepatocyte
12.3199	10.1141	Hepatocyte
8.69903	9.21354	Hepatocyte
8.7241	8.13008	Hepatocyte
12.5692	9.15899	Hepatocyte
11.6262	9.06958	Hepatocyte
7.42753	11.4225	Hepatocyte
7.72009	10.4707	Hepatocyte
-7.23493	8.88833	Fibroblast
13.1939	9.69516	Hepatocyte
8.44818	10.5626	Hepatocyte
-6.753	9.33836	Fibroblast
9.37149	6.86753	Hepatocyte
9.63175	10.3492	Hepatocyte
8.9431	10.3668	Hepatocyte
8.80342	8.22978	Hepatocyte
3.11895	-2.69209	Endothelial
12.2289	10.836	Hepatocyte
11.3718	9.5196	Hepatocyte
9.338	5.24885	Hepatocyte
-7.72532	7.84236	Fibroblast
10.6203	10.1975	Hepatocyte
8.08657	12.158	Hepatocyte
11.1743	11.5477	Hepatocyte
8.8175	7.72467	Hepatocyte
12.4081	9.83688	Hepatocyte
12.9706	6.69303	Hepatocyte
10.9683	7.43204	Hepatocyte
11.0085	6.2882	Hepatocyte
11.9029	6.38923	Hepatocyte
-6.26268	9.44552	Fibroblast
11.1581	9.36187	Hepatocyte
10.6748	10.702	Hepatocyte
9.35129	7.29119	Hepatocyte
9.73372	9.05802	Hepatocyte
9.32009	5.65688	Hepatocyte
12.1535	8.91933	Hepatocyte
12.9252	6.4702	Hepatocyte
7.86232	10.654	Hepatocyte
10.4718	9.5615	Hepatocyte
12.7223	7.72791	Hepatocyte
6.85636	-3.68285	Immune
12.3943	7.09271	Hepatocyte
10.3223	8.62825	Hepatocyte
12.4026	9.29148	Hepatocyte
9.33976	5.23958	Hepatocyte
13.9367	8.18768	Hepatocyte
10.8721	6.61253	Hepatocyte
9.44141	11.4406	Hepatocyte
10.3046	10.9122	Hepatocyte
11.2541	7.5496	Hepatocyte
-6.8882	9.05955	Fibroblast
13.0389	10.2989	Hepatocyte
2.9618	-2.48369	Endothelial
12.2466	9.38289	Hepatocyte
11.9308	7.56212	Hepatocyte
11.2319	11.6884	Hepatocyte
11.431	6.64369	Hepatocyte
9.32926	5.26589	Hepatocyte
-7.85576	8.07855	Fibroblast
2.43693	-2.81463	Endothelial
11.286	11.9841	Hepatocyte
11.1095	11.5645	Hepatocyte
10.1165	7.47106	Hepatocyte
11.4987	12.1082	Hepatocyte
10.9017	12.0831	Hepatocyte
13.9923	8.02145	Hepatocyte
9.24384	10.2568	Hepatocyte
10.073	7.29816	Hepatocyte
12.1656	8.57153	Hepatocyte
12.2369	9.83559	Hepatocyte
9.32194	5.17905	Hepatocyte
11.5645	8.39073	Hepatocyte
11.7752	6.94597	Hepatocyte
11.4904	8.37855	Hepatocyte
13.4594	7.22189	Hepatocyte
13.0831	8.46911	Hepatocyte
9.70293	9.97919	Hepatocyte
8.57227	8.60065	Hepatocyte
9.28016	10.1276	Hepatocyte
10.831	6.66974	Hepatocyte
13.7391	8.17039	Hepatocyte
13.352	8.87463	Hepatocyte
9.63535	7.65205	Hepatocyte
10.8601	11.0291	Hepatocyte
9.91178	9.32348	Hepatocyte
8.43917	11.2817	Hepatocyte
9.64696	7.83263	Hepatocyte
11.6341	6.57264	Hepatocyte
12.7568	8.68569	Hepatocyte
9.66446	7.86142	Hepatocyte
8.69558	10.5498	Hepatocyte
10.373	7.94032	Hepatocyte
8.73702	8.92621	Hepatocyte
7.99421	10.5325	Hepatocyte
8.05479	11.3809	Hepatocyte
8.26699	10.6971	Hepatocyte
12.3015	9.60722	Hepatocyte
8.80363	11.0771	Hepatocyte
13.3982	9.57884	Hepatocyte
8.0427	10.8097	Hepatocyte
13.5205	8.16303	Hepatocyte
9.7356	10.706	Hepatocyte
12.3868	6.42635	Hepatocyte
13.931	8.35168	Hepatocyte
10.8789	10.5794	Hepatocyte
12.8443	8.74503	Hepatocyte
11.32	10.7566	Hepatocyte
13.3183	7.54676	Hepatocyte
9.94214	7.55775	Hepatocyte
13.1306	7.75721	Hepatocyte
10.5791	8.78311	Hepatocyte
10.3605	11.6367	Hepatocyte
11.9793	9.94882	Hepatocyte
8.78827	8.55193	Hepatocyte
11.9485	6.36723	Hepatocyte
12.1008	8.48296	Hepatocyte
8.07144	10.0846	Hepatocyte
9.29875	5.1718	Hepatocyte
9.23006	5.50325	BEC
13.3385	7.50068	Hepatocyte
8.75908	8.31256	Hepatocyte
10.2888	12.3949	Hepatocyte
7.90707	10.4094	Hepatocyte
10.3224	7.91801	Hepatocyte
10.7635	9.95255	Hepatocyte
12.6418	9.11599	Hepatocyte
10.2804	7.61518	Hepatocyte
10.7408	10.3738	Hepatocyte
12.1971	8.28864	Hepatocyte
12.5028	8.76453	Hepatocyte
12.8949	7.30158	Hepatocyte
11.7106	8.29899	Hepatocyte
13.08	9.65737	Hepatocyte
10.4907	11.2483	Hepatocyte
7.45714	11.1355	Hepatocyte
10.3738	7.62783	Hepatocyte
8.10545	11.2887	Hepatocyte
12.5796	7.80928	Hepatocyte
9.96678	9.55632	Hepatocyte
9.83766	8.01221	Hepatocyte
11.1833	10.8973	Hepatocyte
7.63727	11.7271	Hepatocyte
12.1675	6.97864	Hepatocyte
9.83601	10.3999	Hepatocyte
12.0114	11.618	Hepatocyte
10.7507	8.22283	Hepatocyte
10.1137	10.4476	Hepatocyte
10.4447	8.9815	Hepatocyte
8.84851	8.71036	Hepatocyte
9.28178	10.6091	Hepatocyte
9.86718	7.92884	Hepatocyte
9.33615	12.0784	Hepatocyte
11.3396	8.75713	Hepatocyte
7.92089	10.3678	Hepatocyte
9.90361	12.0825	Hepatocyte
8.78088	12.0553	Hepatocyte
13.7154	8.02235	Hepatocyte
11.0212	8.64985	Hepatocyte
11.3977	8.54893	Hepatocyte
12.3329	7.02078	Hepatocyte
7.8053	10.4424	Hepatocyte
7.59475	10.5915	Hepatocyte
13.8824	8.00844	Hepatocyte
8.24508	10.9697	Hepatocyte
12.4507	8.31606	Hepatocyte
9.583	9.43426	Hepatocyte
12.1516	9.34629	Hepatocyte
12.1546	7.10934	Hepatocyte
12.6334	8.31307	Hepatocyte
8.83589	12.0093	Hepatocyte
9.58447	10.0326	Hepatocyte
9.04735	12.4661	Hepatocyte
9.11678	10.5095	Hepatocyte
9.92075	11.9008	Hepatocyte
9.61007	5.78124	Hepatocyte
13.6954	7.9158	Hepatocyte
11.9942	11.7846	Hepatocyte
11.4522	11.9182	Hepatocyte
11.5529	8.19869	Hepatocyte
12.584	8.26092	Hepatocyte
7.95789	11.8349	Hepatocyte
10.3334	9.831	Hepatocyte
9.86808	10.2523	Hepatocyte
9.93728	10.272	Hepatocyte
8.30171	12.2455	Hepatocyte
11.317	8.34542	Hepatocyte
8.13936	12.0714	Hepatocyte
10.3227	9.16893	Hepatocyte
8.83543	8.1437	Hepatocyte
8.06439	12.1096	Hepatocyte
10.8784	9.28883	Hepatocyte
10.8749	8.85577	Hepatocyte
9.87176	8.17007	Hepatocyte
12.1686	8.10236	Hepatocyte
11.0537	7.64883	Hepatocyte
8.27173	10.1852	Hepatocyte
7.66206	10.0234	Hepatocyte
9.64123	7.47846	Hepatocyte
12.5959	8.43995	Hepatocyte
8.20162	9.73812	Hepatocyte
10.3299	8.62526	Hepatocyte
10.4516	6.92421	Hepatocyte
11.0428	11.8489	Hepatocyte
9.19193	11.0091	Hepatocyte
11.5334	6.58449	Hepatocyte
10.9809	7.36044	Hepatocyte
11.0516	7.52341	Hepatocyte
11.8014	8.66078	Hepatocyte
12.6341	9.79526	Hepatocyte
10.0795	10.1908	Hepatocyte
11.6686	10.5004	Hepatocyte
12.5407	10.0067	Hepatocyte
7.66995	11.7711	Hepatocyte
11.7892	8.53895	Hepatocyte
9.9166	10.432	Hepatocyte
7.88707	11.8077	Hepatocyte
11.2663	12.245	Hepatocyte
7.56769	9.60142	Hepatocyte
9.98294	7.25688	Hepatocyte
11.698	10.1358	Hepatocyte
13.474	8.90593	Hepatocyte
11.9119	7.32389	Hepatocyte
12.014	8.01708	Hepatocyte
9.7424	8.34558	Hepatocyte
10.4432	8.7924	Hepatocyte
9.8539	9.19445	Hepatocyte
9.99317	8.10851	Hepatocyte
11.2282	8.25959	Hepatocyte
12.712	7.42405	Hepatocyte
12.7776	8.59282	Hepatocyte
11.5002	10.8691	Hepatocyte
10.5126	10.1951	Hepatocyte
9.04271	11.2628	Hepatocyte
11.0019	8.50278	Hepatocyte
11.0854	6.08715	Hepatocyte
8.5251	10.6293	Hepatocyte
9.58793	8.40537	Hepatocyte
10.6755	9.22477	Hepatocyte
8.60005	11.0284	Hepatocyte
7.89091	8.40378	Hepatocyte
12.0442	6.95997	Hepatocyte
11.3255	7.30244	Hepatocyte
8.87757	11.7009	Hepatocyte
8.53389	9.29132	Hepatocyte
11.4292	11.3692	Hepatocyte
13.2644	8.1519	Hepatocyte
10.786	11.2698	Hepatocyte
11.1212	11.084	Hepatocyte
9.59799	10.7889	Hepatocyte
9.55506	11.6373	Hepatocyte
7.65272	11.3292	Hepatocyte
9.55645	5.7439	Hepatocyte
8.6513	11.7882	Hepatocyte
7.73535	10.7096	Hepatocyte
8.18201	8.49471	Hepatocyte
13.5824	8.92377	Hepatocyte
9.63748	7.25823	Hepatocyte
13.189	8.57199	Hepatocyte
9.77106	10.6181	Hepatocyte
10.1903	6.9633	Hepatocyte
12.6908	9.70878	Hepatocyte
13.4944	9.73524	Hepatocyte
9.12949	10.7363	Hepatocyte
10.5419	8.57224	Hepatocyte
12.0546	7.97659	Hepatocyte
12.2687	11.2517	Hepatocyte
-7.40305	7.98713	Fibroblast
8.17199	12.1574	Hepatocyte
12.4339	9.19588	Hepatocyte
10.2918	12.3318	Hepatocyte
12.0358	11.1859	Hepatocyte
-7.23824	8.45589	Fibroblast
9.89935	8.03451	Hepatocyte
11.725	6.97171	Hepatocyte
10.7662	10.8593	Hepatocyte
9.83385	6.04753	Hepatocyte
9.59625	11.3113	Hepatocyte
7.5515	10.6326	Hepatocyte
9.73066	9.14881	Hepatocyte
11.116	9.68513	Hepatocyte
12.0737	7.35868	Hepatocyte
12.4709	10.2608	Hepatocyte
11.3383	7.77244	Hepatocyte
10.8749	6.51663	Hepatocyte
13.4293	10.3636	Hepatocyte
11.5339	10.9746	Hepatocyte
10.8736	8.00644	Hepatocyte
11.526	6.31821	Hepatocyte
7.8362	9.967	Hepatocyte
8.16255	11.6431	Hepatocyte
10.8972	8.49806	Hepatocyte
12.8562	9.35903	Hepatocyte
8.51537	8.44511	Hepatocyte
11.274	6.47064	Hepatocyte
12.544	7.32747	Hepatocyte
11.7984	9.93133	Hepatocyte
10.2599	10.0866	Hepatocyte
11.753	9.855	Hepatocyte
9.19883	11.7406	Hepatocyte
10.2971	9.09023	Hepatocyte
13.4386	7.5816	Hepatocyte
8.8834	8.07034	Hepatocyte
13.5033	7.94705	Hepatocyte
13.4974	7.2635	Hepatocyte
12.226	6.55112	Hepatocyte
12.8026	6.89303	Hepatocyte
8.0754	9.44137	Hepatocyte
8.39651	8.72395	Hepatocyte
9.49438	11.283	Hepatocyte
10.2829	11.4346	Hepatocyte
9.19184	9.4698	Hepatocyte
11.7219	8.8782	Hepatocyte
9.33543	5.31444	Hepatocyte
10.2914	9.57542	Hepatocyte
11.2535	8.35483	Hepatocyte
11.2387	6.47062	Hepatocyte
12.9913	8.48963	Hepatocyte
9.29066	5.8031	BEC
12.3688	10.6403	Hepatocyte
9.43632	10.3534	Hepatocyte
12.4435	9.01893	Hepatocyte
11.0126	9.14126	Hepatocyte
7.75326	11.8378	Hepatocyte
13.5818	9.62112	Hepatocyte
11.8873	11.2818	Hepatocyte
10.7864	9.94859	Hepatocyte
11.7479	10.1019	Hepatocyte
7.68057	11.0063	Hepatocyte
13.4861	8.46501	Hepatocyte
12.8701	9.56793	Hepatocyte
11.9169	7.39957	Hepatocyte
10.5107	6.96351	Hepatocyte
9.9631	7.61967	Hepatocyte
9.47879	6.16487	Hepatocyte
13.3327	9.88834	Hepatocyte
10.695	6.07303	Hepatocyte
10.4586	7.62653	Hepatocyte
12.4938	6.97752	Hepatocyte
13.3976	8.63087	Hepatocyte
9.98577	10.0687	Hepatocyte
10.26	7.11277	Hepatocyte
9.35559	10.8946	Hepatocyte
11.0518	6.27647	Hepatocyte
9.59817	9.47032	Hepatocyte
10.965	7.36432	Hepatocyte
8.12047	9.7399	Hepatocyte
10.3952	11.0352	Hepatocyte
10.4137	8.23042	Hepatocyte
11.4945	11.4576	Hepatocyte
7.87527	10.2323	Hepatocyte
11.3091	12.1863	Hepatocyte
12.736	7.64386	Hepatocyte
9.33345	9.19973	Hepatocyte
9.5009	7.7851	Hepatocyte
8.36431	9.42962	Hepatocyte
9.94537	10.7784	Hepatocyte
7.63179	11.5052	Hepatocyte
9.04436	9.00331	Hepatocyte
9.79741	8.47287	Hepatocyte
10.0164	8.31025	Hepatocyte
13.6557	8.13642	Hepatocyte
12.5218	7.31906	Hepatocyte
8.80232	9.9734	Hepatocyte
8.94643	10.5421	Hepatocyte
10.6568	8.17338	Hepatocyte
13.0883	8.30456	Hepatocyte
9.26365	8.19181	Hepatocyte
8.65285	8.21894	Hepatocyte
12.1959	9.87927	Hepatocyte
9.676	7.8766	Hepatocyte
8.64332	11.8846	Hepatocyte
10.4091	10.466	Hepatocyte
9.49743	8.80336	Hepatocyte
7.72936	11.0176	Hepatocyte
8.60051	9.25763	Hepatocyte
8.47664	9.87776	Hepatocyte
9.25527	9.80392	Hepatocyte
13.5133	9.43154	Hepatocyte
11.7447	8.16314	Hepatocyte
10.8753	12.0607	Hepatocyte
12.1937	9.70894	Hepatocyte
10.4409	6.71982	Hepatocyte
11.7501	9.99384	Hepatocyte
9.95736	9.64101	Hepatocyte
11.5882	6.58611	Hepatocyte
12.6192	11.0759	Hepatocyte
11.0641	6.79444	Hepatocyte
9.54982	8.57072	Hepatocyte
13.1767	8.52448	Hepatocyte
13.5024	8.67238	Hepatocyte
11.7431	10.1116	Hepatocyte
9.78692	9.99663	Hepatocyte
9.42414	7.38478	Hepatocyte
9.9066	10.9054	Hepatocyte
11.274	7.8677	Hepatocyte
-7.63278	7.99417	Fibroblast
11.4801	7.82964	Hepatocyte
12.4345	7.59235	Hepatocyte
9.00994	8.75951	Hepatocyte
12.4962	9.44009	Hepatocyte
12.3509	10.5945	Hepatocyte
8.7585	9.8013	Hepatocyte
8.52541	9.24374	Hepatocyte
10.6121	7.89303	Hepatocyte
11.4707	6.96977	Hepatocyte
12.2073	9.9899	Hepatocyte
11.3441	8.54935	Hepatocyte
8.95179	10.7596	Hepatocyte
13.3681	7.70785	Hepatocyte
-7.60874	7.8814	Fibroblast
11.2578	7.42614	Hepatocyte
10.49	10.5401	Hepatocyte
6.77932	-3.72021	Immune
9.66865	5.78796	Hepatocyte
9.22244	10.4281	Hepatocyte
10.5957	7.72252	Hepatocyte
10.4801	9.66753	Hepatocyte
11.4876	11.0174	Hepatocyte
9.26427	8.4061	Hepatocyte
11.9948	10.9922	Hepatocyte
12.1775	7.78404	Hepatocyte
8.72087	11.8479	Hepatocyte
9.33311	5.68582	BEC
10.3529	9.55637	Hepatocyte
11.1284	8.5811	Hepatocyte
7.83114	11.9492	Hepatocyte
10.8327	10.524	Hepatocyte
12.371	8.75823	Hepatocyte
8.6017	10.5061	Hepatocyte
12.0559	8.26279	Hepatocyte
11.0023	9.52205	Hepatocyte
7.92764	8.36007	Hepatocyte
7.99414	11.1723	Hepatocyte
12.3612	6.5987	Hepatocyte
9.61463	5.80912	Hepatocyte
9.46903	7.43254	Hepatocyte
10.8675	7.82792	Hepatocyte
9.2471	8.56238	Hepatocyte
12.2231	7.42932	Hepatocyte
11.3467	8.99849	Hepatocyte
11.8033	11.1858	Hepatocyte
10.0116	8.38958	Hepatocyte
9.57908	5.84116	Hepatocyte
9.6672	10.1327	Hepatocyte
9.56826	10.8109	Hepatocyte
8.55563	8.26159	Hepatocyte
12.4979	10.6277	Hepatocyte
10.8639	7.225	Hepatocyte
10.6033	11.7191	Hepatocyte
12.0594	11.3669	Hepatocyte
8.70843	11.2437	Hepatocyte
12.0973	10.9339	Hepatocyte
7.91258	8.92098	Hepatocyte
10.9442	6.44486	Hepatocyte
7.61403	9.66185	Hepatocyte
10.036	8.00541	Hepatocyte
10.7869	6.56653	Hepatocyte
9.65393	10.0557	Hepatocyte
11.5277	7.93351	Hepatocyte
8.91903	11.2436	Hepatocyte
11.8965	6.41962	Hepatocyte
8.40062	10.6476	Hepatocyte
7.88854	8.39818	Hepatocyte
-6.81093	8.85916	Fibroblast
11.486	6.5805	Hepatocyte
10.5711	6.83293	Hepatocyte
9.13848	8.26567	Hepatocyte
10.9822	11.8984	Hepatocyte
8.50627	11.2156	Hepatocyte
9.32384	9.90429	Hepatocyte
9.78853	9.00543	Hepatocyte
12.18	7.62843	Hepatocyte
11.8071	10.2747	Hepatocyte
2.77741	-3.15808	Endothelial
13.3616	9.66618	Hepatocyte
12.5312	7.32683	Hepatocyte
12.0467	8.02687	Hepatocyte
12.1132	6.50215	Hepatocyte
10.5547	8.47945	Hepatocyte
10.2243	10.7859	Hepatocyte
9.87704	7.31396	Hepatocyte
12.9414	10.6107	Hepatocyte
9.57039	7.8885	Hepatocyte
13.5234	10.3703	Hepatocyte
10.3465	9.76396	Hepatocyte
10.8261	7.64845	Hepatocyte
13.1432	10.3561	Hepatocyte
8.76517	8.91855	Hepatocyte
10.959	9.59699	Hepatocyte
7.82363	10.18	Hepatocyte
8.46121	10.5219	Hepatocyte
9.8081	7.37223	Hepatocyte
11.1018	11.856	Hepatocyte
8.5793	8.89345	Hepatocyte
10.719	8.49498	Hepatocyte
11.6785	12.1726	Hepatocyte
12.2344	6.41803	Hepatocyte
8.67171	12.2975	Hepatocyte
7.49772	11.4172	Hepatocyte
10.5713	11.1241	Hepatocyte
12.3273	8.70643	Hepatocyte
9.16618	5.19503	Hepatocyte
9.07257	8.18457	Hepatocyte
8.41145	8.39145	Hepatocyte
12.721	7.63981	Hepatocyte
11.6098	10.3778	Hepatocyte
12.2505	9.14904	Hepatocyte
10.0955	10.2866	Hepatocyte
11.5623	9.45497	Hepatocyte
9.16016	5.85988	Hepatocyte
13.1058	10.2463	Hepatocyte
13.1697	10.2576	Hepatocyte
12.2529	11.2007	Hepatocyte
13.5148	10.3025	Hepatocyte
10.9042	10.7079	Hepatocyte
2.59129	-3.02864	Endothelial
8.61448	10.745	Hepatocyte
12.3752	9.46295	Hepatocyte
-6.5979	8.19306	Fibroblast
-6.67885	9.37319	Fibroblast
2.38583	-2.92049	Endothelial
11.1988	11.5499	Hepatocyte
12.8378	6.90595	Hepatocyte
11.711	9.81392	Hepatocyte
9.4985	9.21372	Hepatocyte
12.1345	8.60584	Hepatocyte
8.46077	9.2819	Hepatocyte
10.8532	8.81864	Hepatocyte
13.1161	7.07084	Hepatocyte
9.33697	11.4754	Hepatocyte
10.9021	7.865	Hepatocyte
3.08619	-2.6866	Endothelial
9.01975	7.95058	Hepatocyte
-7.58405	7.9833	Fibroblast
9.61158	7.8809	Hepatocyte
7.81729	11.9771	Hepatocyte
7.83946	10.5914	Hepatocyte
12.2299	7.53022	Hepatocyte
10.3204	8.32823	Hepatocyte
11.3236	8.92094	Hepatocyte
9.09175	9.48632	Hepatocyte
2.6739	-3.23941	Endothelial
11.5387	6.92211	Hepatocyte
11.4664	12.1409	Hepatocyte
7.689	10.8983	Hepatocyte
8.25674	9.20113	Hepatocyte
11.3335	8.73392	Hepatocyte
12.8821	7.24056	Hepatocyte
9.45751	9.2792	Hepatocyte
10.1891	11.3205	Hepatocyte
9.42368	8.68225	Hepatocyte
13.024	6.7099	Hepatocyte
9.61529	8.50305	Hepatocyte
13.5869	9.01273	Hepatocyte
7.69301	10.6918	Hepatocyte
9.93317	9.90296	Hepatocyte
11.7515	7.09442	Hepatocyte
14.1919	8.09811	Hepatocyte
12.7074	10.7708	Hepatocyte
12.1258	9.22283	Hepatocyte
9.69956	9.56623	Hepatocyte
9.11155	11.8556	Hepatocyte
11.358	8.37976	Hepatocyte
10.8822	8.21065	Hepatocyte
8.19977	11.6838	Hepatocyte
8.26889	10.6934	Hepatocyte
9.68196	10.3986	Hepatocyte
9.87182	9.06356	Hepatocyte
8.94679	11.567	Hepatocyte
13.1077	6.46791	Hepatocyte
12.2466	9.45823	Hepatocyte
9.77348	8.49135	Hepatocyte
10.1009	10.4295	Hepatocyte
11.8143	8.11217	Hepatocyte
7.57445	11.3885	Hepatocyte
7.97626	10.9553	Hepatocyte
11.5963	9.59562	Hepatocyte
10.1266	12.2825	Hepatocyte
8.98507	11.0836	Hepatocyte
9.91131	9.42548	Hepatocyte
12.4116	10.1395	Hepatocyte
11.6954	7.0344	Hepatocyte
10.5839	8.07534	Hepatocyte
9.01945	10.9619	Hepatocyte
10.431	9.14501	Hepatocyte
12.7999	6.35636	Hepatocyte
12.6843	6.78845	Hepatocyte
-6.82345	8.89803	Fibroblast
11.1494	9.41289	Hepatocyte
11.6675	8.27928	Hepatocyte
11.391	10.5554	Hepatocyte
11.0933	6.40724	Hepatocyte
8.96082	7.99415	Hepatocyte
12.5808	7.83382	Hepatocyte
8.0679	10.4087	Hepatocyte
12.2963	9.59432	Hepatocyte
11.5834	8.7335	Hepatocyte
10.1789	8.61879	Hepatocyte
9.41656	5.61614	Hepatocyte
8.50402	11.8297	Hepatocyte
9.12678	11.7741	Hepatocyte
9.58981	11.581	Hepatocyte
8.99129	10.4708	Hepatocyte
10.1914	8.22846	Hepatocyte
12.4408	7.56245	Hepatocyte
9.39438	5.31483	Hepatocyte
11.1335	6.04466	Hepatocyte
9.49166	12.202	Hepatocyte
9.38752	7.23904	Hepatocyte
8.94838	10.0879	Hepatocyte
13.0046	8.62876	Hepatocyte
6.88064	-3.79221	Immune
8.55502	10.8111	Hepatocyte
12.0492	7.04958	Hepatocyte
12.0773	7.71394	Hepatocyte
8.45299	8.37819	Hepatocyte
9.02495	8.52689	Hepatocyte
13.1992	6.58971	Hepatocyte
8.32779	11.5043	Hepatocyte
7.49975	10.0803	Hepatocyte
12.2462	6.94492	Hepatocyte
8.39578	10.8807	Hepatocyte
12.6294	6.3553	Hepatocyte
11.972	6.83824	Hepatocyte
8.92633	11.2489	Hepatocyte
10.2782	10.0495	Hepatocyte
9.55198	10.1039	Hepatocyte
10.1842	10.568	Hepatocyte
12.9942	8.73285	Hepatocyte
12.8224	7.42161	Hepatocyte
8.18619	8.75356	Hepatocyte
12.9065	7.0191	Hepatocyte
-7.75542	8.14653	Fibroblast
11.7685	10.1208	Hepatocyte
9.97431	9.27286	Hepatocyte
7.66787	11.2103	Hepatocyte
11.6897	7.26633	Hepatocyte
12.9515	9.57603	Hepatocyte
2.95483	-2.35321	Endothelial
12.9095	10.1663	Hepatocyte
10.7927	10.2684	Hepatocyte
10.7077	8.6758	Hepatocyte
9.28911	9.7393	Hepatocyte
9.79472	9.3961	Hepatocyte
11.5728	7.94006	Hepatocyte
8.08098	10.7012	Hepatocyte
8.69644	9.83867	Hepatocyte
11.0509	7.82172	Hepatocyte
10.219	9.67637	Hepatocyte
9.14082	9.39293	Hepatocyte
7.71901	10.933	Hepatocyte
11.0887	11.1115	Hepatocyte
2.39678	-2.93711	Endothelial
11.5157	9.97285	Hepatocyte
12.2811	10.5895	Hepatocyte
9.85267	9.72951	Hepatocyte
8.6755	8.20793	Hepatocyte
8.74335	9.46466	Hepatocyte
8.44542	8.27012	Hepatocyte
2.45292	-3.03124	Endothelial
11.4146	9.44438	Hepatocyte
9.80803	11.4598	Hepatocyte
11.2764	7.20997	Hepatocyte
8.88393	10.0971	Hepatocyte
6.9113	-3.34367	Immune
10.0911	6.13326	Hepatocyte
12.5437	6.53854	Hepatocyte
13.1827	9.23227	Hepatocyte
12.4304	6.16993	Hepatocyte
-5.71262	9.34867	Fibroblast
10.1962	9.61168	Hepatocyte
11.3226	7.35034	Hepatocyte
9.58007	9.42972	Hepatocyte
10.9554	7.82083	Hepatocyte
9.21321	5.20968	Hepatocyte
11.8301	7.12757	Hepatocyte
8.84527	9.04661	Hepatocyte
13.3388	10.4653	Hepatocyte
10.0102	10.6253	Hepatocyte
9.97736	8.58829	Hepatocyte
10.9614	7.72919	Hepatocyte
8.93672	11.5832	Hepatocyte
11.148	8.01521	Hepatocyte
11.1005	8.82176	Hepatocyte
10.2028	8.63499	Hepatocyte
9.39626	5.49497	Hepatocyte
9.12029	10.4426	Hepatocyte
9.04211	8.43912	Hepatocyte
11.6664	10.1544	Hepatocyte
10.0445	10.1127	Hepatocyte
8.81759	8.71335	Hepatocyte
13.3247	8.17878	Hepatocyte
8.2958	8.91046	Hepatocyte
10.9939	6.37263	Hepatocyte
11.8444	7.01424	Hepatocyte
-5.62453	8.73193	Endothelial
11.8747	10.2946	Hepatocyte
10.6131	6.62381	Hepatocyte
7.59589	10.8118	Hepatocyte
9.73444	7.92875	Hepatocyte
8.83311	11.6486	Hepatocyte
10.8785	10.0949	Hepatocyte
13.8127	8.02958	Hepatocyte
10.4856	8.98724	Hepatocyte
10.7917	10.8459	Hepatocyte
2.98203	-2.67449	Endothelial
9.66472	7.96807	Hepatocyte
11.2686	11.7336	Hepatocyte
8.26253	11.3883	Hepatocyte
10.0965	10.1489	Hepatocyte
12.5197	10.5604	Hepatocyte
7.8865	8.4802	Hepatocyte
8.77882	9.42413	Hepatocyte
10.823	9.89453	Hepatocyte
10.8632	6.9051	Hepatocyte
11.6952	11.543	Hepatocyte
10.8136	8.47739	Hepatocyte
13.1475	6.48574	Hepatocyte
11.0279	6.24335	Hepatocyte
11.4291	6.16803	Hepatocyte
9.11877	9.2511	Hepatocyte
10.3425	6.88007	Hepatocyte
9.33401	5.23292	Hepatocyte
11.6206	9.57176	Hepatocyte
9.61091	10.1953	Hepatocyte
11.5267	7.594	Hepatocyte
12.3766	9.46292	Hepatocyte
12.1117	9.56871	Hepatocyte
9.99781	10.1641	Hepatocyte
13.2079	9.21627	Hepatocyte
9.03016	8.98909	Hepatocyte
13.5182	9.79029	Hepatocyte
13.339	8.76395	Hepatocyte
7.88245	9.31332	Hepatocyte
11.4369	10.9162	Hepatocyte
9.58057	7.41895	Hepatocyte
10.889	10.3343	Hepatocyte
11.6794	8.49947	Hepatocyte
11.3241	10.2029	Hepatocyte
10.7562	6.95466	Hepatocyte
11.1016	6.58639	Hepatocyte
11.8619	11.5014	Hepatocyte
8.05533	10.5133	Hepatocyte
10.6326	7.1481	Hepatocyte
10.7136	11.2455	Hepatocyte
13.8801	8.50175	Hepatocyte
7.51537	11.3238	Hepatocyte
9.73981	9.4132	Hepatocyte
12.6669	8.61226	Hepatocyte
9.63086	12.4312	Hepatocyte
12.3925	10.3957	Hepatocyte
13.3739	8.40974	Hepatocyte
12.8617	7.7833	Hepatocyte
8.26493	8.48677	Hepatocyte
12.9853	8.56941	Hepatocyte
12.3272	8.89002	Hepatocyte
11.3552	7.86629	Hepatocyte
10.2065	12.3984	Hepatocyte
9.50811	6.03638	BEC
12.9564	8.71614	Hepatocyte
13.1737	9.40274	Hepatocyte
12.9496	7.00736	Hepatocyte
9.60966	5.90838	Hepatocyte
9.62527	11.5032	Hepatocyte
9.70207	11.4686	Hepatocyte
9.30449	5.89506	BEC
12.5697	8.56302	Hepatocyte
9.55482	7.31739	Hepatocyte
12.0884	6.71456	Hepatocyte
10.0076	7.23309	Hepatocyte
11.0812	8.48354	Hepatocyte
7.80799	11.5715	Hepatocyte
12.8348	6.81005	Hepatocyte
9.58734	5.85454	Hepatocyte
13.0742	9.58476	Hepatocyte
11.7962	8.49205	Hepatocyte
-7.44607	8.70137	Fibroblast
11.1357	7.69811	Hepatocyte
13.3107	6.63816	Hepatocyte
10.304	11.2521	Hepatocyte
10.7721	8.55908	Hepatocyte
8.76214	9.08445	Hepatocyte
8.5786	11.6844	Hepatocyte
11.6976	9.5371	Hepatocyte
6.82187	-3.43074	Immune
6.93665	-3.98467	Immune
9.18329	8.19595	Hepatocyte
10.7571	10.0387	Hepatocyte
10.2865	10.9336	Hepatocyte
12.8864	6.66875	Hepatocyte
10.2884	11.2045	Hepatocyte
11.6032	10.442	Hepatocyte
9.44444	9.34805	Hepatocyte
9.70717	9.06623	Hepatocyte
9.19633	5.24452	Hepatocyte
12.507	9.05549	Hepatocyte
12.9059	7.0773	Hepatocyte
9.82569	11.1852	Hepatocyte
10.6698	7.0298	Hepatocyte
8.62457	11.7077	Hepatocyte
8.97921	10.942	Hepatocyte
7.61007	11.4072	Hepatocyte
9.68097	5.94247	Hepatocyte
13.0033	9.54572	Hepatocyte
11.1002	10.7489	Hepatocyte
9.39036	8.12049	Hepatocyte
11.4928	7.58151	Hepatocyte
12.766	7.6217	Hepatocyte
7.67255	10.6674	Hepatocyte
10.2388	8.95901	Hepatocyte
12.7625	6.69909	Hepatocyte
10.9106	7.2827	Hepatocyte
9.63149	7.54235	Hepatocyte
13.6769	8.71546	Hepatocyte
10.4159	7.93323	Hepatocyte
12.2176	7.14192	Hepatocyte
11.2241	8.78555	Hepatocyte
13.4022	7.20154	Hepatocyte
8.74479	8.17018	Hepatocyte
12.6128	8.96439	Hepatocyte
-6.29069	8.65931	Fibroblast
8.99614	9.36373	Hepatocyte
10.2826	8.96555	Hepatocyte
2.66419	-3.24776	Endothelial
11.6959	7.85856	Hepatocyte
12.8449	8.35936	Hepatocyte
10.534	7.43712	Hepatocyte
10.1876	9.21004	Hepatocyte
9.48796	8.82857	Hepatocyte
7.94787	11.887	Hepatocyte
11.8183	7.7756	Hepatocyte
9.00856	11.6338	Hepatocyte
-5.74523	9.32332	Fibroblast
-6.95547	9.16194	Fibroblast
12.7023	8.79044	Hepatocyte
12.4518	10.6052	Hepatocyte
7.93215	10.3556	Hepatocyte
10.9565	7.35627	Hepatocyte
8.09719	11.1829	Hepatocyte
7.90916	9.43453	Hepatocyte
13.3564	7.56198	Hepatocyte
9.17954	12.042	Hepatocyte
11.7916	9.713	Hepatocyte
12.1436	11.2961	Hepatocyte
11.9227	9.5406	Hepatocyte
13.5462	10.2448	Hepatocyte
12.2464	9.05772	Hepatocyte
9.47669	10.051	Hepatocyte
10.9609	7.7426	Hepatocyte
-7.55906	8.19974	Fibroblast
11.0628	6.30624	Hepatocyte
8.12302	11.7525	Hepatocyte
8.74794	10.7257	Hepatocyte
11.2223	10.2523	Hepatocyte
11.2465	8.03908	Hepatocyte
9.08502	11.634	Hepatocyte
10.3747	9.85893	Hepatocyte
10.3866	7.56604	Hepatocyte
10.6855	10.8471	Hepatocyte
9.38247	9.28424	Hepatocyte
12.2994	8.47907	Hepatocyte
10.4437	9.35517	Hepatocyte
11.6477	10.4069	Hepatocyte
8.93691	8.70059	Hepatocyte
8.26249	8.51806	Hepatocyte
13.4847	8.22093	Hepatocyte
6.60329	-3.67808	Immune
-6.72963	8.53952	Fibroblast
10.5908	9.00055	Hepatocyte
7.6582	11.2113	Hepatocyte
10.2103	7.94284	Hepatocyte
8.55961	10.5044	Hepatocyte
11.6166	10.4377	Hepatocyte
9.66602	9.63618	Hepatocyte
13.0165	8.32177	Hepatocyte
9.17425	9.91566	Hepatocyte
9.7476	6.08889	Hepatocyte
-6.97055	8.58115	Fibroblast
-7.88467	8.0194	Fibroblast
11.4102	7.59862	Hepatocyte
11.6403	10.1747	Hepatocyte
7.56152	11.4615	Hepatocyte
11.5295	7.60524	Hepatocyte
12.6156	7.0689	Hepatocyte
9.8313	9.46259	Hepatocyte
2.60061	-3.20854	Endothelial
12.0404	8.25801	Hepatocyte
9.53146	8.75661	Hepatocyte
-6.5792	8.57259	Fibroblast
9.38515	5.29774	Hepatocyte
9.0201	11.9259	Hepatocyte
12.1325	11.3551	Hepatocyte
13.2242	6.42758	Hepatocyte
-7.54884	8.01503	Fibroblast
11.1825	8.152	Hepatocyte
11.06	6.19847	Hepatocyte
8.90008	8.53096	Hepatocyte
8.43286	10.277	Hepatocyte
12.7659	7.59025	Hepatocyte
13.983	8.15003	Hepatocyte
10.0065	9.71274	Hepatocyte
12.7102	8.76729	Hepatocyte
-7.44027	8.05215	Fibroblast
13.5207	9.24537	Hepatocyte
10.4504	9.51865	Hepatocyte
9.81457	11.2148	Hepatocyte
9.00248	8.02408	Hepatocyte
8.16761	10.4212	Hepatocyte
13.4026	9.4386	Hepatocyte
10.2908	8.5438	Hepatocyte
12.7097	6.96117	Hepatocyte
13.0098	7.06314	Hepatocyte
9.96067	7.85275	Hepatocyte
12.1087	11.2376	Hepatocyte
8.5215	8.21195	Hepatocyte
-7.63412	8.28037	Fibroblast
11.7277	8.55315	Hepatocyte
9.30888	6.61878	Hepatocyte
9.75457	7.67122	Hepatocyte
7.60785	9.72021	Hepatocyte
11.3154	12.2822	Hepatocyte
9.89818	10.5325	Hepatocyte
8.00262	9.54061	Hepatocyte
-6.42575	8.75517	Fibroblast
8.51839	11.0483	Hepatocyte
12.2765	10.4338	Hepatocyte
12.1452	11.4967	Hepatocyte
10.5934	9.44878	Hepatocyte
12.1128	10.8393	Hepatocyte
-6.9193	9.36513	Fibroblast
10.9129	11.3626	Hepatocyte
9.03603	10.2633	Hepatocyte
12.2937	10.1365	Hepatocyte
11.0882	10.2892	Hepatocyte
13.5708	7.70108	Hepatocyte
12.1942	10.4706	Hepatocyte
10.9244	8.90962	Hepatocyte
12.4268	7.86426	Hepatocyte
11.3499	6.85995	Hepatocyte
8.36644	8.829	Hepatocyte
12.6886	9.41362	Hepatocyte
10.009	9.48904	Hepatocyte
11.4083	9.71986	Hepatocyte
13.3769	7.91425	Hepatocyte
9.97586	12.0333	Hepatocyte
8.85693	11.0954	Hepatocyte
9.27828	7.10604	Hepatocyte
11.9323	10.1306	Hepatocyte
13.9113	8.46475	Hepatocyte
9.63831	10.8461	Hepatocyte
11.5604	11.8331	Hepatocyte
9.80641	10.0598	Hepatocyte
13.5571	8.44511	Hepatocyte
12.141	11.1319	Hepatocyte
12.5408	7.41972	Hepatocyte
11.5231	9.44592	Hepatocyte
12.2184	7.99061	Hepatocyte
7.65205	11.6957	Hepatocyte
12.0353	10.691	Hepatocyte
2.74659	-2.18628	Endothelial
8.31358	8.36672	Hepatocyte
9.5914	9.60657	Hepatocyte
9.67112	7.21664	Hepatocyte
11.6104	6.99884	Hepatocyte
12.5372	7.10509	Hepatocyte
12.2622	9.60673	Hepatocyte
-6.42453	9.10352	Fibroblast
-6.59972	8.78461	Fibroblast
8.17927	12.1574	Hepatocyte
11.7918	6.94242	Hepatocyte
13.1404	9.09409	Hepatocyte
-6.89607	9.10943	Fibroblast
8.12568	9.38148	Hepatocyte
12.5744	6.61217	Hepatocyte
11.5926	7.50594	Hepatocyte
12.6034	6.4549	Hepatocyte
8.34607	10.2746	Hepatocyte
11.8508	7.58872	Hepatocyte
13.2832	8.244	Hepatocyte
8.20063	8.99278	Hepatocyte
7.65642	10.616	Hepatocyte
8.40875	11.2007	Hepatocyte
9.61083	8.0924	Hepatocyte
9.21819	6.35097	BEC
9.57802	12.4218	Hepatocyte
11.2577	9.45327	Hepatocyte
11.5422	6.28	Hepatocyte
7.77698	11.0546	Hepatocyte
13.499	7.32864	Hepatocyte
8.44084	11.804	Hepatocyte
10.1278	7.73459	Hepatocyte
-7.66432	8.28173	Fibroblast
9.2301	10.1333	Hepatocyte
10.6423	10.1596	Hepatocyte
9.48286	9.01191	Hepatocyte
8.61753	9.77656	Hepatocyte
-7.59273	8.23454	Fibroblast
10.8007	9.25539	Hepatocyte
13.1939	6.66738	Hepatocyte
7.58679	11.0627	Hepatocyte
12.7903	8.28515	Hepatocyte
-7.36773	7.92645	Fibroblast
2.45849	-3.0581	Endothelial
8.53393	10.2783	Hepatocyte
12.5691	8.80634	Hepatocyte
10.8581	6.22923	Hepatocyte
9.23261	9.95356	Hepatocyte
12.8837	8.56792	Hepatocyte
10.2436	8.19512	Hepatocyte
2.74277	-2.64382	Endothelial
9.17615	5.77932	BEC
-6.73711	9.02872	Fibroblast
8.2497	10.1575	Hepatocyte
9.2955	5.19484	Hepatocyte
7.94285	11.8014	Hepatocyte
12.4408	7.84998	Hepatocyte
-7.19545	8.46406	Fibroblast
6.91239	-3.43844	Immune
9.38346	11.2765	Hepatocyte
12.2917	9.27837	Hepatocyte
9.80332	11.3639	Hepatocyte
11.1411	7.94182	Hepatocyte
8.40624	11.6803	Hepatocyte
13.8861	8.53396	Hepatocyte
10.6065	9.58985	Hepatocyte
11.051	11.3157	Hepatocyte
12.5878	8.88965	Hepatocyte
10.6645	11.0561	Hepatocyte
9.58742	7.60654	Hepatocyte
-5.81292	9.37685	Fibroblast
-6.25588	9.07104	Fibroblast
10.1139	9.7916	Hepatocyte
7.6424	11.5314	Hepatocyte
11.4091	10.055	Hepatocyte
12.6291	6.88741	Hepatocyte
7.90225	11.0432	Hepatocyte
12.2709	8.51006	Hepatocyte
10.9665	11.9427	Hepatocyte
12.8412	9.50332	Hepatocyte
9.57767	10.0521	Hepatocyte
8.46949	8.24942	Hepatocyte
12.0278	6.7224	Hepatocyte
11.5147	11.4674	Hepatocyte
9.63047	11.285	Hepatocyte
9.22825	11.4825	Hepatocyte
10.7802	10.2384	Hepatocyte
13.2497	8.10657	Hepatocyte
11.1049	12.1039	Hepatocyte
11.9892	7.79646	Hepatocyte
8.87942	11.8436	Hepatocyte
9.29854	6.20878	BEC
11.3689	7.64707	Hepatocyte
9.54015	11.4065	Hepatocyte
9.45243	5.47234	Hepatocyte
12.2636	6.96736	Hepatocyte
10.606	6.78524	Hepatocyte
10.9127	6.33531	Hepatocyte
11.0185	10.5198	Hepatocyte
8.22853	9.50073	Hepatocyte
9.80594	8.53903	Hepatocyte
12.5387	7.37027	Hepatocyte
10.4815	11.2466	Hepatocyte
11.9526	9.53921	Hepatocyte
10.7299	8.09557	Hepatocyte
10.6739	10.8924	Hepatocyte
12.1065	7.86889	Hepatocyte
13.5122	7.9226	Hepatocyte
-6.38115	9.03036	Fibroblast
8.3078	8.74372	Hepatocyte
8.82667	10.388	Hepatocyte
-6.90229	8.54374	Fibroblast
-6.16436	9.36148	Fibroblast
7.81385	10.5028	Hepatocyte
12.6056	9.11807	Hepatocyte
13.2291	6.83741	Hepatocyte
9.26048	9.60857	Hepatocyte
12.4353	7.04353	Hepatocyte
6.93641	-3.92398	Immune
12.8539	8.25676	Hepatocyte
12.5981	6.42163	Hepatocyte
-6.24817	9.31621	Fibroblast
-7.33866	8.85463	Fibroblast
11.1453	9.619	Hepatocyte
10.4113	10.2547	Hepatocyte
8.21446	11.9376	Hepatocyte
9.47919	10.3518	Hepatocyte
7.62647	9.75144	Hepatocyte
13.1284	8.68836	Hepatocyte
11.8757	6.48997	Hepatocyte
8.78601	10.0035	Hepatocyte
12.4576	10.4435	Hepatocyte
9.19516	6.39812	BEC
11.687	7.07708	Hepatocyte
9.81274	6.01735	Hepatocyte
13.9901	8.09267	Hepatocyte
9.17942	5.90537	BEC
11.1146	10.4779	Hepatocyte
8.93605	8.96802	Hepatocyte
11.097	8.71628	Hepatocyte
7.54619	10.6779	Hepatocyte
-6.28604	9.10478	Fibroblast
8.72162	10.0452	Hepatocyte
-7.34047	8.79779	Fibroblast
8.48927	10.478	Hepatocyte
-6.34422	8.84119	Fibroblast
12.8341	9.85356	Hepatocyte
9.25577	10.6329	Hepatocyte
11.7618	8.44868	Hepatocyte
9.69253	9.40729	Hepatocyte
13.5829	10.2493	Hepatocyte
12.667	10.3189	Hepatocyte
12.5703	10.2643	Hepatocyte
10.2406	8.61763	Hepatocyte
9.21107	10.3033	Hepatocyte
10.3073	10.0408	Hepatocyte
11.3996	9.07808	Hepatocyte
13.5122	8.90528	Hepatocyte
8.71392	10.4268	Hepatocyte
9.12248	10.0497	Hepatocyte
9.98509	8.08905	Hepatocyte
10.6825	7.6407	Hepatocyte
12.9108	8.72262	Hepatocyte
10.0064	9.6552	Hepatocyte
6.67006	-3.54305	Immune
12.9202	7.286	Hepatocyte
-7.59964	8.07422	Fibroblast
13.0834	6.53537	Hepatocyte
10.3393	10.3944	Hepatocyte
13.7044	8.65251	Hepatocyte
9.66015	5.54593	Hepatocyte
13.2799	8.012	Hepatocyte
-5.63872	8.72943	Immune
11.3903	8.10353	Hepatocyte
11.249	9.15797	Hepatocyte
10.9931	7.00176	Hepatocyte
8.65043	11.7499	Hepatocyte
9.21041	12.2064	Hepatocyte
9.25913	10.3388	Hepatocyte
11.8534	10.768	Hepatocyte
9.92275	10.8237	Hepatocyte
2.74581	-2.41488	Endothelial
2.7836	-2.9286	Endothelial
-6.66775	9.31294	Fibroblast
10.6353	10.4572	Hepatocyte
10.9653	9.86099	Hepatocyte
-6.57167	9.20295	Fibroblast
6.93012	-3.96128	Immune
10.3016	10.7404	Hepatocyte
8.86973	8.7537	Hepatocyte
-7.48243	7.8972	Fibroblast
12.9368	6.74102	Hepatocyte
12.5171	9.26234	Hepatocyte
8.34288	11.1731	Hepatocyte
11.0194	10.8109	Hepatocyte
10.761	7.87911	Hepatocyte
13.623	8.81171	Hepatocyte
10.4516	9.47535	Hepatocyte
12.5596	8.78875	Hepatocyte
11.0616	12.0787	Hepatocyte
11.355	11.7042	Hepatocyte
9.5343	11.3087	Hepatocyte
-7.08727	8.21317	Fibroblast
10.8805	10.1267	Hepatocyte
9.29509	9.35457	Hepatocyte
9.81015	9.18911	Hepatocyte
9.5412	9.3121	Hepatocyte
9.26932	10.841	Hepatocyte
10.1049	6.62224	Hepatocyte
13.5168	8.95648	Hepatocyte
12.9107	7.92002	Hepatocyte
9.74106	8.27041	Hepatocyte
7.87803	11.5764	Hepatocyte
11.5064	8.99076	Hepatocyte
7.97207	10.188	Hepatocyte
9.39476	9.99112	Hepatocyte
9.7282	10.0685	Hepatocyte
12.5263	8.88791	Hepatocyte
10.2802	11.3186	Hepatocyte
7.92273	10.6029	Hepatocyte
2.48697	-2.97179	Endothelial
8.21998	10.42	Hepatocyte
13.5937	10.173	Hepatocyte
9.07387	9.33883	Hepatocyte
11.5405	9.85426	Hepatocyte
10.4009	7.81758	Hepatocyte
12.3469	10.7627	Hepatocyte
10.7362	9.79829	Hepatocyte
11.0975	11.544	Hepatocyte
13.0953	6.57983	Hepatocyte
9.61572	11.5325	Hepatocyte
13.9679	8.44757	Hepatocyte
11.0027	11.394	Hepatocyte
13.7239	8.34292	Hepatocyte
11.8564	9.61815	Hepatocyte
9.82274	8.18877	Hepatocyte
11.5251	7.67	Hepatocyte
11.6273	8.9078	Hepatocyte
2.61117	-3.20542	Endothelial
11.3346	11.5844	Hepatocyte
9.91119	9.59423	Hepatocyte
11.367	8.46276	Hepatocyte
13.2916	7.75194	Hepatocyte
12.8932	9.64184	Hepatocyte
12.8741	9.35402	Hepatocyte
12.508	7.0939	Hepatocyte
10.6799	6.32956	Hepatocyte
11.4491	7.18335	Hepatocyte
11.8543	9.03135	Hepatocyte
12.4979	7.01775	Hepatocyte
9.73607	7.34595	Hepatocyte
10.6503	9.90018	Hepatocyte
9.5393	5.71656	Hepatocyte
13.0387	8.10805	Hepatocyte
8.06108	9.87082	Hepatocyte
7.89034	8.41857	Hepatocyte
-6.47684	9.483	Fibroblast
11.0936	8.64394	Hepatocyte
9.20858	8.32206	Hepatocyte
9.99325	11.7457	Hepatocyte
13.4801	9.65234	Hepatocyte
9.43884	11.445	Hepatocyte
11.5531	6.557	Hepatocyte
-6.2253	8.49619	Fibroblast
8.38145	11.2413	Hepatocyte
12.8834	7.08863	Hepatocyte
8.74366	11.2106	Hepatocyte
9.63163	10.3852	Hepatocyte
8.97315	9.35264	Hepatocyte
9.40655	5.75968	Hepatocyte
12.604	7.76643	Hepatocyte
-6.51358	9.31373	Fibroblast
8.84749	8.85191	Hepatocyte
7.63276	10.7416	Hepatocyte
8.69604	11.4542	Hepatocyte
11.3958	7.0403	Hepatocyte
12.5177	8.41607	Hepatocyte
9.86214	9.17297	Hepatocyte
10.6156	10.3756	Hepatocyte
13.2276	6.47275	Hepatocyte
9.45949	8.21993	Hepatocyte
8.10035	11.7463	Hepatocyte
12.268	10.7677	Hepatocyte
-7.72438	7.88222	Fibroblast
10.0807	9.00583	Hepatocyte
9.18688	6.28264	Hepatocyte
8.94319	9.59931	Hepatocyte
10.1065	11.401	Hepatocyte
-6.27341	9.45016	Fibroblast
10.5419	10.1614	Hepatocyte
10.3209	10.4797	Hepatocyte
11.0491	8.79404	Hepatocyte
11.8385	7.66361	Hepatocyte
9.33518	9.63533	Hepatocyte
-6.05825	8.99743	Endothelial
11.992	7.89524	Hepatocyte
8.50619	12.1155	Hepatocyte
-7.68248	7.85624	Fibroblast
11.547	11.6657	Hepatocyte
8.84064	8.94882	Hepatocyte
-7.0078	8.88243	Fibroblast
8.85213	9.45001	Hepatocyte
9.45537	11.4659	Hepatocyte
12.7362	8.06679	Hepatocyte
10.9409	11.3858	Hepatocyte
12.9034	10.0108	Hepatocyte
10.9788	7.3882	Hepatocyte
8.02761	11.6427	Hepatocyte
10.601	8.04305	Hepatocyte
13.1465	10.4869	Hepatocyte
12.7095	9.34946	Hepatocyte
9.61569	10.5415	Hepatocyte
-6.30847	9.16322	Fibroblast
10.1568	8.5041	Hepatocyte
8.72534	9.53959	Hepatocyte
9.53812	6.87605	Hepatocyte
8.87883	9.45288	Hepatocyte
10.9273	11.7799	Hepatocyte
7.01025	-4.10283	Immune
-7.61296	8.41697	Fibroblast
12.4372	7.42233	Hepatocyte
10.2906	10.081	Hepatocyte
8.65929	8.74983	Hepatocyte
12.9639	6.87299	Hepatocyte
11.1987	11.3869	Hepatocyte
11.6589	10.5421	Hepatocyte
11.8555	8.37339	Hepatocyte
11.6561	8.40594	Hepatocyte
9.24196	5.18991	Hepatocyte
9.59905	8.17703	Hepatocyte
12.8715	8.1197	Hepatocyte
8.82356	9.23548	Hepatocyte
11.9163	10.3667	Hepatocyte
10.1854	8.21168	Hepatocyte
7.54091	11.0521	Hepatocyte
3.17883	-2.74803	Immune
12.0174	6.49985	Hepatocyte
9.94584	9.51867	Hepatocyte
11.5189	7.70907	Hepatocyte
12.0349	9.31758	Hepatocyte
9.59095	5.79997	Hepatocyte
10.7019	9.93515	Hepatocyte
12.5012	7.81863	Hepatocyte
2.79041	-2.34914	Endothelial
7.7266	11.4353	Hepatocyte
13.268	6.39505	Hepatocyte
7.89597	11.4063	Hepatocyte
13.2308	10.2808	Hepatocyte
8.56505	8.74947	Hepatocyte
11.2275	11.1352	Hepatocyte
8.16757	11.9987	Hepatocyte
11.5295	9.92468	Hepatocyte
10.0962	9.31974	Hepatocyte
10.1306	8.6562	Hepatocyte
13.0494	9.13248	Hepatocyte
7.94062	10.3102	Hepatocyte
11.281	11.675	Hepatocyte
11.8425	9.63426	Hepatocyte
11.18	7.85683	Hepatocyte
10.1882	6.96801	Hepatocyte
9.99771	10.1044	Hepatocyte
8.48778	10.0404	Hepatocyte
10.2376	10.3936	Hepatocyte
9.60421	9.96729	Hepatocyte
9.58773	10.0931	Hepatocyte
13.5113	8.35358	Hepatocyte
11.5852	10.0126	Hepatocyte
11.7361	9.00868	Hepatocyte
2.60958	-3.12612	Endothelial
-6.30959	8.83523	Fibroblast
11.5382	8.34013	Hepatocyte
8.66474	11.6065	Hepatocyte
9.23048	11.5806	Hepatocyte
12.843	6.80044	Hepatocyte
8.18716	9.23215	Hepatocyte
9.49835	11.0329	Hepatocyte
12.4643	7.26676	Hepatocyte
12.1497	7.5744	Hepatocyte
9.98096	7.39699	Hepatocyte
10.1508	12.3081	Hepatocyte
13.9403	8.00763	Hepatocyte
9.12074	11.4526	Hepatocyte
-7.56713	8.57352	Fibroblast
7.72383	10.3095	Hepatocyte
12.5389	6.15919	Hepatocyte
13.1503	9.05831	Hepatocyte
14.1096	8.0626	Hepatocyte
11.5351	8.92213	Hepatocyte
9.26815	7.60873	Hepatocyte
8.71831	11.9139	Hepatocyte
11.2199	11.5083	Hepatocyte
7.54927	10.9267	Hepatocyte
10.8638	6.23038	Hepatocyte
8.3524	10.9083	Hepatocyte
9.65893	7.64334	Hepatocyte
-5.34467	9.19482	Fibroblast
11.3472	11.8162	Hepatocyte
13.202	9.1597	Hepatocyte
-5.35717	9.19854	Fibroblast
10.2771	7.05149	Hepatocyte
11.2921	11.1314	Hepatocyte
8.93502	7.94734	Hepatocyte
-7.2421	8.57836	Fibroblast
10.9796	11.3344	Hepatocyte
13.1923	7.93907	Hepatocyte
11.9435	8.78411	Hepatocyte
10.6483	10.1014	Hepatocyte
11.8125	6.1801	Hepatocyte
12.7879	6.45109	Hepatocyte
-7.46978	8.13153	Fibroblast
8.8949	10.5554	Hepatocyte
2.98273	-2.65723	Endothelial
11.6584	10.8439	Hepatocyte
10.5301	11.4697	Hepatocyte
9.69845	9.38359	Hepatocyte
12.3077	10.5438	Hepatocyte
12.1251	9.98194	Hepatocyte
-7.16905	8.46681	Fibroblast
8.91113	10.1756	Hepatocyte
10.5812	9.99216	Hepatocyte
13.9825	8.00788	Hepatocyte
12.9493	6.7055	Hepatocyte
8.19756	8.47835	Hepatocyte
12.1294	6.67272	Hepatocyte
12.7101	7.31379	Hepatocyte
6.81012	-3.50389	Immune
10.0344	10.2811	Hepatocyte
11.3171	9.68132	Hepatocyte
12.1436	7.10746	Hepatocyte
9.75278	9.52136	Hepatocyte
11.4769	8.71177	Hepatocyte
9.46443	8.96451	Hepatocyte
9.61404	9.33443	Hepatocyte
9.39832	9.1538	Hepatocyte
10.6772	6.33622	Hepatocyte
-6.1037	9.20223	Fibroblast
12.1349	10.1017	Hepatocyte
13.1293	10.3178	Hepatocyte
11.6815	10.933	Hepatocyte
11.1076	9.19234	Hepatocyte
8.09132	8.56537	Hepatocyte
8.23407	9.33543	Hepatocyte
9.35879	12.1734	Hepatocyte
10.9198	6.83379	Hepatocyte
9.38424	7.68188	Hepatocyte
13.1228	8.45185	Hepatocyte
10.3051	7.79073	Hepatocyte
10.0576	6.42711	Hepatocyte
10.1831	10.1212	Hepatocyte
9.88222	11.0643	Hepatocyte
-7.35576	8.5224	Fibroblast
9.15055	10.2759	Hepatocyte
12.8637	8.77804	Hepatocyte
11.9678	11.9257	Hepatocyte
11.9171	9.6839	Hepatocyte
11.5284	11.7515	Hepatocyte
8.85166	10.5233	Hepatocyte
8.24204	9.99218	Hepatocyte
9.12762	8.35575	Hepatocyte
-6.06246	8.55159	Fibroblast
9.80379	5.9448	Hepatocyte
10.899	6.6967	Hepatocyte
12.0651	8.19446	Hepatocyte
10.3162	8.46696	Hepatocyte
8.93649	8.21691	Hepatocyte
-5.36968	9.20814	Endothelial
12.9869	6.64596	Hepatocyte
9.59738	8.88599	Hepatocyte
11.9284	9.56765	Hepatocyte
13.6495	9.12913	Hepatocyte
2.38347	-2.85988	Endothelial
8.20355	10.8218	Hepatocyte
11.8397	9.56711	Hepatocyte
10.883	6.17026	Hepatocyte
12.0452	10.1233	Hepatocyte
10.1771	7.37757	Hepatocyte
9.94882	7.49358	Hepatocyte
9.92226	11.4754	Hepatocyte
9.85368	11.1133	Hepatocyte
12.6832	10.6707	Hepatocyte
12.0969	8.95727	Hepatocyte
7.55032	11.1504	Hepatocyte
12.725	10.2744	Hepatocyte
11.8911	7.53431	Hepatocyte
-6.23151	8.44016	Fibroblast
10.144	9.49809	Hepatocyte
10.2003	8.36057	Hepatocyte
8.60983	11.1872	Hepatocyte
11.2496	10.282	Hepatocyte
12.0597	10.4701	Hepatocyte
12.8136	9.00526	Hepatocyte
10.606	8.34282	Hepatocyte
8.61372	10.0946	Hepatocyte
11.4717	6.3304	Hepatocyte
7.62212	11.7062	Hepatocyte
10.7673	8.30496	Hepatocyte
10.9635	10.5909	Hepatocyte
8.71205	12.1391	Hepatocyte
12.4115	10.7693	Hepatocyte
9.72606	8.77893	Hepatocyte
11.9313	11.3957	Hepatocyte
8.67684	10.6431	Hepatocyte
11.4286	10.041	Hepatocyte
8.79458	7.75592	Hepatocyte
10.0717	10.2626	Hepatocyte
11.574	7.61643	Hepatocyte
12.1322	7.01945	Hepatocyte
9.13845	10.7303	Hepatocyte
7.85733	10.3547	Hepatocyte
9.37164	8.89509	Hepatocyte
-5.36597	9.17346	Immune
13.9874	8.38688	Hepatocyte
10.2694	9.1723	Hepatocyte
9.58048	9.19243	Hepatocyte
10.4994	7.72647	Hepatocyte
8.3719	10.7472	Hepatocyte
10.2356	9.55741	Hepatocyte
11.9146	9.08183	Hepatocyte
13.8734	7.99635	Hepatocyte
12.5314	8.77744	Hepatocyte
11.3345	11.3075	Hepatocyte
10.6343	9.38221	Hepatocyte
9.40337	9.76343	Hepatocyte
8.2953	11.7669	Hepatocyte
7.78478	10.7561	Hepatocyte
11.2321	11.633	Hepatocyte
13.4035	10.3546	Hepatocyte
10.455	11.6364	Hepatocyte
11.1575	8.49123	Hepatocyte
10.6749	6.82505	Hepatocyte
13.6668	8.41311	Hepatocyte
11.1837	11.8026	Hepatocyte
9.10598	10.6472	Hepatocyte
12.988	7.01556	Hepatocyte
7.80525	10.3834	Hepatocyte
9.98237	7.37018	Hepatocyte
8.94451	10.2406	Hepatocyte
-6.67309	9.13754	Fibroblast
10.0497	7.99284	Hepatocyte
9.1578	10.8008	Hepatocyte
10.8086	9.40203	Hepatocyte
12.8157	7.38214	Hepatocyte
11.5736	7.44061	Hepatocyte
-7.41644	8.77114	Fibroblast
11.8412	6.14356	Hepatocyte
9.57585	9.45549	Hepatocyte
13.787	8.60744	Hepatocyte
12.0939	8.07494	Hepatocyte
-6.22465	8.55316	Fibroblast
12.8597	6.79538	Hepatocyte
10.6805	9.43136	Hepatocyte
9.25025	11.0108	Hepatocyte
9.84954	7.56815	Hepatocyte
12.272	11.0507	Hepatocyte
12.8252	8.68465	Hepatocyte
-7.4167	8.56741	Fibroblast
11.6379	9.57187	Hepatocyte
8.37687	10.2149	Hepatocyte
8.82438	10.2862	Hepatocyte
7.65696	11.4539	Hepatocyte
11.5245	10.2723	Hepatocyte
7.92092	11.8155	Hepatocyte
9.53893	11.45	Hepatocyte
12.521	7.39573	Hepatocyte
9.39882	7.90856	Hepatocyte
9.07493	9.54796	Hepatocyte
11.7438	11.5614	Hepatocyte
12.5412	8.97836	Hepatocyte
10.862	6.1729	Hepatocyte
8.25968	9.37279	Hepatocyte
8.15444	8.2277	Hepatocyte
10.2862	9.01098	Hepatocyte
9.66096	5.80632	Hepatocyte
11.8206	6.55	Hepatocyte
13.4577	10.1836	Hepatocyte
10.1401	7.72832	Hepatocyte
8.91232	8.40484	Hepatocyte
11.6391	7.36123	Hepatocyte
10.3874	7.95803	Hepatocyte
8.96134	8.58075	Hepatocyte
11.014	7.67834	Hepatocyte
9.03824	9.55169	Hepatocyte
12.9862	9.10622	Hepatocyte
10.994	6.05856	Hepatocyte
12.6246	11.2386	Hepatocyte
13.0526	8.67227	Hepatocyte
12.1577	9.91233	Hepatocyte
8.92716	8.88289	Hepatocyte
-7.49993	8.7306	Fibroblast
7.79688	10.9031	Hepatocyte
8.01386	10.8224	Hepatocyte
11.2513	7.85293	Hepatocyte
11.4328	9.56965	Hepatocyte
7.85092	8.40752	Hepatocyte
10.2694	6.22093	Hepatocyte
11.5047	10.3787	Hepatocyte
11.0101	11.4429	Hepatocyte
7.88361	10.7368	Hepatocyte
10.9467	9.05609	Hepatocyte
10.5248	8.42773	Hepatocyte
12.7788	7.49934	Hepatocyte
2.99349	-2.65217	Endothelial
8.98265	10.0399	Hepatocyte
13.0339	9.42095	Hepatocyte
11.2426	12.2712	Hepatocyte
-5.42199	9.20563	Fibroblast
10.4434	9.64179	Hepatocyte
2.74998	-3.0078	Endothelial
12.866	7.26365	Hepatocyte
9.04129	8.01333	Hepatocyte
8.31805	12.1057	Hepatocyte
10.5696	9.93746	Hepatocyte
10.31	11.3654	Hepatocyte
12.1225	8.08758	Hepatocyte
8.77942	8.02452	Hepatocyte
10.4099	9.15951	Hepatocyte
10.8348	7.79069	Hepatocyte
13.0142	8.16478	Hepatocyte
11.8791	8.73397	Hepatocyte
9.16941	12.2866	Hepatocyte
-6.69721	9.33346	Fibroblast
9.5794	6.43515	Hepatocyte
8.8035	10.024	Hepatocyte
-7.40592	8.01939	Fibroblast
11.2023	10.021	Hepatocyte
8.28659	8.90803	Hepatocyte
12.5431	10.5156	Hepatocyte
11.2519	10.0743	Hepatocyte
2.8447	-2.31389	Endothelial
9.51017	11.8067	Hepatocyte
7.97066	8.6096	Hepatocyte
11.688	11.2273	Hepatocyte
2.78131	-3.10966	Endothelial
2.82992	-3.13028	Endothelial
11.5768	8.62553	Hepatocyte
9.85257	6.17654	Hepatocyte
12.4121	6.53328	Hepatocyte
11.1681	8.73725	Hepatocyte
11.6125	9.77314	Hepatocyte
11.5263	11.8053	Hepatocyte
6.89555	-3.44049	Immune
10.8353	10.9585	Hepatocyte
9.95428	8.01433	Hepatocyte
2.71909	-2.75511	Endothelial
11.1213	8.04607	Hepatocyte
13.1108	6.37598	Hepatocyte
13.0521	7.28689	Hepatocyte
9.76993	7.37624	Hepatocyte
13.2022	6.62303	Hepatocyte
6.99153	-4.06022	Immune
11.7069	9.98232	Hepatocyte
8.65992	11.3012	Hepatocyte
10.6441	10.504	Hepatocyte
8.89071	10.1244	Hepatocyte
8.47533	10.9031	Hepatocyte
9.47291	11.6113	Hepatocyte
11.2985	10.1701	Hepatocyte
11.044	6.85077	Hepatocyte
9.19762	11.4259	Hepatocyte
9.12176	11.9972	Hepatocyte
10.4884	10.996	Hepatocyte
11.4622	10.5155	Hepatocyte
11.2547	11.6362	Hepatocyte
12.7685	10.4066	Hepatocyte
9.34387	8.1653	Hepatocyte
2.63538	-3.20867	Endothelial
13.0497	10.2088	Hepatocyte
12.9394	9.71955	Hepatocyte
8.38775	11.3328	Hepatocyte
12.6028	9.68427	Hepatocyte
9.25306	6.59688	Hepatocyte
10.8401	6.47188	Hepatocyte
2.93902	-2.39317	Endothelial
11.5991	8.55836	Hepatocyte
7.92994	8.52832	Hepatocyte
-7.27689	8.81743	Fibroblast
9.34374	10.6047	Hepatocyte
11.5426	10.3947	Hepatocyte
10.8511	9.69597	Hepatocyte
8.47165	10.886	Hepatocyte
12.5821	9.02571	Hepatocyte
8.45861	8.91188	Hepatocyte
8.49196	10.5257	Hepatocyte
8.50252	9.613	Hepatocyte
6.89797	-3.33382	Immune
9.25068	12.0464	Hepatocyte
8.23304	11.8539	Hepatocyte
11.3551	11.7406	Hepatocyte
10.0605	9.36736	Hepatocyte
8.37624	10.986	Hepatocyte
10.7966	9.31724	Hepatocyte
10.0021	8.05146	Hepatocyte
9.67593	6.32397	Hepatocyte
8.55442	11.2346	Hepatocyte
13.6073	8.27319	Hepatocyte
8.44483	9.7643	Hepatocyte
10.9556	11.2032	Hepatocyte
8.63726	12.2729	Hepatocyte
12.0872	10.4163	Hepatocyte
13.7923	8.08579	Hepatocyte
11.7279	9.70021	Hepatocyte
13.1015	9.35296	Hepatocyte
9.48686	5.39397	Hepatocyte
12.1637	7.04452	Hepatocyte
9.31357	10.962	Hepatocyte
12.5562	6.77213	Hepatocyte
-6.11566	9.45478	Fibroblast
2.67936	-2.62925	Endothelial
7.93805	10.4973	Hepatocyte
-6.2367	8.38845	Fibroblast
13.8371	7.93945	Hepatocyte
9.23041	5.62358	BEC
10.9408	9.96847	Hepatocyte
12.32	8.82507	Hepatocyte
13.3724	10.3252	Hepatocyte
7.9198	9.14425	Hepatocyte
9.55355	6.0279	Hepatocyte
8.88764	8.32732	Hepatocyte
10.3839	8.84214	Hepatocyte
9.4038	11.4524	Hepatocyte
10.429	9.79022	Hepatocyte
11.0861	9.09667	Hepatocyte
11.3761	10.2468	Hepatocyte
7.96909	10.9458	Hepatocyte
8.89301	8.82177	Hepatocyte
10.521	7.36886	Hepatocyte
13.2112	10.1117	Hepatocyte
10.2234	6.76781	Hepatocyte
8.10956	12.1446	Hepatocyte
7.63864	11.4374	Hepatocyte
9.23772	6.37444	BEC
-6.11905	8.56022	Fibroblast
9.99949	9.13918	Hepatocyte
9.36573	10.8752	Hepatocyte
11.7847	7.47965	Hepatocyte
8.62827	10.0234	Hepatocyte
13.4504	9.89597	Hepatocyte
10.6177	6.34491	Hepatocyte
11.7277	8.75223	Hepatocyte
12.5847	8.66823	Hepatocyte
10.2497	9.1931	Hepatocyte
10.3154	9.34375	Hepatocyte
8.84959	8.38439	Hepatocyte
13.5764	7.57935	Hepatocyte
12.5624	8.33397	Hepatocyte
7.80122	11.5337	Hepatocyte
11.4692	7.94398	Hepatocyte
9.27855	9.62806	Hepatocyte
11.1286	8.71049	Hepatocyte
9.39427	10.7289	Hepatocyte
-7.13069	8.45362	Fibroblast
12.6677	9.3591	Hepatocyte
10.2823	7.56282	Hepatocyte
6.837	-3.47602	Immune
8.91924	8.3064	Hepatocyte
10.6237	6.78153	Hepatocyte
10.4134	11.7321	Hepatocyte
12.2277	8.51047	Hepatocyte
13.4675	10.3029	Hepatocyte
-5.69971	8.75753	Fibroblast
12.9536	6.57868	Hepatocyte
13.3536	9.20205	Hepatocyte
10.1572	11.3386	Hepatocyte
14.0502	8.07106	Hepatocyte
-6.72382	8.19828	Fibroblast
11.9167	9.20274	Hepatocyte
11.333	9.06354	Hepatocyte
11.7366	6.38964	Hepatocyte
11.2019	6.26717	Hepatocyte
9.31091	11.8729	Hepatocyte
11.2012	6.29021	Hepatocyte
13.1326	10.3298	Hepatocyte
8.33991	8.50314	Hepatocyte
11.5087	9.8106	Hepatocyte
10.8531	7.45085	Hepatocyte
11.2413	8.49108	Hepatocyte
9.39103	12.048	Hepatocyte
11.1424	6.17832	Hepatocyte
8.55551	8.76535	Hepatocyte
12.7001	8.65054	Hepatocyte
10.3276	9.58063	Hepatocyte
13.5195	8.41254	Hepatocyte
8.95438	9.7012	Hepatocyte
8.99323	10.5791	Hepatocyte
11.6241	11.6947	Hepatocyte
9.11059	11.6095	Hepatocyte
2.93171	-2.584	Endothelial
11.956	9.47659	Hepatocyte
13.1115	10.0998	Hepatocyte
10.4505	9.97835	Hepatocyte
9.83999	9.57394	Hepatocyte
10.9305	6.87446	Hepatocyte
[truncated: 4,367 more rows]

## Sheet: Figure 8f
R1	R2	R3	R4	mean	sd	predicted activity	enhancer	type
5.01	4.8	7.04	6.71	4.905	0.148492	0.403878	Aspg	WT
6.07	6.96	8.81	11.24	6.515	0.629325	0.43	Aspg	KD
10.02	10.17	33.77	24.97	10.095	0.106066	0.591247	Cdh1	WT
16.7	13.93	35.29	35.88	15.315	1.95869	0.620745	Cdh1	KD
1.77	1.78	2.1	2.1	1.775	0.007071	0.159015	Ass1	WT
1.75	1.52	1.79	1.93	1.635	0.162635	0.18172	Ass1	KD
1.97	2	2.16	2.32	1.985	0.021213	0.68217	Dlgap1	WT
7.63	8.19	11.09	11.56	7.91	0.39598	0.747044	Dlgap1	KD
1.19	1.2	1.24	1.27	1.195	0.007071	0.144511	Hsd17b13	WT
1.18	1.23	1.22	1.33	1.205	0.035355	0.157771	Hsd17b13	KD
4.65	4	8.99	7.1	4.325	0.459619	0.362068	Cyp2e1	PC
