# Supplementary material for: Single-cell spatial multi-omics and deep learning dissect enhancer-driven gene regulatory networks in liver zonation
Source: Nat Cell Biol. 2024 Jan 5;26(1):153–67. doi: 10.1038/s41556-023-01316-4 (PMC10791584; doi:10.1038/s41556-023-01316-4)
Supplement: Supplementary file 13 — Statistical source data. [file 41556_2023_1316_MOESM13_ESM.xlsx]

## Sheet: Extended Data 1a
	Log(Expressed genes)	Log(Counts)	Percentage mitochondrial reads	Sample	Cell type
AAACCCACACCCTAAA-TEW__02ff09__scNuc_Liver_Habib_Control	8.11642	8.96367	0.0103647	snRNA_Frozen_Mouse-2	Hepatocytes
AAACCCACAGACACCC-TEW__02ff09__scNuc_Liver_Habib_Control	8.15507	9.08817	0.00903955	snRNA_Frozen_Mouse-2	Hepatocytes
AAACCCAGTTACCGTA-TEW__02ff09__scNuc_Liver_Habib_Control	6.97728	7.36455	0.0323194	snRNA_Frozen_Mouse-2	HSC
AAACCCAGTTGTTGAC-TEW__02ff09__scNuc_Liver_Habib_Control	6.99942	7.37463	0.0432873	snRNA_Frozen_Mouse-2	LSEC
AAACCCATCGCATTAG-TEW__02ff09__scNuc_Liver_Habib_Control	8.31066	9.34435	0.00629701	snRNA_Frozen_Mouse-2	Hepatocytes
AAACGAAAGCCGTCGT-TEW__02ff09__scNuc_Liver_Habib_Control	7.22694	7.67879	0.0208237	snRNA_Frozen_Mouse-2	Hepatocytes
AAACGAAAGGGAGATA-TEW__02ff09__scNuc_Liver_Habib_Control	7.77191	8.41804	0.0176678	snRNA_Frozen_Mouse-2	Hepatocytes
AAACGAAAGGGAGGCA-TEW__02ff09__scNuc_Liver_Habib_Control	7.80384	8.44913	0.0186296	snRNA_Frozen_Mouse-2	Hepatocytes
AAACGAAGTACCTAAC-TEW__02ff09__scNuc_Liver_Habib_Control	8.34806	9.39008	0.0047623	snRNA_Frozen_Mouse-2	Hepatocytes
AAACGAAGTCGATGCC-TEW__02ff09__scNuc_Liver_Habib_Control	7.58934	8.15651	0.0183644	snRNA_Frozen_Mouse-2	Hepatocytes
AAACGAAGTTACACAC-TEW__02ff09__scNuc_Liver_Habib_Control	7.62413	8.2044	0.0587592	snRNA_Frozen_Mouse-2	T_cell
AAACGAATCACTCGAA-TEW__02ff09__scNuc_Liver_Habib_Control	7.20042	7.71423	0.0575379	snRNA_Frozen_Mouse-2	T_cell
AAACGAATCGCTGATA-TEW__02ff09__scNuc_Liver_Habib_Control	7.12769	7.54327	0.0280869	snRNA_Frozen_Mouse-2	BEC
AAACGCTAGACTGTTC-TEW__02ff09__scNuc_Liver_Habib_Control	8.16366	9.05707	0.00967592	snRNA_Frozen_Mouse-2	Hepatocytes
AAACGCTAGATGAACT-TEW__02ff09__scNuc_Liver_Habib_Control	8.27919	9.2323	0.00850939	snRNA_Frozen_Mouse-2	Hepatocytes
AAACGCTCAACGGCCT-TEW__02ff09__scNuc_Liver_Habib_Control	7.78863	8.40671	0.0174263	snRNA_Frozen_Mouse-2	Hepatocytes
AAACGCTCACACCGCA-TEW__02ff09__scNuc_Liver_Habib_Control	8.01632	8.79437	0.00727383	snRNA_Frozen_Mouse-2	Hepatocytes
AAACGCTCATACCATG-TEW__02ff09__scNuc_Liver_Habib_Control	7.03966	7.51262	0.0382514	snRNA_Frozen_Mouse-2	HSC
AAACGCTGTCAAGTTC-TEW__02ff09__scNuc_Liver_Habib_Control	7.90507	8.61378	0.0118053	snRNA_Frozen_Mouse-2	Hepatocytes
AAACGCTGTCACGACC-TEW__02ff09__scNuc_Liver_Habib_Control	7.93272	8.68067	0.0115489	snRNA_Frozen_Mouse-2	Hepatocytes
AAACGCTGTTATTCCT-TEW__02ff09__scNuc_Liver_Habib_Control	7.11883	7.52078	0.0319783	snRNA_Frozen_Mouse-2	LSEC
AAAGAACAGCATTTGC-TEW__02ff09__scNuc_Liver_Habib_Control	8.36077	9.41377	0.0088907	snRNA_Frozen_Mouse-2	Hepatocytes
AAAGAACAGTAGGCCA-TEW__02ff09__scNuc_Liver_Habib_Control	8.03139	8.83594	0.0135233	snRNA_Frozen_Mouse-2	Hepatocytes
AAAGAACGTAAGTCAA-TEW__02ff09__scNuc_Liver_Habib_Control	7.3815	7.86672	0.0203143	snRNA_Frozen_Mouse-2	Hepatocytes
AAAGAACGTACGATTC-TEW__02ff09__scNuc_Liver_Habib_Control	6.97728	7.34472	0.0361757	snRNA_Frozen_Mouse-2	Kupffer
AAAGAACGTTGCATTG-TEW__02ff09__scNuc_Liver_Habib_Control	7.59136	8.15133	0.0181661	snRNA_Frozen_Mouse-2	Hepatocytes
AAAGAACGTTGTGGCC-TEW__02ff09__scNuc_Liver_Habib_Control	6.75577	7.10003	0.0511551	snRNA_Frozen_Mouse-2	LSEC
AAAGAACTCGAGTGGA-TEW__02ff09__scNuc_Liver_Habib_Control	7.67136	8.2943	0.0222444	snRNA_Frozen_Mouse-2	Hepatocytes
AAAGGATCAACACGTT-TEW__02ff09__scNuc_Liver_Habib_Control	7.33563	7.81722	0.0213451	snRNA_Frozen_Mouse-2	Hepatocytes
AAAGGATTCTAGAACC-TEW__02ff09__scNuc_Liver_Habib_Control	7.89952	8.60941	0.0131315	snRNA_Frozen_Mouse-2	Hepatocytes
AAAGGGCAGCGGTAGT-TEW__02ff09__scNuc_Liver_Habib_Control	6.77878	7.12287	0.05	snRNA_Frozen_Mouse-2	LSEC
AAAGGGCAGCTCAGAG-TEW__02ff09__scNuc_Liver_Habib_Control	8.04719	8.81626	0.0134955	snRNA_Frozen_Mouse-2	Hepatocytes
AAAGGGCAGTTGCCTA-TEW__02ff09__scNuc_Liver_Habib_Control	7.23201	7.70931	0.0291611	snRNA_Frozen_Mouse-2	Hepatocytes
AAAGGGCCAGAGTTGG-TEW__02ff09__scNuc_Liver_Habib_Control	6.86797	7.34407	0.0491273	snRNA_Frozen_Mouse-2	cDC
AAAGGGCCATGCCGGT-TEW__02ff09__scNuc_Liver_Habib_Control	7.87169	8.56674	0.0154168	snRNA_Frozen_Mouse-2	Hepatocytes
AAAGGGCGTCTAACGT-TEW__02ff09__scNuc_Liver_Habib_Control	7.58731	8.16678	0.0241409	snRNA_Frozen_Mouse-2	Hepatocytes
AAAGGGCGTGGCACTC-TEW__02ff09__scNuc_Liver_Habib_Control	6.87005	7.2807	0.0578911	snRNA_Frozen_Mouse-2	HSC
AAAGGTAAGATGGCAC-TEW__02ff09__scNuc_Liver_Habib_Control	6.90174	7.37776	0.054409	snRNA_Frozen_Mouse-2	Kupffer
AAAGGTAAGCCTGGAA-TEW__02ff09__scNuc_Liver_Habib_Control	7.5984	8.18284	0.0145292	snRNA_Frozen_Mouse-2	Hepatocytes
AAAGGTAAGTAAGGGA-TEW__02ff09__scNuc_Liver_Habib_Control	7.81076	8.45212	0.0136548	snRNA_Frozen_Mouse-2	Hepatocytes
AAAGGTACACGGTGCT-TEW__02ff09__scNuc_Liver_Habib_Control	7.69712	8.32797	0.0198163	snRNA_Frozen_Mouse-2	Hepatocytes
AAAGGTACATGGCACC-TEW__02ff09__scNuc_Liver_Habib_Control	6.49979	6.82763	0.0683297	snRNA_Frozen_Mouse-2	T_cell
AAAGTCCAGATAGGGA-TEW__02ff09__scNuc_Liver_Habib_Control	8.09071	8.87221	0.012621	snRNA_Frozen_Mouse-2	Hepatocytes
AAAGTCCAGGTCACCC-TEW__02ff09__scNuc_Liver_Habib_Control	8.37655	9.45532	0.00547774	snRNA_Frozen_Mouse-2	Hepatocytes
AAAGTCCCATCTAGAC-TEW__02ff09__scNuc_Liver_Habib_Control	7.8736	8.5781	0.0118532	snRNA_Frozen_Mouse-2	Hepatocytes
AAAGTCCCATGCGTGC-TEW__02ff09__scNuc_Liver_Habib_Control	8.06934	8.87445	0.00937325	snRNA_Frozen_Mouse-2	Hepatocytes
AAAGTCCGTCATTGCA-TEW__02ff09__scNuc_Liver_Habib_Control	6.96979	7.38833	0.0451174	snRNA_Frozen_Mouse-2	Fibroblast
AAAGTCCGTTCCACAA-TEW__02ff09__scNuc_Liver_Habib_Control	7.98854	8.77971	0.0216923	snRNA_Frozen_Mouse-2	Hepatocytes
AAAGTGAGTAGCCAGA-TEW__02ff09__scNuc_Liver_Habib_Control	7.88683	8.57584	0.0160317	snRNA_Frozen_Mouse-2	Hepatocytes
AAAGTGAGTATCTCGA-TEW__02ff09__scNuc_Liver_Habib_Control	7.12044	7.54961	0.0604309	snRNA_Frozen_Mouse-2	BEC
AAAGTGATCAAAGAAC-TEW__02ff09__scNuc_Liver_Habib_Control	6.99577	7.3473	0.0496134	snRNA_Frozen_Mouse-2	VEC
AAAGTGATCAGGTGTT-TEW__02ff09__scNuc_Liver_Habib_Control	6.49677	6.83733	0.0676692	snRNA_Frozen_Mouse-2	B_cell
AAATGGAAGGTCGTGA-TEW__02ff09__scNuc_Liver_Habib_Control	6.78559	7.11314	0.0374898	snRNA_Frozen_Mouse-2	HSC
AAATGGAAGTTGTCAC-TEW__02ff09__scNuc_Liver_Habib_Control	7.85593	8.545	0.0157588	snRNA_Frozen_Mouse-2	Hepatocytes
AAATGGATCCTGTTAT-TEW__02ff09__scNuc_Liver_Habib_Control	6.72503	7.07581	0.0388842	snRNA_Frozen_Mouse-2	Kupffer
AAATGGATCTACCTTA-TEW__02ff09__scNuc_Liver_Habib_Control	6.9489	7.35819	0.0312102	snRNA_Frozen_Mouse-2	HSC
AACAAAGAGCAGTCTT-TEW__02ff09__scNuc_Liver_Habib_Control	7.82883	8.48219	0.0103563	snRNA_Frozen_Mouse-2	Hepatocytes
AACAAAGCAATCGTCA-TEW__02ff09__scNuc_Liver_Habib_Control	6.34914	6.74993	0.0714286	snRNA_Frozen_Mouse-2	cDC
AACAAAGCATCGTGGC-TEW__02ff09__scNuc_Liver_Habib_Control	7.06987	7.44015	0.026424	snRNA_Frozen_Mouse-2	Hepatocytes
AACAAAGGTCCTTAAG-TEW__02ff09__scNuc_Liver_Habib_Control	7.6834	8.27359	0.0193828	snRNA_Frozen_Mouse-2	Hepatocytes
AACAAAGTCCGTATGA-TEW__02ff09__scNuc_Liver_Habib_Control	7.52887	8.03463	0.0168558	snRNA_Frozen_Mouse-2	Hepatocytes
AACAAAGTCGGCTGGT-TEW__02ff09__scNuc_Liver_Habib_Control	6.68461	6.99485	0.0558608	snRNA_Frozen_Mouse-2	T_cell
AACAAAGTCTGAGCAT-TEW__02ff09__scNuc_Liver_Habib_Control	8.10046	8.90544	0.0124763	snRNA_Frozen_Mouse-2	Hepatocytes
AACAACCGTCCATACA-TEW__02ff09__scNuc_Liver_Habib_Control	7.86519	8.60447	0.0146601	snRNA_Frozen_Mouse-2	Hepatocytes
AACAACCGTGACCGTC-TEW__02ff09__scNuc_Liver_Habib_Control	7.87398	8.54733	0.0108675	snRNA_Frozen_Mouse-2	Hepatocytes
AACAACCGTGCGGATA-TEW__02ff09__scNuc_Liver_Habib_Control	7.51425	7.99834	0.0262185	snRNA_Frozen_Mouse-2	HSC
AACAACCTCAGCGCAC-TEW__02ff09__scNuc_Liver_Habib_Control	7.94343	8.67863	0.0129362	snRNA_Frozen_Mouse-2	Hepatocytes
AACAACCTCGACCAAT-TEW__02ff09__scNuc_Liver_Habib_Control	6.79906	7.16395	0.0386997	snRNA_Frozen_Mouse-2	HSC
AACAAGAAGAGTGTGC-TEW__02ff09__scNuc_Liver_Habib_Control	6.86693	7.2724	0.0534722	snRNA_Frozen_Mouse-2	LSEC
AACAAGAAGGGTATAT-TEW__02ff09__scNuc_Liver_Habib_Control	6.78784	7.14362	0.0371541	snRNA_Frozen_Mouse-2	LSEC
AACAAGACAGCACCCA-TEW__02ff09__scNuc_Liver_Habib_Control	8.0398	8.8871	0.011607	snRNA_Frozen_Mouse-2	Hepatocytes
AACAAGAGTGATTGGG-TEW__02ff09__scNuc_Liver_Habib_Control	7.58782	8.11193	0.0158968	snRNA_Frozen_Mouse-2	Hepatocytes
AACAAGAGTGTAAACA-TEW__02ff09__scNuc_Liver_Habib_Control	6.35957	6.73815	0.0486358	snRNA_Frozen_Mouse-2	HSC
AACAAGATCGACCAAT-TEW__02ff09__scNuc_Liver_Habib_Control	7.35372	7.90286	0.0413895	snRNA_Frozen_Mouse-2	B_cell
AACAAGATCGAGTACT-TEW__02ff09__scNuc_Liver_Habib_Control	7.97934	8.71177	0.0103704	snRNA_Frozen_Mouse-2	Hepatocytes
AACACACCAACCGTGC-TEW__02ff09__scNuc_Liver_Habib_Control	8.11133	8.95828	0.0108052	snRNA_Frozen_Mouse-2	Hepatocytes
AACACACGTTGCGAAG-TEW__02ff09__scNuc_Liver_Habib_Control	8.03948	8.84994	0.00989531	snRNA_Frozen_Mouse-2	Hepatocytes
AACACACTCTACGGTA-TEW__02ff09__scNuc_Liver_Habib_Control	8.04141	8.82937	0.0105371	snRNA_Frozen_Mouse-2	Hepatocytes
AACACACTCTCATGGA-TEW__02ff09__scNuc_Liver_Habib_Control	7.662	8.23191	0.0180947	snRNA_Frozen_Mouse-2	Hepatocytes
AACAGGGAGATCGCTT-TEW__02ff09__scNuc_Liver_Habib_Control	7.81561	8.46758	0.0147152	snRNA_Frozen_Mouse-2	Hepatocytes
AACAGGGAGGCCTAAG-TEW__02ff09__scNuc_Liver_Habib_Control	6.66441	7.04141	0.0437828	snRNA_Frozen_Mouse-2	Kupffer
AACAGGGTCATGAAAG-TEW__02ff09__scNuc_Liver_Habib_Control	7.77486	8.47031	0.0146751	snRNA_Frozen_Mouse-2	Hepatocytes
AACAGGGTCCCTGGTT-TEW__02ff09__scNuc_Liver_Habib_Control	8.21528	9.1412	0.00932276	snRNA_Frozen_Mouse-2	Hepatocytes
AACCAACAGACTAAGT-TEW__02ff09__scNuc_Liver_Habib_Control	6.90776	7.30653	0.0389262	snRNA_Frozen_Mouse-2	LSEC
AACCAACAGATACTGA-TEW__02ff09__scNuc_Liver_Habib_Control	7.14913	7.62266	0.0416055	snRNA_Frozen_Mouse-2	LSEC
AACCAACAGGTTACCT-TEW__02ff09__scNuc_Liver_Habib_Control	7.67043	8.23138	0.00931594	snRNA_Frozen_Mouse-2	Hepatocytes
AACCAACGTTGCTAGT-TEW__02ff09__scNuc_Liver_Habib_Control	7.37713	7.88608	0.0154135	snRNA_Frozen_Mouse-2	Kupffer
AACCAACTCAAGAGTA-TEW__02ff09__scNuc_Liver_Habib_Control	7.9766	8.73408	0.0125584	snRNA_Frozen_Mouse-2	Hepatocytes
AACCACAAGCACTAAA-TEW__02ff09__scNuc_Liver_Habib_Control	8.0762	8.91516	0.00980392	snRNA_Frozen_Mouse-2	Hepatocytes
AACCACAAGTTGCCTA-TEW__02ff09__scNuc_Liver_Habib_Control	8.29605	9.32349	0.00714413	snRNA_Frozen_Mouse-2	Hepatocytes
AACCACACACGTTGGC-TEW__02ff09__scNuc_Liver_Habib_Control	7.81923	8.45596	0.0127605	snRNA_Frozen_Mouse-2	Hepatocytes
AACCACACAGCCTATA-TEW__02ff09__scNuc_Liver_Habib_Control	8.05991	8.89014	0.0132231	snRNA_Frozen_Mouse-2	Hepatocytes
AACCACATCGCATTGA-TEW__02ff09__scNuc_Liver_Habib_Control	7.91899	8.63177	0.016411	snRNA_Frozen_Mouse-2	Hepatocytes
AACCACATCGCCAGTG-TEW__02ff09__scNuc_Liver_Habib_Control	8.06966	8.93538	0.0110585	snRNA_Frozen_Mouse-2	Hepatocytes
AACCATGAGACGACTG-TEW__02ff09__scNuc_Liver_Habib_Control	7.11477	7.51969	0.0314704	snRNA_Frozen_Mouse-2	VEC
AACCATGAGAGAGTGA-TEW__02ff09__scNuc_Liver_Habib_Control	7.89058	8.59378	0.0172286	snRNA_Frozen_Mouse-2	Hepatocytes
AACCATGAGTTGCTCA-TEW__02ff09__scNuc_Liver_Habib_Control	7.08003	7.52887	0.0403009	snRNA_Frozen_Mouse-2	HSC
AACCATGCAACGATTC-TEW__02ff09__scNuc_Liver_Habib_Control	7.94556	8.66043	0.0183709	snRNA_Frozen_Mouse-2	Hepatocytes
AACCATGCAAGGGCAT-TEW__02ff09__scNuc_Liver_Habib_Control	7.83162	8.50532	0.0153815	snRNA_Frozen_Mouse-2	Hepatocytes
AACCATGCAATACGAA-TEW__02ff09__scNuc_Liver_Habib_Control	8.16735	9.08817	0.0122006	snRNA_Frozen_Mouse-2	Hepatocytes
AACCATGCAATTCGTG-TEW__02ff09__scNuc_Liver_Habib_Control	7.84815	8.52695	0.0126783	snRNA_Frozen_Mouse-2	Hepatocytes
AACCATGCATCATCCC-TEW__02ff09__scNuc_Liver_Habib_Control	8.01334	8.77493	0.0163833	snRNA_Frozen_Mouse-2	Hepatocytes
AACCCAAAGACTAGAT-TEW__02ff09__scNuc_Liver_Habib_Control	7.98139	8.75274	0.0121643	snRNA_Frozen_Mouse-2	Hepatocytes
AACCCAAAGATTCGAA-TEW__02ff09__scNuc_Liver_Habib_Control	7.71021	8.33231	0.0132339	snRNA_Frozen_Mouse-2	Hepatocytes
AACCCAACACGAGAAC-TEW__02ff09__scNuc_Liver_Habib_Control	7.79975	8.51519	0.0162325	snRNA_Frozen_Mouse-2	Hepatocytes
AACCCAAGTACTAGCT-TEW__02ff09__scNuc_Liver_Habib_Control	7.88721	8.56636	0.0163778	snRNA_Frozen_Mouse-2	Hepatocytes
AACCCAAGTGTGGACA-TEW__02ff09__scNuc_Liver_Habib_Control	7.65634	8.25166	0.0198226	snRNA_Frozen_Mouse-2	Hepatocytes
AACCCAAGTTACACAC-TEW__02ff09__scNuc_Liver_Habib_Control	7.58477	8.11552	0.0218106	snRNA_Frozen_Mouse-2	Hepatocytes
AACCCAATCCGAGCTG-TEW__02ff09__scNuc_Liver_Habib_Control	7.88646	8.58597	0.00952203	snRNA_Frozen_Mouse-2	Hepatocytes
AACCCAATCCTTATGT-TEW__02ff09__scNuc_Liver_Habib_Control	7.64922	8.22229	0.0128894	snRNA_Frozen_Mouse-2	Hepatocytes
AACCTGACACGTAGTT-TEW__02ff09__scNuc_Liver_Habib_Control	7.46737	7.99193	0.0152233	snRNA_Frozen_Mouse-2	Hepatocytes
AACCTGAGTACAGGTG-TEW__02ff09__scNuc_Liver_Habib_Control	7.07242	7.52941	0.0666308	snRNA_Frozen_Mouse-2	LSEC
AACCTGAGTCCAGCGT-TEW__02ff09__scNuc_Liver_Habib_Control	8.0507	8.87403	0.0125962	snRNA_Frozen_Mouse-2	Hepatocytes
AACCTGATCGGACGTC-TEW__02ff09__scNuc_Liver_Habib_Control	6.56948	6.87109	0.0332295	snRNA_Frozen_Mouse-2	LSEC
AACCTTTAGAGTATAC-TEW__02ff09__scNuc_Liver_Habib_Control	8.22094	9.14056	0.0120081	snRNA_Frozen_Mouse-2	Hepatocytes
AACCTTTCAAATTGCC-TEW__02ff09__scNuc_Liver_Habib_Control	7.79729	8.45829	0.0167586	snRNA_Frozen_Mouse-2	Hepatocytes
AACCTTTCAACCGATT-TEW__02ff09__scNuc_Liver_Habib_Control	7.02554	7.46508	0.0497997	snRNA_Frozen_Mouse-2	BEC
AACCTTTCAATCTCTT-TEW__02ff09__scNuc_Liver_Habib_Control	6.93537	7.34084	0.0609598	snRNA_Frozen_Mouse-2	B_cell
AACCTTTCAGCAATTC-TEW__02ff09__scNuc_Liver_Habib_Control	7.82325	8.51799	0.0145854	snRNA_Frozen_Mouse-2	Hepatocytes
AACCTTTCATCGCCTT-TEW__02ff09__scNuc_Liver_Habib_Control	7.64156	8.26101	0.0219695	snRNA_Frozen_Mouse-2	Hepatocytes
AACGAAACAGTGGGTA-TEW__02ff09__scNuc_Liver_Habib_Control	7.8071	8.42486	0.0168897	snRNA_Frozen_Mouse-2	Hepatocytes
AACGAAAGTAGGGAGG-TEW__02ff09__scNuc_Liver_Habib_Control	7.51043	8.03528	0.0223518	snRNA_Frozen_Mouse-2	Hepatocytes
AACGAAAGTATGTCCA-TEW__02ff09__scNuc_Liver_Habib_Control	7.86634	8.58148	0.0153788	snRNA_Frozen_Mouse-2	Hepatocytes
AACGAAAGTGACGTCC-TEW__02ff09__scNuc_Liver_Habib_Control	7.35244	7.84149	0.0279088	snRNA_Frozen_Mouse-2	Hepatocytes
AACGGGAAGGTCGCCT-TEW__02ff09__scNuc_Liver_Habib_Control	6.59987	6.95177	0.059387	snRNA_Frozen_Mouse-2	LSEC
AACGGGACACACTTAG-TEW__02ff09__scNuc_Liver_Habib_Control	6.7334	7.09257	0.0549085	snRNA_Frozen_Mouse-2	T_cell
AACGGGACATAGAGGC-TEW__02ff09__scNuc_Liver_Habib_Control	6.93245	7.3601	0.0413749	snRNA_Frozen_Mouse-2	HSC
AACGGGACATCCAACA-TEW__02ff09__scNuc_Liver_Habib_Control	8.08825	8.94611	0.0114628	snRNA_Frozen_Mouse-2	Hepatocytes
AACGGGAGTACCTTCC-TEW__02ff09__scNuc_Liver_Habib_Control	8.02552	8.83521	0.0103333	snRNA_Frozen_Mouse-2	Hepatocytes
AACGGGATCGGTAAGG-TEW__02ff09__scNuc_Liver_Habib_Control	6.52209	6.8222	0.0555556	snRNA_Frozen_Mouse-2	LSEC
AACGTCAAGCTCATAC-TEW__02ff09__scNuc_Liver_Habib_Control	7.724	8.37954	0.0195044	snRNA_Frozen_Mouse-2	Hepatocytes
AACGTCACACTTCATT-TEW__02ff09__scNuc_Liver_Habib_Control	7.83043	8.49003	0.0158241	snRNA_Frozen_Mouse-2	Hepatocytes
AACGTCAGTGTGAGCA-TEW__02ff09__scNuc_Liver_Habib_Control	7.73936	8.37078	0.0222325	snRNA_Frozen_Mouse-2	Hepatocytes
AACTTCTAGAAAGTCT-TEW__02ff09__scNuc_Liver_Habib_Control	6.96414	7.36265	0.0406091	snRNA_Frozen_Mouse-2	LSEC
AACTTCTAGATTGATG-TEW__02ff09__scNuc_Liver_Habib_Control	6.97167	7.32975	0.0301639	snRNA_Frozen_Mouse-2	BEC
AACTTCTCATTGAGGG-TEW__02ff09__scNuc_Liver_Habib_Control	7.05531	7.41878	0.0269946	snRNA_Frozen_Mouse-2	Kupffer
AACTTCTGTAGTGTGG-TEW__02ff09__scNuc_Liver_Habib_Control	7.30452	7.77654	0.0201427	snRNA_Frozen_Mouse-2	Hepatocytes
AACTTCTGTCTGTGGC-TEW__02ff09__scNuc_Liver_Habib_Control	7.9388	8.6788	0.00969883	snRNA_Frozen_Mouse-2	Hepatocytes
AACTTCTTCCTACAAG-TEW__02ff09__scNuc_Liver_Habib_Control	7.47477	8.02976	0.0214914	snRNA_Frozen_Mouse-2	Hepatocytes
AACTTCTTCCTATTGT-TEW__02ff09__scNuc_Liver_Habib_Control	7.68846	8.32093	0.00778968	snRNA_Frozen_Mouse-2	Hepatocytes
AACTTCTTCGACATAC-TEW__02ff09__scNuc_Liver_Habib_Control	7.92407	8.65939	0.0110995	snRNA_Frozen_Mouse-2	Hepatocytes
AACTTCTTCTTCTGGC-TEW__02ff09__scNuc_Liver_Habib_Control	6.85013	7.22694	0.0501818	snRNA_Frozen_Mouse-2	LSEC
AAGAACAAGCACCTGC-TEW__02ff09__scNuc_Liver_Habib_Control	7.32647	7.78072	0.0321637	snRNA_Frozen_Mouse-2	Kupffer
AAGAACACAAGCACAG-TEW__02ff09__scNuc_Liver_Habib_Control	8.17188	9.03623	0.0128541	snRNA_Frozen_Mouse-2	Hepatocytes
AAGAACACAATGCAAA-TEW__02ff09__scNuc_Liver_Habib_Control	8.37402	9.44161	0.00730043	snRNA_Frozen_Mouse-2	Hepatocytes
AAGAACAGTATTCTCT-TEW__02ff09__scNuc_Liver_Habib_Control	7.02287	7.42536	0.0304114	snRNA_Frozen_Mouse-2	LSEC
AAGAACAGTCACCGAC-TEW__02ff09__scNuc_Liver_Habib_Control	7.63337	8.18758	0.0189099	snRNA_Frozen_Mouse-2	Hepatocytes
AAGAACAGTGTATCCA-TEW__02ff09__scNuc_Liver_Habib_Control	6.87213	7.26193	0.0596073	snRNA_Frozen_Mouse-2	VEC
AAGACAAAGGGACACT-TEW__02ff09__scNuc_Liver_Habib_Control	7.5863	8.11403	0.0155689	snRNA_Frozen_Mouse-2	Hepatocytes
AAGACAAAGTATAGAC-TEW__02ff09__scNuc_Liver_Habib_Control	6.73815	7.08423	0.0620805	snRNA_Frozen_Mouse-2	LSEC
AAGACAACACCCTGTT-TEW__02ff09__scNuc_Liver_Habib_Control	7.08087	7.53262	0.0422912	snRNA_Frozen_Mouse-2	LSEC
AAGACAACAGAAACCG-TEW__02ff09__scNuc_Liver_Habib_Control	7.91352	8.62784	0.0119986	snRNA_Frozen_Mouse-2	Hepatocytes
AAGACAAGTCTGCCTT-TEW__02ff09__scNuc_Liver_Habib_Control	7.65728	8.27995	0.0116574	snRNA_Frozen_Mouse-2	Hepatocytes
AAGACAAGTTCAAAGA-TEW__02ff09__scNuc_Liver_Habib_Control	7.04403	7.41938	0.0395921	snRNA_Frozen_Mouse-2	Kupffer
AAGACAATCAGTCACA-TEW__02ff09__scNuc_Liver_Habib_Control	7.86864	8.55584	0.00981524	snRNA_Frozen_Mouse-2	Hepatocytes
AAGACAATCCACTTCG-TEW__02ff09__scNuc_Liver_Habib_Control	7.97143	8.73311	0.0146632	snRNA_Frozen_Mouse-2	Hepatocytes
AAGACAATCCTCTTTC-TEW__02ff09__scNuc_Liver_Habib_Control	6.95177	7.33433	0.0365774	snRNA_Frozen_Mouse-2	LSEC
AAGACTCCACTGATTG-TEW__02ff09__scNuc_Liver_Habib_Control	7.08841	7.51969	0.0472056	snRNA_Frozen_Mouse-2	LSEC
AAGACTCCAGCGCTTG-TEW__02ff09__scNuc_Liver_Habib_Control	6.9256	7.34213	0.042044	snRNA_Frozen_Mouse-2	BEC
AAGACTCGTTATGTCG-TEW__02ff09__scNuc_Liver_Habib_Control	6.94986	7.36834	0.0473186	snRNA_Frozen_Mouse-2	VEC
AAGACTCTCCACCCTA-TEW__02ff09__scNuc_Liver_Habib_Control	7.73412	8.36916	0.0185572	snRNA_Frozen_Mouse-2	Hepatocytes
AAGACTCTCGAGAGAC-TEW__02ff09__scNuc_Liver_Habib_Control	7.94485	8.69484	0.0107149	snRNA_Frozen_Mouse-2	Hepatocytes
AAGACTCTCTAAACGC-TEW__02ff09__scNuc_Liver_Habib_Control	7.74066	8.3299	0.0176031	snRNA_Frozen_Mouse-2	Hepatocytes
AAGATAGCAAATGAAC-TEW__02ff09__scNuc_Liver_Habib_Control	7.85671	8.55449	0.0186898	snRNA_Frozen_Mouse-2	Hepatocytes
AAGATAGGTTTAGACC-TEW__02ff09__scNuc_Liver_Habib_Control	6.8638	7.21964	0.0461538	snRNA_Frozen_Mouse-2	LSEC
AAGATAGTCAAAGAAC-TEW__02ff09__scNuc_Liver_Habib_Control	8.24249	9.21064	0.00869305	snRNA_Frozen_Mouse-2	Hepatocytes
AAGATAGTCCCAAGTA-TEW__02ff09__scNuc_Liver_Habib_Control	8.37263	9.43324	0.00784125	snRNA_Frozen_Mouse-2	Hepatocytes
AAGCATCAGCCTGTCG-TEW__02ff09__scNuc_Liver_Habib_Control	7.08003	7.59136	0.0282828	snRNA_Frozen_Mouse-2	HSC
AAGCATCCAATGTGGG-TEW__02ff09__scNuc_Liver_Habib_Control	6.85435	7.24494	0.0357143	snRNA_Frozen_Mouse-2	LSEC
AAGCATCGTACTCGTA-TEW__02ff09__scNuc_Liver_Habib_Control	7.04839	7.55956	0.0677789	snRNA_Frozen_Mouse-2	HSC
AAGCATCGTAGGCTCC-TEW__02ff09__scNuc_Liver_Habib_Control	7.16317	7.6029	0.0234648	snRNA_Frozen_Mouse-2	Hepatocytes
AAGCATCGTGCCTGCA-TEW__02ff09__scNuc_Liver_Habib_Control	6.84162	7.19893	0.0486163	snRNA_Frozen_Mouse-2	Kupffer
AAGCATCGTGGTTCTA-TEW__02ff09__scNuc_Liver_Habib_Control	7.69439	8.27385	0.0170962	snRNA_Frozen_Mouse-2	Hepatocytes
AAGCATCGTGTCCATA-TEW__02ff09__scNuc_Liver_Habib_Control	7.28756	7.69667	0.00636075	snRNA_Frozen_Mouse-2	Hepatocytes
AAGCATCTCAAGAGGC-TEW__02ff09__scNuc_Liver_Habib_Control	7.55747	8.08918	0.0178023	snRNA_Frozen_Mouse-2	Hepatocytes
AAGCATCTCCGCAACG-TEW__02ff09__scNuc_Liver_Habib_Control	7.79523	8.44182	0.0131579	snRNA_Frozen_Mouse-2	Hepatocytes
AAGCCATCAACGTATC-TEW__02ff09__scNuc_Liver_Habib_Control	7.06817	7.49776	0.0371397	snRNA_Frozen_Mouse-2	LSEC
AAGCCATCAACTGAAA-TEW__02ff09__scNuc_Liver_Habib_Control	6.6695	7.07412	0.0677966	snRNA_Frozen_Mouse-2	VEC
AAGCCATCAGTCGCAC-TEW__02ff09__scNuc_Liver_Habib_Control	7.66059	8.28425	0.0146465	snRNA_Frozen_Mouse-2	Hepatocytes
AAGCCATGTCTTACAG-TEW__02ff09__scNuc_Liver_Habib_Control	7.13569	7.56112	0.0369215	snRNA_Frozen_Mouse-2	LSEC
AAGCCATGTGGTCTAT-TEW__02ff09__scNuc_Liver_Habib_Control	6.78784	7.2385	0.0718391	snRNA_Frozen_Mouse-2	LSEC
AAGCCATGTGTCGCTG-TEW__02ff09__scNuc_Liver_Habib_Control	7.50439	7.98854	0.01222	snRNA_Frozen_Mouse-2	Hepatocytes
AAGCCATGTTTCAGAC-TEW__02ff09__scNuc_Liver_Habib_Control	7.68478	8.25297	0.0132882	snRNA_Frozen_Mouse-2	Hepatocytes
AAGCCATTCAAGCCTA-TEW__02ff09__scNuc_Liver_Habib_Control	7.64969	8.21582	0.0127096	snRNA_Frozen_Mouse-2	Hepatocytes
AAGCCATTCGAAATCC-TEW__02ff09__scNuc_Liver_Habib_Control	6.75809	7.1624	0.0596899	snRNA_Frozen_Mouse-2	T_cell
AAGCGAGAGACGACGT-TEW__02ff09__scNuc_Liver_Habib_Control	7.03262	7.5251	0.0523475	snRNA_Frozen_Mouse-2	HSC
AAGCGAGAGGTAAAGG-TEW__02ff09__scNuc_Liver_Habib_Control	7.91717	8.60923	0.0149526	snRNA_Frozen_Mouse-2	Hepatocytes
AAGCGAGCAACGTAAA-TEW__02ff09__scNuc_Liver_Habib_Control	6.99302	7.40792	0.0393939	snRNA_Frozen_Mouse-2	HSC
AAGCGAGCAGGCGATA-TEW__02ff09__scNuc_Liver_Habib_Control	6.53233	6.8533	0.051797	snRNA_Frozen_Mouse-2	LSEC
AAGCGAGCAGTCTTCC-TEW__02ff09__scNuc_Liver_Habib_Control	7.80057	8.47052	0.015088	snRNA_Frozen_Mouse-2	Hepatocytes
AAGCGAGCAGTGTGGA-TEW__02ff09__scNuc_Liver_Habib_Control	7.72312	8.32482	0.0160039	snRNA_Frozen_Mouse-2	Hepatocytes
AAGCGAGGTTGAGGAC-TEW__02ff09__scNuc_Liver_Habib_Control	6.56103	6.91771	0.0485629	snRNA_Frozen_Mouse-2	LSEC
AAGCGAGTCTCGGTCT-TEW__02ff09__scNuc_Liver_Habib_Control	6.81892	7.25064	0.0539773	snRNA_Frozen_Mouse-2	HSC
AAGCGTTAGGCAGGGA-TEW__02ff09__scNuc_Liver_Habib_Control	7.64969	8.2255	0.0174076	snRNA_Frozen_Mouse-2	Hepatocytes
AAGCGTTAGGTGCCAA-TEW__02ff09__scNuc_Liver_Habib_Control	8.10349	8.91999	0.0102927	snRNA_Frozen_Mouse-2	Hepatocytes
AAGCGTTCACAAATCC-TEW__02ff09__scNuc_Liver_Habib_Control	6.29527	6.70196	0.0970516	snRNA_Frozen_Mouse-2	B_cell
AAGCGTTCACAAGCCC-TEW__02ff09__scNuc_Liver_Habib_Control	6.58341	6.90875	0.046	snRNA_Frozen_Mouse-2	LSEC
AAGCGTTCACATGTTG-TEW__02ff09__scNuc_Liver_Habib_Control	7.92552	8.68457	0.0155642	snRNA_Frozen_Mouse-2	Hepatocytes
AAGCGTTCATGGCCAC-TEW__02ff09__scNuc_Liver_Habib_Control	7.86978	8.59508	0.0148011	snRNA_Frozen_Mouse-2	Hepatocytes
AAGCGTTGTGGAGAAA-TEW__02ff09__scNuc_Liver_Habib_Control	6.58893	6.86693	0.0448384	snRNA_Frozen_Mouse-2	LSEC
AAGCGTTGTTTCCATT-TEW__02ff09__scNuc_Liver_Habib_Control	7.35883	7.79235	0.0177613	snRNA_Frozen_Mouse-2	Hepatocytes
AAGCGTTTCAGCTCTC-TEW__02ff09__scNuc_Liver_Habib_Control	6.72982	7.05099	0.0581093	snRNA_Frozen_Mouse-2	T_cell
AAGCGTTTCCATCAGA-TEW__02ff09__scNuc_Liver_Habib_Control	7.01571	7.44132	0.0328638	snRNA_Frozen_Mouse-2	HSC
AAGCGTTTCCCACAGG-TEW__02ff09__scNuc_Liver_Habib_Control	7.70751	8.31263	0.0144821	snRNA_Frozen_Mouse-2	Hepatocytes
AAGCGTTTCGGTTAGT-TEW__02ff09__scNuc_Liver_Habib_Control	6.7546	7.29438	0.0781781	snRNA_Frozen_Mouse-2	T_cell
AAGCGTTTCGTTAGTG-TEW__02ff09__scNuc_Liver_Habib_Control	6.89871	7.27656	0.0435685	snRNA_Frozen_Mouse-2	LSEC
AAGCGTTTCTATTCGT-TEW__02ff09__scNuc_Liver_Habib_Control	6.90274	7.28551	0.0616861	snRNA_Frozen_Mouse-2	cDC
AAGGAATCACCCGTAG-TEW__02ff09__scNuc_Liver_Habib_Control	6.96979	7.39449	0.0399754	snRNA_Frozen_Mouse-2	LSEC
AAGGAATGTGTGGTCC-TEW__02ff09__scNuc_Liver_Habib_Control	7.48381	8.04431	0.0417335	snRNA_Frozen_Mouse-2	Hepatocytes
AAGGAATTCATGAAAG-TEW__02ff09__scNuc_Liver_Habib_Control	7.8462	8.49126	0.0172378	snRNA_Frozen_Mouse-2	Hepatocytes
AAGGAATTCCTCACGT-TEW__02ff09__scNuc_Liver_Habib_Control	6.48768	6.77079	0.0458716	snRNA_Frozen_Mouse-2	T_cell
AAGGTAAAGAGAGGGC-TEW__02ff09__scNuc_Liver_Habib_Control	6.6958	7.04665	0.0566202	snRNA_Frozen_Mouse-2	LSEC
AAGGTAAAGATGATTG-TEW__02ff09__scNuc_Liver_Habib_Control	6.4599	6.84801	0.0786397	snRNA_Frozen_Mouse-2	B_cell
AAGGTAAAGCCGATCC-TEW__02ff09__scNuc_Liver_Habib_Control	7.89432	8.58821	0.0156483	snRNA_Frozen_Mouse-2	Hepatocytes
AAGGTAACAACCTATG-TEW__02ff09__scNuc_Liver_Habib_Control	7.54486	8.08024	0.0142415	snRNA_Frozen_Mouse-2	Hepatocytes
AAGGTAACAAGCGCAA-TEW__02ff09__scNuc_Liver_Habib_Control	6.41346	6.78897	0.0766629	snRNA_Frozen_Mouse-2	B_cell
AAGGTAACATAGATGA-TEW__02ff09__scNuc_Liver_Habib_Control	6.82763	7.2145	0.071376	snRNA_Frozen_Mouse-2	T_cell
AAGGTAATCCCTCATG-TEW__02ff09__scNuc_Liver_Habib_Control	7.81722	8.44484	0.0146237	snRNA_Frozen_Mouse-2	Hepatocytes
AAGGTAATCTGTCCGT-TEW__02ff09__scNuc_Liver_Habib_Control	6.67077	6.97728	0.0373483	snRNA_Frozen_Mouse-2	LSEC
AAGTACCAGGTCTGGA-TEW__02ff09__scNuc_Liver_Habib_Control	7.7463	8.35373	0.0141309	snRNA_Frozen_Mouse-2	Hepatocytes
AAGTACCAGGTTCAGG-TEW__02ff09__scNuc_Liver_Habib_Control	7.52941	8.06432	0.0147892	snRNA_Frozen_Mouse-2	Hepatocytes
AAGTACCCACTCAAGT-TEW__02ff09__scNuc_Liver_Habib_Control	7.35372	7.81561	0.0201776	snRNA_Frozen_Mouse-2	Hepatocytes
AAGTACCGTACTAACC-TEW__02ff09__scNuc_Liver_Habib_Control	6.84482	7.30317	0.0579125	snRNA_Frozen_Mouse-2	HSC
AAGTACCGTATAGGGC-TEW__02ff09__scNuc_Liver_Habib_Control	7.40245	7.93128	0.0179662	snRNA_Frozen_Mouse-2	Hepatocytes
AAGTACCGTGCGTGCT-TEW__02ff09__scNuc_Liver_Habib_Control	7.73674	8.34189	0.0176358	snRNA_Frozen_Mouse-2	Hepatocytes
AAGTACCTCACCATGA-TEW__02ff09__scNuc_Liver_Habib_Control	7.98207	8.77137	0.0107027	snRNA_Frozen_Mouse-2	Hepatocytes
AAGTACCTCCGACAGC-TEW__02ff09__scNuc_Liver_Habib_Control	7.03878	7.43248	0.0573964	snRNA_Frozen_Mouse-2	BEC
AAGTACCTCCTACCAC-TEW__02ff09__scNuc_Liver_Habib_Control	7.31986	7.76642	0.0161085	snRNA_Frozen_Mouse-2	Hepatocytes
AAGTACCTCGCCAATA-TEW__02ff09__scNuc_Liver_Habib_Control	6.63463	6.97635	0.0606909	snRNA_Frozen_Mouse-2	T_cell
AAGTGAAAGAACTCCT-TEW__02ff09__scNuc_Liver_Habib_Control	7.56372	8.04975	0.00925926	snRNA_Frozen_Mouse-2	Hepatocytes
AAGTGAAAGAGAGGTA-TEW__02ff09__scNuc_Liver_Habib_Control	7.95648	8.61776	0.0132055	snRNA_Frozen_Mouse-2	Hepatocytes
AAGTGAAGTAAGGCTG-TEW__02ff09__scNuc_Liver_Habib_Control	8.12207	8.90924	0.0191918	snRNA_Frozen_Mouse-2	Hepatocytes
AAGTTCGAGCTGTCCG-TEW__02ff09__scNuc_Liver_Habib_Control	7.24993	7.74673	0.0181504	snRNA_Frozen_Mouse-2	Hepatocytes
AAGTTCGCACAGCTGC-TEW__02ff09__scNuc_Liver_Habib_Control	8.06054	8.88903	0.0122742	snRNA_Frozen_Mouse-2	Hepatocytes
AAGTTCGGTTATGTGC-TEW__02ff09__scNuc_Liver_Habib_Control	6.59167	6.93537	0.0584226	snRNA_Frozen_Mouse-2	B_cell
AATAGAGAGCTCGACC-TEW__02ff09__scNuc_Liver_Habib_Control	6.79794	7.17931	0.0526316	snRNA_Frozen_Mouse-2	Kupffer
AATAGAGTCCCATTCG-TEW__02ff09__scNuc_Liver_Habib_Control	7.82485	8.50147	0.0170697	snRNA_Frozen_Mouse-2	Hepatocytes
AATAGAGTCTCCACTG-TEW__02ff09__scNuc_Liver_Habib_Control	7.12689	7.58934	0.0505817	snRNA_Frozen_Mouse-2	HSC
AATCACGAGAATCGCG-TEW__02ff09__scNuc_Liver_Habib_Control	7.85205	8.52595	0.0111023	snRNA_Frozen_Mouse-2	Hepatocytes
AATCACGCAGAGGCAT-TEW__02ff09__scNuc_Liver_Habib_Control	7.98105	8.77323	0.0125387	snRNA_Frozen_Mouse-2	Hepatocytes
AATCACGTCTTTCCAA-TEW__02ff09__scNuc_Liver_Habib_Control	7.1301	7.52294	0.0362358	snRNA_Frozen_Mouse-2	Kupffer
AATCGACAGATCCCAT-TEW__02ff09__scNuc_Liver_Habib_Control	7.85166	8.55101	0.0152746	snRNA_Frozen_Mouse-2	Hepatocytes
AATCGACAGCCGGAAT-TEW__02ff09__scNuc_Liver_Habib_Control	6.35957	6.64898	0.0570687	snRNA_Frozen_Mouse-2	LSEC
AATCGACCATTCTCCG-TEW__02ff09__scNuc_Liver_Habib_Control	6.44572	6.83303	0.0646552	snRNA_Frozen_Mouse-2	cDC
AATCGACGTAACTAAG-TEW__02ff09__scNuc_Liver_Habib_Control	6.91572	7.27725	0.0428769	snRNA_Frozen_Mouse-2	LSEC
AATCGACGTATATGGA-TEW__02ff09__scNuc_Liver_Habib_Control	7.82485	8.48673	0.0119588	snRNA_Frozen_Mouse-2	Hepatocytes
AATCGACGTATCGCAT-TEW__02ff09__scNuc_Liver_Habib_Control	6.56948	6.87005	0.0623053	snRNA_Frozen_Mouse-2	T_cell
AATCGACTCAACTGGT-TEW__02ff09__scNuc_Liver_Habib_Control	6.68336	6.99577	0.04033	snRNA_Frozen_Mouse-2	LSEC
AATCGACTCAGTGTCA-TEW__02ff09__scNuc_Liver_Habib_Control	6.31897	6.59441	0.0615595	snRNA_Frozen_Mouse-2	LSEC
AATCGTGAGGTAAGAG-TEW__02ff09__scNuc_Liver_Habib_Control	7.67322	8.25349	0.0122396	snRNA_Frozen_Mouse-2	Hepatocytes
AATCGTGCAGAGACTG-TEW__02ff09__scNuc_Liver_Habib_Control	6.66441	6.97541	0.0505145	snRNA_Frozen_Mouse-2	LSEC
AATCGTGGTATGAAGT-TEW__02ff09__scNuc_Liver_Habib_Control	6.67708	7.0992	0.0710157	snRNA_Frozen_Mouse-2	LSEC
AATCGTGGTGCAATGG-TEW__02ff09__scNuc_Liver_Habib_Control	8.25998	9.15377	0.0133319	snRNA_Frozen_Mouse-2	T_cell
AATCGTGTCGGTATGT-TEW__02ff09__scNuc_Liver_Habib_Control	7.69485	8.31189	0.0189096	snRNA_Frozen_Mouse-2	Hepatocytes
AATGAAGAGCCAAGCA-TEW__02ff09__scNuc_Liver_Habib_Control	7.06133	7.47986	0.0575946	snRNA_Frozen_Mouse-2	LSEC
AATGAAGCATCCTAAG-TEW__02ff09__scNuc_Liver_Habib_Control	6.40192	6.70564	0.0588235	snRNA_Frozen_Mouse-2	LSEC
AATGAAGGTAGTAAGT-TEW__02ff09__scNuc_Liver_Habib_Control	6.6174	6.96791	0.0461828	snRNA_Frozen_Mouse-2	HSC
AATGAAGTCGCCGTGA-TEW__02ff09__scNuc_Liver_Habib_Control	8.13006	8.94128	0.0132199	snRNA_Frozen_Mouse-2	Hepatocytes
AATGACCAGGGTGGGA-TEW__02ff09__scNuc_Liver_Habib_Control	7.79565	8.4855	0.0105307	snRNA_Frozen_Mouse-2	Hepatocytes
AATGACCGTGTACAGG-TEW__02ff09__scNuc_Liver_Habib_Control	7.32317	7.74716	0.0315471	snRNA_Frozen_Mouse-2	Kupffer
AATGACCTCTAATTCC-TEW__02ff09__scNuc_Liver_Habib_Control	7.21082	7.72046	0.0407982	snRNA_Frozen_Mouse-2	HSC
AATGCCAAGAGGCGGA-TEW__02ff09__scNuc_Liver_Habib_Control	7.31655	7.79276	0.0181668	snRNA_Frozen_Mouse-2	Hepatocytes
AATGCCAAGTATTAGG-TEW__02ff09__scNuc_Liver_Habib_Control	7.83558	8.53974	0.0119257	snRNA_Frozen_Mouse-2	Hepatocytes
AATGCCACAAGGCTTT-TEW__02ff09__scNuc_Liver_Habib_Control	6.80239	7.1293	0.0424679	snRNA_Frozen_Mouse-2	LSEC
AATGCCATCATCCTGC-TEW__02ff09__scNuc_Liver_Habib_Control	7.50439	7.99294	0.0236407	snRNA_Frozen_Mouse-2	Kupffer
AATGCCATCGCCACTT-TEW__02ff09__scNuc_Liver_Habib_Control	7.77022	8.47845	0.0226611	snRNA_Frozen_Mouse-2	Hepatocytes
AATGCCATCTCTTGCG-TEW__02ff09__scNuc_Liver_Habib_Control	7.13409	7.61727	0.0447394	snRNA_Frozen_Mouse-2	LSEC
AATGGAAAGGTTCCAT-TEW__02ff09__scNuc_Liver_Habib_Control	7.89432	8.57263	0.0294952	snRNA_Frozen_Mouse-2	Fibroblast
AATGGAAGTAGCACGA-TEW__02ff09__scNuc_Liver_Habib_Control	6.89163	7.31455	0.0452428	snRNA_Frozen_Mouse-2	HSC
AATGGAAGTCACTAGT-TEW__02ff09__scNuc_Liver_Habib_Control	6.85541	7.25488	0.0579915	snRNA_Frozen_Mouse-2	LSEC
AATGGAAGTTCGGCGT-TEW__02ff09__scNuc_Liver_Habib_Control	7.33563	7.84581	0.0258317	snRNA_Frozen_Mouse-2	Hepatocytes
AATGGAATCCTCTCTT-TEW__02ff09__scNuc_Liver_Habib_Control	7.01661	7.41035	0.0478208	snRNA_Frozen_Mouse-2	LSEC
AATGGCTAGGGTCACA-TEW__02ff09__scNuc_Liver_Habib_Control	6.81235	7.16395	0.0619675	snRNA_Frozen_Mouse-2	LSEC
AATGGCTCAGCCTTCT-TEW__02ff09__scNuc_Liver_Habib_Control	6.6174	6.95559	0.0496183	snRNA_Frozen_Mouse-2	T_cell
AATGGCTGTCGTCATA-TEW__02ff09__scNuc_Liver_Habib_Control	8.00737	8.76155	0.01034	snRNA_Frozen_Mouse-2	Hepatocytes
AATGGCTGTCTTCAAG-TEW__02ff09__scNuc_Liver_Habib_Control	6.75227	7.12206	0.042811	snRNA_Frozen_Mouse-2	LSEC
AATGGCTTCCGGCAGT-TEW__02ff09__scNuc_Liver_Habib_Control	8.11462	8.97942	0.00944822	snRNA_Frozen_Mouse-2	Hepatocytes
AATTCCTAGAGGGTAA-TEW__02ff09__scNuc_Liver_Habib_Control	8.05261	8.86559	0.0170807	snRNA_Frozen_Mouse-2	Hepatocytes
AATTCCTCAAAGCAAT-TEW__02ff09__scNuc_Liver_Habib_Control	7.71735	8.36241	0.0329285	snRNA_Frozen_Mouse-2	T_cell
AATTCCTCAATACAGA-TEW__02ff09__scNuc_Liver_Habib_Control	8.47345	9.63593	0.00627205	snRNA_Frozen_Mouse-2	Hepatocytes
AATTCCTGTCCAAGAG-TEW__02ff09__scNuc_Liver_Habib_Control	6.83733	7.22037	0.0373353	snRNA_Frozen_Mouse-2	HSC
AATTCCTGTGACACGA-TEW__02ff09__scNuc_Liver_Habib_Control	6.85541	7.29234	0.0394826	snRNA_Frozen_Mouse-2	HSC
AATTCCTGTGTAGTGG-TEW__02ff09__scNuc_Liver_Habib_Control	6.60123	6.97915	0.055918	snRNA_Frozen_Mouse-2	LSEC
AATTTCCCAATCCTTT-TEW__02ff09__scNuc_Liver_Habib_Control	7.57096	8.15794	0.0211974	snRNA_Frozen_Mouse-2	Hepatocytes
AATTTCCGTTCATCTT-TEW__02ff09__scNuc_Liver_Habib_Control	6.608	6.94022	0.0522749	snRNA_Frozen_Mouse-2	B_cell
ACAAAGAAGCTCTATG-TEW__02ff09__scNuc_Liver_Habib_Control	6.87316	7.22548	0.0560816	snRNA_Frozen_Mouse-2	LSEC
ACAAAGACACCCATAA-TEW__02ff09__scNuc_Liver_Habib_Control	7.06817	7.47307	0.0352273	snRNA_Frozen_Mouse-2	HSC
ACAAAGAGTGTCGATT-TEW__02ff09__scNuc_Liver_Habib_Control	8.34664	9.36229	0.010134	snRNA_Frozen_Mouse-2	Hepatocytes
ACAAAGATCTCGCAGG-TEW__02ff09__scNuc_Liver_Habib_Control	7.97488	8.70517	0.0147522	snRNA_Frozen_Mouse-2	Hepatocytes
ACAACCAAGACATACA-TEW__02ff09__scNuc_Liver_Habib_Control	7.77486	8.45063	0.0200898	snRNA_Frozen_Mouse-2	Hepatocytes
ACAACCACACTACAGT-TEW__02ff09__scNuc_Liver_Habib_Control	7.10661	7.55014	0.0557601	snRNA_Frozen_Mouse-2	T_cell
ACAACCACAGGACAGT-TEW__02ff09__scNuc_Liver_Habib_Control	7.94626	8.65556	0.0118446	snRNA_Frozen_Mouse-2	Hepatocytes
ACAACCAGTAAGGCCA-TEW__02ff09__scNuc_Liver_Habib_Control	7.53849	8.08364	0.0253008	snRNA_Frozen_Mouse-2	Hepatocytes
ACAACCAGTCATGACT-TEW__02ff09__scNuc_Liver_Habib_Control	6.99393	7.48212	0.0377465	snRNA_Frozen_Mouse-2	HSC
ACAACCAGTTCCGTTC-TEW__02ff09__scNuc_Liver_Habib_Control	8.01632	8.83069	0.00876937	snRNA_Frozen_Mouse-2	Hepatocytes
ACAACCATCCATACAG-TEW__02ff09__scNuc_Liver_Habib_Control	6.87213	7.27517	0.0533611	snRNA_Frozen_Mouse-2	LSEC
ACAACCATCTGCGGGT-TEW__02ff09__scNuc_Liver_Habib_Control	7.83676	8.51699	0.0138	snRNA_Frozen_Mouse-2	Hepatocytes
ACAAGCTAGATCGCTT-TEW__02ff09__scNuc_Liver_Habib_Control	6.75577	7.19818	0.0449102	snRNA_Frozen_Mouse-2	HSC
ACAAGCTGTACGATCT-TEW__02ff09__scNuc_Liver_Habib_Control	7.58274	8.17752	0.0123596	snRNA_Frozen_Mouse-2	Hepatocytes
ACAAGCTGTTAAGCAA-TEW__02ff09__scNuc_Liver_Habib_Control	7.68891	8.29929	0.0154152	snRNA_Frozen_Mouse-2	Hepatocytes
ACAAGCTTCCGTCCTA-TEW__02ff09__scNuc_Liver_Habib_Control	6.51026	6.7901	0.036036	snRNA_Frozen_Mouse-2	LSEC
ACAAGCTTCGACGTCG-TEW__02ff09__scNuc_Liver_Habib_Control	7.61234	8.1588	0.0111652	snRNA_Frozen_Mouse-2	Hepatocytes
ACAAGCTTCGGAACTT-TEW__02ff09__scNuc_Liver_Habib_Control	7.8648	8.55661	0.0121154	snRNA_Frozen_Mouse-2	Hepatocytes
ACAAGCTTCGGTCTGG-TEW__02ff09__scNuc_Liver_Habib_Control	6.70319	7.0639	0.0359281	snRNA_Frozen_Mouse-2	HSC
ACACAGTAGTTGCCTA-TEW__02ff09__scNuc_Liver_Habib_Control	7.10003	7.57405	0.030303	snRNA_Frozen_Mouse-2	HSC
ACACAGTCAGCCGTCA-TEW__02ff09__scNuc_Liver_Habib_Control	7.15774	7.6912	0.0406578	snRNA_Frozen_Mouse-2	HSC
ACACAGTCAGGTTTAC-TEW__02ff09__scNuc_Liver_Habib_Control	7.17778	7.60986	0.043112	snRNA_Frozen_Mouse-2	Kupffer
ACACAGTGTACTCGTA-TEW__02ff09__scNuc_Liver_Habib_Control	6.80239	7.22766	0.0601885	snRNA_Frozen_Mouse-2	Kupffer
ACACCAAAGGTAGATT-TEW__02ff09__scNuc_Liver_Habib_Control	7.88983	8.59415	0.013516	snRNA_Frozen_Mouse-2	Hepatocytes
ACACCAAGTATTGGCT-TEW__02ff09__scNuc_Liver_Habib_Control	6.94312	7.31721	0.0451527	snRNA_Frozen_Mouse-2	LSEC
ACACCAAGTCTAGGTT-TEW__02ff09__scNuc_Liver_Habib_Control	6.96319	7.40245	0.0359976	snRNA_Frozen_Mouse-2	HSC
ACACCAAGTTCCTTGC-TEW__02ff09__scNuc_Liver_Habib_Control	7.16935	7.57917	0.0393459	snRNA_Frozen_Mouse-2	LSEC
ACACCAATCCACGGAC-TEW__02ff09__scNuc_Liver_Habib_Control	7.11558	7.5974	0.0537149	snRNA_Frozen_Mouse-2	LSEC
ACACGCGAGACGCCAA-TEW__02ff09__scNuc_Liver_Habib_Control	7.47364	7.99699	0.0175025	snRNA_Frozen_Mouse-2	Hepatocytes
ACACGCGCAGCAATTC-TEW__02ff09__scNuc_Liver_Habib_Control	8.18479	9.12216	0.0132139	snRNA_Frozen_Mouse-2	Hepatocytes
ACACGCGGTAAGTTGA-TEW__02ff09__scNuc_Liver_Habib_Control	7.98139	8.67266	0.0111301	snRNA_Frozen_Mouse-2	Hepatocytes
ACACTGAGTACAGAGC-TEW__02ff09__scNuc_Liver_Habib_Control	7.81923	8.49044	0.0195072	snRNA_Frozen_Mouse-2	Hepatocytes
ACACTGAGTCATCGGC-TEW__02ff09__scNuc_Liver_Habib_Control	7.8332	8.5368	0.0156801	snRNA_Frozen_Mouse-2	Hepatocytes
ACACTGAGTGTCTCCT-TEW__02ff09__scNuc_Liver_Habib_Control	7.84228	8.52971	0.0144212	snRNA_Frozen_Mouse-2	Hepatocytes
ACACTGATCATCACCC-TEW__02ff09__scNuc_Liver_Habib_Control	8.00303	8.82085	0.00959551	snRNA_Frozen_Mouse-2	Hepatocytes
ACACTGATCGCTTGAA-TEW__02ff09__scNuc_Liver_Habib_Control	6.93537	7.39756	0.0398529	snRNA_Frozen_Mouse-2	B_cell
ACAGAAACACAGTGTT-TEW__02ff09__scNuc_Liver_Habib_Control	6.90475	7.34084	0.0453956	snRNA_Frozen_Mouse-2	LSEC
ACAGAAAGTCCTGTTC-TEW__02ff09__scNuc_Liver_Habib_Control	6.97073	7.31255	0.040721	snRNA_Frozen_Mouse-2	Kupffer
ACAGAAAGTGACTAAA-TEW__02ff09__scNuc_Liver_Habib_Control	7.57866	8.11821	0.0217521	snRNA_Frozen_Mouse-2	Hepatocytes
ACAGCCGAGCTAAATG-TEW__02ff09__scNuc_Liver_Habib_Control	7.59136	8.11193	0.0267027	snRNA_Frozen_Mouse-2	Hepatocytes
ACAGCCGAGGTAGTAT-TEW__02ff09__scNuc_Liver_Habib_Control	7.9266	8.63337	0.0112199	snRNA_Frozen_Mouse-2	Hepatocytes
ACAGCCGAGTACAACA-TEW__02ff09__scNuc_Liver_Habib_Control	6.75344	7.14204	0.0593824	snRNA_Frozen_Mouse-2	LSEC
ACAGCCGAGTCATGAA-TEW__02ff09__scNuc_Liver_Habib_Control	6.75926	7.1554	0.0577674	snRNA_Frozen_Mouse-2	VEC
ACAGCCGCAAACCGGA-TEW__02ff09__scNuc_Liver_Habib_Control	8.06715	8.91516	0.0114171	snRNA_Frozen_Mouse-2	Hepatocytes
ACAGCCGCAACACACT-TEW__02ff09__scNuc_Liver_Habib_Control	8.18786	9.1124	0.0099272	snRNA_Frozen_Mouse-2	Hepatocytes
ACAGCCGCAGGATTCT-TEW__02ff09__scNuc_Liver_Habib_Control	8.00336	8.76186	0.0203538	snRNA_Frozen_Mouse-2	Hepatocytes
ACAGCCGGTACCCAGC-TEW__02ff09__scNuc_Liver_Habib_Control	7.08087	7.59589	0.0396985	snRNA_Frozen_Mouse-2	HSC
ACAGCCGGTCGGATTT-TEW__02ff09__scNuc_Liver_Habib_Control	6.90975	7.34666	0.0509677	snRNA_Frozen_Mouse-2	LSEC
ACAGCCGTCTCCAATT-TEW__02ff09__scNuc_Liver_Habib_Control	7.57712	8.16536	0.0156428	snRNA_Frozen_Mouse-2	Hepatocytes
ACAGGGAAGAAGCGCT-TEW__02ff09__scNuc_Liver_Habib_Control	6.56948	6.94986	0.0585413	snRNA_Frozen_Mouse-2	HSC
ACAGGGAAGTTGGACG-TEW__02ff09__scNuc_Liver_Habib_Control	8.09132	8.89686	0.00793434	snRNA_Frozen_Mouse-2	Hepatocytes
ACAGGGAGTCGGAAAC-TEW__02ff09__scNuc_Liver_Habib_Control	7.2233	7.87169	0.0789775	snRNA_Frozen_Mouse-2	LSEC
ACAGGGATCCATACAG-TEW__02ff09__scNuc_Liver_Habib_Control	7.88571	8.58354	0.0114189	snRNA_Frozen_Mouse-2	Hepatocytes
ACAGGGATCCTATGGA-TEW__02ff09__scNuc_Liver_Habib_Control	8.01301	8.80657	0.00838574	snRNA_Frozen_Mouse-2	Hepatocytes
ACAGGGATCGCGCCAA-TEW__02ff09__scNuc_Liver_Habib_Control	7.82963	8.50127	0.0168631	snRNA_Frozen_Mouse-2	Hepatocytes
ACAGGGATCTCACTCG-TEW__02ff09__scNuc_Liver_Habib_Control	7.57147	8.12089	0.014273	snRNA_Frozen_Mouse-2	Hepatocytes
ACAGGGATCTCGCCTA-TEW__02ff09__scNuc_Liver_Habib_Control	7.17396	7.55799	0.0287206	snRNA_Frozen_Mouse-2	Kupffer
ACATCCCCACATTGTG-TEW__02ff09__scNuc_Liver_Habib_Control	7.79688	8.47824	0.0143481	snRNA_Frozen_Mouse-2	Hepatocytes
ACATCCCGTAGACTGG-TEW__02ff09__scNuc_Liver_Habib_Control	7.95928	8.68203	0.0132316	snRNA_Frozen_Mouse-2	Hepatocytes
ACATCCCTCTGGAGAG-TEW__02ff09__scNuc_Liver_Habib_Control	7.35883	7.87664	0.0212604	snRNA_Frozen_Mouse-2	Hepatocytes
ACATCGACAATAGTCC-TEW__02ff09__scNuc_Liver_Habib_Control	7.97865	8.75653	0.00866005	snRNA_Frozen_Mouse-2	Hepatocytes
ACATCGACATAGGCGA-TEW__02ff09__scNuc_Liver_Habib_Control	6.63595	6.9921	0.074517	snRNA_Frozen_Mouse-2	B_cell
ACATCGAGTGCTATTG-TEW__02ff09__scNuc_Liver_Habib_Control	6.43294	6.71417	0.0571081	snRNA_Frozen_Mouse-2	LSEC
ACATCGAGTGGCAACA-TEW__02ff09__scNuc_Liver_Habib_Control	7.69348	8.32458	0.0121212	snRNA_Frozen_Mouse-2	Hepatocytes
ACATGCACAGGTGAGT-TEW__02ff09__scNuc_Liver_Habib_Control	7.86057	8.55891	0.0140035	snRNA_Frozen_Mouse-2	Hepatocytes
ACATGCACAGTCACGC-TEW__02ff09__scNuc_Liver_Habib_Control	6.83411	7.19594	0.0404798	snRNA_Frozen_Mouse-2	LSEC
ACATGCACATCCGAAT-TEW__02ff09__scNuc_Liver_Habib_Control	7.94697	8.70632	0.0109235	snRNA_Frozen_Mouse-2	Hepatocytes
ACATGCAGTATGGTAA-TEW__02ff09__scNuc_Liver_Habib_Control	7.00125	7.44483	0.0549708	snRNA_Frozen_Mouse-2	LSEC
ACATGCAGTCAGGTGA-TEW__02ff09__scNuc_Liver_Habib_Control	8.02027	8.79891	0.0102595	snRNA_Frozen_Mouse-2	Hepatocytes
ACATGCATCGCCGATG-TEW__02ff09__scNuc_Liver_Habib_Control	6.81892	7.17242	0.0407066	snRNA_Frozen_Mouse-2	VEC
ACATTTCAGATTGACA-TEW__02ff09__scNuc_Liver_Habib_Control	7.92877	8.69601	0.0132129	snRNA_Frozen_Mouse-2	Hepatocytes
ACATTTCAGTCTCGTA-TEW__02ff09__scNuc_Liver_Habib_Control	7.12287	7.55066	0.0278654	snRNA_Frozen_Mouse-2	HSC
ACATTTCAGTTCACTG-TEW__02ff09__scNuc_Liver_Habib_Control	6.73934	7.18917	0.0754717	snRNA_Frozen_Mouse-2	B_cell
ACATTTCAGTTCCGGC-TEW__02ff09__scNuc_Liver_Habib_Control	7.41638	7.89618	0.0119092	snRNA_Frozen_Mouse-2	Hepatocytes
ACATTTCTCAGAACCT-TEW__02ff09__scNuc_Liver_Habib_Control	7.61332	8.22898	0.0165377	snRNA_Frozen_Mouse-2	Hepatocytes
ACCAAACAGCACCCAC-TEW__02ff09__scNuc_Liver_Habib_Control	8.21906	9.19705	0.00729631	snRNA_Frozen_Mouse-2	Hepatocytes
ACCAAACGTCAACCAT-TEW__02ff09__scNuc_Liver_Habib_Control	7.2145	7.67369	0.0432357	snRNA_Frozen_Mouse-2	Kupffer
ACCAAACTCACGATCA-TEW__02ff09__scNuc_Liver_Habib_Control	7.84854	8.4585	0.0135766	snRNA_Frozen_Mouse-2	VEC
ACCAAACTCGGACAAG-TEW__02ff09__scNuc_Liver_Habib_Control	7.74673	8.40537	0.0123043	snRNA_Frozen_Mouse-2	Hepatocytes
ACCAACAAGACGCCCT-TEW__02ff09__scNuc_Liver_Habib_Control	7.86596	8.58148	0.0120053	snRNA_Frozen_Mouse-2	Hepatocytes
ACCAACAGTCTTGGTA-TEW__02ff09__scNuc_Liver_Habib_Control	8.00403	8.80912	0.00896057	snRNA_Frozen_Mouse-2	Hepatocytes
ACCAACATCCTCTCTT-TEW__02ff09__scNuc_Liver_Habib_Control	8.01895	8.81478	0.00905851	snRNA_Frozen_Mouse-2	Hepatocytes
ACCACAAAGGTCATCT-TEW__02ff09__scNuc_Liver_Habib_Control	6.9921	7.41035	0.0538741	snRNA_Frozen_Mouse-2	LSEC
ACCACAACAAAGCAAT-TEW__02ff09__scNuc_Liver_Habib_Control	6.98379	7.35244	0.035279	snRNA_Frozen_Mouse-2	LSEC
ACCACAACAACCGTGC-TEW__02ff09__scNuc_Liver_Habib_Control	7.22621	7.75191	0.0408602	snRNA_Frozen_Mouse-2	HSC
ACCACAACACGCGCAT-TEW__02ff09__scNuc_Liver_Habib_Control	7.95437	8.69801	0.0118531	snRNA_Frozen_Mouse-2	Hepatocytes
ACCACAACATTGCCGG-TEW__02ff09__scNuc_Liver_Habib_Control	7.96416	8.71177	0.0141587	snRNA_Frozen_Mouse-2	Hepatocytes
ACCACAAGTCGCATTA-TEW__02ff09__scNuc_Liver_Habib_Control	7.90064	8.59526	0.0131311	snRNA_Frozen_Mouse-2	Hepatocytes
ACCACAAGTTAAGTCC-TEW__02ff09__scNuc_Liver_Habib_Control	8.0047	8.81046	0.0096957	snRNA_Frozen_Mouse-2	Hepatocytes
ACCACAATCTAAGGAA-TEW__02ff09__scNuc_Liver_Habib_Control	7.27101	7.745	0.0385115	snRNA_Frozen_Mouse-2	Kupffer
ACCACAATCTTGCAGA-TEW__02ff09__scNuc_Liver_Habib_Control	7.44308	7.94272	0.0145648	snRNA_Frozen_Mouse-2	B_cell
ACCACAATCTTTACAC-TEW__02ff09__scNuc_Liver_Habib_Control	7.43011	7.98173	0.0269901	snRNA_Frozen_Mouse-2	BEC
ACCATTTCAACCAACT-TEW__02ff09__scNuc_Liver_Habib_Control	6.97915	7.33433	0.0516003	snRNA_Frozen_Mouse-2	LSEC
ACCATTTCACGTCATA-TEW__02ff09__scNuc_Liver_Habib_Control	7.09174	7.4793	0.0463277	snRNA_Frozen_Mouse-2	Kupffer
ACCATTTCAGTCAGAG-TEW__02ff09__scNuc_Liver_Habib_Control	7.09423	7.63192	0.042677	snRNA_Frozen_Mouse-2	HSC
ACCATTTCATGTTTGG-TEW__02ff09__scNuc_Liver_Habib_Control	8.00737	8.80986	0.0108939	snRNA_Frozen_Mouse-2	Hepatocytes
ACCATTTGTCACTCAA-TEW__02ff09__scNuc_Liver_Habib_Control	7.25559	7.66856	0.0322581	snRNA_Frozen_Mouse-2	LSEC
ACCATTTGTCTGTGGC-TEW__02ff09__scNuc_Liver_Habib_Control	7.41698	7.95437	0.023166	snRNA_Frozen_Mouse-2	Hepatocytes
ACCATTTTCAACTGGT-TEW__02ff09__scNuc_Liver_Habib_Control	7.30519	7.75061	0.0167959	snRNA_Frozen_Mouse-2	Hepatocytes
ACCATTTTCGCTTACC-TEW__02ff09__scNuc_Liver_Habib_Control	8.45766	9.6343	0.00484293	snRNA_Frozen_Mouse-2	Hepatocytes
ACCCAAAAGTGGAAGA-TEW__02ff09__scNuc_Liver_Habib_Control	6.75926	7.10906	0.0670482	snRNA_Frozen_Mouse-2	LSEC
ACCCAAACAACCCTCT-TEW__02ff09__scNuc_Liver_Habib_Control	6.74759	7.05962	0.040378	snRNA_Frozen_Mouse-2	LSEC
ACCCAAAGTCCGGATC-TEW__02ff09__scNuc_Liver_Habib_Control	7.34148	7.81116	0.0158087	snRNA_Frozen_Mouse-2	Hepatocytes
ACCCAAATCCGGCTTT-TEW__02ff09__scNuc_Liver_Habib_Control	6.6053	6.90475	0.0441767	snRNA_Frozen_Mouse-2	LSEC
ACCCAAATCTTGTTAC-TEW__02ff09__scNuc_Liver_Habib_Control	6.93731	7.39695	0.0564417	snRNA_Frozen_Mouse-2	HSC
ACCCTCACACCAGTAT-TEW__02ff09__scNuc_Liver_Habib_Control	6.7546	7.11396	0.0455655	snRNA_Frozen_Mouse-2	Kupffer
ACCCTCACATACCAGT-TEW__02ff09__scNuc_Liver_Habib_Control	7.68524	8.28828	0.0145839	snRNA_Frozen_Mouse-2	Hepatocytes
ACCCTCAGTCTCAAGT-TEW__02ff09__scNuc_Liver_Habib_Control	7.21598	7.65964	0.0141509	snRNA_Frozen_Mouse-2	Hepatocytes
ACCCTCAGTGAGATTA-TEW__02ff09__scNuc_Liver_Habib_Control	8.09743	8.95751	0.0100425	snRNA_Frozen_Mouse-2	Hepatocytes
ACCCTCATCCGATCGG-TEW__02ff09__scNuc_Liver_Habib_Control	6.98286	7.36771	0.0277953	snRNA_Frozen_Mouse-2	BEC
ACCCTTGGTAGTTCCA-TEW__02ff09__scNuc_Liver_Habib_Control	7.05876	7.44542	0.040864	snRNA_Frozen_Mouse-2	MSC
ACCCTTGGTCCACACG-TEW__02ff09__scNuc_Liver_Habib_Control	7.72091	8.36288	0.0226424	snRNA_Frozen_Mouse-2	Hepatocytes
ACCCTTGGTCTTTATC-TEW__02ff09__scNuc_Liver_Habib_Control	6.4677	6.76964	0.0574053	snRNA_Frozen_Mouse-2	LSEC
ACCCTTGTCCAATGCA-TEW__02ff09__scNuc_Liver_Habib_Control	7.61776	8.18451	0.0181362	snRNA_Frozen_Mouse-2	Hepatocytes
ACCCTTGTCGAAGCAG-TEW__02ff09__scNuc_Liver_Habib_Control	6.71417	7.03351	0.059135	snRNA_Frozen_Mouse-2	LSEC
ACCCTTGTCTCTATGT-TEW__02ff09__scNuc_Liver_Habib_Control	7.96032	8.70533	0.0154101	snRNA_Frozen_Mouse-2	Hepatocytes
ACCGTTCCATTCTCTA-TEW__02ff09__scNuc_Liver_Habib_Control	6.63857	7.04839	0.0738488	snRNA_Frozen_Mouse-2	T_cell
ACCGTTCTCAGGACGA-TEW__02ff09__scNuc_Liver_Habib_Control	8.01863	8.75653	0.0140135	snRNA_Frozen_Mouse-2	Hepatocytes
ACCTACCAGGATGTTA-TEW__02ff09__scNuc_Liver_Habib_Control	7.39511	7.86634	0.0141926	snRNA_Frozen_Mouse-2	Hepatocytes
ACCTACCCAAATGGAT-TEW__02ff09__scNuc_Liver_Habib_Control	6.96885	7.35436	0.0403329	snRNA_Frozen_Mouse-2	LSEC
ACCTACCCATCCTTCG-TEW__02ff09__scNuc_Liver_Habib_Control	6.79347	7.19968	0.064275	snRNA_Frozen_Mouse-2	LSEC
ACCTACCGTTGTATGC-TEW__02ff09__scNuc_Liver_Habib_Control	6.77422	7.12689	0.0482315	snRNA_Frozen_Mouse-2	LSEC
ACCTACCTCAACTGGT-TEW__02ff09__scNuc_Liver_Habib_Control	7.66153	8.24722	0.015715	snRNA_Frozen_Mouse-2	Hepatocytes
ACCTACCTCATGTCTT-TEW__02ff09__scNuc_Liver_Habib_Control	8.06369	8.92452	0.00958084	snRNA_Frozen_Mouse-2	Hepatocytes
ACCTACCTCGGATACT-TEW__02ff09__scNuc_Liver_Habib_Control	7.94803	8.72323	0.0105811	snRNA_Frozen_Mouse-2	Hepatocytes
ACCTGAACATGAGATA-TEW__02ff09__scNuc_Liver_Habib_Control	8.03236	8.826	0.0101322	snRNA_Frozen_Mouse-2	Hepatocytes
ACCTGAAGTACAAAGT-TEW__02ff09__scNuc_Liver_Habib_Control	7.11964	7.52994	0.0337802	snRNA_Frozen_Mouse-2	LSEC
ACCTGAAGTTGGAGAC-TEW__02ff09__scNuc_Liver_Habib_Control	7.02287	7.37963	0.0461634	snRNA_Frozen_Mouse-2	Kupffer
ACCTGAATCCAATCCC-TEW__02ff09__scNuc_Liver_Habib_Control	7.62852	8.23004	0.0207945	snRNA_Frozen_Mouse-2	Hepatocytes
ACCTGTCAGCACTAGG-TEW__02ff09__scNuc_Liver_Habib_Control	7.39326	8.04495	0.0567854	snRNA_Frozen_Mouse-2	HSC
ACCTGTCAGGACCCAA-TEW__02ff09__scNuc_Liver_Habib_Control	7.58883	8.16337	0.0188088	snRNA_Frozen_Mouse-2	Hepatocytes
ACCTGTCCATAGAAAC-TEW__02ff09__scNuc_Liver_Habib_Control	6.94022	7.31588	0.0485695	snRNA_Frozen_Mouse-2	LSEC
ACCTGTCTCAAAGCCT-TEW__02ff09__scNuc_Liver_Habib_Control	7.18159	7.63579	0.0323672	snRNA_Frozen_Mouse-2	HSC
ACCTGTCTCACCGGGT-TEW__02ff09__scNuc_Liver_Habib_Control	6.7093	7.09008	0.06005	snRNA_Frozen_Mouse-2	LSEC
ACCTGTCTCATCACAG-TEW__02ff09__scNuc_Liver_Habib_Control	7.89767	8.66475	0.00983607	snRNA_Frozen_Mouse-2	Hepatocytes
ACCTGTCTCCTCTCGA-TEW__02ff09__scNuc_Liver_Habib_Control	7.16395	7.64588	0.0320268	snRNA_Frozen_Mouse-2	BEC
ACGATCAAGGACAAGA-TEW__02ff09__scNuc_Liver_Habib_Control	7.07581	7.43485	0.0306785	snRNA_Frozen_Mouse-2	Kupffer
ACGATCAGTACCTAAC-TEW__02ff09__scNuc_Liver_Habib_Control	7.58426	8.14642	0.0220226	snRNA_Frozen_Mouse-2	Hepatocytes
ACGATCAGTCAATGGG-TEW__02ff09__scNuc_Liver_Habib_Control	6.62672	6.97541	0.0439663	snRNA_Frozen_Mouse-2	HSC
ACGATCAGTCTGATCA-TEW__02ff09__scNuc_Liver_Habib_Control	7.93702	8.69751	0.011857	snRNA_Frozen_Mouse-2	Hepatocytes
ACGATCATCCCATAAG-TEW__02ff09__scNuc_Liver_Habib_Control	8.10349	8.92652	0.00942895	snRNA_Frozen_Mouse-2	Hepatocytes
ACGATGTAGACTTGTC-TEW__02ff09__scNuc_Liver_Habib_Control	8.00737	8.75763	0.0095927	snRNA_Frozen_Mouse-2	Hepatocytes
ACGATGTAGGCGCTTC-TEW__02ff09__scNuc_Liver_Habib_Control	7.0859	7.47817	0.0316742	snRNA_Frozen_Mouse-2	Kupffer
ACGATGTCACGCGTGT-TEW__02ff09__scNuc_Liver_Habib_Control	6.9344	7.39018	0.0636195	snRNA_Frozen_Mouse-2	HSC
ACGATGTGTCCGGACT-TEW__02ff09__scNuc_Liver_Habib_Control	7.90949	8.644	0.0119782	snRNA_Frozen_Mouse-2	Hepatocytes
ACGATGTGTTTACCTT-TEW__02ff09__scNuc_Liver_Habib_Control	6.7511	7.15462	0.0539484	snRNA_Frozen_Mouse-2	HSC
ACGATGTTCAGCTCTC-TEW__02ff09__scNuc_Liver_Habib_Control	7.98888	8.78615	0.00794742	snRNA_Frozen_Mouse-2	Hepatocytes
ACGATGTTCCAAGCTA-TEW__02ff09__scNuc_Liver_Habib_Control	6.86901	7.29234	0.0653951	snRNA_Frozen_Mouse-2	LSEC
ACGCACGAGTAGGCCA-TEW__02ff09__scNuc_Liver_Habib_Control	7.99463	8.73986	0.0161703	snRNA_Frozen_Mouse-2	Hepatocytes
ACGCACGAGTTATGGA-TEW__02ff09__scNuc_Liver_Habib_Control	7.04054	7.446	0.0426402	snRNA_Frozen_Mouse-2	LSEC
ACGCACGCACCTGATA-TEW__02ff09__scNuc_Liver_Habib_Control	6.82111	7.23993	0.0509691	snRNA_Frozen_Mouse-2	B_cell
ACGCACGCACTATCGA-TEW__02ff09__scNuc_Liver_Habib_Control	7.30384	7.83162	0.0349345	snRNA_Frozen_Mouse-2	LSEC
ACGGAAGCACCATTCC-TEW__02ff09__scNuc_Liver_Habib_Control	7.25559	7.66528	0.0286116	snRNA_Frozen_Mouse-2	Kupffer
ACGGAAGCACCTGCAG-TEW__02ff09__scNuc_Liver_Habib_Control	7.14283	7.53636	0.0426894	snRNA_Frozen_Mouse-2	Kupffer
ACGGAAGGTCGATTTG-TEW__02ff09__scNuc_Liver_Habib_Control	6.85646	7.24065	0.0387097	snRNA_Frozen_Mouse-2	HSC
ACGGAAGTCAACGCTA-TEW__02ff09__scNuc_Liver_Habib_Control	6.78446	7.17625	0.0504973	snRNA_Frozen_Mouse-2	LSEC
ACGGAAGTCGATACGT-TEW__02ff09__scNuc_Liver_Habib_Control	8.00001	8.78951	0.0118812	snRNA_Frozen_Mouse-2	Hepatocytes
ACGGAAGTCTACGCAA-TEW__02ff09__scNuc_Liver_Habib_Control	7.44659	7.91316	0.0139092	snRNA_Frozen_Mouse-2	Hepatocytes
ACGGGTCAGCTTCATG-TEW__02ff09__scNuc_Liver_Habib_Control	7.80425	8.50391	0.0137819	snRNA_Frozen_Mouse-2	Hepatocytes
ACGGGTCGTGCAACGA-TEW__02ff09__scNuc_Liver_Habib_Control	6.8638	7.19519	0.0487622	snRNA_Frozen_Mouse-2	LSEC
ACGGTCGAGTGACCTT-TEW__02ff09__scNuc_Liver_Habib_Control	7.36201	7.81964	0.0209003	snRNA_Frozen_Mouse-2	Hepatocytes
ACGGTCGCAAAGGAGA-TEW__02ff09__scNuc_Liver_Habib_Control	7.58477	8.11193	0.0177018	snRNA_Frozen_Mouse-2	Hepatocytes
ACGGTCGCATGGAATA-TEW__02ff09__scNuc_Liver_Habib_Control	6.98193	7.43897	0.0388235	snRNA_Frozen_Mouse-2	HSC
ACGGTCGGTTTCACTT-TEW__02ff09__scNuc_Liver_Habib_Control	7.82044	8.50472	0.0123557	snRNA_Frozen_Mouse-2	Hepatocytes
ACGGTTACACCCTCTA-TEW__02ff09__scNuc_Liver_Habib_Control	7.30586	7.81319	0.038835	snRNA_Frozen_Mouse-2	HSC
ACGGTTAGTGTCGCTG-TEW__02ff09__scNuc_Liver_Habib_Control	7.12689	7.5475	0.0501055	snRNA_Frozen_Mouse-2	Kupffer
ACGGTTATCAGACCGC-TEW__02ff09__scNuc_Liver_Habib_Control	7.14756	7.56631	0.0367495	snRNA_Frozen_Mouse-2	Kupffer
ACGGTTATCGAGAAAT-TEW__02ff09__scNuc_Liver_Habib_Control	7.47647	8.00236	0.0274431	snRNA_Frozen_Mouse-2	Hepatocytes
ACGTAACAGAGAGCCT-TEW__02ff09__scNuc_Liver_Habib_Control	7.37526	7.88908	0.0269966	snRNA_Frozen_Mouse-2	Hepatocytes
ACGTAACAGCTTACGT-TEW__02ff09__scNuc_Liver_Habib_Control	7.92045	8.63675	0.0152618	snRNA_Frozen_Mouse-2	Hepatocytes
ACGTAACAGTCGGCCT-TEW__02ff09__scNuc_Liver_Habib_Control	7.00216	7.35308	0.0442024	snRNA_Frozen_Mouse-2	LSEC
ACGTAACAGTTGGAAT-TEW__02ff09__scNuc_Liver_Habib_Control	6.71052	7.06133	0.0463519	snRNA_Frozen_Mouse-2	LSEC
ACGTAACCAATCGTCA-TEW__02ff09__scNuc_Liver_Habib_Control	8.34189	9.39416	0.00682196	snRNA_Frozen_Mouse-2	Hepatocytes
ACGTAACCACGTTGGC-TEW__02ff09__scNuc_Liver_Habib_Control	7.18917	7.61431	0.0360316	snRNA_Frozen_Mouse-2	Kupffer
ACGTAACCATCCTATT-TEW__02ff09__scNuc_Liver_Habib_Control	7.10824	7.52456	0.0437365	snRNA_Frozen_Mouse-2	Kupffer
ACGTAACGTCAGCGTC-TEW__02ff09__scNuc_Liver_Habib_Control	6.75344	7.13489	0.0606061	snRNA_Frozen_Mouse-2	LSEC
ACGTAACTCACTGCTC-TEW__02ff09__scNuc_Liver_Habib_Control	6.74288	7.09174	0.0540316	snRNA_Frozen_Mouse-2	LSEC
ACGTAACTCCGCGGAT-TEW__02ff09__scNuc_Liver_Habib_Control	6.81674	7.24065	0.0429799	snRNA_Frozen_Mouse-2	HSC
ACGTACAAGCCTGAGA-TEW__02ff09__scNuc_Liver_Habib_Control	7.79852	8.4772	0.0189465	snRNA_Frozen_Mouse-2	Hepatocytes
ACGTACAAGGTCGCCT-TEW__02ff09__scNuc_Liver_Habib_Control	8.18396	9.07223	0.010333	snRNA_Frozen_Mouse-2	Hepatocytes
ACGTACACAAGTGGAC-TEW__02ff09__scNuc_Liver_Habib_Control	7.22766	7.66622	0.0492034	snRNA_Frozen_Mouse-2	BEC
ACGTACAGTAGGTAGC-TEW__02ff09__scNuc_Liver_Habib_Control	7.08506	7.50879	0.0487671	snRNA_Frozen_Mouse-2	LSEC
ACGTACATCTGGGTCG-TEW__02ff09__scNuc_Liver_Habib_Control	6.89264	7.32647	0.0506912	snRNA_Frozen_Mouse-2	HSC
ACGTAGTAGCGACTGA-TEW__02ff09__scNuc_Liver_Habib_Control	6.74641	7.10661	0.0615258	snRNA_Frozen_Mouse-2	LSEC
ACGTAGTAGTCAGCGA-TEW__02ff09__scNuc_Liver_Habib_Control	7.87131	8.53208	0.0139874	snRNA_Frozen_Mouse-2	Hepatocytes
ACGTAGTGTCTACATG-TEW__02ff09__scNuc_Liver_Habib_Control	6.95845	7.37023	0.0510397	snRNA_Frozen_Mouse-2	Hepatocytes
ACGTAGTTCAGCGCGT-TEW__02ff09__scNuc_Liver_Habib_Control	6.68835	7.04054	0.0420684	snRNA_Frozen_Mouse-2	HSC
ACGTCCTGTCGAACGA-TEW__02ff09__scNuc_Liver_Habib_Control	7.19594	7.62315	0.0239726	snRNA_Frozen_Mouse-2	Hepatocytes
ACGTCCTGTCGCTTAA-TEW__02ff09__scNuc_Liver_Habib_Control	7.7463	8.38731	0.0159453	snRNA_Frozen_Mouse-2	Hepatocytes
ACGTCCTTCAATCGGT-TEW__02ff09__scNuc_Liver_Habib_Control	6.51323	6.88449	0.0726714	snRNA_Frozen_Mouse-2	T_cell
ACGTCCTTCCTCACCA-TEW__02ff09__scNuc_Liver_Habib_Control	7.0282	7.3994	0.0312118	snRNA_Frozen_Mouse-2	Kupffer
ACGTCCTTCGCGAAGA-TEW__02ff09__scNuc_Liver_Habib_Control	7.79975	8.48157	0.0145048	snRNA_Frozen_Mouse-2	Hepatocytes
ACGTCCTTCGGTGAAG-TEW__02ff09__scNuc_Liver_Habib_Control	6.89568	7.47477	0.0816327	snRNA_Frozen_Mouse-2	T_cell
ACGTTCCCAATGTGGG-TEW__02ff09__scNuc_Liver_Habib_Control	7.94165	8.68812	0.0118004	snRNA_Frozen_Mouse-2	Hepatocytes
ACGTTCCCACCAGGTC-TEW__02ff09__scNuc_Liver_Habib_Control	7.90323	8.62551	0.0140011	snRNA_Frozen_Mouse-2	Hepatocytes
ACGTTCCTCAAGAGTA-TEW__02ff09__scNuc_Liver_Habib_Control	7.52887	8.05896	0.0173996	snRNA_Frozen_Mouse-2	Hepatocytes
ACGTTCCTCGGTAGGA-TEW__02ff09__scNuc_Liver_Habib_Control	7.47136	7.90692	0.0316176	snRNA_Frozen_Mouse-2	BEC
ACTACGACATCATCTT-TEW__02ff09__scNuc_Liver_Habib_Control	6.79459	7.21156	0.0620384	snRNA_Frozen_Mouse-2	B_cell
ACTACGATCACTCCGT-TEW__02ff09__scNuc_Liver_Habib_Control	7.81722	8.4388	0.0144928	snRNA_Frozen_Mouse-2	B_cell
ACTACGATCAGGTAAA-TEW__02ff09__scNuc_Liver_Habib_Control	7.0193	7.42058	0.0461354	snRNA_Frozen_Mouse-2	Kupffer
ACTATCTAGACCACGA-TEW__02ff09__scNuc_Liver_Habib_Control	7.70616	8.31287	0.0132483	snRNA_Frozen_Mouse-2	Hepatocytes
ACTATCTAGCCTGTGC-TEW__02ff09__scNuc_Liver_Habib_Control	6.6995	7.04054	0.051709	snRNA_Frozen_Mouse-2	T_cell
ACTATCTCACACCGAC-TEW__02ff09__scNuc_Liver_Habib_Control	6.69084	7.00125	0.0519599	snRNA_Frozen_Mouse-2	LSEC
ACTATCTCACCGCTGA-TEW__02ff09__scNuc_Liver_Habib_Control	6.64118	7.05359	0.0657439	snRNA_Frozen_Mouse-2	Kupffer
ACTATCTGTCTGTGTA-TEW__02ff09__scNuc_Liver_Habib_Control	7.36834	7.8625	0.0231036	snRNA_Frozen_Mouse-2	Hepatocytes
ACTATCTTCGCCTAGG-TEW__02ff09__scNuc_Liver_Habib_Control	6.87833	7.25912	0.021831	snRNA_Frozen_Mouse-2	cDC
ACTATGGCAGATTCGT-TEW__02ff09__scNuc_Liver_Habib_Control	7.55066	8.10742	0.0147679	snRNA_Frozen_Mouse-2	Hepatocytes
ACTATGGGTCTGCATA-TEW__02ff09__scNuc_Liver_Habib_Control	7.97316	8.72972	0.01213	snRNA_Frozen_Mouse-2	Hepatocytes
ACTATGGGTTGTCCCT-TEW__02ff09__scNuc_Liver_Habib_Control	7.37023	7.83201	0.0170635	snRNA_Frozen_Mouse-2	Hepatocytes
ACTATGGGTTGTTGTG-TEW__02ff09__scNuc_Liver_Habib_Control	6.43775	6.78219	0.0624291	snRNA_Frozen_Mouse-2	B_cell
ACTATGGTCGTTCATT-TEW__02ff09__scNuc_Liver_Habib_Control	7.33302	7.81883	0.00884956	snRNA_Frozen_Mouse-2	Hepatocytes
ACTATGGTCTGGGAGA-TEW__02ff09__scNuc_Liver_Habib_Control	7.68202	8.23456	0.0161847	snRNA_Frozen_Mouse-2	Hepatocytes
ACTATTCAGGCACCAA-TEW__02ff09__scNuc_Liver_Habib_Control	8.12296	8.96482	0.0132941	snRNA_Frozen_Mouse-2	Hepatocytes
ACTATTCGTCGGTGTC-TEW__02ff09__scNuc_Liver_Habib_Control	7.78281	8.39344	0.0239982	snRNA_Frozen_Mouse-2	Hepatocytes
ACTATTCTCAACCTTT-TEW__02ff09__scNuc_Liver_Habib_Control	8.44182	9.62767	0.00711509	snRNA_Frozen_Mouse-2	Hepatocytes
ACTATTCTCGTTAGTG-TEW__02ff09__scNuc_Liver_Habib_Control	8.00803	8.81996	0.0096026	snRNA_Frozen_Mouse-2	Hepatocytes
ACTCCCAAGCAGCCTC-TEW__02ff09__scNuc_Liver_Habib_Control	6.48768	6.87626	0.0433437	snRNA_Frozen_Mouse-2	HSC
ACTCCCAAGCCGGAAT-TEW__02ff09__scNuc_Liver_Habib_Control	7.04316	7.4776	0.0537634	snRNA_Frozen_Mouse-2	LSEC
ACTCCCAAGTAAGAGG-TEW__02ff09__scNuc_Liver_Habib_Control	7.69803	8.27053	0.0212439	snRNA_Frozen_Mouse-2	Hepatocytes
ACTCCCAGTGCCTTCT-TEW__02ff09__scNuc_Liver_Habib_Control	7.6811	8.29305	0.0162703	snRNA_Frozen_Mouse-2	Hepatocytes
ACTCCCATCCATTCAT-TEW__02ff09__scNuc_Liver_Habib_Control	7.50604	8.00603	0.0190063	snRNA_Frozen_Mouse-2	Kupffer
ACTCTCGAGAGCCATG-TEW__02ff09__scNuc_Liver_Habib_Control	7.90986	8.66665	0.0113656	snRNA_Frozen_Mouse-2	Hepatocytes
ACTCTCGCAGCATACT-TEW__02ff09__scNuc_Liver_Habib_Control	7.34278	7.83518	0.0324495	snRNA_Frozen_Mouse-2	Hepatocytes
ACTCTCGGTACAATAG-TEW__02ff09__scNuc_Liver_Habib_Control	8.02584	8.80837	0.0134529	snRNA_Frozen_Mouse-2	Hepatocytes
ACTCTCGGTACCAGAG-TEW__02ff09__scNuc_Liver_Habib_Control	6.74406	7.10168	0.0461665	snRNA_Frozen_Mouse-2	LSEC
ACTCTCGGTACTCCGG-TEW__02ff09__scNuc_Liver_Habib_Control	6.89972	7.25064	0.0511364	snRNA_Frozen_Mouse-2	LSEC
ACTCTCGGTACTTCCC-TEW__02ff09__scNuc_Liver_Habib_Control	7.88533	8.61032	0.0133017	snRNA_Frozen_Mouse-2	Hepatocytes
ACTCTCGGTCAAATCC-TEW__02ff09__scNuc_Liver_Habib_Control	7.28961	7.82604	0.0319489	snRNA_Frozen_Mouse-2	HSC
ACTCTCGGTCTGGTTA-TEW__02ff09__scNuc_Liver_Habib_Control	6.97261	7.32975	0.0360892	snRNA_Frozen_Mouse-2	LSEC
ACTCTCGGTGATACAA-TEW__02ff09__scNuc_Liver_Habib_Control	6.4708	6.81344	0.0693069	snRNA_Frozen_Mouse-2	LSEC
ACTCTCGGTGGTCCGT-TEW__02ff09__scNuc_Liver_Habib_Control	6.71901	7.13966	0.0761905	snRNA_Frozen_Mouse-2	T_cell
ACTCTCGTCTTACACT-TEW__02ff09__scNuc_Liver_Habib_Control	6.71174	7.0992	0.0545455	snRNA_Frozen_Mouse-2	Hepatocytes
ACTGATGAGACTGAGC-TEW__02ff09__scNuc_Liver_Habib_Control	7.86787	8.57716	0.0180791	snRNA_Frozen_Mouse-2	Hepatocytes
ACTGATGAGGTGCTAG-TEW__02ff09__scNuc_Liver_Habib_Control	7.74457	8.34332	0.0123751	snRNA_Frozen_Mouse-2	Hepatocytes
ACTGATGAGTCTTCCC-TEW__02ff09__scNuc_Liver_Habib_Control	7.66528	8.26848	0.0153886	snRNA_Frozen_Mouse-2	Hepatocytes
ACTGCAAAGAGCAGCT-TEW__02ff09__scNuc_Liver_Habib_Control	7.9248	8.65609	0.0127089	snRNA_Frozen_Mouse-2	Hepatocytes
ACTGCAACAGAACTTC-TEW__02ff09__scNuc_Liver_Habib_Control	7.12206	7.52833	0.0403226	snRNA_Frozen_Mouse-2	LSEC
ACTGCAACAGGCCTGT-TEW__02ff09__scNuc_Liver_Habib_Control	7.6009	8.19561	0.0162669	snRNA_Frozen_Mouse-2	Hepatocytes
ACTGCAAGTACCACGC-TEW__02ff09__scNuc_Liver_Habib_Control	8.0229	8.7977	0.0110255	snRNA_Frozen_Mouse-2	Hepatocytes
ACTGCAATCAAGATAG-TEW__02ff09__scNuc_Liver_Habib_Control	8.06809	8.89659	0.0124555	snRNA_Frozen_Mouse-2	Hepatocytes
ACTGCAATCCCATAAG-TEW__02ff09__scNuc_Liver_Habib_Control	7.77863	8.38549	0.0141456	snRNA_Frozen_Mouse-2	Hepatocytes
ACTGTCCAGCGCTGAA-TEW__02ff09__scNuc_Liver_Habib_Control	7.77989	8.43728	0.0162478	snRNA_Frozen_Mouse-2	Hepatocytes
ACTGTCCCACGGGCTT-TEW__02ff09__scNuc_Liver_Habib_Control	7.99733	8.76515	0.0115499	snRNA_Frozen_Mouse-2	Hepatocytes
ACTGTCCCAGGTCAAG-TEW__02ff09__scNuc_Liver_Habib_Control	6.69208	7.06732	0.0809889	snRNA_Frozen_Mouse-2	B_cell
ACTGTCCGTAATGCTC-TEW__02ff09__scNuc_Liver_Habib_Control	6.65673	6.9344	0.0447907	snRNA_Frozen_Mouse-2	Kupffer
ACTGTCCGTCTACATG-TEW__02ff09__scNuc_Liver_Habib_Control	8.24722	9.22395	0.00828729	snRNA_Frozen_Mouse-2	Hepatocytes
ACTGTCCTCCATTGCC-TEW__02ff09__scNuc_Liver_Habib_Control	7.94272	8.72144	0.00978314	snRNA_Frozen_Mouse-2	Hepatocytes
ACTGTCCTCGGCATAT-TEW__02ff09__scNuc_Liver_Habib_Control	7.69348	8.28349	0.0192016	snRNA_Frozen_Mouse-2	Hepatocytes
ACTGTCCTCTGGTGGC-TEW__02ff09__scNuc_Liver_Habib_Control	6.70808	7.13728	0.0985692	snRNA_Frozen_Mouse-2	T_cell
ACTGTGACACCGTCTT-TEW__02ff09__scNuc_Liver_Habib_Control	7.1301	7.63385	0.035818	snRNA_Frozen_Mouse-2	LSEC
ACTGTGACACTATGTG-TEW__02ff09__scNuc_Liver_Habib_Control	7.74327	8.38137	0.0116865	snRNA_Frozen_Mouse-2	Hepatocytes
ACTGTGATCGAAGAAT-TEW__02ff09__scNuc_Liver_Habib_Control	6.65544	6.9921	0.0312213	snRNA_Frozen_Mouse-2	BEC
ACTGTGATCGGACCAC-TEW__02ff09__scNuc_Liver_Habib_Control	7.92841	8.66527	0.0141404	snRNA_Frozen_Mouse-2	Hepatocytes
ACTTAGGAGAGTTGTA-TEW__02ff09__scNuc_Liver_Habib_Control	8.24276	9.15091	0.00986947	snRNA_Frozen_Mouse-2	Hepatocytes
ACTTAGGTCTTCACAT-TEW__02ff09__scNuc_Liver_Habib_Control	8.07558	8.86347	0.013718	snRNA_Frozen_Mouse-2	Hepatocytes
ACTTATCAGGTAACTA-TEW__02ff09__scNuc_Liver_Habib_Control	7.76514	8.42749	0.0166302	snRNA_Frozen_Mouse-2	Hepatocytes
ACTTATCCAAAGACGC-TEW__02ff09__scNuc_Liver_Habib_Control	7.24779	7.71646	0.0262806	snRNA_Frozen_Mouse-2	Hepatocytes
ACTTATCGTGCGGATA-TEW__02ff09__scNuc_Liver_Habib_Control	7.91498	8.67163	0.0126799	snRNA_Frozen_Mouse-2	Hepatocytes
ACTTATCTCATTGAGC-TEW__02ff09__scNuc_Liver_Habib_Control	7.92588	8.69199	0.00822976	snRNA_Frozen_Mouse-2	Hepatocytes
ACTTATCTCGCCACTT-TEW__02ff09__scNuc_Liver_Habib_Control	8.1194	8.96572	0.0111125	snRNA_Frozen_Mouse-2	Hepatocytes
ACTTATCTCTAGTGAC-TEW__02ff09__scNuc_Liver_Habib_Control	7.74197	8.41405	0.011976	snRNA_Frozen_Mouse-2	Hepatocytes
ACTTCCGAGACTGTTC-TEW__02ff09__scNuc_Liver_Habib_Control	8.17019	8.99529	0.0149975	snRNA_Frozen_Mouse-2	MSC
ACTTCCGAGGCTCCCA-TEW__02ff09__scNuc_Liver_Habib_Control	8.0959	8.92944	0.0123146	snRNA_Frozen_Mouse-2	Hepatocytes
ACTTCCGCAAGTGTCT-TEW__02ff09__scNuc_Liver_Habib_Control	7.48268	8.02715	0.0238406	snRNA_Frozen_Mouse-2	Hepatocytes
ACTTCCGGTACTAAGA-TEW__02ff09__scNuc_Liver_Habib_Control	6.97167	7.44191	0.0392962	snRNA_Frozen_Mouse-2	HSC
ACTTCCGGTCTAGGCC-TEW__02ff09__scNuc_Liver_Habib_Control	7.24208	7.78281	0.0291667	snRNA_Frozen_Mouse-2	HSC
ACTTCCGGTCTTGGTA-TEW__02ff09__scNuc_Liver_Habib_Control	7.69984	8.31017	0.0147601	snRNA_Frozen_Mouse-2	Hepatocytes
ACTTCGCAGTAAATGC-TEW__02ff09__scNuc_Liver_Habib_Control	6.98841	7.40489	0.0395618	snRNA_Frozen_Mouse-2	LSEC
ACTTCGCCAACTCCCT-TEW__02ff09__scNuc_Liver_Habib_Control	7.28139	7.73674	0.0340611	snRNA_Frozen_Mouse-2	LSEC
ACTTCGCCACAATGTC-TEW__02ff09__scNuc_Liver_Habib_Control	7.44717	7.92552	0.0336226	snRNA_Frozen_Mouse-2	Kupffer
ACTTCGCGTAACAGTA-TEW__02ff09__scNuc_Liver_Habib_Control	7.34536	7.76811	0.0139653	snRNA_Frozen_Mouse-2	Hepatocytes
ACTTCGCTCTAACGGT-TEW__02ff09__scNuc_Liver_Habib_Control	7.2717	7.70391	0.0203069	snRNA_Frozen_Mouse-2	Hepatocytes
ACTTTCAAGGGCGAAG-TEW__02ff09__scNuc_Liver_Habib_Control	7.04839	7.40428	0.0395859	snRNA_Frozen_Mouse-2	LSEC
ACTTTCATCTGACGCG-TEW__02ff09__scNuc_Liver_Habib_Control	7.06476	7.51152	0.0306011	snRNA_Frozen_Mouse-2	BEC
ACTTTGTAGGCACTCC-TEW__02ff09__scNuc_Liver_Habib_Control	6.61204	6.93147	0.0507317	snRNA_Frozen_Mouse-2	LSEC
ACTTTGTCAATAACCC-TEW__02ff09__scNuc_Liver_Habib_Control	7.92949	8.71194	0.0125103	snRNA_Frozen_Mouse-2	Hepatocytes
ACTTTGTCAGAAATTG-TEW__02ff09__scNuc_Liver_Habib_Control	8.21744	9.17202	0.00706567	snRNA_Frozen_Mouse-2	Hepatocytes
ACTTTGTCAGGTAGTG-TEW__02ff09__scNuc_Liver_Habib_Control	6.90073	7.3994	0.0648715	snRNA_Frozen_Mouse-2	MSC
ACTTTGTGTGACTGAG-TEW__02ff09__scNuc_Liver_Habib_Control	7.90027	8.62838	0.0175376	snRNA_Frozen_Mouse-2	Hepatocytes
ACTTTGTTCGTTTACT-TEW__02ff09__scNuc_Liver_Habib_Control	6.85857	7.32449	0.0435356	snRNA_Frozen_Mouse-2	HSC
AGAAATGAGGCTTCCG-TEW__02ff09__scNuc_Liver_Habib_Control	8.13593	8.85666	0.013246	snRNA_Frozen_Mouse-2	MSC
AGAAATGGTGATGTAA-TEW__02ff09__scNuc_Liver_Habib_Control	6.93537	7.31189	0.0440882	snRNA_Frozen_Mouse-2	LSEC
AGAAATGTCTAAGCGT-TEW__02ff09__scNuc_Liver_Habib_Control	7.9363	8.64171	0.0118291	snRNA_Frozen_Mouse-2	Hepatocytes
AGAAATGTCTCGTGGG-TEW__02ff09__scNuc_Liver_Habib_Control	6.79234	7.17319	0.0437452	snRNA_Frozen_Mouse-2	LSEC
AGAACAAAGAGTACCG-TEW__02ff09__scNuc_Liver_Habib_Control	7.6857	8.27078	0.0122856	snRNA_Frozen_Mouse-2	Hepatocytes
AGAACAAAGGGAGATA-TEW__02ff09__scNuc_Liver_Habib_Control	6.73697	7.07072	0.0510204	snRNA_Frozen_Mouse-2	LSEC
AGAACAAAGGTCACCC-TEW__02ff09__scNuc_Liver_Habib_Control	7.05359	7.43838	0.0347059	snRNA_Frozen_Mouse-2	Kupffer
AGAACAACACACCTTC-TEW__02ff09__scNuc_Liver_Habib_Control	6.88959	7.25276	0.0410765	snRNA_Frozen_Mouse-2	LSEC
AGAACAATCATTCTTG-TEW__02ff09__scNuc_Liver_Habib_Control	7.89208	8.59859	0.0121704	snRNA_Frozen_Mouse-2	Hepatocytes
AGAACCTAGAAATTGC-TEW__02ff09__scNuc_Liver_Habib_Control	7.02019	7.51262	0.0480874	snRNA_Frozen_Mouse-2	HSC
AGAACCTCAAGCCTGC-TEW__02ff09__scNuc_Liver_Habib_Control	7.80016	8.45383	0.0117221	snRNA_Frozen_Mouse-2	Hepatocytes
AGAACCTCACGGTGAA-TEW__02ff09__scNuc_Liver_Habib_Control	8.08733	8.95338	0.0138314	snRNA_Frozen_Mouse-2	Hepatocytes
AGAACCTCAGCTGCCA-TEW__02ff09__scNuc_Liver_Habib_Control	8.03625	8.86277	0.00920289	snRNA_Frozen_Mouse-2	Hepatocytes
AGAACCTCAGGGTTGA-TEW__02ff09__scNuc_Liver_Habib_Control	7.8842	8.57433	0.0149254	snRNA_Frozen_Mouse-2	Hepatocytes
AGAACCTTCACTGCTC-TEW__02ff09__scNuc_Liver_Habib_Control	7.98139	8.80582	0.0163369	snRNA_Frozen_Mouse-2	Hepatocytes
AGAACCTTCTGGGCGT-TEW__02ff09__scNuc_Liver_Habib_Control	6.55108	6.89163	0.0498474	snRNA_Frozen_Mouse-2	LSEC
AGAAGCGAGCCTCAAT-TEW__02ff09__scNuc_Liver_Habib_Control	8.36614	9.37263	0.00773678	snRNA_Frozen_Mouse-2	Hepatocytes
AGAAGCGAGGGACACT-TEW__02ff09__scNuc_Liver_Habib_Control	7.87398	8.57414	0.0111447	snRNA_Frozen_Mouse-2	Hepatocytes
AGAAGCGCAAAGCACG-TEW__02ff09__scNuc_Liver_Habib_Control	7.66106	8.22604	0.0219427	snRNA_Frozen_Mouse-2	Hepatocytes
AGAAGCGCAAGTCATC-TEW__02ff09__scNuc_Liver_Habib_Control	8.16423	8.95674	0.0209943	snRNA_Frozen_Mouse-2	VEC
AGAAGCGCACAAAGCG-TEW__02ff09__scNuc_Liver_Habib_Control	7.76938	8.41183	0.0173372	snRNA_Frozen_Mouse-2	Hepatocytes
AGAAGCGTCCTAGAGT-TEW__02ff09__scNuc_Liver_Habib_Control	6.40853	6.72022	0.0495169	snRNA_Frozen_Mouse-2	LSEC
AGAAGCGTCGACACTA-TEW__02ff09__scNuc_Liver_Habib_Control	7.48885	8.0067	0.0156614	snRNA_Frozen_Mouse-2	Hepatocytes
AGAAGTAAGCTTGTTG-TEW__02ff09__scNuc_Liver_Habib_Control	7.76514	8.37724	0.0184077	snRNA_Frozen_Mouse-2	Hepatocytes
AGAAGTAGTAGTTAGA-TEW__02ff09__scNuc_Liver_Habib_Control	7.79482	8.42989	0.0170269	snRNA_Frozen_Mouse-2	Hepatocytes
AGAAGTAGTGGAAGTC-TEW__02ff09__scNuc_Liver_Habib_Control	7.1301	7.6406	0.0581451	snRNA_Frozen_Mouse-2	Kupffer
AGAAGTATCAGAGTTC-TEW__02ff09__scNuc_Liver_Habib_Control	6.71901	7.16162	0.0745342	snRNA_Frozen_Mouse-2	B_cell
AGACAAACAGTAACGG-TEW__02ff09__scNuc_Liver_Habib_Control	7.12044	7.64348	0.0445616	snRNA_Frozen_Mouse-2	LSEC
AGACAAAGTGACCTGC-TEW__02ff09__scNuc_Liver_Habib_Control	7.11233	7.52618	0.0436658	snRNA_Frozen_Mouse-2	LSEC
AGACACTAGACAGCTG-TEW__02ff09__scNuc_Liver_Habib_Control	7.83201	8.5366	0.0123529	snRNA_Frozen_Mouse-2	Hepatocytes
AGACACTAGCCGAATG-TEW__02ff09__scNuc_Liver_Habib_Control	8.11999	8.9969	0.0127507	snRNA_Frozen_Mouse-2	Hepatocytes
AGACACTAGGCTAACG-TEW__02ff09__scNuc_Liver_Habib_Control	6.70686	7.06732	0.0656997	snRNA_Frozen_Mouse-2	LSEC
AGACACTCACCTCGTT-TEW__02ff09__scNuc_Liver_Habib_Control	7.91462	8.53425	0.0171091	snRNA_Frozen_Mouse-2	VEC
AGACACTCATTGTACG-TEW__02ff09__scNuc_Liver_Habib_Control	7.94909	8.72193	0.0153194	snRNA_Frozen_Mouse-2	Hepatocytes
AGACAGGAGGGTGGGA-TEW__02ff09__scNuc_Liver_Habib_Control	7.68294	8.27589	0.0226578	snRNA_Frozen_Mouse-2	Hepatocytes
AGACAGGGTTTAGTCG-TEW__02ff09__scNuc_Liver_Habib_Control	7.5994	8.14526	0.0124782	snRNA_Frozen_Mouse-2	Hepatocytes
AGACCATAGACATAAC-TEW__02ff09__scNuc_Liver_Habib_Control	7.73718	8.34617	0.017802	snRNA_Frozen_Mouse-2	Hepatocytes
AGACCATAGATGAACT-TEW__02ff09__scNuc_Liver_Habib_Control	7.58832	8.17047	0.00933258	snRNA_Frozen_Mouse-2	Hepatocytes
AGACCATAGCAATAAC-TEW__02ff09__scNuc_Liver_Habib_Control	7.7476	8.33038	0.0156664	snRNA_Frozen_Mouse-2	Hepatocytes
AGACCATAGCTCGCAC-TEW__02ff09__scNuc_Liver_Habib_Control	8.37378	9.44604	0.00789952	snRNA_Frozen_Mouse-2	Hepatocytes
AGACCATCAATCCAGT-TEW__02ff09__scNuc_Liver_Habib_Control	7.28824	7.81642	0.0592742	snRNA_Frozen_Mouse-2	BEC
AGACCATCAGCGTAGA-TEW__02ff09__scNuc_Liver_Habib_Control	7.86557	8.58653	0.0141712	snRNA_Frozen_Mouse-2	Hepatocytes
AGACCATGTGGAAATT-TEW__02ff09__scNuc_Liver_Habib_Control	6.78106	7.18539	0.0477273	snRNA_Frozen_Mouse-2	LSEC
AGACCATTCCAGTGTA-TEW__02ff09__scNuc_Liver_Habib_Control	7.85516	8.52258	0.0151214	snRNA_Frozen_Mouse-2	Hepatocytes
AGACCATTCCGCGATG-TEW__02ff09__scNuc_Liver_Habib_Control	6.80239	7.19293	0.0390977	snRNA_Frozen_Mouse-2	LSEC
AGACCATTCTAACGCA-TEW__02ff09__scNuc_Liver_Habib_Control	7.32251	7.82004	0.0333333	snRNA_Frozen_Mouse-2	BEC
AGACCCGCAAAGTGTA-TEW__02ff09__scNuc_Liver_Habib_Control	6.76157	7.11883	0.0591572	snRNA_Frozen_Mouse-2	LSEC
AGACCCGCAATTGCCA-TEW__02ff09__scNuc_Liver_Habib_Control	6.83195	7.14835	0.0377358	snRNA_Frozen_Mouse-2	T_cell
AGACCCGCAGATTCGT-TEW__02ff09__scNuc_Liver_Habib_Control	7.28551	7.72312	0.0323009	snRNA_Frozen_Mouse-2	Kupffer
AGACCCGTCATCCTGC-TEW__02ff09__scNuc_Liver_Habib_Control	7.7803	8.44182	0.0189819	snRNA_Frozen_Mouse-2	Hepatocytes
AGACCCGTCCCAAGTA-TEW__02ff09__scNuc_Liver_Habib_Control	7.81238	8.45191	0.0227999	snRNA_Frozen_Mouse-2	BEC
AGACTCACACGCGCAT-TEW__02ff09__scNuc_Liver_Habib_Control	8.12089	8.9703	0.00750159	snRNA_Frozen_Mouse-2	Hepatocytes
AGACTCAGTCCTACGG-TEW__02ff09__scNuc_Liver_Habib_Control	6.9976	7.47986	0.0361378	snRNA_Frozen_Mouse-2	HSC
AGAGAATAGGCCTGAA-TEW__02ff09__scNuc_Liver_Habib_Control	7.6029	8.182	0.020979	snRNA_Frozen_Mouse-2	Hepatocytes
AGAGAATAGGCGATAC-TEW__02ff09__scNuc_Liver_Habib_Control	6.79571	7.18007	0.0503049	snRNA_Frozen_Mouse-2	LSEC
AGAGAATCAACAGTGG-TEW__02ff09__scNuc_Liver_Habib_Control	7.60837	8.19671	0.0101928	snRNA_Frozen_Mouse-2	Hepatocytes
AGAGAATCAGGACTTT-TEW__02ff09__scNuc_Liver_Habib_Control	6.79459	7.20712	0.0541142	snRNA_Frozen_Mouse-2	HSC
AGAGAATGTATGAGGC-TEW__02ff09__scNuc_Liver_Habib_Control	7.14125	7.5984	0.0441324	snRNA_Frozen_Mouse-2	HSC
AGAGAATTCTCCGAAA-TEW__02ff09__scNuc_Liver_Habib_Control	7.01121	7.4553	0.0416667	snRNA_Frozen_Mouse-2	HSC
AGAGAGCCAAGATCCT-TEW__02ff09__scNuc_Liver_Habib_Control	7.02376	7.42237	0.0538278	snRNA_Frozen_Mouse-2	LSEC
AGAGAGCCACAAATGA-TEW__02ff09__scNuc_Liver_Habib_Control	7.06305	7.45414	0.0434531	snRNA_Frozen_Mouse-2	Kupffer
AGAGAGCCATAGACTC-TEW__02ff09__scNuc_Liver_Habib_Control	7.979	8.71144	0.0156482	snRNA_Frozen_Mouse-2	Hepatocytes
AGAGAGCTCGCGTGCA-TEW__02ff09__scNuc_Liver_Habib_Control	7.70481	8.28929	0.0160723	snRNA_Frozen_Mouse-2	Hepatocytes
AGAGAGCTCTTTCAGT-TEW__02ff09__scNuc_Liver_Habib_Control	6.99942	7.4055	0.0504866	snRNA_Frozen_Mouse-2	LSEC
AGAGCAGGTCGGTGTC-TEW__02ff09__scNuc_Liver_Habib_Control	7.50769	8.05198	0.0203822	snRNA_Frozen_Mouse-2	Hepatocytes
AGAGCAGTCCGTGTGG-TEW__02ff09__scNuc_Liver_Habib_Control	6.71052	7.05012	0.0416667	snRNA_Frozen_Mouse-2	HSC
AGAGCCCAGAGCAACC-TEW__02ff09__scNuc_Liver_Habib_Control	6.79571	7.16085	0.033411	snRNA_Frozen_Mouse-2	HSC
AGAGCCCCAAATGCGG-TEW__02ff09__scNuc_Liver_Habib_Control	7.60738	8.16223	0.02252	snRNA_Frozen_Mouse-2	Hepatocytes
AGAGCCCCAATTAGGA-TEW__02ff09__scNuc_Liver_Habib_Control	6.68835	7.06987	0.0415606	snRNA_Frozen_Mouse-2	BEC
AGAGCCCCAGCTATAC-TEW__02ff09__scNuc_Liver_Habib_Control	6.8533	7.20786	0.0770941	snRNA_Frozen_Mouse-2	T_cell
AGAGCCCTCAATCAGC-TEW__02ff09__scNuc_Liver_Habib_Control	7.98139	8.77261	0.00945004	snRNA_Frozen_Mouse-2	Hepatocytes
AGAGCCCTCATTCCTA-TEW__02ff09__scNuc_Liver_Habib_Control	6.92756	7.33694	0.0482085	snRNA_Frozen_Mouse-2	HSC
AGATAGAAGCCTATTG-TEW__02ff09__scNuc_Liver_Habib_Control	7.91096	8.6651	0.0162181	snRNA_Frozen_Mouse-2	Hepatocytes
AGATAGAAGCTGTACT-TEW__02ff09__scNuc_Liver_Habib_Control	7.07665	7.49942	0.0437431	snRNA_Frozen_Mouse-2	HSC
AGATAGAAGTCACACT-TEW__02ff09__scNuc_Liver_Habib_Control	7.54961	8.07745	0.0208075	snRNA_Frozen_Mouse-2	Hepatocytes
AGATAGAAGTTCCTGA-TEW__02ff09__scNuc_Liver_Habib_Control	7.37023	7.88156	0.0347432	snRNA_Frozen_Mouse-2	HSC
AGATAGACACCGTCTT-TEW__02ff09__scNuc_Liver_Habib_Control	8.23004	9.19157	0.0138592	snRNA_Frozen_Mouse-2	Hepatocytes
AGATAGAGTGGGACAT-TEW__02ff09__scNuc_Liver_Habib_Control	7.19143	7.63916	0.0298507	snRNA_Frozen_Mouse-2	Hepatocytes
AGATAGATCGTTAGTG-TEW__02ff09__scNuc_Liver_Habib_Control	8.11193	8.91301	0.00914962	snRNA_Frozen_Mouse-2	Hepatocytes
AGATCCAGTGCATACT-TEW__02ff09__scNuc_Liver_Habib_Control	7.94094	8.68016	0.00815633	snRNA_Frozen_Mouse-2	Hepatocytes
AGATCCATCAGTGTTG-TEW__02ff09__scNuc_Liver_Habib_Control	6.72383	7.02731	0.0497336	snRNA_Frozen_Mouse-2	LSEC
AGATCCATCGTACCTC-TEW__02ff09__scNuc_Liver_Habib_Control	6.7901	7.14125	0.0395883	snRNA_Frozen_Mouse-2	HSC
AGATCCATCTCGGGAC-TEW__02ff09__scNuc_Liver_Habib_Control	7.06133	7.45356	0.0411594	snRNA_Frozen_Mouse-2	LSEC
AGATCGTAGACAACAT-TEW__02ff09__scNuc_Liver_Habib_Control	7.26473	7.74153	0.0239027	snRNA_Frozen_Mouse-2	Hepatocytes
AGATCGTCAATTGTGC-TEW__02ff09__scNuc_Liver_Habib_Control	7.78322	8.43707	0.0149545	snRNA_Frozen_Mouse-2	Hepatocytes
AGATCGTCATGTGCTA-TEW__02ff09__scNuc_Liver_Habib_Control	6.42325	6.71174	0.0486618	snRNA_Frozen_Mouse-2	LSEC
AGATCGTGTCAAACGG-TEW__02ff09__scNuc_Liver_Habib_Control	7.47591	8.01367	0.0234866	snRNA_Frozen_Mouse-2	Hepatocytes
AGATCGTGTCGCTCGA-TEW__02ff09__scNuc_Liver_Habib_Control	6.76849	7.08506	0.051046	snRNA_Frozen_Mouse-2	LSEC
AGATCGTTCATAGCAC-TEW__02ff09__scNuc_Liver_Habib_Control	6.86066	7.19669	0.0412294	snRNA_Frozen_Mouse-2	Kupffer
AGATCGTTCTACTGCC-TEW__02ff09__scNuc_Liver_Habib_Control	6.58617	6.9187	0.0524752	snRNA_Frozen_Mouse-2	T_cell
AGATCGTTCTTGCAGA-TEW__02ff09__scNuc_Liver_Habib_Control	6.85118	7.26123	0.0456781	snRNA_Frozen_Mouse-2	HSC
AGATGAAAGTACTGTC-TEW__02ff09__scNuc_Liver_Habib_Control	7.04054	7.51969	0.0466377	snRNA_Frozen_Mouse-2	HSC
AGATGAACACATGGTT-TEW__02ff09__scNuc_Liver_Habib_Control	7.08841	7.46737	0.0314465	snRNA_Frozen_Mouse-2	Kupffer
AGATGAAGTCCAAATC-TEW__02ff09__scNuc_Liver_Habib_Control	7.80016	8.45319	0.0168443	snRNA_Frozen_Mouse-2	Hepatocytes
AGATGAAGTTCAAGTC-TEW__02ff09__scNuc_Liver_Habib_Control	7.57507	8.11642	0.018513	snRNA_Frozen_Mouse-2	Hepatocytes
AGATGAATCGCGAAGA-TEW__02ff09__scNuc_Liver_Habib_Control	6.62141	6.98101	0.0604651	snRNA_Frozen_Mouse-2	LSEC
AGATGCTCAAAGCTCT-TEW__02ff09__scNuc_Liver_Habib_Control	6.58479	6.94312	0.0520733	snRNA_Frozen_Mouse-2	T_cell
AGATGCTCATAGAGGC-TEW__02ff09__scNuc_Liver_Habib_Control	7.90138	8.6085	0.0124133	snRNA_Frozen_Mouse-2	Hepatocytes
AGATGCTCATTCATCT-TEW__02ff09__scNuc_Liver_Habib_Control	7.69303	8.34546	0.0178105	snRNA_Frozen_Mouse-2	Hepatocytes
AGATGCTGTTACCGTA-TEW__02ff09__scNuc_Liver_Habib_Control	6.75693	7.1624	0.060512	snRNA_Frozen_Mouse-2	HSC
AGATGCTGTTTACACG-TEW__02ff09__scNuc_Liver_Habib_Control	8.26668	9.24436	0.00734583	snRNA_Frozen_Mouse-2	Hepatocytes
AGATGCTTCTTTGGAG-TEW__02ff09__scNuc_Liver_Habib_Control	6.8742	7.28345	0.043299	snRNA_Frozen_Mouse-2	LSEC
AGCATCAAGACTAAGT-TEW__02ff09__scNuc_Liver_Habib_Control	8.19809	9.08512	0.00702629	snRNA_Frozen_Mouse-2	Hepatocytes
AGCATCACACCTCGTT-TEW__02ff09__scNuc_Liver_Habib_Control	7.78738	8.40894	0.0207265	snRNA_Frozen_Mouse-2	Hepatocytes
AGCATCAGTAGGTAGC-TEW__02ff09__scNuc_Liver_Habib_Control	7.91608	8.61414	0.0147059	snRNA_Frozen_Mouse-2	Hepatocytes
AGCATCATCAGTAGGG-TEW__02ff09__scNuc_Liver_Habib_Control	7.84228	8.50856	0.0145278	snRNA_Frozen_Mouse-2	Hepatocytes
AGCCAATAGGTCGACA-TEW__02ff09__scNuc_Liver_Habib_Control	6.92067	7.25064	0.0390625	snRNA_Frozen_Mouse-2	Kupffer
AGCCAATAGTATCTGC-TEW__02ff09__scNuc_Liver_Habib_Control	7.19968	7.68018	0.0383549	snRNA_Frozen_Mouse-2	VEC
AGCCAATCAAATGGAT-TEW__02ff09__scNuc_Liver_Habib_Control	6.90776	7.29574	0.0556309	snRNA_Frozen_Mouse-2	LSEC
AGCCAATGTGGCTACC-TEW__02ff09__scNuc_Liver_Habib_Control	8.07962	8.903	0.0111474	snRNA_Frozen_Mouse-2	Hepatocytes
AGCCAATTCCGTGTGG-TEW__02ff09__scNuc_Liver_Habib_Control	7.82564	8.47908	0.0112219	snRNA_Frozen_Mouse-2	Hepatocytes
AGCCAATTCCTGGCTT-TEW__02ff09__scNuc_Liver_Habib_Control	6.43294	6.77878	0.0784983	snRNA_Frozen_Mouse-2	B_cell
AGCCACGCAAGCAGGT-TEW__02ff09__scNuc_Liver_Habib_Control	8.06369	8.85837	0.00966871	snRNA_Frozen_Mouse-2	Hepatocytes
AGCCACGCACAAGCCC-TEW__02ff09__scNuc_Liver_Habib_Control	6.83195	7.29912	0.0764547	snRNA_Frozen_Mouse-2	Kupffer
AGCCACGGTATGCTAC-TEW__02ff09__scNuc_Liver_Habib_Control	8.1898	9.09907	0.0166536	snRNA_Frozen_Mouse-2	Hepatocytes
AGCCACGTCGTTCCTG-TEW__02ff09__scNuc_Liver_Habib_Control	7.34278	7.80303	0.0302411	snRNA_Frozen_Mouse-2	Hepatocytes
AGCCACGTCTCGCTCA-TEW__02ff09__scNuc_Liver_Habib_Control	8.14497	9.03777	0.0102174	snRNA_Frozen_Mouse-2	Hepatocytes
AGCCAGCAGCGTGCCT-TEW__02ff09__scNuc_Liver_Habib_Control	7.55695	8.14265	0.021815	snRNA_Frozen_Mouse-2	Hepatocytes
AGCCAGCAGCTCCGAC-TEW__02ff09__scNuc_Liver_Habib_Control	6.8533	7.25064	0.0632102	snRNA_Frozen_Mouse-2	VEC
AGCCAGCCAACGATCT-TEW__02ff09__scNuc_Liver_Habib_Control	7.02997	7.3908	0.0469136	snRNA_Frozen_Mouse-2	B_cell
AGCCAGCCACCAAAGG-TEW__02ff09__scNuc_Liver_Habib_Control	7.02731	7.42058	0.040743	snRNA_Frozen_Mouse-2	LSEC
AGCCAGCTCCACGGGT-TEW__02ff09__scNuc_Liver_Habib_Control	6.84375	7.24566	0.0513919	snRNA_Frozen_Mouse-2	Kupffer
AGCCAGCTCGCCGAGT-TEW__02ff09__scNuc_Liver_Habib_Control	7.91316	8.69417	0.0169264	snRNA_Frozen_Mouse-2	Hepatocytes
AGCCAGCTCTCTCGCA-TEW__02ff09__scNuc_Liver_Habib_Control	7.80507	8.51599	0.0152183	snRNA_Frozen_Mouse-2	Hepatocytes
AGCGATTCAATTGCTG-TEW__02ff09__scNuc_Liver_Habib_Control	7.25276	7.71735	0.0319858	snRNA_Frozen_Mouse-2	BEC
AGCGATTCACTATGTG-TEW__02ff09__scNuc_Liver_Habib_Control	7.73936	8.32312	0.0172456	snRNA_Frozen_Mouse-2	Hepatocytes
AGCGATTCAGTAGAGC-TEW__02ff09__scNuc_Liver_Habib_Control	6.96602	7.355	0.0587859	snRNA_Frozen_Mouse-2	Kupffer
AGCGATTGTCATCAGT-TEW__02ff09__scNuc_Liver_Habib_Control	7.05618	7.48381	0.0421585	snRNA_Frozen_Mouse-2	BEC
AGCGATTTCAAACTGC-TEW__02ff09__scNuc_Liver_Habib_Control	7.06732	7.47704	0.0345413	snRNA_Frozen_Mouse-2	LSEC
AGCGATTTCATACGGT-TEW__02ff09__scNuc_Liver_Habib_Control	8.2928	9.29597	0.01349	snRNA_Frozen_Mouse-2	Hepatocytes
AGCGCCAAGCGATGAC-TEW__02ff09__scNuc_Liver_Habib_Control	8.27944	9.23151	0.0109632	snRNA_Frozen_Mouse-2	Hepatocytes
AGCGCTGAGAACTGAT-TEW__02ff09__scNuc_Liver_Habib_Control	7.67136	8.28147	0.018481	snRNA_Frozen_Mouse-2	Hepatocytes
AGCGCTGAGGACGGAG-TEW__02ff09__scNuc_Liver_Habib_Control	6.91473	7.34472	0.0426632	snRNA_Frozen_Mouse-2	LSEC
AGCGCTGGTGAGGAAA-TEW__02ff09__scNuc_Liver_Habib_Control	6.94022	7.34536	0.0426357	snRNA_Frozen_Mouse-2	LSEC
AGCGTATCAACTTCTT-TEW__02ff09__scNuc_Liver_Habib_Control	7.84659	8.56236	0.0135755	snRNA_Frozen_Mouse-2	Hepatocytes
AGCGTATCAAGACAAT-TEW__02ff09__scNuc_Liver_Habib_Control	8.38366	9.44415	0.0075188	snRNA_Frozen_Mouse-2	Hepatocytes
AGCGTATCACATGACT-TEW__02ff09__scNuc_Liver_Habib_Control	7.34794	7.84542	0.0168429	snRNA_Frozen_Mouse-2	Hepatocytes
AGCGTATCAGCCGGTT-TEW__02ff09__scNuc_Liver_Habib_Control	7.93845	8.72567	0.0138032	snRNA_Frozen_Mouse-2	Hepatocytes
AGCGTATCAGGTTTAC-TEW__02ff09__scNuc_Liver_Habib_Control	6.80904	7.25347	0.0552017	snRNA_Frozen_Mouse-2	LSEC
AGCGTATCATAATGCC-TEW__02ff09__scNuc_Liver_Habib_Control	7.1325	7.5148	0.0288986	snRNA_Frozen_Mouse-2	Kupffer
AGCGTATCATCATTGG-TEW__02ff09__scNuc_Liver_Habib_Control	6.65028	6.98841	0.0405904	snRNA_Frozen_Mouse-2	B_cell
AGCGTATGTCCGATCG-TEW__02ff09__scNuc_Liver_Habib_Control	7.09423	7.49499	0.0277932	snRNA_Frozen_Mouse-2	HSC
AGCGTATTCTGTCCCA-TEW__02ff09__scNuc_Liver_Habib_Control	7.58325	8.147	0.0243267	snRNA_Frozen_Mouse-2	Hepatocytes
AGCGTCGGTTCTAACG-TEW__02ff09__scNuc_Liver_Habib_Control	6.64898	7.02465	0.0924444	snRNA_Frozen_Mouse-2	Fibroblast
AGCTACACAAATGATG-TEW__02ff09__scNuc_Liver_Habib_Control	7.98616	8.7405	0.012638	snRNA_Frozen_Mouse-2	Hepatocytes
AGCTCAAGTGGATTTC-TEW__02ff09__scNuc_Liver_Habib_Control	7.46164	8.02453	0.0271597	snRNA_Frozen_Mouse-2	Hepatocytes
AGCTCAATCAAAGAAC-TEW__02ff09__scNuc_Liver_Habib_Control	7.09174	7.48099	0.0405862	snRNA_Frozen_Mouse-2	LSEC
AGCTCAATCGTGTTCC-TEW__02ff09__scNuc_Liver_Habib_Control	6.8742	7.30384	0.0424242	snRNA_Frozen_Mouse-2	HSC
AGCTTCCAGAGGCTGT-TEW__02ff09__scNuc_Liver_Habib_Control	7.25771	7.80629	0.0415479	snRNA_Frozen_Mouse-2	BEC
AGCTTCCAGCAATTCC-TEW__02ff09__scNuc_Liver_Habib_Control	7.88833	8.5856	0.0119559	snRNA_Frozen_Mouse-2	Hepatocytes
AGCTTCCCAAGACCGA-TEW__02ff09__scNuc_Liver_Habib_Control	6.86066	7.22184	0.0343316	snRNA_Frozen_Mouse-2	BEC
AGCTTCCGTCCGTACG-TEW__02ff09__scNuc_Liver_Habib_Control	8.00903	8.76139	0.0164474	snRNA_Frozen_Mouse-2	Hepatocytes
AGCTTCCTCGCAGAGA-TEW__02ff09__scNuc_Liver_Habib_Control	8.14439	9.0524	0.0092495	snRNA_Frozen_Mouse-2	Hepatocytes
AGCTTCCTCGTCGATA-TEW__02ff09__scNuc_Liver_Habib_Control	6.94022	7.28482	0.030199	snRNA_Frozen_Mouse-2	Kupffer
AGCTTCCTCTAATTCC-TEW__02ff09__scNuc_Liver_Habib_Control	7.7907	8.49064	0.0143796	snRNA_Frozen_Mouse-2	Hepatocytes
AGGAAATAGAGCAAGA-TEW__02ff09__scNuc_Liver_Habib_Control	6.92461	7.39326	0.0400246	snRNA_Frozen_Mouse-2	LSEC
AGGAAATAGAGTCAAT-TEW__02ff09__scNuc_Liver_Habib_Control	6.95559	7.39388	0.0553846	snRNA_Frozen_Mouse-2	LSEC
AGGAAATAGATGAACT-TEW__02ff09__scNuc_Liver_Habib_Control	7.75148	8.41005	0.0146961	snRNA_Frozen_Mouse-2	Hepatocytes
AGGAAATAGATTAGTG-TEW__02ff09__scNuc_Liver_Habib_Control	7.50384	7.95437	0.0308989	snRNA_Frozen_Mouse-2	VEC
AGGAAATAGTCTTCCC-TEW__02ff09__scNuc_Liver_Habib_Control	7.72223	8.33303	0.017316	snRNA_Frozen_Mouse-2	Hepatocytes
AGGAAATGTTCAGCGC-TEW__02ff09__scNuc_Liver_Habib_Control	6.69827	6.99851	0.0292505	snRNA_Frozen_Mouse-2	Hepatocytes
AGGAAATGTTGCTTGA-TEW__02ff09__scNuc_Liver_Habib_Control	7.93559	8.70483	0.0147522	snRNA_Frozen_Mouse-2	Hepatocytes
AGGAAATTCATTCACT-TEW__02ff09__scNuc_Liver_Habib_Control	7.33563	7.90581	0.0677966	snRNA_Frozen_Mouse-2	BEC
AGGAAATTCTTCCCGA-TEW__02ff09__scNuc_Liver_Habib_Control	7.92985	8.67112	0.0114903	snRNA_Frozen_Mouse-2	Hepatocytes
AGGAATAAGGATAATC-TEW__02ff09__scNuc_Liver_Habib_Control	7.67183	8.24879	0.0143904	snRNA_Frozen_Mouse-2	Hepatocytes
AGGAATAAGTTAACAG-TEW__02ff09__scNuc_Liver_Habib_Control	6.87523	7.27379	0.0395559	snRNA_Frozen_Mouse-2	HSC
AGGAATACATTGACAC-TEW__02ff09__scNuc_Liver_Habib_Control	7.25912	7.7012	0.0185436	snRNA_Frozen_Mouse-2	Hepatocytes
AGGAATAGTCGAATTC-TEW__02ff09__scNuc_Liver_Habib_Control	6.89061	7.2717	0.0625869	snRNA_Frozen_Mouse-2	LSEC
AGGAATAGTGCATGTT-TEW__02ff09__scNuc_Liver_Habib_Control	6.76388	7.15851	0.0513619	snRNA_Frozen_Mouse-2	Kupffer
AGGAATATCATTCCTA-TEW__02ff09__scNuc_Liver_Habib_Control	6.77765	7.15462	0.0469116	snRNA_Frozen_Mouse-2	VEC
AGGAATATCATTGCTT-TEW__02ff09__scNuc_Liver_Habib_Control	7.79276	8.46105	0.0139623	snRNA_Frozen_Mouse-2	Hepatocytes
AGGAATATCTGAGGCC-TEW__02ff09__scNuc_Liver_Habib_Control	7.51861	8.04783	0.0214331	snRNA_Frozen_Mouse-2	Hepatocytes
AGGACGACACCAGCCA-TEW__02ff09__scNuc_Liver_Habib_Control	7.28961	7.7476	0.0267819	snRNA_Frozen_Mouse-2	LSEC
AGGACGAGTAGCTGAG-TEW__02ff09__scNuc_Liver_Habib_Control	6.8638	7.27794	0.0593923	snRNA_Frozen_Mouse-2	LSEC
AGGACGAGTTCCAGGC-TEW__02ff09__scNuc_Liver_Habib_Control	7.83518	8.52059	0.0159458	snRNA_Frozen_Mouse-2	Hepatocytes
AGGACGATCTTGGTCC-TEW__02ff09__scNuc_Liver_Habib_Control	6.63988	6.93147	0.0371094	snRNA_Frozen_Mouse-2	LSEC
AGGACTTCAATCTAGC-TEW__02ff09__scNuc_Liver_Habib_Control	6.97448	7.3601	0.0496499	snRNA_Frozen_Mouse-2	LSEC
AGGACTTGTCGTGCCA-TEW__02ff09__scNuc_Liver_Habib_Control	6.59987	6.92952	0.049951	snRNA_Frozen_Mouse-2	LSEC
AGGACTTGTCTGTTAG-TEW__02ff09__scNuc_Liver_Habib_Control	7.95156	8.68135	0.0140869	snRNA_Frozen_Mouse-2	Hepatocytes
AGGACTTGTTGCATTG-TEW__02ff09__scNuc_Liver_Habib_Control	7.80139	8.49658	0.0136791	snRNA_Frozen_Mouse-2	Hepatocytes
AGGACTTTCCATCAGA-TEW__02ff09__scNuc_Liver_Habib_Control	6.87005	7.26753	0.0334962	snRNA_Frozen_Mouse-2	HSC
AGGACTTTCTATGCCC-TEW__02ff09__scNuc_Liver_Habib_Control	6.77308	7.14598	0.0528391	snRNA_Frozen_Mouse-2	B_cell
AGGAGGTGTGTTTCTT-TEW__02ff09__scNuc_Liver_Habib_Control	6.87833	7.29097	0.0572988	snRNA_Frozen_Mouse-2	LSEC
AGGAGGTTCCTCGATC-TEW__02ff09__scNuc_Liver_Habib_Control	6.76504	7.15618	0.0335675	snRNA_Frozen_Mouse-2	LSEC
AGGATAAAGTGGACTG-TEW__02ff09__scNuc_Liver_Habib_Control	6.94986	7.29438	0.0326309	snRNA_Frozen_Mouse-2	Kupffer
AGGATAACAATCAGCT-TEW__02ff09__scNuc_Liver_Habib_Control	7.16704	7.59689	0.0280983	snRNA_Frozen_Mouse-2	LSEC
AGGATAACACCTGTCT-TEW__02ff09__scNuc_Liver_Habib_Control	7.56008	8.12652	0.0221631	snRNA_Frozen_Mouse-2	Hepatocytes
AGGATAACATGAGGGT-TEW__02ff09__scNuc_Liver_Habib_Control	7.0859	7.58731	0.0628485	snRNA_Frozen_Mouse-2	Kupffer
AGGATAAGTGTTCGAT-TEW__02ff09__scNuc_Liver_Habib_Control	7.62021	8.21986	0.0228925	snRNA_Frozen_Mouse-2	Hepatocytes
AGGATCTAGATGTTGA-TEW__02ff09__scNuc_Liver_Habib_Control	6.73102	7.07918	0.0438449	snRNA_Frozen_Mouse-2	cDC
AGGATCTAGCGAACTG-TEW__02ff09__scNuc_Liver_Habib_Control	7.83992	8.53817	0.0174305	snRNA_Frozen_Mouse-2	Hepatocytes
AGGATCTAGGGAGTGG-TEW__02ff09__scNuc_Liver_Habib_Control	6.64639	6.94986	0.0364683	snRNA_Frozen_Mouse-2	HSC
AGGATCTGTCTAGATC-TEW__02ff09__scNuc_Liver_Habib_Control	7.91681	8.62353	0.0151052	snRNA_Frozen_Mouse-2	Hepatocytes
AGGCATTAGACGCCCT-TEW__02ff09__scNuc_Liver_Habib_Control	6.85857	7.26892	0.0509066	snRNA_Frozen_Mouse-2	Kupffer
AGGCATTAGCACTCGC-TEW__02ff09__scNuc_Liver_Habib_Control	6.85118	7.27794	0.0545957	snRNA_Frozen_Mouse-2	Kupffer
AGGCATTAGCCAGAGT-TEW__02ff09__scNuc_Liver_Habib_Control	7.2145	7.73805	0.0558221	snRNA_Frozen_Mouse-2	HSC
AGGCATTCAACCACGC-TEW__02ff09__scNuc_Liver_Habib_Control	6.87523	7.32185	0.0383598	snRNA_Frozen_Mouse-2	B_cell
AGGCATTCACAATCTG-TEW__02ff09__scNuc_Liver_Habib_Control	7.62754	8.26976	0.0181911	snRNA_Frozen_Mouse-2	Hepatocytes
AGGCATTTCCAATCTT-TEW__02ff09__scNuc_Liver_Habib_Control	6.92067	7.29709	0.0427119	snRNA_Frozen_Mouse-2	LSEC
AGGCCACAGATGACCG-TEW__02ff09__scNuc_Liver_Habib_Control	6.92461	7.33954	0.0467532	snRNA_Frozen_Mouse-2	HSC
AGGCCACCAACCCGCA-TEW__02ff09__scNuc_Liver_Habib_Control	7.34601	7.80914	0.0364963	snRNA_Frozen_Mouse-2	MSC
AGGCCACGTGTGATGG-TEW__02ff09__scNuc_Liver_Habib_Control	7.37275	7.88269	0.025283	snRNA_Frozen_Mouse-2	Hepatocytes
AGGCCACTCGGACTTA-TEW__02ff09__scNuc_Liver_Habib_Control	7.41518	7.91389	0.0361842	snRNA_Frozen_Mouse-2	Hepatocytes
AGGCTGCAGGCAGTCA-TEW__02ff09__scNuc_Liver_Habib_Control	7.77779	8.46253	0.01648	snRNA_Frozen_Mouse-2	Hepatocytes
AGGCTGCGTACCGGAA-TEW__02ff09__scNuc_Liver_Habib_Control	7.49942	7.9865	0.0688836	snRNA_Frozen_Mouse-2	BEC
AGGGAGTAGCAGCCCT-TEW__02ff09__scNuc_Liver_Habib_Control	6.64639	6.95559	0.0448046	snRNA_Frozen_Mouse-2	LSEC
AGGGAGTCACCATAAC-TEW__02ff09__scNuc_Liver_Habib_Control	7.76132	8.40961	0.017153	snRNA_Frozen_Mouse-2	Hepatocytes
AGGGAGTCACCTGTCT-TEW__02ff09__scNuc_Liver_Habib_Control	6.71417	7.1025	0.0674897	snRNA_Frozen_Mouse-2	LSEC
AGGGAGTCACTTACAG-TEW__02ff09__scNuc_Liver_Habib_Control	7.91022	8.5973	0.0162452	snRNA_Frozen_Mouse-2	Hepatocytes
AGGGAGTCAGTCTACA-TEW__02ff09__scNuc_Liver_Habib_Control	6.70073	7.13409	0.0598086	snRNA_Frozen_Mouse-2	HSC
AGGGAGTGTGGTAACG-TEW__02ff09__scNuc_Liver_Habib_Control	6.70196	7.05099	0.0598439	snRNA_Frozen_Mouse-2	VEC
AGGGCCTAGCCTGTGC-TEW__02ff09__scNuc_Liver_Habib_Control	7.68662	8.2741	0.0117317	snRNA_Frozen_Mouse-2	Hepatocytes
AGGGCCTCACTCTAGA-TEW__02ff09__scNuc_Liver_Habib_Control	7.90323	8.60006	0.0119661	snRNA_Frozen_Mouse-2	Hepatocytes
AGGGCCTCAGAAGCGT-TEW__02ff09__scNuc_Liver_Habib_Control	6.86066	7.26333	0.0343619	snRNA_Frozen_Mouse-2	HSC
AGGGCCTTCAAACGTC-TEW__02ff09__scNuc_Liver_Habib_Control	8.02943	8.81626	0.01572	snRNA_Frozen_Mouse-2	Hepatocytes
AGGGCCTTCACGTAGT-TEW__02ff09__scNuc_Liver_Habib_Control	7.56631	8.10319	0.00635593	snRNA_Frozen_Mouse-2	Hepatocytes
AGGGCCTTCGTTCTAT-TEW__02ff09__scNuc_Liver_Habib_Control	6.76619	7.12769	0.0553772	snRNA_Frozen_Mouse-2	VEC
AGGGCTCAGTGTTCCA-TEW__02ff09__scNuc_Liver_Habib_Control	6.80572	7.18766	0.0544629	snRNA_Frozen_Mouse-2	LSEC
AGGGCTCGTCAGGTAG-TEW__02ff09__scNuc_Liver_Habib_Control	7.81682	8.46253	0.011402	snRNA_Frozen_Mouse-2	Hepatocytes
AGGGCTCGTGTAACGG-TEW__02ff09__scNuc_Liver_Habib_Control	7.56164	8.11761	0.0196897	snRNA_Frozen_Mouse-2	Hepatocytes
AGGGTCCAGAGTCAAT-TEW__02ff09__scNuc_Liver_Habib_Control	8.33735	9.37602	0.0083877	snRNA_Frozen_Mouse-2	Hepatocytes
AGGGTCCAGATCGCCC-TEW__02ff09__scNuc_Liver_Habib_Control	7.63143	8.2247	0.00938086	snRNA_Frozen_Mouse-2	Hepatocytes
AGGGTCCCACTTACAG-TEW__02ff09__scNuc_Liver_Habib_Control	7.83479	8.48632	0.0152609	snRNA_Frozen_Mouse-2	Hepatocytes
AGGGTCCGTTAGAGAT-TEW__02ff09__scNuc_Liver_Habib_Control	7.50384	8.04911	0.0220307	snRNA_Frozen_Mouse-2	Hepatocytes
AGGGTCCTCATTGAGC-TEW__02ff09__scNuc_Liver_Habib_Control	8.44462	9.56402	0.00519481	snRNA_Frozen_Mouse-2	Hepatocytes
AGGGTGACAACGGCCT-TEW__02ff09__scNuc_Liver_Habib_Control	7.91279	8.64136	0.0121908	snRNA_Frozen_Mouse-2	Hepatocytes
AGGGTGACACTTGTGA-TEW__02ff09__scNuc_Liver_Habib_Control	7.72665	8.36916	0.0104384	snRNA_Frozen_Mouse-2	Hepatocytes
AGGGTGACAGGAAGTC-TEW__02ff09__scNuc_Liver_Habib_Control	7.82684	8.51599	0.0128179	snRNA_Frozen_Mouse-2	Hepatocytes
AGGGTGAGTCAAATCC-TEW__02ff09__scNuc_Liver_Habib_Control	7.91206	8.65155	0.0152151	snRNA_Frozen_Mouse-2	Hepatocytes
AGGGTGATCACCCTTG-TEW__02ff09__scNuc_Liver_Habib_Control	7.99867	8.78814	0.0106756	snRNA_Frozen_Mouse-2	Hepatocytes
AGGGTGATCTAGTACG-TEW__02ff09__scNuc_Liver_Habib_Control	7.83558	8.51097	0.0146881	snRNA_Frozen_Mouse-2	Hepatocytes
AGGGTTTAGCTGGCCT-TEW__02ff09__scNuc_Liver_Habib_Control	6.6896	7.02465	0.0480427	snRNA_Frozen_Mouse-2	Kupffer
AGGGTTTCAAGGTCAG-TEW__02ff09__scNuc_Liver_Habib_Control	7.70706	8.30918	0.0152709	snRNA_Frozen_Mouse-2	Hepatocytes
AGGGTTTCATAGAAAC-TEW__02ff09__scNuc_Liver_Habib_Control	7.75319	8.44161	0.0142364	snRNA_Frozen_Mouse-2	Hepatocytes
AGGGTTTGTCGTGGTC-TEW__02ff09__scNuc_Liver_Habib_Control	7.83913	8.51559	0.0172276	snRNA_Frozen_Mouse-2	Hepatocytes
AGGGTTTGTGACCGTC-TEW__02ff09__scNuc_Liver_Habib_Control	7.83755	8.52556	0.0164585	snRNA_Frozen_Mouse-2	Hepatocytes
AGGGTTTGTTGACGGA-TEW__02ff09__scNuc_Liver_Habib_Control	6.96319	7.39449	0.0424093	snRNA_Frozen_Mouse-2	HSC
AGGGTTTTCGCTTAAG-TEW__02ff09__scNuc_Liver_Habib_Control	7.0282	7.44425	0.0496785	snRNA_Frozen_Mouse-2	Kupffer
AGGTAGGAGCACCAGA-TEW__02ff09__scNuc_Liver_Habib_Control	6.63988	7.00307	0.0609645	snRNA_Frozen_Mouse-2	HSC
AGGTAGGCACGTAGAG-TEW__02ff09__scNuc_Liver_Habib_Control	6.7178	7.00579	0.0489574	snRNA_Frozen_Mouse-2	Kupffer
AGGTAGGGTCCAACGC-TEW__02ff09__scNuc_Liver_Habib_Control	7.28824	7.77065	0.0257493	snRNA_Frozen_Mouse-2	Hepatocytes
AGGTAGGTCAGGAACG-TEW__02ff09__scNuc_Liver_Habib_Control	7.57968	8.13535	0.0208089	snRNA_Frozen_Mouse-2	Hepatocytes
AGGTAGGTCATCACAG-TEW__02ff09__scNuc_Liver_Habib_Control	6.93634	7.32119	0.0495704	snRNA_Frozen_Mouse-2	LSEC
AGGTAGGTCATTACGG-TEW__02ff09__scNuc_Liver_Habib_Control	6.84588	7.21598	0.041881	snRNA_Frozen_Mouse-2	LSEC
AGGTCATCAAGCCTGC-TEW__02ff09__scNuc_Liver_Habib_Control	8.01698	8.79194	0.0142857	snRNA_Frozen_Mouse-2	Hepatocytes
AGGTCATTCGGAACTT-TEW__02ff09__scNuc_Liver_Habib_Control	7.87207	8.57035	0.0157435	snRNA_Frozen_Mouse-2	Hepatocytes
AGGTCTAGTCTCTCCA-TEW__02ff09__scNuc_Liver_Habib_Control	6.88959	7.29029	0.0537781	snRNA_Frozen_Mouse-2	MSC
AGGTCTAGTTCCGCTT-TEW__02ff09__scNuc_Liver_Habib_Control	8.30894	9.33636	0.00837447	snRNA_Frozen_Mouse-2	Hepatocytes
AGGTCTATCTCTATGT-TEW__02ff09__scNuc_Liver_Habib_Control	6.74641	7.17855	0.0404272	snRNA_Frozen_Mouse-2	HSC
AGGTGTTCAAACTAAG-TEW__02ff09__scNuc_Liver_Habib_Control	6.86066	7.26333	0.0510847	snRNA_Frozen_Mouse-2	BEC
AGGTGTTCATGTGGCC-TEW__02ff09__scNuc_Liver_Habib_Control	7.19293	7.63385	0.0483793	snRNA_Frozen_Mouse-2	Kupffer
AGGTGTTGTAGAAACT-TEW__02ff09__scNuc_Liver_Habib_Control	7.54539	8.10742	0.022604	snRNA_Frozen_Mouse-2	Hepatocytes
AGGTGTTGTCAAAGTA-TEW__02ff09__scNuc_Liver_Habib_Control	6.78446	7.1309	0.0448	snRNA_Frozen_Mouse-2	Kupffer
AGGTGTTGTCGTTATG-TEW__02ff09__scNuc_Liver_Habib_Control	7.16085	7.51915	0.0260445	snRNA_Frozen_Mouse-2	Kupffer
AGGTGTTGTGCAACGA-TEW__02ff09__scNuc_Liver_Habib_Control	6.79794	7.20266	0.0529061	snRNA_Frozen_Mouse-2	HSC
AGGTGTTGTTGGACTT-TEW__02ff09__scNuc_Liver_Habib_Control	7.18235	7.68708	0.0665443	snRNA_Frozen_Mouse-2	Kupffer
AGGTGTTTCTCTCGCA-TEW__02ff09__scNuc_Liver_Habib_Control	7.79729	8.43098	0.0124264	snRNA_Frozen_Mouse-2	Hepatocytes
AGGTTACTCTAGCATG-TEW__02ff09__scNuc_Liver_Habib_Control	6.95273	7.29709	0.037889	snRNA_Frozen_Mouse-2	Kupffer
AGGTTGTCAGAGTAAT-TEW__02ff09__scNuc_Liver_Habib_Control	6.94794	7.28619	0.0294722	snRNA_Frozen_Mouse-2	LSEC
AGGTTGTGTCACTGAT-TEW__02ff09__scNuc_Liver_Habib_Control	6.81344	7.19744	0.0659176	snRNA_Frozen_Mouse-2	LSEC
AGGTTGTGTTAGTTCG-TEW__02ff09__scNuc_Liver_Habib_Control	7.27031	7.72135	0.0323582	snRNA_Frozen_Mouse-2	Hepatocytes
AGGTTGTTCATCACTT-TEW__02ff09__scNuc_Liver_Habib_Control	7.41698	7.95332	0.0186357	snRNA_Frozen_Mouse-2	Hepatocytes
AGTAACCAGACGCCCT-TEW__02ff09__scNuc_Liver_Habib_Control	7.69758	8.33159	0.0245546	snRNA_Frozen_Mouse-2	Hepatocytes
AGTAACCGTCATCCCT-TEW__02ff09__scNuc_Liver_Habib_Control	8.17216	9.07704	0.0115389	snRNA_Frozen_Mouse-2	Hepatocytes
AGTAACCGTTCTCCTG-TEW__02ff09__scNuc_Liver_Habib_Control	7.52564	8.09955	0.0191199	snRNA_Frozen_Mouse-2	Hepatocytes
AGTAACCGTTTCAGAC-TEW__02ff09__scNuc_Liver_Habib_Control	8.16423	9.05193	0.0169869	snRNA_Frozen_Mouse-2	Hepatocytes
AGTACCATCCATCAGA-TEW__02ff09__scNuc_Liver_Habib_Control	7.94768	8.70334	0.0167691	snRNA_Frozen_Mouse-2	Hepatocytes
AGTACTGAGAACAAGG-TEW__02ff09__scNuc_Liver_Habib_Control	6.91374	7.34343	0.0537217	snRNA_Frozen_Mouse-2	HSC
AGTACTGAGAGCCGTA-TEW__02ff09__scNuc_Liver_Habib_Control	6.73221	7.15149	0.0580392	snRNA_Frozen_Mouse-2	HSC
AGTACTGAGTGGAATT-TEW__02ff09__scNuc_Liver_Habib_Control	7.41156	7.87017	0.0187023	snRNA_Frozen_Mouse-2	Hepatocytes
AGTACTGGTGCCTGAC-TEW__02ff09__scNuc_Liver_Habib_Control	7.98446	8.75637	0.0129134	snRNA_Frozen_Mouse-2	Hepatocytes
AGTACTGTCACTACTT-TEW__02ff09__scNuc_Liver_Habib_Control	7.05618	7.54961	0.0352446	snRNA_Frozen_Mouse-2	HSC
AGTACTGTCCATCGTC-TEW__02ff09__scNuc_Liver_Habib_Control	7.90839	8.67761	0.00954166	snRNA_Frozen_Mouse-2	Hepatocytes
AGTAGCTCACTGTCCT-TEW__02ff09__scNuc_Liver_Habib_Control	6.4677	6.83948	0.0846731	snRNA_Frozen_Mouse-2	B_cell
AGTAGCTCATGCGTGC-TEW__02ff09__scNuc_Liver_Habib_Control	6.71659	7.07581	0.0516074	snRNA_Frozen_Mouse-2	Kupffer
AGTAGCTTCCCGATCT-TEW__02ff09__scNuc_Liver_Habib_Control	7.76345	8.37839	0.00987825	snRNA_Frozen_Mouse-2	Hepatocytes
AGTAGTCGTGGTTTGT-TEW__02ff09__scNuc_Liver_Habib_Control	6.83195	7.14835	0.0456334	snRNA_Frozen_Mouse-2	LSEC
AGTAGTCGTTACCTTT-TEW__02ff09__scNuc_Liver_Habib_Control	6.64769	7.01392	0.0585059	snRNA_Frozen_Mouse-2	LSEC
AGTAGTCTCGCTACGG-TEW__02ff09__scNuc_Liver_Habib_Control	6.6174	7.00216	0.0710383	snRNA_Frozen_Mouse-2	LSEC
AGTCAACAGATCCAAA-TEW__02ff09__scNuc_Liver_Habib_Control	6.93049	7.33759	0.0514323	snRNA_Frozen_Mouse-2	LSEC
AGTCAACCACAGCTTA-TEW__02ff09__scNuc_Liver_Habib_Control	7.87626	8.60776	0.0283157	snRNA_Frozen_Mouse-2	Hepatocytes
AGTCAACCATGATAGA-TEW__02ff09__scNuc_Liver_Habib_Control	7.60738	8.18172	0.0167785	snRNA_Frozen_Mouse-2	Hepatocytes
AGTCAACGTGGTAATA-TEW__02ff09__scNuc_Liver_Habib_Control	7.95437	8.7167	0.0101573	snRNA_Frozen_Mouse-2	Hepatocytes
AGTCAACTCCTTTGAT-TEW__02ff09__scNuc_Liver_Habib_Control	6.88244	7.24566	0.0456491	snRNA_Frozen_Mouse-2	LSEC
AGTCAACTCGCGAAGA-TEW__02ff09__scNuc_Liver_Habib_Control	6.79234	7.21008	0.0539941	snRNA_Frozen_Mouse-2	HSC
AGTCACAAGTAGGAAG-TEW__02ff09__scNuc_Liver_Habib_Control	6.35263	6.63332	0.0737813	snRNA_Frozen_Mouse-2	T_cell
AGTCACACATATGGCT-TEW__02ff09__scNuc_Liver_Habib_Control	7.98037	8.75021	0.0134664	snRNA_Frozen_Mouse-2	Hepatocytes
AGTCACACATGGCACC-TEW__02ff09__scNuc_Liver_Habib_Control	7.17396	7.5761	0.0404921	snRNA_Frozen_Mouse-2	Kupffer
AGTCATGAGCTGTCCG-TEW__02ff09__scNuc_Liver_Habib_Control	8.25088	9.18369	0.00903769	snRNA_Frozen_Mouse-2	Hepatocytes
AGTCATGCAACGGCCT-TEW__02ff09__scNuc_Liver_Habib_Control	7.71824	8.32239	0.01774	snRNA_Frozen_Mouse-2	Hepatocytes
AGTCTCCAGCTCGGCT-TEW__02ff09__scNuc_Liver_Habib_Control	7.85283	8.5635	0.0154698	snRNA_Frozen_Mouse-2	Hepatocytes
AGTCTCCAGGTGATAT-TEW__02ff09__scNuc_Liver_Habib_Control	7.59488	8.18451	0.0242746	snRNA_Frozen_Mouse-2	Hepatocytes
AGTCTCCCATCCTCAC-TEW__02ff09__scNuc_Liver_Habib_Control	6.58341	6.93828	0.0563107	snRNA_Frozen_Mouse-2	LSEC
AGTCTCCGTCTTCAAG-TEW__02ff09__scNuc_Liver_Habib_Control	6.37843	6.66568	0.0751592	snRNA_Frozen_Mouse-2	T_cell
AGTCTCCTCATGCCAA-TEW__02ff09__scNuc_Liver_Habib_Control	6.4552	6.8222	0.0676118	snRNA_Frozen_Mouse-2	B_cell
AGTCTCCTCTCCGATC-TEW__02ff09__scNuc_Liver_Habib_Control	6.68085	7.01751	0.0538117	snRNA_Frozen_Mouse-2	Kupffer
AGTGACTAGGGAGAAT-TEW__02ff09__scNuc_Liver_Habib_Control	7.06219	7.50659	0.0411862	snRNA_Frozen_Mouse-2	HSC
AGTGACTTCTGAGAGG-TEW__02ff09__scNuc_Liver_Habib_Control	6.35784	6.59987	0.0490463	snRNA_Frozen_Mouse-2	LSEC
AGTGCCGAGGACTTCT-TEW__02ff09__scNuc_Liver_Habib_Control	7.71423	8.33255	0.0141963	snRNA_Frozen_Mouse-2	Hepatocytes
AGTGCCGCAGGTGAGT-TEW__02ff09__scNuc_Liver_Habib_Control	7.0859	7.47307	0.0363636	snRNA_Frozen_Mouse-2	LSEC
AGTGCCGGTCGCCTAG-TEW__02ff09__scNuc_Liver_Habib_Control	7.01571	7.40489	0.0371272	snRNA_Frozen_Mouse-2	LSEC
AGTGCCGTCTAAGCCA-TEW__02ff09__scNuc_Liver_Habib_Control	7.78114	8.44333	0.0139966	snRNA_Frozen_Mouse-2	Hepatocytes
AGTGTTGAGACATACA-TEW__02ff09__scNuc_Liver_Habib_Control	7.82004	8.5033	0.0125735	snRNA_Frozen_Mouse-2	Hepatocytes
AGTGTTGCAATGGCAG-TEW__02ff09__scNuc_Liver_Habib_Control	7.63289	8.20193	0.017265	snRNA_Frozen_Mouse-2	Hepatocytes
AGTGTTGGTCACTCTC-TEW__02ff09__scNuc_Liver_Habib_Control	7.0859	7.46851	0.0416905	snRNA_Frozen_Mouse-2	LSEC
AGTGTTGTCCAGTGCG-TEW__02ff09__scNuc_Liver_Habib_Control	7.47193	7.9848	0.0170358	snRNA_Frozen_Mouse-2	Hepatocytes
AGTGTTGTCCGACGGT-TEW__02ff09__scNuc_Liver_Habib_Control	6.54103	6.87109	0.0425311	snRNA_Frozen_Mouse-2	HSC
AGTGTTGTCGATCCAA-TEW__02ff09__scNuc_Liver_Habib_Control	6.99577	7.40428	0.0517032	snRNA_Frozen_Mouse-2	VEC
AGTTAGCCAAGCAATA-TEW__02ff09__scNuc_Liver_Habib_Control	7.52023	8.03819	0.0232558	snRNA_Frozen_Mouse-2	Hepatocytes
AGTTAGCCACACTGGC-TEW__02ff09__scNuc_Liver_Habib_Control	6.91175	7.33629	0.0352021	snRNA_Frozen_Mouse-2	HSC
AGTTAGCCAGAAGTTA-TEW__02ff09__scNuc_Liver_Habib_Control	7.77737	8.39683	0.0155651	snRNA_Frozen_Mouse-2	Hepatocytes
AGTTAGCCAGGCATTT-TEW__02ff09__scNuc_Liver_Habib_Control	7.7803	8.44333	0.0114126	snRNA_Frozen_Mouse-2	Hepatocytes
AGTTAGCCATCACGGC-TEW__02ff09__scNuc_Liver_Habib_Control	8.06746	8.89891	0.0111961	snRNA_Frozen_Mouse-2	Hepatocytes
AGTTAGCGTATGTCAC-TEW__02ff09__scNuc_Liver_Habib_Control	8.08948	8.90014	0.00913678	snRNA_Frozen_Mouse-2	Hepatocytes
AGTTAGCGTCAATGGG-TEW__02ff09__scNuc_Liver_Habib_Control	6.64769	6.93147	0.0488759	snRNA_Frozen_Mouse-2	VEC
AGTTAGCGTTCAGGTT-TEW__02ff09__scNuc_Liver_Habib_Control	6.71417	7.05272	0.0536797	snRNA_Frozen_Mouse-2	LSEC
AGTTAGCTCCACCTGT-TEW__02ff09__scNuc_Liver_Habib_Control	6.93342	7.29234	0.0408719	snRNA_Frozen_Mouse-2	Kupffer
AGTTCCCAGTTGAAGT-TEW__02ff09__scNuc_Liver_Habib_Control	6.60259	6.98379	0.0611677	snRNA_Frozen_Mouse-2	HSC
AGTTCCCCAACTGAAA-TEW__02ff09__scNuc_Liver_Habib_Control	6.9187	7.32909	0.0451866	snRNA_Frozen_Mouse-2	MSC
AGTTCCCCACGCTGCA-TEW__02ff09__scNuc_Liver_Habib_Control	7.54697	8.08487	0.0234206	snRNA_Frozen_Mouse-2	Hepatocytes
AGTTCCCTCGCCGAAC-TEW__02ff09__scNuc_Liver_Habib_Control	7.76004	8.45744	0.0155022	snRNA_Frozen_Mouse-2	Hepatocytes
AGTTCGAAGCCGTTAT-TEW__02ff09__scNuc_Liver_Habib_Control	6.87523	7.26753	0.0593161	snRNA_Frozen_Mouse-2	LSEC
AGTTCGACAATCTAGC-TEW__02ff09__scNuc_Liver_Habib_Control	7.21891	7.70661	0.0697256	snRNA_Frozen_Mouse-2	LSEC
AGTTCGACAGGTTCGC-TEW__02ff09__scNuc_Liver_Habib_Control	6.96979	7.37275	0.0452546	snRNA_Frozen_Mouse-2	LSEC
AGTTCGACATCGAGCC-TEW__02ff09__scNuc_Liver_Habib_Control	8.03366	8.80702	0.0094269	snRNA_Frozen_Mouse-2	Hepatocytes
AGTTCGAGTACAACGG-TEW__02ff09__scNuc_Liver_Habib_Control	7.83755	8.53307	0.0149606	snRNA_Frozen_Mouse-2	Hepatocytes
AGTTCGATCTGAGAGG-TEW__02ff09__scNuc_Liver_Habib_Control	7.82804	8.50005	0.0140358	snRNA_Frozen_Mouse-2	Hepatocytes
ATACCTTAGGCCTGAA-TEW__02ff09__scNuc_Liver_Habib_Control	6.75693	7.07834	0.0514768	snRNA_Frozen_Mouse-2	LSEC
ATACCTTCAACCTATG-TEW__02ff09__scNuc_Liver_Habib_Control	6.67834	7.01121	0.0424188	snRNA_Frozen_Mouse-2	T_cell
ATACCTTCAAGTGGAC-TEW__02ff09__scNuc_Liver_Habib_Control	6.61204	6.91672	0.0455897	snRNA_Frozen_Mouse-2	BEC
ATACCTTGTAAGGAGA-TEW__02ff09__scNuc_Liver_Habib_Control	6.60935	7.02731	0.053286	snRNA_Frozen_Mouse-2	HSC
ATACTTCCAATGTTGC-TEW__02ff09__scNuc_Liver_Habib_Control	7.11314	7.53048	0.0338164	snRNA_Frozen_Mouse-2	VEC
ATACTTCCATATCTCT-TEW__02ff09__scNuc_Liver_Habib_Control	7.03086	7.37651	0.0356919	snRNA_Frozen_Mouse-2	Kupffer
ATACTTCGTCTTACAG-TEW__02ff09__scNuc_Liver_Habib_Control	7.1333	7.67879	0.0633966	snRNA_Frozen_Mouse-2	HSC
ATACTTCGTTAATCGC-TEW__02ff09__scNuc_Liver_Habib_Control	7.09257	7.41156	0.0489426	snRNA_Frozen_Mouse-2	cDC
ATACTTCTCGACGCTG-TEW__02ff09__scNuc_Liver_Habib_Control	7.13648	7.60837	0.0451389	snRNA_Frozen_Mouse-2	Kupffer
ATACTTCTCTTTCCGG-TEW__02ff09__scNuc_Liver_Habib_Control	7.95683	8.73101	0.0116298	snRNA_Frozen_Mouse-2	Hepatocytes
ATAGACCGTCCTATAG-TEW__02ff09__scNuc_Liver_Habib_Control	7.7476	8.39593	0.0149051	snRNA_Frozen_Mouse-2	Hepatocytes
ATAGACCGTTATGACC-TEW__02ff09__scNuc_Liver_Habib_Control	7.21964	7.62657	0.0687134	snRNA_Frozen_Mouse-2	T_cell
ATAGAGAAGGGTGGGA-TEW__02ff09__scNuc_Liver_Habib_Control	6.61473	7.09091	0.0683333	snRNA_Frozen_Mouse-2	LSEC
ATAGAGACACCAATTG-TEW__02ff09__scNuc_Liver_Habib_Control	8.01003	8.78063	0.0126038	snRNA_Frozen_Mouse-2	Hepatocytes
ATAGAGAGTATTGGCT-TEW__02ff09__scNuc_Liver_Habib_Control	7.97247	8.73697	0.014923	snRNA_Frozen_Mouse-2	Hepatocytes
ATAGAGAGTCGACTTA-TEW__02ff09__scNuc_Liver_Habib_Control	7.55747	8.09255	0.0192719	snRNA_Frozen_Mouse-2	Hepatocytes
ATAGAGAGTCGTTCAA-TEW__02ff09__scNuc_Liver_Habib_Control	6.6107	6.91473	0.0487078	snRNA_Frozen_Mouse-2	HSC
ATAGAGAGTCTAGGTT-TEW__02ff09__scNuc_Liver_Habib_Control	6.49224	6.80351	0.0588889	snRNA_Frozen_Mouse-2	LSEC
ATAGAGATCCTCATAT-TEW__02ff09__scNuc_Liver_Habib_Control	7.46336	8.00437	0.0217173	snRNA_Frozen_Mouse-2	Hepatocytes
ATAGAGATCTAGGCAT-TEW__02ff09__scNuc_Liver_Habib_Control	7.98752	8.72062	0.0110948	snRNA_Frozen_Mouse-2	Hepatocytes
ATAGGCTCACACCTTC-TEW__02ff09__scNuc_Liver_Habib_Control	8.37655	9.51812	0.00536567	snRNA_Frozen_Mouse-2	Hepatocytes
ATAGGCTCAGGCTACC-TEW__02ff09__scNuc_Liver_Habib_Control	7.98548	8.79467	0.0150045	snRNA_Frozen_Mouse-2	Hepatocytes
ATAGGCTCATGTGGCC-TEW__02ff09__scNuc_Liver_Habib_Control	6.91274	7.34084	0.0460441	snRNA_Frozen_Mouse-2	LSEC
ATAGGCTGTGACTATC-TEW__02ff09__scNuc_Liver_Habib_Control	7.7003	8.29953	0.013171	snRNA_Frozen_Mouse-2	Hepatocytes
ATAGGCTTCGCCAATA-TEW__02ff09__scNuc_Liver_Habib_Control	8.02257	8.81448	0.00935829	snRNA_Frozen_Mouse-2	Hepatocytes
ATAGGCTTCGTGAGAG-TEW__02ff09__scNuc_Liver_Habib_Control	7.62852	8.16394	0.0335991	snRNA_Frozen_Mouse-2	BEC
ATATCCTAGTCTTCCC-TEW__02ff09__scNuc_Liver_Habib_Control	6.69208	7.14125	0.0586371	snRNA_Frozen_Mouse-2	VEC
ATATCCTCAGAACATA-TEW__02ff09__scNuc_Liver_Habib_Control	7.29234	7.75105	0.0481928	snRNA_Frozen_Mouse-2	Kupffer
ATATCCTTCATGCCCT-TEW__02ff09__scNuc_Liver_Habib_Control	7.05186	7.42893	0.0314914	snRNA_Frozen_Mouse-2	LSEC
ATCACAGAGCGGGTAT-TEW__02ff09__scNuc_Liver_Habib_Control	6.72383	7.13409	0.0526736	snRNA_Frozen_Mouse-2	LSEC
ATCACAGAGCTTGTTG-TEW__02ff09__scNuc_Liver_Habib_Control	7.47364	7.9498	0.0250529	snRNA_Frozen_Mouse-2	T_cell
ATCACAGCAAGATGTA-TEW__02ff09__scNuc_Liver_Habib_Control	6.78559	7.13489	0.0525896	snRNA_Frozen_Mouse-2	HSC
ATCACAGCACAATGAA-TEW__02ff09__scNuc_Liver_Habib_Control	8.08672	8.95493	0.00968367	snRNA_Frozen_Mouse-2	Hepatocytes
ATCACAGCAGGGAGAG-TEW__02ff09__scNuc_Liver_Habib_Control	7.04925	7.50053	0.0470133	snRNA_Frozen_Mouse-2	HSC
ATCACAGCATCAACCA-TEW__02ff09__scNuc_Liver_Habib_Control	7.04316	7.46623	0.0400458	snRNA_Frozen_Mouse-2	LSEC
ATCACAGCATCGGCCA-TEW__02ff09__scNuc_Liver_Habib_Control	6.49072	6.85961	0.0733753	snRNA_Frozen_Mouse-2	B_cell
ATCACAGGTGGCTGAA-TEW__02ff09__scNuc_Liver_Habib_Control	7.48324	7.95858	0.0185379	snRNA_Frozen_Mouse-2	Hepatocytes
ATCACAGTCAGCAGAG-TEW__02ff09__scNuc_Liver_Habib_Control	6.93925	7.42118	0.060479	snRNA_Frozen_Mouse-2	Kupffer
ATCACAGTCCACACCT-TEW__02ff09__scNuc_Liver_Habib_Control	7.0859	7.47591	0.0289116	snRNA_Frozen_Mouse-2	LSEC
ATCACAGTCCTACCGT-TEW__02ff09__scNuc_Liver_Habib_Control	7.11964	7.57302	0.0339506	snRNA_Frozen_Mouse-2	HSC
ATCACGAAGATTCGAA-TEW__02ff09__scNuc_Liver_Habib_Control	7.79482	8.44784	0.0167203	snRNA_Frozen_Mouse-2	Hepatocytes
ATCACGAAGCTTGTTG-TEW__02ff09__scNuc_Liver_Habib_Control	7.95015	8.64962	0.0110391	snRNA_Frozen_Mouse-2	Hepatocytes
ATCACGAGTGATTGGG-TEW__02ff09__scNuc_Liver_Habib_Control	7.78364	8.44419	0.0187177	snRNA_Frozen_Mouse-2	Hepatocytes
ATCACGAGTGGTATGG-TEW__02ff09__scNuc_Liver_Habib_Control	7.45761	7.95928	0.0233857	snRNA_Frozen_Mouse-2	Hepatocytes
ATCACGATCGAACACT-TEW__02ff09__scNuc_Liver_Habib_Control	7.0282	7.43308	0.0443787	snRNA_Frozen_Mouse-2	Kupffer
ATCACGATCGAGCACC-TEW__02ff09__scNuc_Liver_Habib_Control	7.87207	8.57035	0.0127062	snRNA_Frozen_Mouse-2	Hepatocytes
ATCACGATCGCAGAGA-TEW__02ff09__scNuc_Liver_Habib_Control	8.26796	9.20462	0.00774336	snRNA_Frozen_Mouse-2	Hepatocytes
ATCACTTAGCTAATCC-TEW__02ff09__scNuc_Liver_Habib_Control	7.95156	8.71161	0.0121851	snRNA_Frozen_Mouse-2	Hepatocytes
ATCACTTCAAGGATGC-TEW__02ff09__scNuc_Liver_Habib_Control	6.89871	7.31055	0.0454849	snRNA_Frozen_Mouse-2	LSEC
ATCACTTCAATGCTCA-TEW__02ff09__scNuc_Liver_Habib_Control	6.99118	7.43248	0.0343398	snRNA_Frozen_Mouse-2	LSEC
ATCACTTCACAAAGTA-TEW__02ff09__scNuc_Liver_Habib_Control	7.73412	8.33663	0.0126946	snRNA_Frozen_Mouse-2	Hepatocytes
ATCACTTGTCGCTGCA-TEW__02ff09__scNuc_Liver_Habib_Control	6.82546	7.17855	0.0465649	snRNA_Frozen_Mouse-2	Fibroblast
ATCAGGTAGTTGCTGT-TEW__02ff09__scNuc_Liver_Habib_Control	7.74457	8.33711	0.0153293	snRNA_Frozen_Mouse-2	Hepatocytes
ATCAGGTCACACCGAC-TEW__02ff09__scNuc_Liver_Habib_Control	7.98037	8.71654	0.0101606	snRNA_Frozen_Mouse-2	Hepatocytes
ATCAGGTCACTGCTTC-TEW__02ff09__scNuc_Liver_Habib_Control	7.80303	8.48529	0.0136307	snRNA_Frozen_Mouse-2	Hepatocytes
ATCAGGTCATACCAGT-TEW__02ff09__scNuc_Liver_Habib_Control	7.90986	8.62443	0.0132974	snRNA_Frozen_Mouse-2	Hepatocytes
ATCAGGTGTAACTGCT-TEW__02ff09__scNuc_Liver_Habib_Control	6.73697	7.10661	0.0508614	snRNA_Frozen_Mouse-2	Fibroblast
ATCAGGTGTCGAAGCA-TEW__02ff09__scNuc_Liver_Habib_Control	7.95893	8.7294	0.0140686	snRNA_Frozen_Mouse-2	Hepatocytes
ATCAGGTTCAAGTAAG-TEW__02ff09__scNuc_Liver_Habib_Control	7.40245	7.89395	0.0227612	snRNA_Frozen_Mouse-2	Hepatocytes
ATCATTCAGAAACTGT-TEW__02ff09__scNuc_Liver_Habib_Control	7.97694	8.7603	0.0136471	snRNA_Frozen_Mouse-2	Hepatocytes
ATCATTCAGAGGCCAT-TEW__02ff09__scNuc_Liver_Habib_Control	6.32077	6.63857	0.0498034	snRNA_Frozen_Mouse-2	HSC
ATCATTCAGTTGAATG-TEW__02ff09__scNuc_Liver_Habib_Control	7.0076	7.43071	0.0462633	snRNA_Frozen_Mouse-2	HSC
ATCATTCCAATTGCCA-TEW__02ff09__scNuc_Liver_Habib_Control	6.92756	7.41156	0.0374849	snRNA_Frozen_Mouse-2	HSC
ATCATTCTCGAGAACG-TEW__02ff09__scNuc_Liver_Habib_Control	7.43662	7.95648	0.0189274	snRNA_Frozen_Mouse-2	Hepatocytes
ATCCACCAGATTGCGG-TEW__02ff09__scNuc_Liver_Habib_Control	6.62407	6.93828	0.0358875	snRNA_Frozen_Mouse-2	LSEC
ATCCACCGTCCGGTCA-TEW__02ff09__scNuc_Liver_Habib_Control	7.36201	7.83676	0.0134281	snRNA_Frozen_Mouse-2	Hepatocytes
ATCCACCGTGCCTATA-TEW__02ff09__scNuc_Liver_Habib_Control	7.93021	8.68203	0.0149228	snRNA_Frozen_Mouse-2	Hepatocytes
ATCCACCTCTGCGTCT-TEW__02ff09__scNuc_Liver_Habib_Control	7.85244	8.53719	0.0115664	snRNA_Frozen_Mouse-2	Hepatocytes
ATCCATTAGGTACTGG-TEW__02ff09__scNuc_Liver_Habib_Control	7.84031	8.5368	0.017654	snRNA_Frozen_Mouse-2	Hepatocytes
ATCCATTCATTCTTCA-TEW__02ff09__scNuc_Liver_Habib_Control	6.62539	6.9575	0.0504762	snRNA_Frozen_Mouse-2	LSEC
ATCCATTTCATTACCT-TEW__02ff09__scNuc_Liver_Habib_Control	7.99429	8.83288	0.0208485	snRNA_Frozen_Mouse-2	Hepatocytes
ATCCCTGAGAGCAGTC-TEW__02ff09__scNuc_Liver_Habib_Control	6.64249	6.99485	0.0522936	snRNA_Frozen_Mouse-2	LSEC
ATCCCTGAGCAGCCTC-TEW__02ff09__scNuc_Liver_Habib_Control	7.71468	8.37632	0.0163481	snRNA_Frozen_Mouse-2	Hepatocytes
ATCCCTGTCCGTAATG-TEW__02ff09__scNuc_Liver_Habib_Control	7.41998	7.97865	0.0476354	snRNA_Frozen_Mouse-2	MSC
ATCCCTGTCGACATTG-TEW__02ff09__scNuc_Liver_Habib_Control	7.82164	8.48879	0.0142005	snRNA_Frozen_Mouse-2	Hepatocytes
ATCCCTGTCTCAGTCC-TEW__02ff09__scNuc_Liver_Habib_Control	7.2233	7.63337	0.0295257	snRNA_Frozen_Mouse-2	LSEC
ATCCGTCAGACTTAAG-TEW__02ff09__scNuc_Liver_Habib_Control	7.55486	8.08764	0.0181371	snRNA_Frozen_Mouse-2	Hepatocytes
ATCCGTCCAGTCTACA-TEW__02ff09__scNuc_Liver_Habib_Control	7.30787	7.72268	0.0305445	snRNA_Frozen_Mouse-2	Kupffer
ATCCGTCGTTACACTG-TEW__02ff09__scNuc_Liver_Habib_Control	7.62315	8.1665	0.0142045	snRNA_Frozen_Mouse-2	Hepatocytes
ATCCGTCTCAGAACCT-TEW__02ff09__scNuc_Liver_Habib_Control	8.03139	8.83681	0.0100262	snRNA_Frozen_Mouse-2	Hepatocytes
ATCCGTCTCCTTGGAA-TEW__02ff09__scNuc_Liver_Habib_Control	8.26822	9.28071	0.00754893	snRNA_Frozen_Mouse-2	Hepatocytes
ATCCGTCTCTACCACC-TEW__02ff09__scNuc_Liver_Habib_Control	7.75748	8.39208	0.0147359	snRNA_Frozen_Mouse-2	Hepatocytes
ATCCTATAGGATCACG-TEW__02ff09__scNuc_Liver_Habib_Control	7.85127	8.56503	0.0167747	snRNA_Frozen_Mouse-2	Hepatocytes
ATCCTATAGGCTGGAT-TEW__02ff09__scNuc_Liver_Habib_Control	7.07157	7.5984	0.0717151	snRNA_Frozen_Mouse-2	LSEC
ATCCTATCACGACCTG-TEW__02ff09__scNuc_Liver_Habib_Control	7.94272	8.67846	0.0127638	snRNA_Frozen_Mouse-2	Hepatocytes
ATCCTATGTGGTCTAT-TEW__02ff09__scNuc_Liver_Habib_Control	7.8736	8.60502	0.0146547	snRNA_Frozen_Mouse-2	Hepatocytes
ATCGATGAGAAACCCG-TEW__02ff09__scNuc_Liver_Habib_Control	7.97178	8.66561	0.0151698	snRNA_Frozen_Mouse-2	Hepatocytes
ATCGATGCACGTTGGC-TEW__02ff09__scNuc_Liver_Habib_Control	7.05704	7.39756	0.0330882	snRNA_Frozen_Mouse-2	Kupffer
ATCGATGGTGAATTGA-TEW__02ff09__scNuc_Liver_Habib_Control	7.92841	8.63409	0.0120996	snRNA_Frozen_Mouse-2	Hepatocytes
ATCGATGGTTACAGCT-TEW__02ff09__scNuc_Liver_Habib_Control	8.30771	9.30955	0.00905469	snRNA_Frozen_Mouse-2	Hepatocytes
ATCGCCTAGCGAACTG-TEW__02ff09__scNuc_Liver_Habib_Control	6.83948	7.19968	0.0515695	snRNA_Frozen_Mouse-2	LSEC
ATCGCCTAGCGATCGA-TEW__02ff09__scNuc_Liver_Habib_Control	7.04141	7.48717	0.05213	snRNA_Frozen_Mouse-2	LSEC
ATCGCCTAGCTGACAG-TEW__02ff09__scNuc_Liver_Habib_Control	6.9594	7.28619	0.0411241	snRNA_Frozen_Mouse-2	Kupffer
ATCGCCTAGGATACGC-TEW__02ff09__scNuc_Liver_Habib_Control	7.53636	8.11073	0.0156203	snRNA_Frozen_Mouse-2	Hepatocytes
ATCGCCTCAAATCAAG-TEW__02ff09__scNuc_Liver_Habib_Control	6.98564	7.4378	0.0400235	snRNA_Frozen_Mouse-2	HSC
ATCGCCTCAGATTCGT-TEW__02ff09__scNuc_Liver_Habib_Control	6.83733	7.33889	0.0474334	snRNA_Frozen_Mouse-2	HSC
ATCGCCTGTTAGGCTT-TEW__02ff09__scNuc_Liver_Habib_Control	7.10824	7.57763	0.0409626	snRNA_Frozen_Mouse-2	HSC
ATCGCCTTCAGCTAGT-TEW__02ff09__scNuc_Liver_Habib_Control	7.40974	7.87626	0.0205011	snRNA_Frozen_Mouse-2	Hepatocytes
ATCGGATCAGACACAG-TEW__02ff09__scNuc_Liver_Habib_Control	7.8648	8.51979	0.0123703	snRNA_Frozen_Mouse-2	Hepatocytes
ATCGGATCAGCCCACA-TEW__02ff09__scNuc_Liver_Habib_Control	6.55536	6.93537	0.0691334	snRNA_Frozen_Mouse-2	B_cell
ATCGGATGTACGTGTT-TEW__02ff09__scNuc_Liver_Habib_Control	7.40001	7.93272	0.0233309	snRNA_Frozen_Mouse-2	Hepatocytes
ATCGGATGTGGTAATA-TEW__02ff09__scNuc_Liver_Habib_Control	7.73456	8.38686	0.0139015	snRNA_Frozen_Mouse-2	Hepatocytes
ATCGGATTCCAAATGC-TEW__02ff09__scNuc_Liver_Habib_Control	7.11721	7.49387	0.0328508	snRNA_Frozen_Mouse-2	Kupffer
ATCGGCGTCGAAGTGG-TEW__02ff09__scNuc_Liver_Habib_Control	6.49224	6.8638	0.0679916	snRNA_Frozen_Mouse-2	T_cell
ATCGTAGAGAAATTGC-TEW__02ff09__scNuc_Liver_Habib_Control	8.03528	8.82556	0.0143948	snRNA_Frozen_Mouse-2	Hepatocytes
ATCGTAGGTACTGTTG-TEW__02ff09__scNuc_Liver_Habib_Control	6.41346	6.7334	0.0691299	snRNA_Frozen_Mouse-2	T_cell
ATCGTAGTCCGATAGT-TEW__02ff09__scNuc_Liver_Habib_Control	7.90212	8.60117	0.0150818	snRNA_Frozen_Mouse-2	Hepatocytes
ATCGTCCAGACATAAC-TEW__02ff09__scNuc_Liver_Habib_Control	6.81783	7.20786	0.037037	snRNA_Frozen_Mouse-2	VEC
ATCGTCCAGCTGACCC-TEW__02ff09__scNuc_Liver_Habib_Control	7.58832	8.18507	0.0186838	snRNA_Frozen_Mouse-2	Hepatocytes
ATCGTCCCACTGTGAT-TEW__02ff09__scNuc_Liver_Habib_Control	8.01731	8.81952	0.0118238	snRNA_Frozen_Mouse-2	Hepatocytes
ATCGTCCCACTTGTGA-TEW__02ff09__scNuc_Liver_Habib_Control	6.29157	6.73102	0.0860215	snRNA_Frozen_Mouse-2	cDC
ATCGTCCGTATTTCCT-TEW__02ff09__scNuc_Liver_Habib_Control	7.27725	7.73017	0.0334066	snRNA_Frozen_Mouse-2	Kupffer
ATCGTCCGTCTGTTAG-TEW__02ff09__scNuc_Liver_Habib_Control	7.92552	8.66957	0.00996221	snRNA_Frozen_Mouse-2	Hepatocytes
ATCGTCCGTCTTGGTA-TEW__02ff09__scNuc_Liver_Habib_Control	6.34036	6.63068	0.0369393	snRNA_Frozen_Mouse-2	HSC
ATCGTCCTCTACCAGA-TEW__02ff09__scNuc_Liver_Habib_Control	6.78446	7.1507	0.0525903	snRNA_Frozen_Mouse-2	LSEC
ATCGTGAAGACCACGA-TEW__02ff09__scNuc_Liver_Habib_Control	7.40367	7.85049	0.0163679	snRNA_Frozen_Mouse-2	Hepatocytes
ATCGTGACATCCTATT-TEW__02ff09__scNuc_Liver_Habib_Control	6.47235	6.88141	0.0739979	snRNA_Frozen_Mouse-2	T_cell
ATCGTGACATCGCTGG-TEW__02ff09__scNuc_Liver_Habib_Control	7.91059	8.62641	0.0148826	snRNA_Frozen_Mouse-2	Hepatocytes
ATCGTGACATTAGGCT-TEW__02ff09__scNuc_Liver_Habib_Control	7.55538	8.07993	0.0157993	snRNA_Frozen_Mouse-2	Hepatocytes
ATCGTGAGTACAGGTG-TEW__02ff09__scNuc_Liver_Habib_Control	7.18463	7.6014	0.019	snRNA_Frozen_Mouse-2	Hepatocytes
ATCGTGAGTTCGTTCC-TEW__02ff09__scNuc_Liver_Habib_Control	6.68835	6.99118	0.048758	snRNA_Frozen_Mouse-2	LSEC
ATCGTGATCAAACGTC-TEW__02ff09__scNuc_Liver_Habib_Control	6.77422	7.13728	0.0533015	snRNA_Frozen_Mouse-2	LSEC
ATCTCTAAGTCTGCAT-TEW__02ff09__scNuc_Liver_Habib_Control	6.29527	6.62539	0.059761	snRNA_Frozen_Mouse-2	B_cell
ATCTCTAAGTTGGAAT-TEW__02ff09__scNuc_Liver_Habib_Control	7.56579	8.11701	0.0179051	snRNA_Frozen_Mouse-2	Hepatocytes
ATCTCTACAGCTACAT-TEW__02ff09__scNuc_Liver_Habib_Control	7.50274	8.06652	0.0178964	snRNA_Frozen_Mouse-2	Hepatocytes
ATCTCTACAGGAATAT-TEW__02ff09__scNuc_Liver_Habib_Control	7.37463	7.82164	0.0168472	snRNA_Frozen_Mouse-2	Hepatocytes
ATCTCTAGTTAACAGA-TEW__02ff09__scNuc_Liver_Habib_Control	6.67203	6.99393	0.0440367	snRNA_Frozen_Mouse-2	Kupffer
ATCTCTATCAGGTGTT-TEW__02ff09__scNuc_Liver_Habib_Control	7.45703	7.95683	0.0175193	snRNA_Frozen_Mouse-2	Hepatocytes
ATCTTCACACTGCATA-TEW__02ff09__scNuc_Liver_Habib_Control	7.98922	8.7814	0.0119742	snRNA_Frozen_Mouse-2	Hepatocytes
ATCTTCAGTACTTCCC-TEW__02ff09__scNuc_Liver_Habib_Control	7.83201	8.55699	0.0190311	snRNA_Frozen_Mouse-2	Hepatocytes
ATCTTCAGTAGCGCCT-TEW__02ff09__scNuc_Liver_Habib_Control	6.88755	7.28001	0.0447658	snRNA_Frozen_Mouse-2	LSEC
ATCTTCAGTGTAGGAC-TEW__02ff09__scNuc_Liver_Habib_Control	6.50728	6.85224	0.0698413	snRNA_Frozen_Mouse-2	LSEC
ATCTTCATCACTTCTA-TEW__02ff09__scNuc_Liver_Habib_Control	7.11151	7.58426	0.0244026	snRNA_Frozen_Mouse-2	HSC
ATGAAAGAGCCAGACA-TEW__02ff09__scNuc_Liver_Habib_Control	6.9187	7.45934	0.0899135	snRNA_Frozen_Mouse-2	LSEC
ATGAAAGCAGAGTCAG-TEW__02ff09__scNuc_Liver_Habib_Control	7.75362	8.38891	0.0163748	snRNA_Frozen_Mouse-2	Hepatocytes
ATGAAAGCAGCATTGT-TEW__02ff09__scNuc_Liver_Habib_Control	7.00216	7.39449	0.0492005	snRNA_Frozen_Mouse-2	VEC
ATGAAAGGTCAAAGCG-TEW__02ff09__scNuc_Liver_Habib_Control	6.77537	7.14835	0.0527144	snRNA_Frozen_Mouse-2	LSEC
ATGAAAGGTGGCCACT-TEW__02ff09__scNuc_Liver_Habib_Control	6.94022	7.34859	0.045074	snRNA_Frozen_Mouse-2	LSEC
ATGAAAGGTTTCCCAC-TEW__02ff09__scNuc_Liver_Habib_Control	6.84375	7.22621	0.0676856	snRNA_Frozen_Mouse-2	LSEC
ATGACCAAGCGACTGA-TEW__02ff09__scNuc_Liver_Habib_Control	6.81564	7.18992	0.0467925	snRNA_Frozen_Mouse-2	Kupffer
ATGACCACACTTTATC-TEW__02ff09__scNuc_Liver_Habib_Control	7.65776	8.27206	0.015593	snRNA_Frozen_Mouse-2	Hepatocytes
ATGACCACAGCATTGT-TEW__02ff09__scNuc_Liver_Habib_Control	7.95788	8.73841	0.012502	snRNA_Frozen_Mouse-2	Hepatocytes
ATGACCACATGTTTGG-TEW__02ff09__scNuc_Liver_Habib_Control	6.78446	7.24566	0.0656674	snRNA_Frozen_Mouse-2	LSEC
ATGACCAGTAACGGTG-TEW__02ff09__scNuc_Liver_Habib_Control	6.89568	7.34407	0.0737387	snRNA_Frozen_Mouse-2	LSEC
ATGACCAGTTGTGGAG-TEW__02ff09__scNuc_Liver_Habib_Control	6.286	6.61874	0.0735294	snRNA_Frozen_Mouse-2	VEC
ATGACCATCATGGCCG-TEW__02ff09__scNuc_Liver_Habib_Control	7.62803	8.26539	0.0205761	snRNA_Frozen_Mouse-2	Hepatocytes
ATGACCATCCGACAGC-TEW__02ff09__scNuc_Liver_Habib_Control	7.10414	7.57405	0.0334019	snRNA_Frozen_Mouse-2	HSC
ATGACCATCGAACCAT-TEW__02ff09__scNuc_Liver_Habib_Control	8.15191	9.04204	0.00946298	snRNA_Frozen_Mouse-2	Hepatocytes
ATGAGGGAGCATGCGA-TEW__02ff09__scNuc_Liver_Habib_Control	7.96102	8.67129	0.012515	snRNA_Frozen_Mouse-2	Hepatocytes
ATGAGGGAGGAAAGTG-TEW__02ff09__scNuc_Liver_Habib_Control	6.5582	6.88244	0.0646154	snRNA_Frozen_Mouse-2	Kupffer
ATGAGGGGTACCCGCA-TEW__02ff09__scNuc_Liver_Habib_Control	6.6107	6.94312	0.0550725	snRNA_Frozen_Mouse-2	LSEC
ATGAGGGTCACCCTTG-TEW__02ff09__scNuc_Liver_Habib_Control	6.51175	6.84268	0.0438034	snRNA_Frozen_Mouse-2	LSEC
ATGAGGGTCCAGTTCC-TEW__02ff09__scNuc_Liver_Habib_Control	6.97354	7.37526	0.0588972	snRNA_Frozen_Mouse-2	HSC
ATGAGTCAGACAACAT-TEW__02ff09__scNuc_Liver_Habib_Control	7.12448	7.58426	0.0330452	snRNA_Frozen_Mouse-2	HSC
ATGAGTCCAAACCACT-TEW__02ff09__scNuc_Liver_Habib_Control	7.67369	8.19451	0.0287213	snRNA_Frozen_Mouse-2	LSEC
ATGAGTCCAGACAAGC-TEW__02ff09__scNuc_Liver_Habib_Control	7.64108	8.21501	0.0170501	snRNA_Frozen_Mouse-2	Hepatocytes
ATGAGTCGTCCGACGT-TEW__02ff09__scNuc_Liver_Habib_Control	6.83841	7.23706	0.0510791	snRNA_Frozen_Mouse-2	HSC
ATGATCGAGCCAAGCA-TEW__02ff09__scNuc_Liver_Habib_Control	6.78672	7.15618	0.0624025	snRNA_Frozen_Mouse-2	LSEC
ATGATCGAGTGGATTA-TEW__02ff09__scNuc_Liver_Habib_Control	6.84375	7.26263	0.0575035	snRNA_Frozen_Mouse-2	MSC
ATGATCGCATTCTCCG-TEW__02ff09__scNuc_Liver_Habib_Control	8.17611	9.06393	0.00984024	snRNA_Frozen_Mouse-2	Hepatocytes
ATGATCGGTGATGGCA-TEW__02ff09__scNuc_Liver_Habib_Control	7.17625	7.59589	0.02363	snRNA_Frozen_Mouse-2	Hepatocytes
ATGATCGGTTACACTG-TEW__02ff09__scNuc_Liver_Habib_Control	7.81278	8.45978	0.0175847	snRNA_Frozen_Mouse-2	Hepatocytes
ATGATCGTCTAAGCCA-TEW__02ff09__scNuc_Liver_Habib_Control	8.03268	8.87585	0.0110381	snRNA_Frozen_Mouse-2	Hepatocytes
ATGCATGAGCTGGTGA-TEW__02ff09__scNuc_Liver_Habib_Control	7.12287	7.50604	0.040154	snRNA_Frozen_Mouse-2	LSEC
ATGCATGCAGTGTGCC-TEW__02ff09__scNuc_Liver_Habib_Control	6.85435	7.19218	0.0399096	snRNA_Frozen_Mouse-2	LSEC
ATGCCTCAGCCATGCC-TEW__02ff09__scNuc_Liver_Habib_Control	6.85857	7.27863	0.0524862	snRNA_Frozen_Mouse-2	LSEC
ATGCCTCAGCGTGCCT-TEW__02ff09__scNuc_Liver_Habib_Control	7.8598	8.52496	0.0148869	snRNA_Frozen_Mouse-2	Hepatocytes
ATGCCTCAGTACCCTA-TEW__02ff09__scNuc_Liver_Habib_Control	7.86634	8.5637	0.0118343	snRNA_Frozen_Mouse-2	Hepatocytes
ATGCCTCCAAGTTCGT-TEW__02ff09__scNuc_Liver_Habib_Control	7.02287	7.4495	0.0505814	snRNA_Frozen_Mouse-2	Kupffer
ATGCCTCCAGACAAGC-TEW__02ff09__scNuc_Liver_Habib_Control	7.75961	8.3816	0.0128264	snRNA_Frozen_Mouse-2	Hepatocytes
ATGCCTCCAGTCTGGC-TEW__02ff09__scNuc_Liver_Habib_Control	7.05012	7.5251	0.0307609	snRNA_Frozen_Mouse-2	HSC
ATGCGATAGAAATCCA-TEW__02ff09__scNuc_Liver_Habib_Control	6.86901	7.22402	0.037172	snRNA_Frozen_Mouse-2	LSEC
ATGCGATAGCATTGTC-TEW__02ff09__scNuc_Liver_Habib_Control	8.04431	8.81344	0.0133849	snRNA_Frozen_Mouse-2	T_cell
ATGCGATCACTAACCA-TEW__02ff09__scNuc_Liver_Habib_Control	6.72623	7.09506	0.0481328	snRNA_Frozen_Mouse-2	HSC
ATGCGATGTGACAGCA-TEW__02ff09__scNuc_Liver_Habib_Control	7.23634	7.6695	0.0233427	snRNA_Frozen_Mouse-2	Hepatocytes
ATGCGATGTGACGCCT-TEW__02ff09__scNuc_Liver_Habib_Control	6.90776	7.36074	0.0470738	snRNA_Frozen_Mouse-2	HSC
ATGCGATTCGACGTCG-TEW__02ff09__scNuc_Liver_Habib_Control	7.74544	8.38503	0.0139238	snRNA_Frozen_Mouse-2	Hepatocytes
ATGCGATTCTGCGGCA-TEW__02ff09__scNuc_Liver_Habib_Control	6.83841	7.38088	0.069202	snRNA_Frozen_Mouse-2	Hepatocytes
ATGGAGGAGTAGACCG-TEW__02ff09__scNuc_Liver_Habib_Control	7.11477	7.56838	0.05323	snRNA_Frozen_Mouse-2	Kupffer
ATGGAGGCAGCTCCTT-TEW__02ff09__scNuc_Liver_Habib_Control	8.04655	8.83054	0.0114002	snRNA_Frozen_Mouse-2	Hepatocytes
ATGGAGGCAGGTCCGT-TEW__02ff09__scNuc_Liver_Habib_Control	6.50728	6.84694	0.0572034	snRNA_Frozen_Mouse-2	pDC
ATGGAGGGTAAGTTAG-TEW__02ff09__scNuc_Liver_Habib_Control	7.88043	8.55275	0.00945581	snRNA_Frozen_Mouse-2	Hepatocytes
ATGGAGGTCAACGTGT-TEW__02ff09__scNuc_Liver_Habib_Control	7.83003	8.49821	0.0187449	snRNA_Frozen_Mouse-2	Hepatocytes
ATGGATCCAGATACCT-TEW__02ff09__scNuc_Liver_Habib_Control	7.90986	8.65469	0.0179443	snRNA_Frozen_Mouse-2	Hepatocytes
ATGGATCGTGGCTTGC-TEW__02ff09__scNuc_Liver_Habib_Control	7.34536	7.8411	0.0125885	snRNA_Frozen_Mouse-2	Hepatocytes
ATGGGAGAGAGATGCC-TEW__02ff09__scNuc_Liver_Habib_Control	6.80128	7.25134	0.0489362	snRNA_Frozen_Mouse-2	HSC
ATGGGAGAGCATATGA-TEW__02ff09__scNuc_Liver_Habib_Control	7.78614	8.44247	0.0176762	snRNA_Frozen_Mouse-2	Hepatocytes
ATGGGAGAGCGTGAGT-TEW__02ff09__scNuc_Liver_Habib_Control	7.81642	8.47908	0.0176642	snRNA_Frozen_Mouse-2	Hepatocytes
ATGGGAGCATAAGCAA-TEW__02ff09__scNuc_Liver_Habib_Control	7.26123	7.67136	0.00792172	snRNA_Frozen_Mouse-2	Hepatocytes
ATGGGAGCATAGGCGA-TEW__02ff09__scNuc_Liver_Habib_Control	7.87778	8.58336	0.0157244	snRNA_Frozen_Mouse-2	Hepatocytes
ATGGGAGCATCTCCCA-TEW__02ff09__scNuc_Liver_Habib_Control	7.08255	7.51262	0.0502732	snRNA_Frozen_Mouse-2	LSEC
ATGGGAGTCTGGTCAA-TEW__02ff09__scNuc_Liver_Habib_Control	7.72533	8.3395	0.0181601	snRNA_Frozen_Mouse-2	Hepatocytes
ATGGGTTAGCGGTAAC-TEW__02ff09__scNuc_Liver_Habib_Control	6.92363	7.30384	0.0524899	snRNA_Frozen_Mouse-2	T_cell
ATGGGTTCAGGAATAT-TEW__02ff09__scNuc_Liver_Habib_Control	8.01764	8.77894	0.0126232	snRNA_Frozen_Mouse-2	Hepatocytes
ATGGGTTGTACTAAGA-TEW__02ff09__scNuc_Liver_Habib_Control	7.95367	8.70798	0.0150388	snRNA_Frozen_Mouse-2	Hepatocytes
ATGGGTTGTACTCCCT-TEW__02ff09__scNuc_Liver_Habib_Control	6.86066	7.26753	0.0398045	snRNA_Frozen_Mouse-2	HSC
ATGGGTTGTCGAATTC-TEW__02ff09__scNuc_Liver_Habib_Control	7.32581	7.80303	0.0310584	snRNA_Frozen_Mouse-2	Hepatocytes
ATGGGTTTCTCTTCAA-TEW__02ff09__scNuc_Liver_Habib_Control	7.56528	8.14584	0.0147826	snRNA_Frozen_Mouse-2	Hepatocytes
ATGGTTGGTTTACTGG-TEW__02ff09__scNuc_Liver_Habib_Control	6.73697	7.08757	0.0468227	snRNA_Frozen_Mouse-2	Kupffer
ATGGTTGTCTTGAGCA-TEW__02ff09__scNuc_Liver_Habib_Control	7.08674	7.60738	0.055169	snRNA_Frozen_Mouse-2	HSC
ATGTCCCAGTACTGTC-TEW__02ff09__scNuc_Liver_Habib_Control	6.80461	7.15851	0.0466926	snRNA_Frozen_Mouse-2	LSEC
ATGTCCCGTATCGATC-TEW__02ff09__scNuc_Liver_Habib_Control	6.82437	7.21744	0.0418195	snRNA_Frozen_Mouse-2	LSEC
ATGTCCCTCACGGTCG-TEW__02ff09__scNuc_Liver_Habib_Control	7.85554	8.54792	0.0118332	snRNA_Frozen_Mouse-2	Hepatocytes
ATGTCCCTCATGACAC-TEW__02ff09__scNuc_Liver_Habib_Control	7.68156	8.20604	0.0240175	snRNA_Frozen_Mouse-2	Kupffer
ATGTCTTAGATGTTCC-TEW__02ff09__scNuc_Liver_Habib_Control	6.83411	7.16162	0.0403414	snRNA_Frozen_Mouse-2	Kupffer
ATGTCTTAGCGCCTTG-TEW__02ff09__scNuc_Liver_Habib_Control	7.75577	8.39638	0.0130896	snRNA_Frozen_Mouse-2	Hepatocytes
ATGTCTTAGTCCCTAA-TEW__02ff09__scNuc_Liver_Habib_Control	8.09407	8.93432	0.013704	snRNA_Frozen_Mouse-2	Hepatocytes
ATGTCTTCAGTAGTGG-TEW__02ff09__scNuc_Liver_Habib_Control	8.12118	8.99875	0.00877085	snRNA_Frozen_Mouse-2	Hepatocytes
ATGTCTTGTAGCTGCC-TEW__02ff09__scNuc_Liver_Habib_Control	6.91968	7.26543	0.0286914	snRNA_Frozen_Mouse-2	Hepatocytes
ATGTCTTGTCATCTAG-TEW__02ff09__scNuc_Liver_Habib_Control	6.72623	7.06987	0.0518707	snRNA_Frozen_Mouse-2	LSEC
ATGTCTTGTGGATACG-TEW__02ff09__scNuc_Liver_Habib_Control	6.35784	6.6796	0.0615578	snRNA_Frozen_Mouse-2	HSC
ATGTCTTTCCTACTGC-TEW__02ff09__scNuc_Liver_Habib_Control	7.89692	8.59545	0.0151627	snRNA_Frozen_Mouse-2	Hepatocytes
ATGTCTTTCCTCGCAT-TEW__02ff09__scNuc_Liver_Habib_Control	6.50728	6.78219	0.0498866	snRNA_Frozen_Mouse-2	Kupffer
ATTACCTAGTAGCATA-TEW__02ff09__scNuc_Liver_Habib_Control	6.74876	7.10085	0.0478548	snRNA_Frozen_Mouse-2	LSEC
ATTACCTCACCCTAAA-TEW__02ff09__scNuc_Liver_Habib_Control	7.59589	8.14235	0.0125109	snRNA_Frozen_Mouse-2	Hepatocytes
ATTACCTCAGCTACTA-TEW__02ff09__scNuc_Liver_Habib_Control	6.95273	7.3072	0.0449664	snRNA_Frozen_Mouse-2	Kupffer
ATTACCTGTTGGACCC-TEW__02ff09__scNuc_Liver_Habib_Control	8.12356	8.92452	0.0115738	snRNA_Frozen_Mouse-2	Hepatocytes
ATTACCTTCGGAAGGT-TEW__02ff09__scNuc_Liver_Habib_Control	7.04665	7.43721	0.0739437	snRNA_Frozen_Mouse-2	BEC
ATTACCTTCTCCACTG-TEW__02ff09__scNuc_Liver_Habib_Control	7.04054	7.41758	0.0300481	snRNA_Frozen_Mouse-2	LSEC
ATTACTCAGAGCCTGA-TEW__02ff09__scNuc_Liver_Habib_Control	6.80904	7.22911	0.0341074	snRNA_Frozen_Mouse-2	HSC
ATTACTCCAACACTAC-TEW__02ff09__scNuc_Liver_Habib_Control	8.44613	9.59124	0.00519161	snRNA_Frozen_Mouse-2	Hepatocytes
ATTACTCCACGCGGTT-TEW__02ff09__scNuc_Liver_Habib_Control	7.28207	7.72754	0.0242398	snRNA_Frozen_Mouse-2	Hepatocytes
ATTACTCCACGCTGTG-TEW__02ff09__scNuc_Liver_Habib_Control	6.88653	7.24637	0.032097	snRNA_Frozen_Mouse-2	MSC
ATTACTCGTACAGTCT-TEW__02ff09__scNuc_Liver_Habib_Control	8.34451	9.35539	0.0060517	snRNA_Frozen_Mouse-2	Hepatocytes
ATTACTCGTGCCTTCT-TEW__02ff09__scNuc_Liver_Habib_Control	6.45834	6.83518	0.0891514	snRNA_Frozen_Mouse-2	B_cell
ATTACTCGTGGATCAG-TEW__02ff09__scNuc_Liver_Habib_Control	8.47658	9.64853	0.00535553	snRNA_Frozen_Mouse-2	Hepatocytes
ATTACTCTCTGGTTGA-TEW__02ff09__scNuc_Liver_Habib_Control	8.21148	9.15715	0.00769636	snRNA_Frozen_Mouse-2	Hepatocytes
ATTATCCAGGTCGTGA-TEW__02ff09__scNuc_Liver_Habib_Control	7.85127	8.51679	0.0156094	snRNA_Frozen_Mouse-2	Hepatocytes
ATTATCCCAGAGTGTG-TEW__02ff09__scNuc_Liver_Habib_Control	7.94909	8.61305	0.021984	snRNA_Frozen_Mouse-2	B_cell
ATTATCCTCCAAGCCG-TEW__02ff09__scNuc_Liver_Habib_Control	6.54822	6.87316	0.0621762	snRNA_Frozen_Mouse-2	T_cell
ATTCACTCAAATGGTA-TEW__02ff09__scNuc_Liver_Habib_Control	7.84228	8.52138	0.0127439	snRNA_Frozen_Mouse-2	Hepatocytes
ATTCACTCAGAGCGTA-TEW__02ff09__scNuc_Liver_Habib_Control	6.63726	6.99393	0.0514233	snRNA_Frozen_Mouse-2	B_cell
ATTCACTGTCAAATCC-TEW__02ff09__scNuc_Liver_Habib_Control	6.76273	7.1107	0.0496338	snRNA_Frozen_Mouse-2	B_cell
ATTCACTGTGAACGGT-TEW__02ff09__scNuc_Liver_Habib_Control	7.72754	8.38822	0.0193402	snRNA_Frozen_Mouse-2	Hepatocytes
ATTCAGGAGAAACCAT-TEW__02ff09__scNuc_Liver_Habib_Control	6.8977	7.26123	0.0576247	snRNA_Frozen_Mouse-2	LSEC
ATTCAGGCACGATAGG-TEW__02ff09__scNuc_Liver_Habib_Control	6.88755	7.31522	0.0591362	snRNA_Frozen_Mouse-2	BEC
ATTCAGGCAGACATCT-TEW__02ff09__scNuc_Liver_Habib_Control	7.21156	7.85903	0.0544822	snRNA_Frozen_Mouse-2	Kupffer
ATTCAGGCAGGGATAC-TEW__02ff09__scNuc_Liver_Habib_Control	6.83626	7.19594	0.0456587	snRNA_Frozen_Mouse-2	cDC
ATTCAGGTCGTAGGAG-TEW__02ff09__scNuc_Liver_Habib_Control	6.33328	6.63857	0.0537353	snRNA_Frozen_Mouse-2	LSEC
ATTCATCAGATGTTCC-TEW__02ff09__scNuc_Liver_Habib_Control	8.07527	8.91436	0.00860331	snRNA_Frozen_Mouse-2	Hepatocytes
ATTCATCAGGTCTGGA-TEW__02ff09__scNuc_Liver_Habib_Control	7.74889	8.35043	0.0115784	snRNA_Frozen_Mouse-2	Hepatocytes
ATTCATCGTTCGGTTA-TEW__02ff09__scNuc_Liver_Habib_Control	8.04495	8.80372	0.0127628	snRNA_Frozen_Mouse-2	Hepatocytes
ATTCATCTCACACCGG-TEW__02ff09__scNuc_Liver_Habib_Control	6.76041	7.13728	0.0556439	snRNA_Frozen_Mouse-2	Kupffer
ATTCATCTCGCCTCTA-TEW__02ff09__scNuc_Liver_Habib_Control	6.9187	7.25982	0.0372714	snRNA_Frozen_Mouse-2	LSEC
ATTCCATAGTGATAAC-TEW__02ff09__scNuc_Liver_Habib_Control	7.80507	8.4534	0.0151354	snRNA_Frozen_Mouse-2	Hepatocytes
ATTCCATCAGGACGAT-TEW__02ff09__scNuc_Liver_Habib_Control	6.37502	6.68835	0.0760598	snRNA_Frozen_Mouse-2	T_cell
ATTCCATTCGAATCCA-TEW__02ff09__scNuc_Liver_Habib_Control	7.04054	7.47079	0.0529311	snRNA_Frozen_Mouse-2	T_cell
ATTCCCGAGGAACTCG-TEW__02ff09__scNuc_Liver_Habib_Control	7.1325	7.50274	0.0259382	snRNA_Frozen_Mouse-2	Kupffer
ATTCCCGCAGGTGACA-TEW__02ff09__scNuc_Liver_Habib_Control	8.08086	8.9114	0.0121376	snRNA_Frozen_Mouse-2	Hepatocytes
ATTCCCGTCCACGAAT-TEW__02ff09__scNuc_Liver_Habib_Control	8.05038	8.83303	0.0214379	snRNA_Frozen_Mouse-2	Hepatocytes
ATTCCTATCACTCGAA-TEW__02ff09__scNuc_Liver_Habib_Control	7.90986	8.61722	0.0104939	snRNA_Frozen_Mouse-2	Hepatocytes
ATTCCTATCAGCTTCC-TEW__02ff09__scNuc_Liver_Habib_Control	7.67786	8.30524	0.0160692	snRNA_Frozen_Mouse-2	Hepatocytes
ATTCGTTGTGTGAATA-TEW__02ff09__scNuc_Liver_Habib_Control	6.9344	7.32119	0.0561798	snRNA_Frozen_Mouse-2	Kupffer
ATTCTACAGCTTCTAG-TEW__02ff09__scNuc_Liver_Habib_Control	6.49527	6.81783	0.059081	snRNA_Frozen_Mouse-2	LSEC
ATTCTACGTCATTGCA-TEW__02ff09__scNuc_Liver_Habib_Control	7.58731	8.17273	0.0203275	snRNA_Frozen_Mouse-2	Hepatocytes
ATTCTACGTTGTGGCC-TEW__02ff09__scNuc_Liver_Habib_Control	6.85961	7.26333	0.0587413	snRNA_Frozen_Mouse-2	cDC
ATTCTACGTTTGCCGG-TEW__02ff09__scNuc_Liver_Habib_Control	7.7463	8.33615	0.0151007	snRNA_Frozen_Mouse-2	Hepatocytes
ATTCTACTCCTGGTCT-TEW__02ff09__scNuc_Liver_Habib_Control	8.44527	9.68974	0.00674714	snRNA_Frozen_Mouse-2	Hepatocytes
ATTCTTGGTCTCTCTG-TEW__02ff09__scNuc_Liver_Habib_Control	8.03073	8.82203	0.00693113	snRNA_Frozen_Mouse-2	Hepatocytes
ATTCTTGTCAAATGCC-TEW__02ff09__scNuc_Liver_Habib_Control	7.70976	8.34901	0.0139645	snRNA_Frozen_Mouse-2	Hepatocytes
ATTGGGTGTACATACC-TEW__02ff09__scNuc_Liver_Habib_Control	7.26892	7.72842	0.0308099	snRNA_Frozen_Mouse-2	Hepatocytes
ATTGGGTGTGGCTCTG-TEW__02ff09__scNuc_Liver_Habib_Control	6.94794	7.32975	0.0445609	snRNA_Frozen_Mouse-2	VEC
ATTGGGTTCGCTTAAG-TEW__02ff09__scNuc_Liver_Habib_Control	7.51969	8.0278	0.0166341	snRNA_Frozen_Mouse-2	Hepatocytes
ATTGTTCAGCTAGTTC-TEW__02ff09__scNuc_Liver_Habib_Control	8.07962	8.94351	0.00783494	snRNA_Frozen_Mouse-2	Hepatocytes
ATTGTTCCATCAACCA-TEW__02ff09__scNuc_Liver_Habib_Control	8.06275	8.87571	0.0111779	snRNA_Frozen_Mouse-2	Hepatocytes
ATTGTTCGTCGACGCT-TEW__02ff09__scNuc_Liver_Habib_Control	8.08302	8.91744	0.0142072	snRNA_Frozen_Mouse-2	Hepatocytes
ATTGTTCGTGACACAG-TEW__02ff09__scNuc_Liver_Habib_Control	7.30452	7.73237	0.0188514	snRNA_Frozen_Mouse-2	Hepatocytes
ATTGTTCGTGCCTACG-TEW__02ff09__scNuc_Liver_Habib_Control	6.77992	7.11314	0.0415648	snRNA_Frozen_Mouse-2	HSC
ATTTACCCAAGCACCC-TEW__02ff09__scNuc_Liver_Habib_Control	8.44699	9.63613	0.00581205	snRNA_Frozen_Mouse-2	Hepatocytes
ATTTACCGTCACTCTC-TEW__02ff09__scNuc_Liver_Habib_Control	6.50429	6.82871	0.0605405	snRNA_Frozen_Mouse-2	T_cell
ATTTACCGTGACTCTA-TEW__02ff09__scNuc_Liver_Habib_Control	7.13489	7.56372	0.0430721	snRNA_Frozen_Mouse-2	Kupffer
ATTTACCGTGGAACCA-TEW__02ff09__scNuc_Liver_Habib_Control	6.94312	7.32383	0.042876	snRNA_Frozen_Mouse-2	LSEC
ATTTACCTCCTACCAC-TEW__02ff09__scNuc_Liver_Habib_Control	7.07157	7.43071	0.0326216	snRNA_Frozen_Mouse-2	Kupffer
ATTTCACAGGCAGCTA-TEW__02ff09__scNuc_Liver_Habib_Control	7.5438	8.08703	0.0212242	snRNA_Frozen_Mouse-2	Hepatocytes
ATTTCACCAACTGTGT-TEW__02ff09__scNuc_Liver_Habib_Control	6.80017	7.11396	0.029316	snRNA_Frozen_Mouse-2	LSEC
ATTTCACCACCTTCCA-TEW__02ff09__scNuc_Liver_Habib_Control	8.00537	8.79558	0.0101454	snRNA_Frozen_Mouse-2	Hepatocytes
ATTTCACGTATCGTTG-TEW__02ff09__scNuc_Liver_Habib_Control	7.68064	8.25245	0.015902	snRNA_Frozen_Mouse-2	Hepatocytes
ATTTCACTCAGAGTTC-TEW__02ff09__scNuc_Liver_Habib_Control	7.64683	8.22738	0.0125568	snRNA_Frozen_Mouse-2	Hepatocytes
ATTTCTGAGAATTCAG-TEW__02ff09__scNuc_Liver_Habib_Control	7.54274	8.03333	0.0282193	snRNA_Frozen_Mouse-2	Fibroblast
ATTTCTGAGTTCTCTT-TEW__02ff09__scNuc_Liver_Habib_Control	7.56735	8.10198	0.0121175	snRNA_Frozen_Mouse-2	Hepatocytes
ATTTCTGGTCACCGCA-TEW__02ff09__scNuc_Liver_Habib_Control	7.68754	8.31581	0.0117417	snRNA_Frozen_Mouse-2	Hepatocytes
ATTTCTGGTTAACCTG-TEW__02ff09__scNuc_Liver_Habib_Control	6.60123	6.94409	0.0540541	snRNA_Frozen_Mouse-2	B_cell
ATTTCTGTCTTTCGAT-TEW__02ff09__scNuc_Liver_Habib_Control	6.52062	6.89163	0.0488301	snRNA_Frozen_Mouse-2	HSC
CAAAGAACACGTTCGG-TEW__02ff09__scNuc_Liver_Habib_Control	6.99393	7.46908	0.06621	snRNA_Frozen_Mouse-2	HSC
CAAAGAACATGTGGCC-TEW__02ff09__scNuc_Liver_Habib_Control	6.9921	7.45472	0.0474263	snRNA_Frozen_Mouse-2	BEC
CAAAGAATCCTACGAA-TEW__02ff09__scNuc_Liver_Habib_Control	7.0184	7.39572	0.0497238	snRNA_Frozen_Mouse-2	LSEC
CAAAGAATCTGGAGAG-TEW__02ff09__scNuc_Liver_Habib_Control	6.35611	6.67203	0.0583016	snRNA_Frozen_Mouse-2	LSEC
CAACAACAGAGCATTA-TEW__02ff09__scNuc_Liver_Habib_Control	7.38212	7.85399	0.016699	snRNA_Frozen_Mouse-2	Hepatocytes
CAACAACAGGTGCGAT-TEW__02ff09__scNuc_Liver_Habib_Control	6.56808	6.9594	0.0797721	snRNA_Frozen_Mouse-2	T_cell
CAACAACGTCATTGCA-TEW__02ff09__scNuc_Liver_Habib_Control	7.44542	7.88231	0.0162264	snRNA_Frozen_Mouse-2	Kupffer
CAACAACGTGGACCTC-TEW__02ff09__scNuc_Liver_Habib_Control	7.43485	7.99901	0.0302318	snRNA_Frozen_Mouse-2	Hepatocytes
CAACAGTCAAGATGTA-TEW__02ff09__scNuc_Liver_Habib_Control	8.31532	9.2654	0.0104108	snRNA_Frozen_Mouse-2	VEC
CAACAGTCAGCGCTTG-TEW__02ff09__scNuc_Liver_Habib_Control	7.72886	8.33351	0.0194618	snRNA_Frozen_Mouse-2	Hepatocytes
CAACAGTCAGGATCTT-TEW__02ff09__scNuc_Liver_Habib_Control	7.97039	8.72907	0.0110015	snRNA_Frozen_Mouse-2	Hepatocytes
CAACAGTGTGTTTACG-TEW__02ff09__scNuc_Liver_Habib_Control	6.91075	7.29641	0.0488467	snRNA_Frozen_Mouse-2	HSC
CAACAGTTCTGTCCCA-TEW__02ff09__scNuc_Liver_Habib_Control	7.22184	7.72356	0.0287229	snRNA_Frozen_Mouse-2	HSC
CAACCAAAGATCCCAT-TEW__02ff09__scNuc_Liver_Habib_Control	7.06048	7.42893	0.016637	snRNA_Frozen_Mouse-2	Hepatocytes
CAACCAAGTGGTCTGC-TEW__02ff09__scNuc_Liver_Habib_Control	7.80588	8.4857	0.0117671	snRNA_Frozen_Mouse-2	Hepatocytes
CAACCTCCAATGCTCA-TEW__02ff09__scNuc_Liver_Habib_Control	7.79152	8.49023	0.0207563	snRNA_Frozen_Mouse-2	Hepatocytes
CAACCTCCACAAGGTG-TEW__02ff09__scNuc_Liver_Habib_Control	7.69439	8.2933	0.0142607	snRNA_Frozen_Mouse-2	Hepatocytes
CAACCTCCACCCAACG-TEW__02ff09__scNuc_Liver_Habib_Control	6.98564	7.34794	0.0212219	snRNA_Frozen_Mouse-2	Kupffer
CAACCTCCAGTGTACT-TEW__02ff09__scNuc_Liver_Habib_Control	7.31721	7.73149	0.0338016	snRNA_Frozen_Mouse-2	Kupffer
CAACCTCCATCAGCTA-TEW__02ff09__scNuc_Liver_Habib_Control	7.15618	7.58426	0.0498474	snRNA_Frozen_Mouse-2	Kupffer
CAACCTCGTGTTACAC-TEW__02ff09__scNuc_Liver_Habib_Control	6.74524	7.08171	0.0420521	snRNA_Frozen_Mouse-2	LSEC
CAACCTCGTTAAGACA-TEW__02ff09__scNuc_Liver_Habib_Control	7.62511	8.20849	0.0174292	snRNA_Frozen_Mouse-2	Hepatocytes
CAACCTCGTTTAGAGA-TEW__02ff09__scNuc_Liver_Habib_Control	8.38754	9.45156	0.00989788	snRNA_Frozen_Mouse-2	Hepatocytes
CAACGATCAAAGGGCT-TEW__02ff09__scNuc_Liver_Habib_Control	7.07412	7.62852	0.0787938	snRNA_Frozen_Mouse-2	LSEC
CAACGATCAAGCCTGC-TEW__02ff09__scNuc_Liver_Habib_Control	7.7626	8.41317	0.0117595	snRNA_Frozen_Mouse-2	Hepatocytes
CAACGATCAATGCAAA-TEW__02ff09__scNuc_Liver_Habib_Control	7.82285	8.50472	0.00910931	snRNA_Frozen_Mouse-2	Hepatocytes
CAACGATCACCTCTGT-TEW__02ff09__scNuc_Liver_Habib_Control	6.77992	7.17778	0.065699	snRNA_Frozen_Mouse-2	VEC
CAACGATTCCAACTGA-TEW__02ff09__scNuc_Liver_Habib_Control	6.81124	7.257	0.0543402	snRNA_Frozen_Mouse-2	HSC
CAACGATTCGTCGATA-TEW__02ff09__scNuc_Liver_Habib_Control	6.83087	7.15305	0.0485513	snRNA_Frozen_Mouse-2	Kupffer
CAACGGCCATCCGAAT-TEW__02ff09__scNuc_Liver_Habib_Control	7.7803	8.48446	0.0165358	snRNA_Frozen_Mouse-2	Hepatocytes
CAACGGCTCCTCTAGC-TEW__02ff09__scNuc_Liver_Habib_Control	8.13769	8.97942	0.0110873	snRNA_Frozen_Mouse-2	Hepatocytes
CAACGGCTCGCAGAGA-TEW__02ff09__scNuc_Liver_Habib_Control	7.16472	7.67925	0.0319001	snRNA_Frozen_Mouse-2	HSC
CAACGGCTCGGAGTAG-TEW__02ff09__scNuc_Liver_Habib_Control	7.84815	8.49964	0.0150651	snRNA_Frozen_Mouse-2	Hepatocytes
CAACGGCTCTAGACAC-TEW__02ff09__scNuc_Liver_Habib_Control	6.88141	7.26123	0.0491918	snRNA_Frozen_Mouse-2	LSEC
CAAGACTCAAAGCGTG-TEW__02ff09__scNuc_Liver_Habib_Control	7.91096	8.6332	0.0122907	snRNA_Frozen_Mouse-2	Hepatocytes
CAAGACTCAGTCTGGC-TEW__02ff09__scNuc_Liver_Habib_Control	7.89841	8.59988	0.0127025	snRNA_Frozen_Mouse-2	Hepatocytes
CAAGACTTCCGTGTAA-TEW__02ff09__scNuc_Liver_Habib_Control	7.794	8.4125	0.0164371	snRNA_Frozen_Mouse-2	Hepatocytes
CAAGAGGAGGATGCGT-TEW__02ff09__scNuc_Liver_Habib_Control	7.83755	8.52912	0.0203598	snRNA_Frozen_Mouse-2	Hepatocytes
CAAGAGGCACGCACCA-TEW__02ff09__scNuc_Liver_Habib_Control	7.04752	7.40792	0.0345664	snRNA_Frozen_Mouse-2	Kupffer
CAAGAGGCAGCTGTAT-TEW__02ff09__scNuc_Liver_Habib_Control	6.9594	7.40853	0.0503335	snRNA_Frozen_Mouse-2	LSEC
CAAGAGGTCCCGAATA-TEW__02ff09__scNuc_Liver_Habib_Control	7.98412	8.68525	0.0120014	snRNA_Frozen_Mouse-2	Hepatocytes
CAAGCTAAGGACCCAA-TEW__02ff09__scNuc_Liver_Habib_Control	7.12448	7.52078	0.028169	snRNA_Frozen_Mouse-2	LSEC
CAAGGGAAGAGAACCC-TEW__02ff09__scNuc_Liver_Habib_Control	8.00737	8.75826	0.0152396	snRNA_Frozen_Mouse-2	Hepatocytes
CAAGGGAAGCAATTCC-TEW__02ff09__scNuc_Liver_Habib_Control	8.02813	8.82203	0.0137148	snRNA_Frozen_Mouse-2	Hepatocytes
CAAGGGAAGGCTAAAT-TEW__02ff09__scNuc_Liver_Habib_Control	7.78697	8.38959	0.0143182	snRNA_Frozen_Mouse-2	Hepatocytes
CAAGGGACATCCGATA-TEW__02ff09__scNuc_Liver_Habib_Control	7.8071	8.45084	0.0151709	snRNA_Frozen_Mouse-2	Hepatocytes
CAAGGGAGTAAGCAAT-TEW__02ff09__scNuc_Liver_Habib_Control	8.16394	8.99616	0.00916749	snRNA_Frozen_Mouse-2	Hepatocytes
CAAGGGAGTATTCCTT-TEW__02ff09__scNuc_Liver_Habib_Control	6.83195	7.17855	0.0473282	snRNA_Frozen_Mouse-2	LSEC
CAAGGGATCCATGATG-TEW__02ff09__scNuc_Liver_Habib_Control	6.78106	7.11721	0.0510535	snRNA_Frozen_Mouse-2	MSC
CAAGGGATCGGAGCAA-TEW__02ff09__scNuc_Liver_Habib_Control	7.34148	7.80914	0.0235581	snRNA_Frozen_Mouse-2	Hepatocytes
CAATACGAGACAGTCG-TEW__02ff09__scNuc_Liver_Habib_Control	6.43133	6.67077	0.0152284	snRNA_Frozen_Mouse-2	Hepatocytes
CAATCGAAGCTGCCAC-TEW__02ff09__scNuc_Liver_Habib_Control	7.12528	7.53849	0.0404686	snRNA_Frozen_Mouse-2	Kupffer
CAATCGAGTCGGTGAA-TEW__02ff09__scNuc_Liver_Habib_Control	7.83162	8.50167	0.0154346	snRNA_Frozen_Mouse-2	Hepatocytes
CAATCGAGTGCTCGTG-TEW__02ff09__scNuc_Liver_Habib_Control	7.87017	8.52516	0.012304	snRNA_Frozen_Mouse-2	Hepatocytes
CAATGACAGCGCATCC-TEW__02ff09__scNuc_Liver_Habib_Control	8.01599	8.77385	0.0143896	snRNA_Frozen_Mouse-2	Hepatocytes
CAATGACAGGACTATA-TEW__02ff09__scNuc_Liver_Habib_Control	7.01031	7.46737	0.0457143	snRNA_Frozen_Mouse-2	HSC
CAATGACAGTCGCTAT-TEW__02ff09__scNuc_Liver_Habib_Control	6.62672	6.95559	0.0419847	snRNA_Frozen_Mouse-2	LSEC
CAATGACTCCACGTCT-TEW__02ff09__scNuc_Liver_Habib_Control	7.05876	7.46908	0.0302166	snRNA_Frozen_Mouse-2	LSEC
CAATGACTCTGCCTCA-TEW__02ff09__scNuc_Liver_Habib_Control	6.70808	7.12287	0.054883	snRNA_Frozen_Mouse-2	Kupffer
CAATTTCAGCCGTTAT-TEW__02ff09__scNuc_Liver_Habib_Control	7.92008	8.66406	0.011399	snRNA_Frozen_Mouse-2	Hepatocytes
CAATTTCAGTACAACA-TEW__02ff09__scNuc_Liver_Habib_Control	7.0184	7.46908	0.0359589	snRNA_Frozen_Mouse-2	HSC
CACAACACACCGCTAG-TEW__02ff09__scNuc_Liver_Habib_Control	7.6695	8.28526	0.0224521	snRNA_Frozen_Mouse-2	Hepatocytes
CACAACATCAAGTGGG-TEW__02ff09__scNuc_Liver_Habib_Control	6.35437	6.73221	0.0607143	snRNA_Frozen_Mouse-2	VEC
CACAACATCGTTATCT-TEW__02ff09__scNuc_Liver_Habib_Control	7.48997	7.9865	0.033322	snRNA_Frozen_Mouse-2	Kupffer
CACACAAAGAAATTGC-TEW__02ff09__scNuc_Liver_Habib_Control	7.47022	8.01003	0.0219269	snRNA_Frozen_Mouse-2	Hepatocytes
CACACAACAACAAGAT-TEW__02ff09__scNuc_Liver_Habib_Control	7.95858	8.76405	0.0107796	snRNA_Frozen_Mouse-2	Hepatocytes
CACACAACAACCGTGC-TEW__02ff09__scNuc_Liver_Habib_Control	7.15618	7.54221	0.0387063	snRNA_Frozen_Mouse-2	Kupffer
CACACAACAGTAGAGC-TEW__02ff09__scNuc_Liver_Habib_Control	7.04141	7.48043	0.028781	snRNA_Frozen_Mouse-2	HSC
CACACAAGTCAGCGTC-TEW__02ff09__scNuc_Liver_Habib_Control	6.77308	7.14835	0.0503541	snRNA_Frozen_Mouse-2	LSEC
CACACAAGTGCAACGA-TEW__02ff09__scNuc_Liver_Habib_Control	7.11151	7.53316	0.0433387	snRNA_Frozen_Mouse-2	LSEC
CACACAATCTCGGCTT-TEW__02ff09__scNuc_Liver_Habib_Control	6.31536	6.66313	0.0740741	snRNA_Frozen_Mouse-2	cDC
CACAGATAGTGCGACA-TEW__02ff09__scNuc_Liver_Habib_Control	7.40974	7.9413	0.0270366	snRNA_Frozen_Mouse-2	Hepatocytes
CACAGATCAAGTGACG-TEW__02ff09__scNuc_Liver_Habib_Control	7.2233	7.66388	0.0356473	snRNA_Frozen_Mouse-2	BEC
CACAGATCAGGTCAGA-TEW__02ff09__scNuc_Liver_Habib_Control	6.89871	7.24065	0.0430416	snRNA_Frozen_Mouse-2	Kupffer
CACAGATGTCGATTTG-TEW__02ff09__scNuc_Liver_Habib_Control	6.81674	7.19669	0.0509745	snRNA_Frozen_Mouse-2	HSC
CACAGATGTTGTATGC-TEW__02ff09__scNuc_Liver_Habib_Control	8.10198	8.93248	0.00924336	snRNA_Frozen_Mouse-2	Hepatocytes
CACAGATTCAAGCTGT-TEW__02ff09__scNuc_Liver_Habib_Control	7.76004	8.39728	0.0148783	snRNA_Frozen_Mouse-2	Hepatocytes
CACAGATTCACCTTAT-TEW__02ff09__scNuc_Liver_Habib_Control	7.6004	8.19974	0.017862	snRNA_Frozen_Mouse-2	Hepatocytes
CACAGGCAGGCGACAT-TEW__02ff09__scNuc_Liver_Habib_Control	8.13182	8.96903	0.0184525	snRNA_Frozen_Mouse-2	Hepatocytes
CACAGGCAGGTTCACT-TEW__02ff09__scNuc_Liver_Habib_Control	6.93925	7.35883	0.0439771	snRNA_Frozen_Mouse-2	LSEC
CACAGGCCAAAGAGTT-TEW__02ff09__scNuc_Liver_Habib_Control	7.86596	8.55949	0.0147623	snRNA_Frozen_Mouse-2	Hepatocytes
CACAGGCCATCTGCGG-TEW__02ff09__scNuc_Liver_Habib_Control	7.88571	8.57206	0.0117402	snRNA_Frozen_Mouse-2	Hepatocytes
CACAGGCCATGGCCCA-TEW__02ff09__scNuc_Liver_Habib_Control	7.61825	8.23244	0.0186071	snRNA_Frozen_Mouse-2	Hepatocytes
CACAGGCGTACCGGCT-TEW__02ff09__scNuc_Liver_Habib_Control	8.34546	9.37509	0.00907318	snRNA_Frozen_Mouse-2	Hepatocytes
CACAGGCGTCCTTTGC-TEW__02ff09__scNuc_Liver_Habib_Control	7.82564	8.4857	0.0163021	snRNA_Frozen_Mouse-2	Hepatocytes
CACAGGCGTCTCACAA-TEW__02ff09__scNuc_Liver_Habib_Control	6.80461	7.12528	0.0450886	snRNA_Frozen_Mouse-2	LSEC
CACAGGCTCAACCCGG-TEW__02ff09__scNuc_Liver_Habib_Control	6.98657	7.41095	0.0501814	snRNA_Frozen_Mouse-2	HSC
CACAGGCTCAATCCGA-TEW__02ff09__scNuc_Liver_Habib_Control	7.6324	8.19726	0.0176309	snRNA_Frozen_Mouse-2	Hepatocytes
CACAGGCTCACCTTGC-TEW__02ff09__scNuc_Liver_Habib_Control	7.63289	8.22175	0.0174684	snRNA_Frozen_Mouse-2	Hepatocytes
CACAGGCTCCACAGCG-TEW__02ff09__scNuc_Liver_Habib_Control	6.83411	7.26962	0.0452962	snRNA_Frozen_Mouse-2	HSC
CACAGGCTCGGCCTTT-TEW__02ff09__scNuc_Liver_Habib_Control	7.84659	8.53444	0.010814	snRNA_Frozen_Mouse-2	Hepatocytes
CACATGAAGCCTATCA-TEW__02ff09__scNuc_Liver_Habib_Control	8.12474	8.97525	0.0131579	snRNA_Frozen_Mouse-2	Hepatocytes
CACATGAGTTGTACGT-TEW__02ff09__scNuc_Liver_Habib_Control	7.80914	8.45276	0.0145051	snRNA_Frozen_Mouse-2	Hepatocytes
CACCAAAAGCTGGCCT-TEW__02ff09__scNuc_Liver_Habib_Control	8.2255	9.15905	0.00789391	snRNA_Frozen_Mouse-2	Hepatocytes
CACCAAAAGGATCATA-TEW__02ff09__scNuc_Liver_Habib_Control	8.07434	8.83637	0.0109012	snRNA_Frozen_Mouse-2	Hepatocytes
CACCAAACAGTAGAAT-TEW__02ff09__scNuc_Liver_Habib_Control	7.79811	8.52774	0.022363	snRNA_Frozen_Mouse-2	Hepatocytes
CACCAAAGTAACGCGA-TEW__02ff09__scNuc_Liver_Habib_Control	6.59578	6.96885	0.070555	snRNA_Frozen_Mouse-2	T_cell
CACCAAATCGCATTGA-TEW__02ff09__scNuc_Liver_Habib_Control	7.37588	7.80629	0.0223941	snRNA_Frozen_Mouse-2	LSEC
CACCGTTAGGTTACCT-TEW__02ff09__scNuc_Liver_Habib_Control	7.70796	8.35726	0.0164319	snRNA_Frozen_Mouse-2	Hepatocytes
CACCGTTCAGGTGACA-TEW__02ff09__scNuc_Liver_Habib_Control	7.45414	7.97384	0.0161901	snRNA_Frozen_Mouse-2	Hepatocytes
CACCGTTCATGAAGGC-TEW__02ff09__scNuc_Liver_Habib_Control	7.01031	7.33368	0.0359242	snRNA_Frozen_Mouse-2	Kupffer
CACCGTTTCGCCGATG-TEW__02ff09__scNuc_Liver_Habib_Control	6.72263	7.10906	0.0351594	snRNA_Frozen_Mouse-2	HSC
CACCGTTTCTCCTGTG-TEW__02ff09__scNuc_Liver_Habib_Control	7.91169	8.64594	0.0116075	snRNA_Frozen_Mouse-2	Hepatocytes
CACGAATAGAGTCTTC-TEW__02ff09__scNuc_Liver_Habib_Control	6.75227	7.15618	0.0553822	snRNA_Frozen_Mouse-2	LSEC
CACGAATAGAGTGAAG-TEW__02ff09__scNuc_Liver_Habib_Control	6.88141	7.29166	0.0402181	snRNA_Frozen_Mouse-2	HSC
CACGAATCAGTAGAGC-TEW__02ff09__scNuc_Liver_Habib_Control	6.72623	7.07327	0.0499577	snRNA_Frozen_Mouse-2	LSEC
CACGAATGTAGTAAGT-TEW__02ff09__scNuc_Liver_Habib_Control	7.07834	7.47136	0.0398406	snRNA_Frozen_Mouse-2	LSEC
CACGAATGTGAGCGAT-TEW__02ff09__scNuc_Liver_Habib_Control	7.97384	8.7323	0.0117761	snRNA_Frozen_Mouse-2	Hepatocytes
CACGAATTCGCCAATA-TEW__02ff09__scNuc_Liver_Habib_Control	7.97074	8.73697	0.0131663	snRNA_Frozen_Mouse-2	Hepatocytes
CACGAATTCTCATGGA-TEW__02ff09__scNuc_Liver_Habib_Control	7.3908	7.90064	0.0233506	snRNA_Frozen_Mouse-2	Hepatocytes
CACGAATTCTCGACGG-TEW__02ff09__scNuc_Liver_Habib_Control	7.4553	7.95085	0.0183292	snRNA_Frozen_Mouse-2	Hepatocytes
CACGGGTTCAAACGTC-TEW__02ff09__scNuc_Liver_Habib_Control	7.87967	8.55024	0.0149023	snRNA_Frozen_Mouse-2	Hepatocytes
CACGGGTTCTCACGAA-TEW__02ff09__scNuc_Liver_Habib_Control	6.88653	7.24208	0.032235	snRNA_Frozen_Mouse-2	LSEC
CACGTGGCAGCAATTC-TEW__02ff09__scNuc_Liver_Habib_Control	7.92008	8.6364	0.0117188	snRNA_Frozen_Mouse-2	Hepatocytes
CACGTGGGTGCGAGTA-TEW__02ff09__scNuc_Liver_Habib_Control	7.8144	8.44891	0.0130649	snRNA_Frozen_Mouse-2	Hepatocytes
CACGTGGGTGCGGCTT-TEW__02ff09__scNuc_Liver_Habib_Control	7.65017	8.20412	0.017779	snRNA_Frozen_Mouse-2	Hepatocytes
CACGTGGTCTCCCAAC-TEW__02ff09__scNuc_Liver_Habib_Control	7.29641	7.77486	0.0201765	snRNA_Frozen_Mouse-2	Hepatocytes
CACGTTCAGAAACTAC-TEW__02ff09__scNuc_Liver_Habib_Control	6.66696	6.99302	0.0651974	snRNA_Frozen_Mouse-2	T_cell
CACGTTCAGGATGTTA-TEW__02ff09__scNuc_Liver_Habib_Control	6.37843	6.71174	0.0742996	snRNA_Frozen_Mouse-2	T_cell
CACGTTCAGTTTGAGA-TEW__02ff09__scNuc_Liver_Habib_Control	6.82655	7.17242	0.0345622	snRNA_Frozen_Mouse-2	HSC
CACGTTCCAAAGCACG-TEW__02ff09__scNuc_Liver_Habib_Control	7.998	8.79906	0.0184095	snRNA_Frozen_Mouse-2	Hepatocytes
CACGTTCCACTGGAAG-TEW__02ff09__scNuc_Liver_Habib_Control	7.89469	8.58597	0.0119492	snRNA_Frozen_Mouse-2	Hepatocytes
CACGTTCCATGACTCA-TEW__02ff09__scNuc_Liver_Habib_Control	7.52618	8.09468	0.025328	snRNA_Frozen_Mouse-2	Hepatocytes
CACTAAGCAAGCTACT-TEW__02ff09__scNuc_Liver_Habib_Control	6.85224	7.25064	0.0497159	snRNA_Frozen_Mouse-2	LSEC
CACTAAGCATGGAATA-TEW__02ff09__scNuc_Liver_Habib_Control	6.76157	7.14125	0.0435471	snRNA_Frozen_Mouse-2	LSEC
CACTAAGGTCAGCGTC-TEW__02ff09__scNuc_Liver_Habib_Control	7.00033	7.49387	0.0400668	snRNA_Frozen_Mouse-2	HSC
CACTAAGGTCGTCTCT-TEW__02ff09__scNuc_Liver_Habib_Control	7.31854	7.83953	0.0515951	snRNA_Frozen_Mouse-2	VEC
CACTAAGGTTGTTGCA-TEW__02ff09__scNuc_Liver_Habib_Control	7.67879	8.27843	0.01651	snRNA_Frozen_Mouse-2	Hepatocytes
CACTGAAAGCGCCTCA-TEW__02ff09__scNuc_Liver_Habib_Control	6.93537	7.30519	0.0390047	snRNA_Frozen_Mouse-2	LSEC
CACTGAAAGTTCATGC-TEW__02ff09__scNuc_Liver_Habib_Control	7.53796	8.08641	0.024623	snRNA_Frozen_Mouse-2	Hepatocytes
CACTGAACATCCTATT-TEW__02ff09__scNuc_Liver_Habib_Control	6.81235	7.18539	0.0325758	snRNA_Frozen_Mouse-2	HSC
CACTGAAGTCTGTCAA-TEW__02ff09__scNuc_Liver_Habib_Control	6.51619	6.8742	0.0610134	snRNA_Frozen_Mouse-2	B_cell
CACTGAAGTGGGTATG-TEW__02ff09__scNuc_Liver_Habib_Control	7.69803	8.24748	0.0144054	snRNA_Frozen_Mouse-2	Hepatocytes
CACTGAATCAAAGAAC-TEW__02ff09__scNuc_Liver_Habib_Control	7.51589	8.04911	0.0166134	snRNA_Frozen_Mouse-2	Hepatocytes
CACTGGGAGAACAAGG-TEW__02ff09__scNuc_Liver_Habib_Control	7.9452	8.67676	0.0177323	snRNA_Frozen_Mouse-2	Hepatocytes
CACTGGGAGCTGACTT-TEW__02ff09__scNuc_Liver_Habib_Control	7.75276	8.38708	0.0164046	snRNA_Frozen_Mouse-2	Hepatocytes
CACTGGGAGTCATTGC-TEW__02ff09__scNuc_Liver_Habib_Control	7.8332	8.52794	0.00791609	snRNA_Frozen_Mouse-2	Hepatocytes
CACTGGGCACACGGTC-TEW__02ff09__scNuc_Liver_Habib_Control	8.45148	9.60171	0.00642239	snRNA_Frozen_Mouse-2	Hepatocytes
CACTGGGTCCGTACGG-TEW__02ff09__scNuc_Liver_Habib_Control	7.48324	8.0097	0.0156198	snRNA_Frozen_Mouse-2	Hepatocytes
CACTGTCAGCGACCCT-TEW__02ff09__scNuc_Liver_Habib_Control	7.98344	8.74608	0.0125676	snRNA_Frozen_Mouse-2	Hepatocytes
CACTGTCCACAGAGCA-TEW__02ff09__scNuc_Liver_Habib_Control	6.88857	7.26753	0.0530356	snRNA_Frozen_Mouse-2	LSEC
CACTGTCCACGTCTCT-TEW__02ff09__scNuc_Liver_Habib_Control	7.06305	7.45703	0.0340647	snRNA_Frozen_Mouse-2	LSEC
CACTGTCGTAACCAGG-TEW__02ff09__scNuc_Liver_Habib_Control	7.40428	7.89208	0.0175701	snRNA_Frozen_Mouse-2	Hepatocytes
CACTTCGAGAAACTCA-TEW__02ff09__scNuc_Liver_Habib_Control	7.12287	7.53048	0.050911	snRNA_Frozen_Mouse-2	VEC
CACTTCGAGGCAGTCA-TEW__02ff09__scNuc_Liver_Habib_Control	7.83992	8.52437	0.00893744	snRNA_Frozen_Mouse-2	Hepatocytes
CACTTCGCAAACCATC-TEW__02ff09__scNuc_Liver_Habib_Control	8.07403	8.92092	0.010016	snRNA_Frozen_Mouse-2	Hepatocytes
CACTTCGCAGTTAAAG-TEW__02ff09__scNuc_Liver_Habib_Control	7.9848	8.76124	0.0133208	snRNA_Frozen_Mouse-2	Hepatocytes
CACTTCGGTCCGAAGA-TEW__02ff09__scNuc_Liver_Habib_Control	8.10621	9.00258	0.0102166	snRNA_Frozen_Mouse-2	Hepatocytes
CACTTCGGTTCAAAGA-TEW__02ff09__scNuc_Liver_Habib_Control	6.46925	6.83733	0.0805585	snRNA_Frozen_Mouse-2	T_cell
CACTTCGGTTGTAAAG-TEW__02ff09__scNuc_Liver_Habib_Control	8.03528	8.80567	0.0110911	snRNA_Frozen_Mouse-2	Hepatocytes
CACTTCGTCATTCACT-TEW__02ff09__scNuc_Liver_Habib_Control	7.81278	8.43359	0.0121792	snRNA_Frozen_Mouse-2	Hepatocytes
CACTTCGTCTTAGTTC-TEW__02ff09__scNuc_Liver_Habib_Control	6.91374	7.29709	0.0447154	snRNA_Frozen_Mouse-2	LSEC
CAGAGCCCATTGAAAG-TEW__02ff09__scNuc_Liver_Habib_Control	6.94409	7.29845	0.0243737	snRNA_Frozen_Mouse-2	LSEC
CAGAGCCTCAATGTCG-TEW__02ff09__scNuc_Liver_Habib_Control	6.41836	6.74759	0.06698	snRNA_Frozen_Mouse-2	LSEC
CAGATACAGGTGCATG-TEW__02ff09__scNuc_Liver_Habib_Control	7.93164	8.63213	0.012656	snRNA_Frozen_Mouse-2	Hepatocytes
CAGATACAGTTGCCTA-TEW__02ff09__scNuc_Liver_Habib_Control	8.19063	9.11295	0.0160899	snRNA_Frozen_Mouse-2	Hepatocytes
CAGATACCACACACGC-TEW__02ff09__scNuc_Liver_Habib_Control	6.36647	6.61473	0.0469799	snRNA_Frozen_Mouse-2	LSEC
CAGATACCAGGACTAG-TEW__02ff09__scNuc_Liver_Habib_Control	7.9363	8.68761	0.023448	snRNA_Frozen_Mouse-2	Hepatocytes
CAGATACCAGGTTACT-TEW__02ff09__scNuc_Liver_Habib_Control	7.19293	7.71423	0.0267499	snRNA_Frozen_Mouse-2	cDC
CAGATACGTGTGGACA-TEW__02ff09__scNuc_Liver_Habib_Control	7.17778	7.57302	0.0236626	snRNA_Frozen_Mouse-2	Hepatocytes
CAGATACGTTCGTTCC-TEW__02ff09__scNuc_Liver_Habib_Control	7.0579	7.47704	0.0594228	snRNA_Frozen_Mouse-2	T_cell
CAGATACGTTCTTCAT-TEW__02ff09__scNuc_Liver_Habib_Control	7.72842	8.34522	0.0199525	snRNA_Frozen_Mouse-2	Hepatocytes
CAGATACGTTTATGCG-TEW__02ff09__scNuc_Liver_Habib_Control	8.15909	8.97386	0.010261	snRNA_Frozen_Mouse-2	MSC
CAGATCACATAAGATG-TEW__02ff09__scNuc_Liver_Habib_Control	6.99577	7.40367	0.0450945	snRNA_Frozen_Mouse-2	LSEC
CAGATCAGTGATACCT-TEW__02ff09__scNuc_Liver_Habib_Control	6.87523	7.22111	0.0365764	snRNA_Frozen_Mouse-2	Kupffer
CAGATCAGTTGTATGC-TEW__02ff09__scNuc_Liver_Habib_Control	7.83241	8.57244	0.0115443	snRNA_Frozen_Mouse-2	Hepatocytes
CAGATCATCACCACAA-TEW__02ff09__scNuc_Liver_Habib_Control	7.28001	7.70526	0.0301938	snRNA_Frozen_Mouse-2	LSEC
CAGATCATCCAATCTT-TEW__02ff09__scNuc_Liver_Habib_Control	7.69074	8.3082	0.0120809	snRNA_Frozen_Mouse-2	Hepatocytes
CAGATCATCGCAATGT-TEW__02ff09__scNuc_Liver_Habib_Control	7.61184	8.21012	0.0301877	snRNA_Frozen_Mouse-2	Hepatocytes
CAGATTGAGCTTCGTA-TEW__02ff09__scNuc_Liver_Habib_Control	7.68891	8.29754	0.0119611	snRNA_Frozen_Mouse-2	Hepatocytes
CAGCAATAGAAACACT-TEW__02ff09__scNuc_Liver_Habib_Control	7.68386	8.29978	0.0176441	snRNA_Frozen_Mouse-2	Hepatocytes
CAGCAATAGGCTATCT-TEW__02ff09__scNuc_Liver_Habib_Control	7.32975	7.81923	0.0301568	snRNA_Frozen_Mouse-2	VEC
CAGCAATCATGATAGA-TEW__02ff09__scNuc_Liver_Habib_Control	7.33498	7.80751	0.0276648	snRNA_Frozen_Mouse-2	Kupffer
CAGCAATGTAGGTACG-TEW__02ff09__scNuc_Liver_Habib_Control	6.56386	6.87833	0.0371134	snRNA_Frozen_Mouse-2	HSC
CAGCAATGTGACAGCA-TEW__02ff09__scNuc_Liver_Habib_Control	8.26565	9.22207	0.0160095	snRNA_Frozen_Mouse-2	Hepatocytes
CAGCAATGTTGGCCTG-TEW__02ff09__scNuc_Liver_Habib_Control	7.09755	7.5725	0.0385802	snRNA_Frozen_Mouse-2	BEC
CAGCAATTCAACCTCC-TEW__02ff09__scNuc_Liver_Habib_Control	8.17075	9.03908	0.0121054	snRNA_Frozen_Mouse-2	Hepatocytes
CAGCAATTCAGGACAG-TEW__02ff09__scNuc_Liver_Habib_Control	8.26023	9.25196	0.00613909	snRNA_Frozen_Mouse-2	Hepatocytes
CAGCACGCAGCGAACA-TEW__02ff09__scNuc_Liver_Habib_Control	6.88959	7.26822	0.0404745	snRNA_Frozen_Mouse-2	LSEC
CAGCACGGTAGAGTTA-TEW__02ff09__scNuc_Liver_Habib_Control	6.86171	7.30653	0.0597717	snRNA_Frozen_Mouse-2	HSC
CAGCAGCAGTGGCGAT-TEW__02ff09__scNuc_Liver_Habib_Control	7.80995	8.43251	0.018067	snRNA_Frozen_Mouse-2	Hepatocytes
CAGCAGCAGTTACGTC-TEW__02ff09__scNuc_Liver_Habib_Control	7.82963	8.50045	0.0115948	snRNA_Frozen_Mouse-2	Hepatocytes
CAGCAGCGTCAACCTA-TEW__02ff09__scNuc_Liver_Habib_Control	8.04045	8.82468	0.00838359	snRNA_Frozen_Mouse-2	Hepatocytes
CAGCCAGCAGAATCGG-TEW__02ff09__scNuc_Liver_Habib_Control	6.61874	7.01302	0.0657066	snRNA_Frozen_Mouse-2	HSC
CAGCCAGGTCAACCTA-TEW__02ff09__scNuc_Liver_Habib_Control	6.80239	7.15618	0.0444965	snRNA_Frozen_Mouse-2	LSEC
CAGCCAGGTTAAGGAT-TEW__02ff09__scNuc_Liver_Habib_Control	7.67276	8.24696	0.0107442	snRNA_Frozen_Mouse-2	Hepatocytes
CAGCCAGTCTCACTCG-TEW__02ff09__scNuc_Liver_Habib_Control	7.69394	8.30251	0.0148773	snRNA_Frozen_Mouse-2	Hepatocytes
CAGCGTGAGAAACTAC-TEW__02ff09__scNuc_Liver_Habib_Control	7.75748	8.42595	0.014245	snRNA_Frozen_Mouse-2	Hepatocytes
CAGCGTGAGTAGGGTC-TEW__02ff09__scNuc_Liver_Habib_Control	7.66716	8.25114	0.0146138	snRNA_Frozen_Mouse-2	Hepatocytes
CAGCGTGAGTCTTCCC-TEW__02ff09__scNuc_Liver_Habib_Control	7.85322	8.53326	0.020862	snRNA_Frozen_Mouse-2	Hepatocytes
CAGCGTGCAGCGGTCT-TEW__02ff09__scNuc_Liver_Habib_Control	7.46221	7.93344	0.027967	snRNA_Frozen_Mouse-2	LSEC
CAGCGTGTCAGTGTGT-TEW__02ff09__scNuc_Liver_Habib_Control	6.68586	7.14125	0.0601742	snRNA_Frozen_Mouse-2	pDC
CAGGCCAAGAGTACCG-TEW__02ff09__scNuc_Liver_Habib_Control	7.27863	7.80057	0.0470925	snRNA_Frozen_Mouse-2	LSEC
CAGGCCAAGCCTTTCC-TEW__02ff09__scNuc_Liver_Habib_Control	8.45872	9.67433	0.00484094	snRNA_Frozen_Mouse-2	Hepatocytes
CAGGCCAAGGGCTTCC-TEW__02ff09__scNuc_Liver_Habib_Control	6.83841	7.24779	0.0475177	snRNA_Frozen_Mouse-2	HSC
CAGGCCACAACAAAGT-TEW__02ff09__scNuc_Liver_Habib_Control	8.09743	8.92612	0.00744186	snRNA_Frozen_Mouse-2	Hepatocytes
CAGGCCACAAGCTCTA-TEW__02ff09__scNuc_Liver_Habib_Control	7.16162	7.62511	0.043457	snRNA_Frozen_Mouse-2	LSEC
CAGGCCACAATGGCAG-TEW__02ff09__scNuc_Liver_Habib_Control	7.59237	8.15018	0.0144383	snRNA_Frozen_Mouse-2	Hepatocytes
CAGGCCACACAGCCTG-TEW__02ff09__scNuc_Liver_Habib_Control	7.20117	7.65112	0.043747	snRNA_Frozen_Mouse-2	LSEC
CAGGCCAGTAGGTCAG-TEW__02ff09__scNuc_Liver_Habib_Control	7.9505	8.75132	0.0121835	snRNA_Frozen_Mouse-2	Hepatocytes
CAGGCCAGTTCGGCTG-TEW__02ff09__scNuc_Liver_Habib_Control	7.96032	8.66544	0.0151776	snRNA_Frozen_Mouse-2	Hepatocytes
CAGGCCAGTTCTCTAT-TEW__02ff09__scNuc_Liver_Habib_Control	8.03301	8.86376	0.0115983	snRNA_Frozen_Mouse-2	Hepatocytes
CAGGGCTGTGAAAGTT-TEW__02ff09__scNuc_Liver_Habib_Control	8.16764	8.90341	0.016037	snRNA_Frozen_Mouse-2	BEC
CAGGGCTGTTGTAGCT-TEW__02ff09__scNuc_Liver_Habib_Control	8.00503	8.72988	0.0114794	snRNA_Frozen_Mouse-2	Hepatocytes
CAGGGCTTCAGAGCGA-TEW__02ff09__scNuc_Liver_Habib_Control	6.55108	6.89669	0.0607287	snRNA_Frozen_Mouse-2	LSEC
CAGGGCTTCATTACTC-TEW__02ff09__scNuc_Liver_Habib_Control	8.0542	8.88059	0.00875973	snRNA_Frozen_Mouse-2	Hepatocytes
CAGGTATAGTCATGGG-TEW__02ff09__scNuc_Liver_Habib_Control	6.62539	6.96508	0.0652174	snRNA_Frozen_Mouse-2	LSEC
CAGGTATCACATGTTG-TEW__02ff09__scNuc_Liver_Habib_Control	6.8977	7.28756	0.0560109	snRNA_Frozen_Mouse-2	VEC
CAGGTATCAGAGCGTA-TEW__02ff09__scNuc_Liver_Habib_Control	7.41397	7.87588	0.0132979	snRNA_Frozen_Mouse-2	Hepatocytes
CAGGTATCATAGAAAC-TEW__02ff09__scNuc_Liver_Habib_Control	7.89878	8.67539	0.0148566	snRNA_Frozen_Mouse-2	Hepatocytes
CAGGTATGTCAGGAGT-TEW__02ff09__scNuc_Liver_Habib_Control	7.86557	8.56979	0.0159393	snRNA_Frozen_Mouse-2	Hepatocytes
CAGTGCGAGCGAGGAG-TEW__02ff09__scNuc_Liver_Habib_Control	7.01302	7.43956	0.0422287	snRNA_Frozen_Mouse-2	BEC
CAGTGCGAGGACCCAA-TEW__02ff09__scNuc_Liver_Habib_Control	8.02191	8.80357	0.0144209	snRNA_Frozen_Mouse-2	Hepatocytes
CAGTGCGAGGCAGTCA-TEW__02ff09__scNuc_Liver_Habib_Control	6.47235	6.79234	0.0808081	snRNA_Frozen_Mouse-2	Kupffer
CAGTGCGCAACACGTT-TEW__02ff09__scNuc_Liver_Habib_Control	6.70808	7.04665	0.0592334	snRNA_Frozen_Mouse-2	LSEC
CAGTGCGCACACGCCA-TEW__02ff09__scNuc_Liver_Habib_Control	7.11151	7.58121	0.0352041	snRNA_Frozen_Mouse-2	HSC
CAGTGCGCACGTCATA-TEW__02ff09__scNuc_Liver_Habib_Control	7.60788	8.20931	0.0179641	snRNA_Frozen_Mouse-2	Hepatocytes
CAGTGCGGTGTCGATT-TEW__02ff09__scNuc_Liver_Habib_Control	7.42595	7.95402	0.0189607	snRNA_Frozen_Mouse-2	Hepatocytes
CAGTGCGGTTTCCATT-TEW__02ff09__scNuc_Liver_Habib_Control	8.26256	9.21244	0.00967871	snRNA_Frozen_Mouse-2	Hepatocytes
CAGTGCGTCACTGGTA-TEW__02ff09__scNuc_Liver_Habib_Control	7.34536	7.76811	0.0118493	snRNA_Frozen_Mouse-2	Hepatocytes
CAGTGCGTCATCGGGC-TEW__02ff09__scNuc_Liver_Habib_Control	6.47389	6.79571	0.0526316	snRNA_Frozen_Mouse-2	LSEC
CAGTTAGAGACTTCAC-TEW__02ff09__scNuc_Liver_Habib_Control	7.02287	7.47873	0.0361582	snRNA_Frozen_Mouse-2	HSC
CAGTTAGAGCGAGAAA-TEW__02ff09__scNuc_Liver_Habib_Control	7.7907	8.39299	0.0138134	snRNA_Frozen_Mouse-2	Hepatocytes
CAGTTAGGTACTGAGG-TEW__02ff09__scNuc_Liver_Habib_Control	7.3192	7.80873	0.0195043	snRNA_Frozen_Mouse-2	Hepatocytes
CAGTTAGTCGCTCTAC-TEW__02ff09__scNuc_Liver_Habib_Control	8.06432	8.87024	0.013206	snRNA_Frozen_Mouse-2	Hepatocytes
CAGTTAGTCGTAGGGA-TEW__02ff09__scNuc_Liver_Habib_Control	7.97143	8.70599	0.0149056	snRNA_Frozen_Mouse-2	Hepatocytes
CAGTTCCGTCCAAGAG-TEW__02ff09__scNuc_Liver_Habib_Control	6.99851	7.37776	0.045625	snRNA_Frozen_Mouse-2	Kupffer
CAGTTCCGTGGCTTGC-TEW__02ff09__scNuc_Liver_Habib_Control	6.75577	7.1317	0.0567546	snRNA_Frozen_Mouse-2	LSEC
CAGTTCCTCGCCAATA-TEW__02ff09__scNuc_Liver_Habib_Control	7.18841	7.62413	0.0337079	snRNA_Frozen_Mouse-2	LSEC
CATAAGCAGCTTCTAG-TEW__02ff09__scNuc_Liver_Habib_Control	6.92461	7.33759	0.0488281	snRNA_Frozen_Mouse-2	LSEC
CATAAGCCACAAAGCG-TEW__02ff09__scNuc_Liver_Habib_Control	7.83558	8.53405	0.0147522	snRNA_Frozen_Mouse-2	Hepatocytes
CATAAGCCACAAAGTA-TEW__02ff09__scNuc_Liver_Habib_Control	6.95081	7.40062	0.0397311	snRNA_Frozen_Mouse-2	HSC
CATAAGCCAGTGTATC-TEW__02ff09__scNuc_Liver_Habib_Control	6.43615	6.75926	0.0638792	snRNA_Frozen_Mouse-2	HSC
CATAAGCGTCTTACAG-TEW__02ff09__scNuc_Liver_Habib_Control	6.56244	6.96979	0.0517404	snRNA_Frozen_Mouse-2	HSC
CATAAGCTCCAACTGA-TEW__02ff09__scNuc_Liver_Habib_Control	8.05738	8.87347	0.0134416	snRNA_Frozen_Mouse-2	Hepatocytes
CATACAGAGGCTCAAG-TEW__02ff09__scNuc_Liver_Habib_Control	7.87017	8.58728	0.0124953	snRNA_Frozen_Mouse-2	Hepatocytes
CATACAGGTGAACCGA-TEW__02ff09__scNuc_Liver_Habib_Control	6.99851	7.33302	0.0346632	snRNA_Frozen_Mouse-2	Kupffer
CATACAGTCTAGCATG-TEW__02ff09__scNuc_Liver_Habib_Control	8.04238	8.85209	0.0103019	snRNA_Frozen_Mouse-2	Hepatocytes
CATACCCAGACTACCT-TEW__02ff09__scNuc_Liver_Habib_Control	6.98657	7.47136	0.0386803	snRNA_Frozen_Mouse-2	HSC
CATACCCCAGTTGAAA-TEW__02ff09__scNuc_Liver_Habib_Control	6.88244	7.26822	0.0481507	snRNA_Frozen_Mouse-2	Kupffer
CATACCCGTATGACAA-TEW__02ff09__scNuc_Liver_Habib_Control	7.48381	8.05548	0.0231746	snRNA_Frozen_Mouse-2	Hepatocytes
CATACTTCAAAGGATT-TEW__02ff09__scNuc_Liver_Habib_Control	6.76504	7.1507	0.0415686	snRNA_Frozen_Mouse-2	B_cell
CATACTTCACATACGT-TEW__02ff09__scNuc_Liver_Habib_Control	7.82445	8.5033	0.0160243	snRNA_Frozen_Mouse-2	Hepatocytes
CATACTTCAGCGTGCT-TEW__02ff09__scNuc_Liver_Habib_Control	8.00001	8.73777	0.0105871	snRNA_Frozen_Mouse-2	Hepatocytes
CATACTTCAGCTATAC-TEW__02ff09__scNuc_Liver_Habib_Control	7.77191	8.46231	0.0171139	snRNA_Frozen_Mouse-2	Hepatocytes
CATACTTGTAGCGCCT-TEW__02ff09__scNuc_Liver_Habib_Control	7.48997	8.01895	0.0194143	snRNA_Frozen_Mouse-2	Hepatocytes
CATACTTGTAGGTAGC-TEW__02ff09__scNuc_Liver_Habib_Control	6.81454	7.1317	0.0392	snRNA_Frozen_Mouse-2	LSEC
CATACTTGTAGGTTTC-TEW__02ff09__scNuc_Liver_Habib_Control	6.7901	7.10332	0.0329218	snRNA_Frozen_Mouse-2	Kupffer
CATACTTTCTCAGTCC-TEW__02ff09__scNuc_Liver_Habib_Control	8.02388	8.86517	0.00932072	snRNA_Frozen_Mouse-2	Hepatocytes
CATACTTTCTTTCTAG-TEW__02ff09__scNuc_Liver_Habib_Control	7.94023	8.68609	0.0113137	snRNA_Frozen_Mouse-2	Hepatocytes
CATAGACAGCATCCCG-TEW__02ff09__scNuc_Liver_Habib_Control	6.57368	6.94601	0.0587669	snRNA_Frozen_Mouse-2	LSEC
CATAGACGTCACCCTT-TEW__02ff09__scNuc_Liver_Habib_Control	6.87936	7.2428	0.0508232	snRNA_Frozen_Mouse-2	LSEC
CATAGACTCATAGCAC-TEW__02ff09__scNuc_Liver_Habib_Control	7.91899	8.66579	0.0120669	snRNA_Frozen_Mouse-2	Hepatocytes
CATCAAGAGAGCTTTC-TEW__02ff09__scNuc_Liver_Habib_Control	6.86797	7.27794	0.0539046	snRNA_Frozen_Mouse-2	LSEC
CATCAAGAGCCTGTGC-TEW__02ff09__scNuc_Liver_Habib_Control	6.76388	7.09672	0.044702	snRNA_Frozen_Mouse-2	LSEC
CATCAAGAGTCTGGAG-TEW__02ff09__scNuc_Liver_Habib_Control	6.88551	7.48661	0.0571749	snRNA_Frozen_Mouse-2	LSEC
CATCAAGCAACTACGT-TEW__02ff09__scNuc_Liver_Habib_Control	7.02643	7.52078	0.0639566	snRNA_Frozen_Mouse-2	Kupffer
CATCAAGCAATCGCAT-TEW__02ff09__scNuc_Liver_Habib_Control	8.09224	8.94481	0.0113459	snRNA_Frozen_Mouse-2	Hepatocytes
CATCAAGCATCGCCTT-TEW__02ff09__scNuc_Liver_Habib_Control	7.91899	8.64506	0.0126738	snRNA_Frozen_Mouse-2	Hepatocytes
CATCAAGGTACCTTCC-TEW__02ff09__scNuc_Liver_Habib_Control	7.52348	8.00136	0.0247906	snRNA_Frozen_Mouse-2	Kupffer
CATCAAGGTCTCCTGT-TEW__02ff09__scNuc_Liver_Habib_Control	6.91572	7.27379	0.0388619	snRNA_Frozen_Mouse-2	LSEC
CATCAAGGTGCATGAG-TEW__02ff09__scNuc_Liver_Habib_Control	6.6995	7.07242	0.0373514	snRNA_Frozen_Mouse-2	LSEC
CATCAAGGTTGCTGAT-TEW__02ff09__scNuc_Liver_Habib_Control	7.94094	8.67505	0.0184489	snRNA_Frozen_Mouse-2	Hepatocytes
CATCAAGTCATTCGGA-TEW__02ff09__scNuc_Liver_Habib_Control	7.91936	8.63231	0.0130125	snRNA_Frozen_Mouse-2	Hepatocytes
CATCCACAGCCGTAAG-TEW__02ff09__scNuc_Liver_Habib_Control	8.27563	9.3174	0.00925344	snRNA_Frozen_Mouse-2	Hepatocytes
CATCCACCAATAACGA-TEW__02ff09__scNuc_Liver_Habib_Control	8.06621	8.88336	0.00887164	snRNA_Frozen_Mouse-2	Hepatocytes
CATCCACCACAGCCTG-TEW__02ff09__scNuc_Liver_Habib_Control	7.24137	7.7803	0.0317726	snRNA_Frozen_Mouse-2	HSC
CATCCACGTCACGTGC-TEW__02ff09__scNuc_Liver_Habib_Control	7.8755	8.55043	0.0154799	snRNA_Frozen_Mouse-2	Hepatocytes
CATCCACTCGAATCCA-TEW__02ff09__scNuc_Liver_Habib_Control	7.17625	7.76302	0.0624734	snRNA_Frozen_Mouse-2	T_cell
CATCCACTCTGCGAGC-TEW__02ff09__scNuc_Liver_Habib_Control	7.54697	8.06369	0.0176322	snRNA_Frozen_Mouse-2	Hepatocytes
CATCCCAAGCCTCATA-TEW__02ff09__scNuc_Liver_Habib_Control	7.54274	8.128	0.0112094	snRNA_Frozen_Mouse-2	Hepatocytes
CATCCCAAGGGAGGTG-TEW__02ff09__scNuc_Liver_Habib_Control	6.96508	7.43485	0.0667454	snRNA_Frozen_Mouse-2	LSEC
CATCCCACAATCGCAT-TEW__02ff09__scNuc_Liver_Habib_Control	7.17931	7.5868	0.035515	snRNA_Frozen_Mouse-2	LSEC
CATCCCACACGATTCA-TEW__02ff09__scNuc_Liver_Habib_Control	7.21303	7.6382	0.0231214	snRNA_Frozen_Mouse-2	LSEC
CATCCCACAGCACCCA-TEW__02ff09__scNuc_Liver_Habib_Control	7.82365	8.5035	0.0143987	snRNA_Frozen_Mouse-2	Hepatocytes
CATCCCACATCGTGGC-TEW__02ff09__scNuc_Liver_Habib_Control	6.58064	6.9344	0.0594542	snRNA_Frozen_Mouse-2	LSEC
CATCCCAGTGGCTAGA-TEW__02ff09__scNuc_Liver_Habib_Control	7.86902	8.57471	0.0137762	snRNA_Frozen_Mouse-2	Hepatocytes
CATCCCAGTGTCCCTT-TEW__02ff09__scNuc_Liver_Habib_Control	7.81521	8.48591	0.0125851	snRNA_Frozen_Mouse-2	Hepatocytes
CATCCCAGTTTAGACC-TEW__02ff09__scNuc_Liver_Habib_Control	7.65492	8.3114	0.0157287	snRNA_Frozen_Mouse-2	Hepatocytes
CATCCGTAGAAGAGCA-TEW__02ff09__scNuc_Liver_Habib_Control	6.72263	7.05704	0.0586207	snRNA_Frozen_Mouse-2	LSEC
CATCCGTAGTCTGCGC-TEW__02ff09__scNuc_Liver_Habib_Control	7.4725	8.01434	0.026133	snRNA_Frozen_Mouse-2	Hepatocytes
CATCCGTCAAGACGAC-TEW__02ff09__scNuc_Liver_Habib_Control	8.10168	8.97335	0.0125491	snRNA_Frozen_Mouse-2	Hepatocytes
CATCCGTCAAGACTGG-TEW__02ff09__scNuc_Liver_Habib_Control	7.21744	7.724	0.0282311	snRNA_Frozen_Mouse-2	MSC
CATCCGTCAGCGTTTA-TEW__02ff09__scNuc_Liver_Habib_Control	8.30623	9.24956	0.00970967	snRNA_Frozen_Mouse-2	VEC
CATCCGTCATACACCA-TEW__02ff09__scNuc_Liver_Habib_Control	7.1107	7.56372	0.0311526	snRNA_Frozen_Mouse-2	HSC
CATCCGTCATTCCTCG-TEW__02ff09__scNuc_Liver_Habib_Control	7.83201	8.42376	0.00988142	snRNA_Frozen_Mouse-2	BEC
CATCCGTGTATGAGCG-TEW__02ff09__scNuc_Liver_Habib_Control	7.40428	7.92841	0.0244957	snRNA_Frozen_Mouse-2	Hepatocytes
CATCCGTTCGCTTAAG-TEW__02ff09__scNuc_Liver_Habib_Control	8.19644	9.09347	0.0293324	snRNA_Frozen_Mouse-2	T_cell
CATCCGTTCTGGCCAG-TEW__02ff09__scNuc_Liver_Habib_Control	6.72982	7.11233	0.0652529	snRNA_Frozen_Mouse-2	Kupffer
CATCGCTAGGTCGTCC-TEW__02ff09__scNuc_Liver_Habib_Control	7.81157	8.45191	0.016012	snRNA_Frozen_Mouse-2	Hepatocytes
CATCGCTCATCTCGTC-TEW__02ff09__scNuc_Liver_Habib_Control	6.88857	7.33694	0.0384365	snRNA_Frozen_Mouse-2	HSC
CATCGCTGTAGATCGG-TEW__02ff09__scNuc_Liver_Habib_Control	6.4677	6.80461	0.063263	snRNA_Frozen_Mouse-2	VEC
CATCGCTGTTGTATGC-TEW__02ff09__scNuc_Liver_Habib_Control	7.83122	8.52417	0.0178749	snRNA_Frozen_Mouse-2	Hepatocytes
CATCGCTTCGAGCCAC-TEW__02ff09__scNuc_Liver_Habib_Control	8.1522	9.00945	0.0136936	snRNA_Frozen_Mouse-2	Hepatocytes
CATCGTCAGCACCCAC-TEW__02ff09__scNuc_Liver_Habib_Control	6.74052	7.11721	0.0568182	snRNA_Frozen_Mouse-2	LSEC
CATCGTCCAAACGGCA-TEW__02ff09__scNuc_Liver_Habib_Control	8.05261	8.90896	0.00838178	snRNA_Frozen_Mouse-2	Hepatocytes
CATCGTCCAAAGGTTA-TEW__02ff09__scNuc_Liver_Habib_Control	7.96659	8.72956	0.0105127	snRNA_Frozen_Mouse-2	Hepatocytes
CATCGTCCATGAGAAT-TEW__02ff09__scNuc_Liver_Habib_Control	7.92841	8.61957	0.0124481	snRNA_Frozen_Mouse-2	Hepatocytes
CATCGTCTCACATCAG-TEW__02ff09__scNuc_Liver_Habib_Control	7.53316	8.10107	0.0166768	snRNA_Frozen_Mouse-2	Hepatocytes
CATCGTCTCACTGGTA-TEW__02ff09__scNuc_Liver_Habib_Control	6.56808	6.8638	0.0407524	snRNA_Frozen_Mouse-2	LSEC
CATCGTCTCGTTAGAC-TEW__02ff09__scNuc_Liver_Habib_Control	6.79234	7.17089	0.0446154	snRNA_Frozen_Mouse-2	LSEC
CATGAGTCAAACGTGG-TEW__02ff09__scNuc_Liver_Habib_Control	7.71065	8.29004	0.0203313	snRNA_Frozen_Mouse-2	Hepatocytes
CATGAGTCAACAAGAT-TEW__02ff09__scNuc_Liver_Habib_Control	6.92264	7.29574	0.0461643	snRNA_Frozen_Mouse-2	LSEC
CATGAGTCAGAGATTA-TEW__02ff09__scNuc_Liver_Habib_Control	6.65929	7.02019	0.0465116	snRNA_Frozen_Mouse-2	HSC
CATGAGTCATTCATCT-TEW__02ff09__scNuc_Liver_Habib_Control	8.0265	8.82203	0.00929067	snRNA_Frozen_Mouse-2	Hepatocytes
CATGAGTGTTAGGCTT-TEW__02ff09__scNuc_Liver_Habib_Control	6.76273	7.13728	0.0421304	snRNA_Frozen_Mouse-2	HSC
CATGAGTTCCGTATGA-TEW__02ff09__scNuc_Liver_Habib_Control	7.77863	8.45766	0.0178268	snRNA_Frozen_Mouse-2	Hepatocytes
CATGCAACAAGCGCAA-TEW__02ff09__scNuc_Liver_Habib_Control	6.40688	6.62936	0.0357143	snRNA_Frozen_Mouse-2	LSEC
CATGCAAGTGAACGGT-TEW__02ff09__scNuc_Liver_Habib_Control	6.70686	7.08087	0.0479394	snRNA_Frozen_Mouse-2	HSC
CATGCAATCACCGCTT-TEW__02ff09__scNuc_Liver_Habib_Control	8.37494	9.47593	0.0141839	snRNA_Frozen_Mouse-2	Hepatocytes
CATGCAATCATACGAC-TEW__02ff09__scNuc_Liver_Habib_Control	7.68891	8.30918	0.0238916	snRNA_Frozen_Mouse-2	Hepatocytes
CATGCAATCCATCGTC-TEW__02ff09__scNuc_Liver_Habib_Control	7.5984	8.19919	0.0217093	snRNA_Frozen_Mouse-2	Hepatocytes
CATGCCTCAAGCCATT-TEW__02ff09__scNuc_Liver_Habib_Control	7.15305	7.61085	0.0514851	snRNA_Frozen_Mouse-2	LSEC
CATGCGGAGCTTCGTA-TEW__02ff09__scNuc_Liver_Habib_Control	8.13915	9.02172	0.0086925	snRNA_Frozen_Mouse-2	Hepatocytes
CATGCGGGTCGTGGTC-TEW__02ff09__scNuc_Liver_Habib_Control	7.80384	8.44913	0.0111349	snRNA_Frozen_Mouse-2	Hepatocytes
CATGCGGGTCTCTCTG-TEW__02ff09__scNuc_Liver_Habib_Control	6.44413	6.76041	0.0765661	snRNA_Frozen_Mouse-2	T_cell
CATGCGGGTGAATGAT-TEW__02ff09__scNuc_Liver_Habib_Control	6.85118	7.21377	0.045689	snRNA_Frozen_Mouse-2	LSEC
CATGCTCCAAGCTCTA-TEW__02ff09__scNuc_Liver_Habib_Control	6.91672	7.34278	0.0569948	snRNA_Frozen_Mouse-2	LSEC
CATGCTCCACCAACAT-TEW__02ff09__scNuc_Liver_Habib_Control	7.81238	8.45532	0.0153224	snRNA_Frozen_Mouse-2	Hepatocytes
CATGCTCCATCCGAAT-TEW__02ff09__scNuc_Liver_Habib_Control	8.04879	8.84736	0.00819319	snRNA_Frozen_Mouse-2	Hepatocytes
CATGCTCGTACTGGGA-TEW__02ff09__scNuc_Liver_Habib_Control	8.28349	9.21851	0.0118032	snRNA_Frozen_Mouse-2	Hepatocytes
CATGCTCGTCCTACGG-TEW__02ff09__scNuc_Liver_Habib_Control	7.88871	8.53582	0.0111874	snRNA_Frozen_Mouse-2	Hepatocytes
CATGCTCTCATGCCCT-TEW__02ff09__scNuc_Liver_Habib_Control	7.75833	8.40849	0.0169454	snRNA_Frozen_Mouse-2	Hepatocytes
CATGGATCAGAATTCC-TEW__02ff09__scNuc_Liver_Habib_Control	7.51534	8.0523	0.0120981	snRNA_Frozen_Mouse-2	Hepatocytes
CATGGTACAAGAGGTC-TEW__02ff09__scNuc_Liver_Habib_Control	8.34165	9.21761	0.0101241	snRNA_Frozen_Mouse-2	Kupffer
CATGGTAGTATTCCTT-TEW__02ff09__scNuc_Liver_Habib_Control	6.86901	7.30787	0.0576794	snRNA_Frozen_Mouse-2	BEC
CATGGTAGTCGCACGT-TEW__02ff09__scNuc_Liver_Habib_Control	6.43615	6.7178	0.0653753	snRNA_Frozen_Mouse-2	cDC
CATGGTAGTCTCACAA-TEW__02ff09__scNuc_Liver_Habib_Control	7.44132	7.93523	0.0254116	snRNA_Frozen_Mouse-2	Hepatocytes
CATGGTAGTGCCTATA-TEW__02ff09__scNuc_Liver_Habib_Control	7.80954	8.47783	0.00998544	snRNA_Frozen_Mouse-2	Hepatocytes
CATGGTATCATCAGTG-TEW__02ff09__scNuc_Liver_Habib_Control	7.91717	8.6145	0.00980036	snRNA_Frozen_Mouse-2	Hepatocytes
CATGGTATCGTCGATA-TEW__02ff09__scNuc_Liver_Habib_Control	7.77402	8.4826	0.015942	snRNA_Frozen_Mouse-2	Hepatocytes
CATTCATAGGTCGTGA-TEW__02ff09__scNuc_Liver_Habib_Control	6.75809	7.10168	0.0395387	snRNA_Frozen_Mouse-2	LSEC
CATTCATAGTAAGGGA-TEW__02ff09__scNuc_Liver_Habib_Control	7.02909	7.42058	0.0419162	snRNA_Frozen_Mouse-2	LSEC
CATTCATCATACTGTG-TEW__02ff09__scNuc_Liver_Habib_Control	7.3518	8.06149	0.0643736	snRNA_Frozen_Mouse-2	MSC
CATTCATTCTCTAAGG-TEW__02ff09__scNuc_Liver_Habib_Control	7.92696	8.63923	0.0109773	snRNA_Frozen_Mouse-2	Hepatocytes
CATTCCGAGCGAGTAC-TEW__02ff09__scNuc_Liver_Habib_Control	6.7511	7.14992	0.0549882	snRNA_Frozen_Mouse-2	HSC
CATTCCGGTTGCCGCA-TEW__02ff09__scNuc_Liver_Habib_Control	7.59136	8.20056	0.0219539	snRNA_Frozen_Mouse-2	Hepatocytes
CATTCCGTCACGGTCG-TEW__02ff09__scNuc_Liver_Habib_Control	7.03086	7.44892	0.0454281	snRNA_Frozen_Mouse-2	Kupffer
CATTCCGTCTATCGCC-TEW__02ff09__scNuc_Liver_Habib_Control	7.26333	7.72577	0.0282561	snRNA_Frozen_Mouse-2	Hepatocytes
CATTCCGTCTCGTGGG-TEW__02ff09__scNuc_Liver_Habib_Control	8.13535	9.00577	0.0121457	snRNA_Frozen_Mouse-2	Hepatocytes
CATTGAGCACGCCACA-TEW__02ff09__scNuc_Liver_Habib_Control	6.98564	7.36581	0.0474684	snRNA_Frozen_Mouse-2	LSEC
CATTGAGGTAGTTAGA-TEW__02ff09__scNuc_Liver_Habib_Control	6.8773	7.20934	0.0392012	snRNA_Frozen_Mouse-2	Kupffer
CATTGAGGTATCCTTT-TEW__02ff09__scNuc_Liver_Habib_Control	6.52942	6.83948	0.0492505	snRNA_Frozen_Mouse-2	T_cell
CATTGAGGTCGCACGT-TEW__02ff09__scNuc_Liver_Habib_Control	7.09257	7.4742	0.0448354	snRNA_Frozen_Mouse-2	Kupffer
CATTGAGTCTAGACAC-TEW__02ff09__scNuc_Liver_Habib_Control	7.60887	8.20876	0.0149741	snRNA_Frozen_Mouse-2	Hepatocytes
CATTGCCTCTGAATCG-TEW__02ff09__scNuc_Liver_Habib_Control	7.33824	7.82644	0.0343313	snRNA_Frozen_Mouse-2	Kupffer
CATTGCCTCTGGCCAG-TEW__02ff09__scNuc_Liver_Habib_Control	6.95559	7.35436	0.0761356	snRNA_Frozen_Mouse-2	T_cell
CATTGTTTCTTACCAT-TEW__02ff09__scNuc_Liver_Habib_Control	7.20934	7.69074	0.036106	snRNA_Frozen_Mouse-2	HSC
CATTTCAAGAACTGAT-TEW__02ff09__scNuc_Liver_Habib_Control	6.48464	6.77422	0.0389016	snRNA_Frozen_Mouse-2	LSEC
CATTTCAAGTAGCAAT-TEW__02ff09__scNuc_Liver_Habib_Control	7.1301	7.69939	0.0842773	snRNA_Frozen_Mouse-2	LSEC
CATTTCACAGGCTTGC-TEW__02ff09__scNuc_Liver_Habib_Control	6.58755	6.87833	0.0536082	snRNA_Frozen_Mouse-2	LSEC
CATTTCAGTAACGGTG-TEW__02ff09__scNuc_Liver_Habib_Control	7.64108	8.23483	0.0212202	snRNA_Frozen_Mouse-2	Hepatocytes
CATTTCAGTCTGATAC-TEW__02ff09__scNuc_Liver_Habib_Control	8.14873	9.06439	0.00948854	snRNA_Frozen_Mouse-2	Hepatocytes
CATTTCAGTTAGCGGA-TEW__02ff09__scNuc_Liver_Habib_Control	6.81892	7.13728	0.0436855	snRNA_Frozen_Mouse-2	LSEC
CCAAGCGCAGGCGATA-TEW__02ff09__scNuc_Liver_Habib_Control	8.07714	8.90937	0.0118919	snRNA_Frozen_Mouse-2	Hepatocytes
CCAAGCGTCTAACACG-TEW__02ff09__scNuc_Liver_Habib_Control	6.74759	7.11964	0.0542071	snRNA_Frozen_Mouse-2	T_cell
CCAATGAGTAGCGATG-TEW__02ff09__scNuc_Liver_Habib_Control	7.06817	7.46221	0.046525	snRNA_Frozen_Mouse-2	Kupffer
CCAATGAGTCTGTGCG-TEW__02ff09__scNuc_Liver_Habib_Control	6.95368	7.3908	0.041358	snRNA_Frozen_Mouse-2	HSC
CCAATGAGTTCTCACC-TEW__02ff09__scNuc_Liver_Habib_Control	7.72356	8.37055	0.0173732	snRNA_Frozen_Mouse-2	Hepatocytes
CCAATGATCTGTTGGA-TEW__02ff09__scNuc_Liver_Habib_Control	7.34084	7.85787	0.0769826	snRNA_Frozen_Mouse-2	LSEC
CCAATTTAGGTCATCT-TEW__02ff09__scNuc_Liver_Habib_Control	7.73543	8.37494	0.00599631	snRNA_Frozen_Mouse-2	Hepatocytes
CCAATTTCAATCACGT-TEW__02ff09__scNuc_Liver_Habib_Control	6.93828	7.29438	0.0380435	snRNA_Frozen_Mouse-2	MSC
CCAATTTGTCGCACAC-TEW__02ff09__scNuc_Liver_Habib_Control	7.77191	8.43338	0.016315	snRNA_Frozen_Mouse-2	Hepatocytes
CCAATTTTCTCATGGA-TEW__02ff09__scNuc_Liver_Habib_Control	7.97865	8.705	0.0112676	snRNA_Frozen_Mouse-2	Hepatocytes
CCACAAACATATACCG-TEW__02ff09__scNuc_Liver_Habib_Control	8.01069	8.79073	0.010648	snRNA_Frozen_Mouse-2	Hepatocytes
CCACAAAGTCTGTCAA-TEW__02ff09__scNuc_Liver_Habib_Control	7.88796	8.58541	0.0198057	snRNA_Frozen_Mouse-2	Hepatocytes
CCACAAATCCCATACC-TEW__02ff09__scNuc_Liver_Habib_Control	7.97384	8.78217	0.0148841	snRNA_Frozen_Mouse-2	Hepatocytes
CCACACTCAGACCATT-TEW__02ff09__scNuc_Liver_Habib_Control	8.07869	8.92146	0.0118825	snRNA_Frozen_Mouse-2	Hepatocytes
CCACACTGTGGAGAAA-TEW__02ff09__scNuc_Liver_Habib_Control	7.96207	8.69951	0.0158333	snRNA_Frozen_Mouse-2	Hepatocytes
CCACCATAGACCAACG-TEW__02ff09__scNuc_Liver_Habib_Control	7.53583	8.1374	0.0207663	snRNA_Frozen_Mouse-2	Hepatocytes
CCACCATCATCGGCCA-TEW__02ff09__scNuc_Liver_Habib_Control	7.11151	7.51207	0.0213231	snRNA_Frozen_Mouse-2	Hepatocytes
CCACCATGTAACCCTA-TEW__02ff09__scNuc_Liver_Habib_Control	7.79893	8.4659	0.0101053	snRNA_Frozen_Mouse-2	Hepatocytes
CCACCATGTGCCGTTG-TEW__02ff09__scNuc_Liver_Habib_Control	6.92756	7.25912	0.0274455	snRNA_Frozen_Mouse-2	Kupffer
CCACCATGTGGTTTAC-TEW__02ff09__scNuc_Liver_Habib_Control	6.88244	7.33302	0.0405494	snRNA_Frozen_Mouse-2	HSC
CCACCATGTTTACGAC-TEW__02ff09__scNuc_Liver_Habib_Control	6.95177	7.29574	0.0440678	snRNA_Frozen_Mouse-2	LSEC
CCACGAGAGACTTCCA-TEW__02ff09__scNuc_Liver_Habib_Control	7.49109	8.04879	0.0175775	snRNA_Frozen_Mouse-2	Hepatocytes
CCACGAGAGGTGCCAA-TEW__02ff09__scNuc_Liver_Habib_Control	6.85751	7.23921	0.0452586	snRNA_Frozen_Mouse-2	HSC
CCACGAGAGTCGCTAT-TEW__02ff09__scNuc_Liver_Habib_Control	6.87523	7.18841	0.0445956	snRNA_Frozen_Mouse-2	Kupffer
CCACGAGCATGCCGGT-TEW__02ff09__scNuc_Liver_Habib_Control	6.87316	7.25347	0.0509554	snRNA_Frozen_Mouse-2	LSEC
CCACGAGGTAGCTAAA-TEW__02ff09__scNuc_Liver_Habib_Control	6.90274	7.29438	0.0583843	snRNA_Frozen_Mouse-2	B_cell
CCACGAGGTGGAGAAA-TEW__02ff09__scNuc_Liver_Habib_Control	6.73102	7.06647	0.0554135	snRNA_Frozen_Mouse-2	Fibroblast
CCACGAGTCGAGTGAG-TEW__02ff09__scNuc_Liver_Habib_Control	7.08087	7.44249	0.00996483	snRNA_Frozen_Mouse-2	Hepatocytes
CCACGAGTCGATCCAA-TEW__02ff09__scNuc_Liver_Habib_Control	7.01661	7.44015	0.0381904	snRNA_Frozen_Mouse-2	LSEC
CCACGAGTCTTACGTT-TEW__02ff09__scNuc_Liver_Habib_Control	7.07918	7.50659	0.0340472	snRNA_Frozen_Mouse-2	HSC
CCACGTTGTACCCACG-TEW__02ff09__scNuc_Liver_Habib_Control	6.66568	7.05272	0.0554113	snRNA_Frozen_Mouse-2	LSEC
CCACGTTGTATAATGG-TEW__02ff09__scNuc_Liver_Habib_Control	8.28071	9.29321	0.00782401	snRNA_Frozen_Mouse-2	Hepatocytes
CCACGTTGTCCTGGGT-TEW__02ff09__scNuc_Liver_Habib_Control	8.41494	9.53163	0.00485718	snRNA_Frozen_Mouse-2	Hepatocytes
CCACGTTTCCCTTGGT-TEW__02ff09__scNuc_Liver_Habib_Control	8.13094	9.04723	0.0123588	snRNA_Frozen_Mouse-2	Hepatocytes
CCACTTGCACTTCCTG-TEW__02ff09__scNuc_Liver_Habib_Control	7.8648	8.56522	0.00800457	snRNA_Frozen_Mouse-2	Hepatocytes
CCACTTGGTCTGCCTT-TEW__02ff09__scNuc_Liver_Habib_Control	7.03351	7.53903	0.0377258	snRNA_Frozen_Mouse-2	HSC
CCACTTGTCCGCGGAT-TEW__02ff09__scNuc_Liver_Habib_Control	7.32909	7.794	0.043299	snRNA_Frozen_Mouse-2	Kupffer
CCACTTGTCGAAATCC-TEW__02ff09__scNuc_Liver_Habib_Control	7.11558	7.5989	0.0576441	snRNA_Frozen_Mouse-2	BEC
CCACTTGTCTTGGATG-TEW__02ff09__scNuc_Liver_Habib_Control	6.95559	7.32053	0.0509934	snRNA_Frozen_Mouse-2	VEC
CCATAAGAGGTCACCC-TEW__02ff09__scNuc_Liver_Habib_Control	7.65917	8.24381	0.0110439	snRNA_Frozen_Mouse-2	Hepatocytes
CCATAAGAGTTACGAA-TEW__02ff09__scNuc_Liver_Habib_Control	7.89804	8.63782	0.0113475	snRNA_Frozen_Mouse-2	Hepatocytes
CCATAAGGTAGGTGCA-TEW__02ff09__scNuc_Liver_Habib_Control	6.74052	7.06305	0.0505137	snRNA_Frozen_Mouse-2	VEC
CCATAAGGTCCATACA-TEW__02ff09__scNuc_Liver_Habib_Control	6.72503	7.07157	0.0611725	snRNA_Frozen_Mouse-2	T_cell
CCATAAGTCGCGCCAA-TEW__02ff09__scNuc_Liver_Habib_Control	7.02019	7.44892	0.0465658	snRNA_Frozen_Mouse-2	VEC
CCATAAGTCTACTCAT-TEW__02ff09__scNuc_Liver_Habib_Control	7.9735	8.76826	0.0124456	snRNA_Frozen_Mouse-2	Hepatocytes
CCATCACCACACCTAA-TEW__02ff09__scNuc_Liver_Habib_Control	6.78784	7.18841	0.037037	snRNA_Frozen_Mouse-2	HSC
CCATCACGTCACTTAG-TEW__02ff09__scNuc_Liver_Habib_Control	8.20056	9.10665	0.00998336	snRNA_Frozen_Mouse-2	Hepatocytes
CCATCACGTTACGTAC-TEW__02ff09__scNuc_Liver_Habib_Control	6.86797	7.20415	0.0491071	snRNA_Frozen_Mouse-2	LSEC
CCATCACTCTACCAGA-TEW__02ff09__scNuc_Liver_Habib_Control	7.06476	7.43485	0.039528	snRNA_Frozen_Mouse-2	LSEC
CCCAACTCACTTCATT-TEW__02ff09__scNuc_Liver_Habib_Control	7.50163	8.02552	0.035983	snRNA_Frozen_Mouse-2	Kupffer
CCCAACTGTATCTCTT-TEW__02ff09__scNuc_Liver_Habib_Control	7.85554	8.53248	0.0145727	snRNA_Frozen_Mouse-2	Hepatocytes
CCCAACTTCAGTAGGG-TEW__02ff09__scNuc_Liver_Habib_Control	6.68336	7.06987	0.0714286	snRNA_Frozen_Mouse-2	T_cell
CCCATTGAGTAGACCG-TEW__02ff09__scNuc_Liver_Habib_Control	7.16549	7.55381	0.0324948	snRNA_Frozen_Mouse-2	Kupffer
CCCATTGAGTAGCTCT-TEW__02ff09__scNuc_Liver_Habib_Control	7.61085	8.22631	0.0139149	snRNA_Frozen_Mouse-2	Hepatocytes
CCCATTGAGTTACGGG-TEW__02ff09__scNuc_Liver_Habib_Control	6.88346	7.35308	0.0442024	snRNA_Frozen_Mouse-2	HSC
CCCATTGCATCAACCA-TEW__02ff09__scNuc_Liver_Habib_Control	7.15383	7.58223	0.0372069	snRNA_Frozen_Mouse-2	LSEC
CCCATTGGTACAGCGA-TEW__02ff09__scNuc_Liver_Habib_Control	7.09589	7.5984	0.058676	snRNA_Frozen_Mouse-2	HSC
CCCATTGTCAGTGGGA-TEW__02ff09__scNuc_Liver_Habib_Control	7.58172	8.13153	0.0126508	snRNA_Frozen_Mouse-2	Hepatocytes
CCCGAAGAGACTTCGT-TEW__02ff09__scNuc_Liver_Habib_Control	7.60489	8.14729	0.015919	snRNA_Frozen_Mouse-2	Hepatocytes
CCCGAAGAGCTCACTA-TEW__02ff09__scNuc_Liver_Habib_Control	7.41998	7.94626	0.0127434	snRNA_Frozen_Mouse-2	Hepatocytes
CCCGAAGCAAGAGTTA-TEW__02ff09__scNuc_Liver_Habib_Control	6.38856	6.66185	0.0614597	snRNA_Frozen_Mouse-2	LSEC
CCCGAAGCACGTGAGA-TEW__02ff09__scNuc_Liver_Habib_Control	7.14283	7.59287	0.0604839	snRNA_Frozen_Mouse-2	Kupffer
CCCGAAGGTCAATGGG-TEW__02ff09__scNuc_Liver_Habib_Control	7.64969	8.31017	0.0123001	snRNA_Frozen_Mouse-2	Hepatocytes
CCCGAAGTCATGGGAG-TEW__02ff09__scNuc_Liver_Habib_Control	8.128	8.93604	0.0101316	snRNA_Frozen_Mouse-2	Hepatocytes
CCCGAAGTCTCAACCC-TEW__02ff09__scNuc_Liver_Habib_Control	8.02027	8.77848	0.012785	snRNA_Frozen_Mouse-2	Hepatocytes
CCCGGAACACTTGTGA-TEW__02ff09__scNuc_Liver_Habib_Control	7.00033	7.38956	0.0407911	snRNA_Frozen_Mouse-2	LSEC
CCCGGAATCCAAGGGA-TEW__02ff09__scNuc_Liver_Habib_Control	7.73412	8.36823	0.0118412	snRNA_Frozen_Mouse-2	Hepatocytes
CCCTAACGTTTACCTT-TEW__02ff09__scNuc_Liver_Habib_Control	7.27725	7.73412	0.0415937	snRNA_Frozen_Mouse-2	Kupffer
CCCTAACTCTATCCAT-TEW__02ff09__scNuc_Liver_Habib_Control	8.19257	9.09167	0.0141876	snRNA_Frozen_Mouse-2	Hepatocytes
CCCTAACTCTCCCAAC-TEW__02ff09__scNuc_Liver_Habib_Control	6.99026	7.3994	0.0458996	snRNA_Frozen_Mouse-2	LSEC
CCCTCAAAGCACACCC-TEW__02ff09__scNuc_Liver_Habib_Control	8.20029	9.18256	0.0105891	snRNA_Frozen_Mouse-2	Hepatocytes
CCCTCAAAGTGTGTTC-TEW__02ff09__scNuc_Liver_Habib_Control	6.83841	7.20192	0.0514158	snRNA_Frozen_Mouse-2	LSEC
CCCTCAACAAGTGATA-TEW__02ff09__scNuc_Liver_Habib_Control	6.98657	7.42476	0.0429594	snRNA_Frozen_Mouse-2	HSC
CCCTCAACAGCCTACG-TEW__02ff09__scNuc_Liver_Habib_Control	7.67322	8.32215	0.0126428	snRNA_Frozen_Mouse-2	Hepatocytes
CCCTCAAGTGGTTTGT-TEW__02ff09__scNuc_Liver_Habib_Control	7.82923	8.50045	0.0150468	snRNA_Frozen_Mouse-2	Hepatocytes
CCCTCAATCACGGACC-TEW__02ff09__scNuc_Liver_Habib_Control	7.98922	8.80042	0.00994425	snRNA_Frozen_Mouse-2	Hepatocytes
CCCTCAATCACTTTGT-TEW__02ff09__scNuc_Liver_Habib_Control	7.43011	7.91425	0.00438757	snRNA_Frozen_Mouse-2	Hepatocytes
CCCTCTCAGCGCTGAA-TEW__02ff09__scNuc_Liver_Habib_Control	7.23056	7.66622	0.0463918	snRNA_Frozen_Mouse-2	LSEC
CCCTCTCAGGTTATAG-TEW__02ff09__scNuc_Liver_Habib_Control	7.51152	8.07028	0.0190804	snRNA_Frozen_Mouse-2	Hepatocytes
CCCTCTCAGTGAGGCT-TEW__02ff09__scNuc_Liver_Habib_Control	7.00125	7.4313	0.0473653	snRNA_Frozen_Mouse-2	LSEC
CCCTCTCCAAGAGGCT-TEW__02ff09__scNuc_Liver_Habib_Control	7.51969	8.01665	0.0174917	snRNA_Frozen_Mouse-2	Hepatocytes
CCCTCTCGTATCCCTC-TEW__02ff09__scNuc_Liver_Habib_Control	7.22257	7.67276	0.0260344	snRNA_Frozen_Mouse-2	BEC
CCCTCTCTCATCGTAG-TEW__02ff09__scNuc_Liver_Habib_Control	7.47647	8.00936	0.0242606	snRNA_Frozen_Mouse-2	Hepatocytes
CCCTCTCTCGTCAACA-TEW__02ff09__scNuc_Liver_Habib_Control	7.26962	7.68018	0.0318707	snRNA_Frozen_Mouse-2	Kupffer
CCCTCTCTCTAGGCCG-TEW__02ff09__scNuc_Liver_Habib_Control	7.19444	7.6353	0.0420493	snRNA_Frozen_Mouse-2	LSEC
CCCTGATCAAGAAATC-TEW__02ff09__scNuc_Liver_Habib_Control	6.93147	7.34019	0.0414776	snRNA_Frozen_Mouse-2	pDC
CCCTGATCACACCTTC-TEW__02ff09__scNuc_Liver_Habib_Control	8.35019	9.45454	0.00532665	snRNA_Frozen_Mouse-2	Hepatocytes
CCCTGATCACGTGAGA-TEW__02ff09__scNuc_Liver_Habib_Control	7.92371	8.65172	0.0113656	snRNA_Frozen_Mouse-2	Hepatocytes
CCCTGATGTAAGCTCT-TEW__02ff09__scNuc_Liver_Habib_Control	7.1333	7.57199	0.0334534	snRNA_Frozen_Mouse-2	Kupffer
CCCTGATGTTCGGTTA-TEW__02ff09__scNuc_Liver_Habib_Control	8.01764	8.81269	0.010119	snRNA_Frozen_Mouse-2	Hepatocytes
CCCTGATTCGTTCATT-TEW__02ff09__scNuc_Liver_Habib_Control	7.87131	8.55101	0.0206923	snRNA_Frozen_Mouse-2	Hepatocytes
CCCTTAGGTCCACTCT-TEW__02ff09__scNuc_Liver_Habib_Control	8.2196	9.13011	0.00909977	snRNA_Frozen_Mouse-2	Hepatocytes
CCGAACGGTCCCGCAA-TEW__02ff09__scNuc_Liver_Habib_Control	6.78219	7.18463	0.0637329	snRNA_Frozen_Mouse-2	T_cell
CCGAACGGTGGTATGG-TEW__02ff09__scNuc_Liver_Habib_Control	7.69667	8.31703	0.0127046	snRNA_Frozen_Mouse-2	Hepatocytes
CCGAACGTCCTACCGT-TEW__02ff09__scNuc_Liver_Habib_Control	7.32317	7.79975	0.0233607	snRNA_Frozen_Mouse-2	Hepatocytes
CCGAACGTCTTCGACC-TEW__02ff09__scNuc_Liver_Habib_Control	7.09257	7.48661	0.0403587	snRNA_Frozen_Mouse-2	Kupffer
CCGATCTAGCTGCCAC-TEW__02ff09__scNuc_Liver_Habib_Control	6.66185	7.02108	0.075	snRNA_Frozen_Mouse-2	T_cell
CCGATCTAGTGACCTT-TEW__02ff09__scNuc_Liver_Habib_Control	6.7901	7.12125	0.0403551	snRNA_Frozen_Mouse-2	LSEC
CCGATCTCAGCACAAG-TEW__02ff09__scNuc_Liver_Habib_Control	7.28824	7.68018	0.030485	snRNA_Frozen_Mouse-2	Kupffer
CCGATCTTCTATCCAT-TEW__02ff09__scNuc_Liver_Habib_Control	7.21008	7.63192	0.0353854	snRNA_Frozen_Mouse-2	Hepatocytes
CCGATCTTCTGAATCG-TEW__02ff09__scNuc_Liver_Habib_Control	6.86276	7.2233	0.0685631	snRNA_Frozen_Mouse-2	T_cell
CCGATGGAGTGCTAGG-TEW__02ff09__scNuc_Liver_Habib_Control	6.98564	7.40062	0.0409535	snRNA_Frozen_Mouse-2	Kupffer
CCGATGGCAGCACACC-TEW__02ff09__scNuc_Liver_Habib_Control	7.06647	7.53048	0.0407944	snRNA_Frozen_Mouse-2	HSC
CCGATGGCAGGTAGTG-TEW__02ff09__scNuc_Liver_Habib_Control	6.69332	7.05531	0.0518135	snRNA_Frozen_Mouse-2	HSC
CCGATGGCATGATAGA-TEW__02ff09__scNuc_Liver_Habib_Control	7.83201	8.49413	0.0151484	snRNA_Frozen_Mouse-2	Hepatocytes
CCGATGGCATGGTACT-TEW__02ff09__scNuc_Liver_Habib_Control	6.91572	7.32844	0.0590939	snRNA_Frozen_Mouse-2	LSEC
CCGATGGGTACGTTCA-TEW__02ff09__scNuc_Liver_Habib_Control	7.41938	7.9735	0.0223906	snRNA_Frozen_Mouse-2	Hepatocytes
CCGATGGGTGGATCAG-TEW__02ff09__scNuc_Liver_Habib_Control	7.56528	8.13359	0.0199531	snRNA_Frozen_Mouse-2	Hepatocytes
CCGATGGGTGTGAGCA-TEW__02ff09__scNuc_Liver_Habib_Control	7.77654	8.40916	0.013363	snRNA_Frozen_Mouse-2	Hepatocytes
CCGCAAGAGCAGGCAT-TEW__02ff09__scNuc_Liver_Habib_Control	6.36303	6.73459	0.0535714	snRNA_Frozen_Mouse-2	HSC
CCGCAAGAGTCGCGAA-TEW__02ff09__scNuc_Liver_Habib_Control	7.38895	7.85477	0.0186119	snRNA_Frozen_Mouse-2	Hepatocytes
CCGCAAGCACCAGCCA-TEW__02ff09__scNuc_Liver_Habib_Control	8.06997	8.89604	0.00958641	snRNA_Frozen_Mouse-2	Hepatocytes
CCGCAAGCAGCGGATA-TEW__02ff09__scNuc_Liver_Habib_Control	7.27101	7.712	0.0362254	snRNA_Frozen_Mouse-2	Kupffer
CCGGACAGTTCCAAAC-TEW__02ff09__scNuc_Liver_Habib_Control	8.37655	9.46436	0.0147321	snRNA_Frozen_Mouse-2	Hepatocytes
CCGGACAGTTTCGTAG-TEW__02ff09__scNuc_Liver_Habib_Control	6.70808	7.13409	0.0486443	snRNA_Frozen_Mouse-2	VEC
CCGGGTAAGCCAAGGT-TEW__02ff09__scNuc_Liver_Habib_Control	7.85283	8.54617	0.0169031	snRNA_Frozen_Mouse-2	Hepatocytes
CCGGGTAGTCTGTGCG-TEW__02ff09__scNuc_Liver_Habib_Control	7.8332	8.48405	0.0119934	snRNA_Frozen_Mouse-2	Hepatocytes
CCGGGTAGTTCCCAAA-TEW__02ff09__scNuc_Liver_Habib_Control	7.7907	8.41272	0.011992	snRNA_Frozen_Mouse-2	Hepatocytes
CCGGGTATCGGACTGC-TEW__02ff09__scNuc_Liver_Habib_Control	7.79276	8.42683	0.0124754	snRNA_Frozen_Mouse-2	Hepatocytes
CCGGTAGAGAGAGGTA-TEW__02ff09__scNuc_Liver_Habib_Control	6.8638	7.23418	0.0454874	snRNA_Frozen_Mouse-2	HSC
CCGGTAGAGTGAACAT-TEW__02ff09__scNuc_Liver_Habib_Control	8.22013	9.08941	0.00902629	snRNA_Frozen_Mouse-2	Hepatocytes
CCGGTAGAGTGAGTTA-TEW__02ff09__scNuc_Liver_Habib_Control	6.89669	7.35052	0.059088	snRNA_Frozen_Mouse-2	HSC
CCGGTAGGTTATAGAG-TEW__02ff09__scNuc_Liver_Habib_Control	7.78239	8.39954	0.0112486	snRNA_Frozen_Mouse-2	Hepatocytes
CCGGTAGTCGCGAAGA-TEW__02ff09__scNuc_Liver_Habib_Control	8.38092	9.4481	0.00819995	snRNA_Frozen_Mouse-2	Hepatocytes
CCGGTGACAACGGCTC-TEW__02ff09__scNuc_Liver_Habib_Control	7.76472	8.44634	0.0137369	snRNA_Frozen_Mouse-2	Hepatocytes
CCGGTGACATAATCGC-TEW__02ff09__scNuc_Liver_Habib_Control	8.28828	9.26179	0.00740881	snRNA_Frozen_Mouse-2	Hepatocytes
CCGGTGAGTAGTTAGA-TEW__02ff09__scNuc_Liver_Habib_Control	6.7178	7.06219	0.0445587	snRNA_Frozen_Mouse-2	LSEC
CCGGTGAGTTATGTCG-TEW__02ff09__scNuc_Liver_Habib_Control	7.50714	8.05484	0.023507	snRNA_Frozen_Mouse-2	Hepatocytes
CCGGTGAGTTGGCTAT-TEW__02ff09__scNuc_Liver_Habib_Control	7.68248	8.26848	0.0223191	snRNA_Frozen_Mouse-2	Hepatocytes
CCGGTGAGTTGTCATG-TEW__02ff09__scNuc_Liver_Habib_Control	7.0067	7.38895	0.0408163	snRNA_Frozen_Mouse-2	Kupffer
CCGGTGATCCATGAGT-TEW__02ff09__scNuc_Liver_Habib_Control	7.41457	7.9413	0.0241907	snRNA_Frozen_Mouse-2	Hepatocytes
CCGGTGATCCGTAGTA-TEW__02ff09__scNuc_Liver_Habib_Control	7.25841	7.68846	0.0352726	snRNA_Frozen_Mouse-2	BEC
CCGGTGATCCTCACTG-TEW__02ff09__scNuc_Liver_Habib_Control	6.44731	6.73459	0.0558859	snRNA_Frozen_Mouse-2	VEC
CCGGTGATCGGTCTGG-TEW__02ff09__scNuc_Liver_Habib_Control	7.16627	7.5974	0.0336345	snRNA_Frozen_Mouse-2	Kupffer
CCGTAGGAGAAACCAT-TEW__02ff09__scNuc_Liver_Habib_Control	7.49443	8.06464	0.0239069	snRNA_Frozen_Mouse-2	Hepatocytes
CCGTAGGAGTCTTGGT-TEW__02ff09__scNuc_Liver_Habib_Control	7.44249	7.97384	0.0227351	snRNA_Frozen_Mouse-2	Hepatocytes
CCGTAGGAGTGCACTT-TEW__02ff09__scNuc_Liver_Habib_Control	7.92371	8.69968	0.0116667	snRNA_Frozen_Mouse-2	Hepatocytes
CCGTAGGCAGGAAGTC-TEW__02ff09__scNuc_Liver_Habib_Control	6.72743	7.04578	0.0479512	snRNA_Frozen_Mouse-2	LSEC
CCGTAGGGTCGTGGAA-TEW__02ff09__scNuc_Liver_Habib_Control	6.65673	6.96319	0.0284091	snRNA_Frozen_Mouse-2	LSEC
CCGTGAGAGGTTACCT-TEW__02ff09__scNuc_Liver_Habib_Control	7.05962	7.48212	0.0315493	snRNA_Frozen_Mouse-2	Kupffer
CCGTGAGTCTAGCCTC-TEW__02ff09__scNuc_Liver_Habib_Control	7.38523	7.95613	0.0147265	snRNA_Frozen_Mouse-2	Hepatocytes
CCGTGAGTCTTTGCTA-TEW__02ff09__scNuc_Liver_Habib_Control	7.85825	8.55179	0.0170048	snRNA_Frozen_Mouse-2	Hepatocytes
CCGTTCAAGTATGACA-TEW__02ff09__scNuc_Liver_Habib_Control	6.86276	7.23634	0.0136789	snRNA_Frozen_Mouse-2	Hepatocytes
CCGTTCACAAGTCCAT-TEW__02ff09__scNuc_Liver_Habib_Control	8.20686	9.10019	0.0103829	snRNA_Frozen_Mouse-2	Hepatocytes
CCGTTCAGTCGTGGAA-TEW__02ff09__scNuc_Liver_Habib_Control	7.28824	7.70526	0.0211807	snRNA_Frozen_Mouse-2	Hepatocytes
CCGTTCATCATACAGC-TEW__02ff09__scNuc_Liver_Habib_Control	7.1293	7.61776	0.0373832	snRNA_Frozen_Mouse-2	HSC
CCTAACCCAAACACGG-TEW__02ff09__scNuc_Liver_Habib_Control	8.07434	8.88419	0.00900776	snRNA_Frozen_Mouse-2	Hepatocytes
CCTAACCCAAGTAGTA-TEW__02ff09__scNuc_Liver_Habib_Control	7.99834	8.82394	0.0126582	snRNA_Frozen_Mouse-2	Hepatocytes
CCTAACCCATCATCCC-TEW__02ff09__scNuc_Liver_Habib_Control	7.724	8.38069	0.0132997	snRNA_Frozen_Mouse-2	Hepatocytes
CCTAACCGTACGGGAT-TEW__02ff09__scNuc_Liver_Habib_Control	7.45876	7.9848	0.0197615	snRNA_Frozen_Mouse-2	Hepatocytes
CCTAACCTCGTTCCTG-TEW__02ff09__scNuc_Liver_Habib_Control	8.16934	9.12935	0.00900022	snRNA_Frozen_Mouse-2	Hepatocytes
CCTAAGAAGCATTTGC-TEW__02ff09__scNuc_Liver_Habib_Control	6.4892	6.84801	0.0807651	snRNA_Frozen_Mouse-2	T_cell
CCTAAGAAGGCTGGAT-TEW__02ff09__scNuc_Liver_Habib_Control	6.70564	7.0579	0.0508183	snRNA_Frozen_Mouse-2	HSC
CCTAAGAGTGGCCCAT-TEW__02ff09__scNuc_Liver_Habib_Control	7.73936	8.33327	0.0151442	snRNA_Frozen_Mouse-2	Hepatocytes
CCTAAGAGTTGCTGAT-TEW__02ff09__scNuc_Liver_Habib_Control	6.33683	6.77422	0.0846682	snRNA_Frozen_Mouse-2	LSEC
CCTACGTCAGAACTTC-TEW__02ff09__scNuc_Liver_Habib_Control	7.92516	8.64118	0.00936561	snRNA_Frozen_Mouse-2	Hepatocytes
CCTACGTCAGGCCTGT-TEW__02ff09__scNuc_Liver_Habib_Control	8.07869	8.95416	0.00981785	snRNA_Frozen_Mouse-2	Hepatocytes
CCTACGTTCAAGTCTG-TEW__02ff09__scNuc_Liver_Habib_Control	8.04751	8.86743	0.00958016	snRNA_Frozen_Mouse-2	Hepatocytes
CCTACGTTCCTGGGTG-TEW__02ff09__scNuc_Liver_Habib_Control	6.66696	7.0184	0.0600358	snRNA_Frozen_Mouse-2	LSEC
CCTACGTTCCTTCACG-TEW__02ff09__scNuc_Liver_Habib_Control	7.21156	7.68386	0.0317387	snRNA_Frozen_Mouse-2	LSEC
CCTACGTTCTGCACCT-TEW__02ff09__scNuc_Liver_Habib_Control	7.57712	8.17639	0.0241913	snRNA_Frozen_Mouse-2	Hepatocytes
CCTATCGAGGAAGTGA-TEW__02ff09__scNuc_Liver_Habib_Control	6.81674	7.23778	0.0496403	snRNA_Frozen_Mouse-2	LSEC
CCTATCGCACAAGCTT-TEW__02ff09__scNuc_Liver_Habib_Control	7.04665	7.47534	0.04481	snRNA_Frozen_Mouse-2	LSEC
CCTCAACCAAGTCCAT-TEW__02ff09__scNuc_Liver_Habib_Control	7.85127	8.60904	0.0164144	snRNA_Frozen_Mouse-2	Hepatocytes
CCTCAACCATGACTAC-TEW__02ff09__scNuc_Liver_Habib_Control	7.91571	8.69064	0.0181604	snRNA_Frozen_Mouse-2	Hepatocytes
CCTCAACGTATGCTAC-TEW__02ff09__scNuc_Liver_Habib_Control	7.02997	7.46566	0.0378007	snRNA_Frozen_Mouse-2	LSEC
CCTCAACGTCGAGCTC-TEW__02ff09__scNuc_Liver_Habib_Control	7.84385	8.51739	0.0161968	snRNA_Frozen_Mouse-2	Hepatocytes
CCTCAACGTGATACTC-TEW__02ff09__scNuc_Liver_Habib_Control	7.07496	7.54327	0.0312666	snRNA_Frozen_Mouse-2	HSC
CCTCAACGTTCTCCTG-TEW__02ff09__scNuc_Liver_Habib_Control	7.27725	7.69667	0.0217885	snRNA_Frozen_Mouse-2	Hepatocytes
CCTCAACTCCCTATTA-TEW__02ff09__scNuc_Liver_Habib_Control	6.85961	7.31189	0.0521042	snRNA_Frozen_Mouse-2	HSC
CCTCACAAGAGAGTGA-TEW__02ff09__scNuc_Liver_Habib_Control	7.3994	7.87702	0.0159393	snRNA_Frozen_Mouse-2	Hepatocytes
CCTCACAAGGGTTAAT-TEW__02ff09__scNuc_Liver_Habib_Control	8.03787	8.84966	0.0097533	snRNA_Frozen_Mouse-2	Hepatocytes
CCTCACAAGGTAGATT-TEW__02ff09__scNuc_Liver_Habib_Control	6.82871	7.1624	0.056633	snRNA_Frozen_Mouse-2	Kupffer
CCTCACAAGTGCCTCG-TEW__02ff09__scNuc_Liver_Habib_Control	6.70441	7.01302	0.0432432	snRNA_Frozen_Mouse-2	Kupffer
CCTCACACAAATGATG-TEW__02ff09__scNuc_Liver_Habib_Control	6.8222	7.21964	0.0629115	snRNA_Frozen_Mouse-2	VEC
CCTCACACAAGCAGGT-TEW__02ff09__scNuc_Liver_Habib_Control	8.3724	9.44857	0.00504334	snRNA_Frozen_Mouse-2	Hepatocytes
CCTCACACACGATTCA-TEW__02ff09__scNuc_Liver_Habib_Control	7.08924	7.53209	0.0289389	snRNA_Frozen_Mouse-2	LSEC
CCTCACATCGCTAAAC-TEW__02ff09__scNuc_Liver_Habib_Control	7.712	8.3589	0.016405	snRNA_Frozen_Mouse-2	Hepatocytes
CCTCAGTAGCCACCGT-TEW__02ff09__scNuc_Liver_Habib_Control	7.11883	7.54168	0.0397878	snRNA_Frozen_Mouse-2	LSEC
CCTCAGTCAGGATCTT-TEW__02ff09__scNuc_Liver_Habib_Control	6.67708	6.99026	0.0515654	snRNA_Frozen_Mouse-2	T_cell
CCTCAGTGTATGAGAT-TEW__02ff09__scNuc_Liver_Habib_Control	7.83479	8.5483	0.0162854	snRNA_Frozen_Mouse-2	Hepatocytes
CCTCAGTGTGCCGTTG-TEW__02ff09__scNuc_Liver_Habib_Control	7.39449	7.85322	0.0205985	snRNA_Frozen_Mouse-2	Hepatocytes
CCTCAGTGTGCTCTTC-TEW__02ff09__scNuc_Liver_Habib_Control	8.13241	9.00369	0.00872987	snRNA_Frozen_Mouse-2	Hepatocytes
CCTCAGTGTTACACAC-TEW__02ff09__scNuc_Liver_Habib_Control	7.1554	7.57917	0.0265849	snRNA_Frozen_Mouse-2	HSC
CCTCATGCAACATCGT-TEW__02ff09__scNuc_Liver_Habib_Control	7.91059	8.641	0.0157272	snRNA_Frozen_Mouse-2	Hepatocytes
CCTCATGCAATTGAGA-TEW__02ff09__scNuc_Liver_Habib_Control	6.88449	7.28893	0.0348599	snRNA_Frozen_Mouse-2	HSC
CCTCATGCACTGATTG-TEW__02ff09__scNuc_Liver_Habib_Control	6.99942	7.43662	0.0483491	snRNA_Frozen_Mouse-2	HSC
CCTCATGCATTGCTTT-TEW__02ff09__scNuc_Liver_Habib_Control	8.13535	9.05917	0.0180295	snRNA_Frozen_Mouse-2	Hepatocytes
CCTCATGGTAGGTTTC-TEW__02ff09__scNuc_Liver_Habib_Control	7.98139	8.75195	0.0128083	snRNA_Frozen_Mouse-2	Hepatocytes
CCTCCAAAGCTGTCCG-TEW__02ff09__scNuc_Liver_Habib_Control	6.32794	6.79347	0.0639731	snRNA_Frozen_Mouse-2	B_cell
CCTCCAAGTAGGCAGT-TEW__02ff09__scNuc_Liver_Habib_Control	7.83439	8.52119	0.0115538	snRNA_Frozen_Mouse-2	Hepatocytes
CCTCCAATCAACCGAT-TEW__02ff09__scNuc_Liver_Habib_Control	6.92264	7.33824	0.0422078	snRNA_Frozen_Mouse-2	HSC
CCTCCAATCCACTAGA-TEW__02ff09__scNuc_Liver_Habib_Control	7.63675	8.21012	0.0103317	snRNA_Frozen_Mouse-2	Hepatocytes
CCTCCAATCCGTATAG-TEW__02ff09__scNuc_Liver_Habib_Control	7.95753	8.68186	0.0120441	snRNA_Frozen_Mouse-2	Hepatocytes
CCTCCTCAGCATCCTA-TEW__02ff09__scNuc_Liver_Habib_Control	7.16549	7.58223	0.0366972	snRNA_Frozen_Mouse-2	LSEC
CCTCCTCCACACCGCA-TEW__02ff09__scNuc_Liver_Habib_Control	8.05674	8.9015	0.0138927	snRNA_Frozen_Mouse-2	Hepatocytes
CCTCCTCCACGTTCGG-TEW__02ff09__scNuc_Liver_Habib_Control	8.22229	9.14516	0.0127001	snRNA_Frozen_Mouse-2	Hepatocytes
CCTCCTCTCTGCCCTA-TEW__02ff09__scNuc_Liver_Habib_Control	7.7626	8.39931	0.0137264	snRNA_Frozen_Mouse-2	Hepatocytes
CCTCTAGCACAACCGC-TEW__02ff09__scNuc_Liver_Habib_Control	8.03301	8.83783	0.0100145	snRNA_Frozen_Mouse-2	Hepatocytes
CCTCTAGCAGCTTTGA-TEW__02ff09__scNuc_Liver_Habib_Control	7.85244	8.51359	0.0116396	snRNA_Frozen_Mouse-2	Hepatocytes
CCTCTAGGTCCATAGT-TEW__02ff09__scNuc_Liver_Habib_Control	8.24065	9.1841	0.00892857	snRNA_Frozen_Mouse-2	Hepatocytes
CCTCTAGGTGACAGGT-TEW__02ff09__scNuc_Liver_Habib_Control	6.33859	6.66696	0.0648855	snRNA_Frozen_Mouse-2	LSEC
CCTCTAGGTTCTGAGT-TEW__02ff09__scNuc_Liver_Habib_Control	6.71659	7.09589	0.057995	snRNA_Frozen_Mouse-2	LSEC
CCTCTAGTCACCGGTG-TEW__02ff09__scNuc_Liver_Habib_Control	8.02813	8.82217	0.0106148	snRNA_Frozen_Mouse-2	Hepatocytes
CCTCTAGTCGAGAACG-TEW__02ff09__scNuc_Liver_Habib_Control	8.1522	8.96687	0.00918484	snRNA_Frozen_Mouse-2	Hepatocytes
CCTCTCCGTATCAGCT-TEW__02ff09__scNuc_Liver_Habib_Control	8.23669	9.22759	0.00737028	snRNA_Frozen_Mouse-2	Hepatocytes
CCTCTCCGTTATAGAG-TEW__02ff09__scNuc_Liver_Habib_Control	8.06809	8.90218	0.00748401	snRNA_Frozen_Mouse-2	Hepatocytes
CCTCTCCTCATGCCCT-TEW__02ff09__scNuc_Liver_Habib_Control	8.11103	8.98319	0.00953217	snRNA_Frozen_Mouse-2	Hepatocytes
CCTGCATAGGCTGAAC-TEW__02ff09__scNuc_Liver_Habib_Control	7.67833	8.26023	0.0193999	snRNA_Frozen_Mouse-2	Hepatocytes
CCTGCATAGGTTGTTC-TEW__02ff09__scNuc_Liver_Habib_Control	7.03703	7.41457	0.0391802	snRNA_Frozen_Mouse-2	LSEC
CCTGCATCAATCGCGC-TEW__02ff09__scNuc_Liver_Habib_Control	7.98002	8.80327	0.0148738	snRNA_Frozen_Mouse-2	Hepatocytes
CCTGCATGTAGACTGG-TEW__02ff09__scNuc_Liver_Habib_Control	6.70319	7.05531	0.0423143	snRNA_Frozen_Mouse-2	T_cell
CCTGCATGTGACGCCT-TEW__02ff09__scNuc_Liver_Habib_Control	7.90839	8.62515	0.0113106	snRNA_Frozen_Mouse-2	Hepatocytes
CCTGCATTCATTCTTG-TEW__02ff09__scNuc_Liver_Habib_Control	7.07327	7.47136	0.0301822	snRNA_Frozen_Mouse-2	LSEC
CCTGCATTCGCAGTCG-TEW__02ff09__scNuc_Liver_Habib_Control	7.06476	7.54803	0.0601266	snRNA_Frozen_Mouse-2	Fibroblast
CCTGTTGAGCTATCCA-TEW__02ff09__scNuc_Liver_Habib_Control	7.71155	8.31508	0.0141983	snRNA_Frozen_Mouse-2	Hepatocytes
CCTGTTGAGGTAATCA-TEW__02ff09__scNuc_Liver_Habib_Control	6.71296	7.02731	0.0461812	snRNA_Frozen_Mouse-2	Kupffer
CCTGTTGAGTATAACG-TEW__02ff09__scNuc_Liver_Habib_Control	7.41095	7.9452	0.0269408	snRNA_Frozen_Mouse-2	Hepatocytes
CCTGTTGCAATTGCCA-TEW__02ff09__scNuc_Liver_Habib_Control	6.93828	7.31389	0.0386667	snRNA_Frozen_Mouse-2	LSEC
CCTGTTGCACGCTATA-TEW__02ff09__scNuc_Liver_Habib_Control	6.89366	7.31788	0.0590969	snRNA_Frozen_Mouse-2	LSEC
CCTGTTGGTCGATGCC-TEW__02ff09__scNuc_Liver_Habib_Control	6.9575	7.34278	0.0407767	snRNA_Frozen_Mouse-2	LSEC
CCTGTTGGTCTTCAAG-TEW__02ff09__scNuc_Liver_Habib_Control	6.62539	6.9613	0.0815939	snRNA_Frozen_Mouse-2	T_cell
CCTGTTGGTGTGGTCC-TEW__02ff09__scNuc_Liver_Habib_Control	6.75577	7.11721	0.049513	snRNA_Frozen_Mouse-2	VEC
CCTGTTGGTTAGGCTT-TEW__02ff09__scNuc_Liver_Habib_Control	7.73456	8.36939	0.021099	snRNA_Frozen_Mouse-2	Hepatocytes
CCTTCAGGTAGAAACT-TEW__02ff09__scNuc_Liver_Habib_Control	6.59715	6.94601	0.0682692	snRNA_Frozen_Mouse-2	T_cell
CCTTCAGGTCGCTCGA-TEW__02ff09__scNuc_Liver_Habib_Control	8.02257	8.80792	0.0112158	snRNA_Frozen_Mouse-2	Hepatocytes
CCTTCAGGTTCGCGTG-TEW__02ff09__scNuc_Liver_Habib_Control	7.18083	7.64156	0.0216138	snRNA_Frozen_Mouse-2	Hepatocytes
CCTTCAGTCGGAATGG-TEW__02ff09__scNuc_Liver_Habib_Control	7.27586	7.70751	0.0265169	snRNA_Frozen_Mouse-2	Hepatocytes
CCTTCAGTCGGCCTTT-TEW__02ff09__scNuc_Liver_Habib_Control	6.98841	7.37588	0.0288221	snRNA_Frozen_Mouse-2	Hepatocytes
CCTTGTGCAATGGCCC-TEW__02ff09__scNuc_Liver_Habib_Control	6.7417	7.05962	0.0386598	snRNA_Frozen_Mouse-2	LSEC
CCTTGTGGTGCTCCGA-TEW__02ff09__scNuc_Liver_Habib_Control	7.77612	8.40358	0.0134439	snRNA_Frozen_Mouse-2	Hepatocytes
CCTTGTGTCTGCCTCA-TEW__02ff09__scNuc_Liver_Habib_Control	7.79523	8.422	0.0153948	snRNA_Frozen_Mouse-2	Hepatocytes
CCTTTGGAGCACAAAT-TEW__02ff09__scNuc_Liver_Habib_Control	7.78197	8.40671	0.0169794	snRNA_Frozen_Mouse-2	Hepatocytes
CCTTTGGAGCACACCC-TEW__02ff09__scNuc_Liver_Habib_Control	8.10289	8.96865	0.00866021	snRNA_Frozen_Mouse-2	Hepatocytes
CCTTTGGAGCGCCATC-TEW__02ff09__scNuc_Liver_Habib_Control	6.71538	7.11721	0.0397727	snRNA_Frozen_Mouse-2	HSC
CCTTTGGCATGAAAGT-TEW__02ff09__scNuc_Liver_Habib_Control	7.46737	7.98752	0.00883452	snRNA_Frozen_Mouse-2	Hepatocytes
CCTTTGGGTGGAACAC-TEW__02ff09__scNuc_Liver_Habib_Control	7.61234	8.17386	0.0104343	snRNA_Frozen_Mouse-2	Hepatocytes
CCTTTGGTCATTTGGG-TEW__02ff09__scNuc_Liver_Habib_Control	7.2563	7.82164	0.0613226	snRNA_Frozen_Mouse-2	LSEC
CCTTTGGTCCCAGCGA-TEW__02ff09__scNuc_Liver_Habib_Control	7.85709	8.57414	0.0117114	snRNA_Frozen_Mouse-2	Hepatocytes
CGAAGGAAGTAGGGTC-TEW__02ff09__scNuc_Liver_Habib_Control	6.61607	6.96508	0.0708215	snRNA_Frozen_Mouse-2	HSC
CGAAGGACAAGAATAC-TEW__02ff09__scNuc_Liver_Habib_Control	7.37651	8.08764	0.0839225	snRNA_Frozen_Mouse-2	LSEC
CGAAGGACAATGTTGC-TEW__02ff09__scNuc_Liver_Habib_Control	7.76089	8.38275	0.0210478	snRNA_Frozen_Mouse-2	Hepatocytes
CGAAGGATCAAGTCGT-TEW__02ff09__scNuc_Liver_Habib_Control	7.78156	8.41892	0.0167659	snRNA_Frozen_Mouse-2	Hepatocytes
CGAAGGATCCACGAAT-TEW__02ff09__scNuc_Liver_Habib_Control	7.9865	8.75005	0.0122009	snRNA_Frozen_Mouse-2	Hepatocytes
CGAAGTTAGGGAGGAC-TEW__02ff09__scNuc_Liver_Habib_Control	6.94986	7.40062	0.0464264	snRNA_Frozen_Mouse-2	HSC
CGAAGTTAGTGACCTT-TEW__02ff09__scNuc_Liver_Habib_Control	6.99118	7.39449	0.0571956	snRNA_Frozen_Mouse-2	LSEC
CGAAGTTCACTCAAGT-TEW__02ff09__scNuc_Liver_Habib_Control	7.60688	8.19809	0.0217331	snRNA_Frozen_Mouse-2	Hepatocytes
CGAAGTTCACTTGTCC-TEW__02ff09__scNuc_Liver_Habib_Control	7.50934	8.04751	0.0144	snRNA_Frozen_Mouse-2	Hepatocytes
CGAAGTTCAGTGCCTG-TEW__02ff09__scNuc_Liver_Habib_Control	7.82883	8.50451	0.0174089	snRNA_Frozen_Mouse-2	Hepatocytes
CGAAGTTGTCGAGTGA-TEW__02ff09__scNuc_Liver_Habib_Control	6.44095	6.80239	0.0700779	snRNA_Frozen_Mouse-2	HSC
CGAAGTTGTGAGACCA-TEW__02ff09__scNuc_Liver_Habib_Control	7.28893	7.79934	0.0500205	snRNA_Frozen_Mouse-2	LSEC
CGAAGTTTCAACACCA-TEW__02ff09__scNuc_Liver_Habib_Control	7.63192	8.19395	0.00773694	snRNA_Frozen_Mouse-2	Hepatocytes
CGAATTGAGGGCCAAT-TEW__02ff09__scNuc_Liver_Habib_Control	6.69827	7.05531	0.0613126	snRNA_Frozen_Mouse-2	B_cell
CGAATTGCAGGTATGG-TEW__02ff09__scNuc_Liver_Habib_Control	8.2239	9.11405	0.010568	snRNA_Frozen_Mouse-2	pDC
CGAATTGGTATACCTG-TEW__02ff09__scNuc_Liver_Habib_Control	6.81454	7.17319	0.0376055	snRNA_Frozen_Mouse-2	LSEC
CGAATTGGTTTGCAGT-TEW__02ff09__scNuc_Liver_Habib_Control	7.9413	8.67488	0.00973693	snRNA_Frozen_Mouse-2	Hepatocytes
CGAATTGGTTTGTTGG-TEW__02ff09__scNuc_Liver_Habib_Control	7.02643	7.41035	0.0199758	snRNA_Frozen_Mouse-2	Hepatocytes
CGAATTGTCGCTACGG-TEW__02ff09__scNuc_Liver_Habib_Control	6.96224	7.43248	0.0479574	snRNA_Frozen_Mouse-2	HSC
CGAATTGTCGGACTGC-TEW__02ff09__scNuc_Liver_Habib_Control	7.90323	8.58466	0.0155198	snRNA_Frozen_Mouse-2	Hepatocytes
CGACAGCAGTTGCCCG-TEW__02ff09__scNuc_Liver_Habib_Control	7.92081	8.68288	0.0118604	snRNA_Frozen_Mouse-2	Hepatocytes
CGACAGCGTAGACGGT-TEW__02ff09__scNuc_Liver_Habib_Control	6.55108	6.90975	0.0688623	snRNA_Frozen_Mouse-2	T_cell
CGACAGCGTCTGTAAC-TEW__02ff09__scNuc_Liver_Habib_Control	6.50279	6.88141	0.065776	snRNA_Frozen_Mouse-2	HSC
CGACAGCGTGTCTCCT-TEW__02ff09__scNuc_Liver_Habib_Control	6.7417	7.07496	0.0575783	snRNA_Frozen_Mouse-2	Kupffer
CGACAGCTCATTGAGC-TEW__02ff09__scNuc_Liver_Habib_Control	7.35819	7.85205	0.0210035	snRNA_Frozen_Mouse-2	Hepatocytes
CGACAGCTCGGCCTTT-TEW__02ff09__scNuc_Liver_Habib_Control	6.91175	7.28619	0.0431803	snRNA_Frozen_Mouse-2	LSEC
CGAGAAGCAAGATGGC-TEW__02ff09__scNuc_Liver_Habib_Control	7.04839	7.58325	0.0763359	snRNA_Frozen_Mouse-2	LSEC
CGAGAAGCAGGCTCTG-TEW__02ff09__scNuc_Liver_Habib_Control	6.89061	7.30115	0.041779	snRNA_Frozen_Mouse-2	MSC
CGAGAAGGTGCGTCGT-TEW__02ff09__scNuc_Liver_Habib_Control	7.48941	7.97694	0.00583591	snRNA_Frozen_Mouse-2	Hepatocytes
CGAGAAGTCCACGTCT-TEW__02ff09__scNuc_Liver_Habib_Control	7.03966	7.5353	0.071543	snRNA_Frozen_Mouse-2	VEC
CGAGGAACAGTAGATA-TEW__02ff09__scNuc_Liver_Habib_Control	7.02108	7.43071	0.0450771	snRNA_Frozen_Mouse-2	Kupffer
CGAGGAAGTTGAGGAC-TEW__02ff09__scNuc_Liver_Habib_Control	7.58731	8.15249	0.0221774	snRNA_Frozen_Mouse-2	Hepatocytes
CGAGGAATCGAACACT-TEW__02ff09__scNuc_Liver_Habib_Control	7.83439	8.55179	0.0152628	snRNA_Frozen_Mouse-2	Hepatocytes
CGAGGCTAGATGATTG-TEW__02ff09__scNuc_Liver_Habib_Control	7.74414	8.38435	0.0203336	snRNA_Frozen_Mouse-2	Hepatocytes
CGAGGCTCACACCTAA-TEW__02ff09__scNuc_Liver_Habib_Control	8.18256	9.11921	0.011172	snRNA_Frozen_Mouse-2	Hepatocytes
CGAGGCTCACCACATA-TEW__02ff09__scNuc_Liver_Habib_Control	7.22037	7.6857	0.0436581	snRNA_Frozen_Mouse-2	LSEC
CGAGGCTGTATCGCGC-TEW__02ff09__scNuc_Liver_Habib_Control	7.56476	8.07807	0.00868756	snRNA_Frozen_Mouse-2	Hepatocytes
CGAGGCTTCTGCGGGT-TEW__02ff09__scNuc_Liver_Habib_Control	7.45588	7.95472	0.0189474	snRNA_Frozen_Mouse-2	Hepatocytes
CGAGTGCAGAGCCGAT-TEW__02ff09__scNuc_Liver_Habib_Control	6.99668	7.34923	0.0469152	snRNA_Frozen_Mouse-2	LSEC
CGAGTGCAGCTGAGTG-TEW__02ff09__scNuc_Liver_Habib_Control	6.95464	7.35628	0.0485623	snRNA_Frozen_Mouse-2	LSEC
CGAGTGCCAAACTAGA-TEW__02ff09__scNuc_Liver_Habib_Control	6.72623	7.10579	0.0681445	snRNA_Frozen_Mouse-2	LSEC
CGAGTGCCAACGTAAA-TEW__02ff09__scNuc_Liver_Habib_Control	6.33859	6.62141	0.0693333	snRNA_Frozen_Mouse-2	LSEC
CGAGTGCCAGTCGAGA-TEW__02ff09__scNuc_Liver_Habib_Control	7.46566	7.99531	0.0303337	snRNA_Frozen_Mouse-2	Hepatocytes
CGAGTGCTCACATACG-TEW__02ff09__scNuc_Liver_Habib_Control	7.06133	7.45124	0.0354445	snRNA_Frozen_Mouse-2	Kupffer
CGAGTGCTCCAACCAA-TEW__02ff09__scNuc_Liver_Habib_Control	6.88755	7.27586	0.0401662	snRNA_Frozen_Mouse-2	LSEC
CGAGTTAAGGCTTTCA-TEW__02ff09__scNuc_Liver_Habib_Control	6.88551	7.26613	0.0615385	snRNA_Frozen_Mouse-2	LSEC
CGAGTTACACAGAGCA-TEW__02ff09__scNuc_Liver_Habib_Control	7.79811	8.46443	0.0196078	snRNA_Frozen_Mouse-2	Hepatocytes
CGAGTTACATTAGGCT-TEW__02ff09__scNuc_Liver_Habib_Control	7.00941	7.49165	0.0446429	snRNA_Frozen_Mouse-2	HSC
CGAGTTAGTAGACAAT-TEW__02ff09__scNuc_Liver_Habib_Control	6.82979	7.25205	0.0716312	snRNA_Frozen_Mouse-2	LSEC
CGAGTTAGTTTCCCAC-TEW__02ff09__scNuc_Liver_Habib_Control	7.36518	7.88194	0.0279456	snRNA_Frozen_Mouse-2	Hepatocytes
CGAGTTATCGAGAGAC-TEW__02ff09__scNuc_Liver_Habib_Control	7.93128	8.69266	0.0120826	snRNA_Frozen_Mouse-2	Hepatocytes
CGAGTTATCGCACTCT-TEW__02ff09__scNuc_Liver_Habib_Control	7.49276	8.00703	0.0176608	snRNA_Frozen_Mouse-2	Hepatocytes
CGAGTTATCTTCCACG-TEW__02ff09__scNuc_Liver_Habib_Control	6.8638	7.19293	0.0443609	snRNA_Frozen_Mouse-2	LSEC
CGATCGGAGCTACTAC-TEW__02ff09__scNuc_Liver_Habib_Control	7.25982	7.75276	0.0296392	snRNA_Frozen_Mouse-2	Hepatocytes
CGATCGGAGTCTGTAC-TEW__02ff09__scNuc_Liver_Habib_Control	6.45677	6.72743	0.0598086	snRNA_Frozen_Mouse-2	LSEC
CGATCGGCAGTTTCGA-TEW__02ff09__scNuc_Liver_Habib_Control	6.69084	7.0579	0.0456503	snRNA_Frozen_Mouse-2	HSC
CGATCGGTCAACTTTC-TEW__02ff09__scNuc_Liver_Habib_Control	7.79441	8.44913	0.017773	snRNA_Frozen_Mouse-2	Hepatocytes
CGATCGGTCCGTCACT-TEW__02ff09__scNuc_Liver_Habib_Control	7.04141	7.44833	0.0442633	snRNA_Frozen_Mouse-2	LSEC
CGATGCGAGAAAGCGA-TEW__02ff09__scNuc_Liver_Habib_Control	6.9187	7.37588	0.0482456	snRNA_Frozen_Mouse-2	HSC
CGATGCGAGAATTCAG-TEW__02ff09__scNuc_Liver_Habib_Control	6.95655	7.28619	0.0479781	snRNA_Frozen_Mouse-2	LSEC
CGATGCGCAAGTCGTT-TEW__02ff09__scNuc_Liver_Habib_Control	7.82485	8.51339	0.0130496	snRNA_Frozen_Mouse-2	Hepatocytes
CGATGCGCATGAGGGT-TEW__02ff09__scNuc_Liver_Habib_Control	7.75662	8.37402	0.0233149	snRNA_Frozen_Mouse-2	Hepatocytes
CGATGCGCATGCAGGA-TEW__02ff09__scNuc_Liver_Habib_Control	7.10003	7.59186	0.0297829	snRNA_Frozen_Mouse-2	HSC
CGATGCGGTAGGCAGT-TEW__02ff09__scNuc_Liver_Habib_Control	6.84694	7.20192	0.0461997	snRNA_Frozen_Mouse-2	LSEC
CGATGCGGTCTGTGAT-TEW__02ff09__scNuc_Liver_Habib_Control	6.55962	6.84801	0.0446334	snRNA_Frozen_Mouse-2	LSEC
CGATGCGGTTTACCTT-TEW__02ff09__scNuc_Liver_Habib_Control	6.75577	7.12769	0.0626003	snRNA_Frozen_Mouse-2	T_cell
CGATGGCCACCGCTGA-TEW__02ff09__scNuc_Liver_Habib_Control	7.65964	8.18451	0.0186942	snRNA_Frozen_Mouse-2	Kupffer
CGATGGCCATCTAGAC-TEW__02ff09__scNuc_Liver_Habib_Control	7.86404	8.51539	0.0176353	snRNA_Frozen_Mouse-2	Hepatocytes
CGCAGGTCAACAAGAT-TEW__02ff09__scNuc_Liver_Habib_Control	6.66058	6.9976	0.05215	snRNA_Frozen_Mouse-2	LSEC
CGCAGGTCACCTGCTT-TEW__02ff09__scNuc_Liver_Habib_Control	8.05198	8.89959	0.00763984	snRNA_Frozen_Mouse-2	Hepatocytes
CGCAGGTCAGAACGCA-TEW__02ff09__scNuc_Liver_Habib_Control	6.92952	7.30854	0.0422252	snRNA_Frozen_Mouse-2	Kupffer
CGCAGGTGTACGAAAT-TEW__02ff09__scNuc_Liver_Habib_Control	7.82844	8.49801	0.0148828	snRNA_Frozen_Mouse-2	Hepatocytes
CGCAGGTGTGCCTACG-TEW__02ff09__scNuc_Liver_Habib_Control	6.78559	7.13807	0.0460683	snRNA_Frozen_Mouse-2	LSEC
CGCAGGTTCAAGAGGC-TEW__02ff09__scNuc_Liver_Habib_Control	8.01268	8.75511	0.00960933	snRNA_Frozen_Mouse-2	Hepatocytes
CGCAGGTTCAAGCTGT-TEW__02ff09__scNuc_Liver_Habib_Control	7.0193	7.46965	0.0433295	snRNA_Frozen_Mouse-2	HSC
CGCATAAGTAAGTTAG-TEW__02ff09__scNuc_Liver_Habib_Control	7.99531	8.76186	0.0147151	snRNA_Frozen_Mouse-2	Hepatocytes
CGCATAAGTTACGCCG-TEW__02ff09__scNuc_Liver_Habib_Control	8.13124	8.96674	0.0121189	snRNA_Frozen_Mouse-2	Hepatocytes
CGCATAAGTTCCGCAG-TEW__02ff09__scNuc_Liver_Habib_Control	7.05618	7.44015	0.0364277	snRNA_Frozen_Mouse-2	LSEC
CGCATAATCAAGTCTG-TEW__02ff09__scNuc_Liver_Habib_Control	7.13966	7.52132	0.0368364	snRNA_Frozen_Mouse-2	Kupffer
CGCATAATCCAATCCC-TEW__02ff09__scNuc_Liver_Habib_Control	7.03615	7.53636	0.0581644	snRNA_Frozen_Mouse-2	HSC
CGCATGGAGTCGAAGC-TEW__02ff09__scNuc_Liver_Habib_Control	6.88959	7.30317	0.0404313	snRNA_Frozen_Mouse-2	HSC
CGCATGGCAATTCGTG-TEW__02ff09__scNuc_Liver_Habib_Control	7.58426	8.09773	0.011253	snRNA_Frozen_Mouse-2	Hepatocytes
CGCATGGCATGCCGGT-TEW__02ff09__scNuc_Liver_Habib_Control	7.32119	7.81642	0.0310359	snRNA_Frozen_Mouse-2	LSEC
CGCCAGAGTGTAACGG-TEW__02ff09__scNuc_Liver_Habib_Control	7.8536	8.53425	0.0147464	snRNA_Frozen_Mouse-2	Hepatocytes
CGCCAGATCTTCTGGC-TEW__02ff09__scNuc_Liver_Habib_Control	7.76938	8.37816	0.0151724	snRNA_Frozen_Mouse-2	Hepatocytes
CGCCATTGTGGATCGA-TEW__02ff09__scNuc_Liver_Habib_Control	7.3994	7.86173	0.0346687	snRNA_Frozen_Mouse-2	BEC
CGCCATTGTTAGAGTA-TEW__02ff09__scNuc_Liver_Habib_Control	7.65397	8.15018	0.00375397	snRNA_Frozen_Mouse-2	LSEC
CGCCATTTCACCGCTT-TEW__02ff09__scNuc_Liver_Habib_Control	7.94378	8.67522	0.0129781	snRNA_Frozen_Mouse-2	Hepatocytes
CGCCATTTCCCATAAG-TEW__02ff09__scNuc_Liver_Habib_Control	7.19218	7.59287	0.0337872	snRNA_Frozen_Mouse-2	Kupffer
CGCCATTTCGAAACAA-TEW__02ff09__scNuc_Liver_Habib_Control	8.00936	8.79225	0.00987542	snRNA_Frozen_Mouse-2	Hepatocytes
CGCCATTTCTAAGGAA-TEW__02ff09__scNuc_Liver_Habib_Control	6.91374	7.30317	0.041779	snRNA_Frozen_Mouse-2	Kupffer
CGCCATTTCTCGTGAA-TEW__02ff09__scNuc_Liver_Habib_Control	7.1285	7.52941	0.0392262	snRNA_Frozen_Mouse-2	LSEC
CGCCATTTCTTGAGCA-TEW__02ff09__scNuc_Liver_Habib_Control	6.8222	7.20117	0.0425373	snRNA_Frozen_Mouse-2	LSEC
CGCGTGAAGCACTTTG-TEW__02ff09__scNuc_Liver_Habib_Control	6.6174	6.98564	0.0592593	snRNA_Frozen_Mouse-2	LSEC
CGCGTGAAGCGTTACT-TEW__02ff09__scNuc_Liver_Habib_Control	7.58325	8.16622	0.0136402	snRNA_Frozen_Mouse-2	Hepatocytes
CGCGTGAAGTGATTCC-TEW__02ff09__scNuc_Liver_Habib_Control	7.83953	8.53031	0.0234946	snRNA_Frozen_Mouse-2	Hepatocytes
CGCGTGAGTATCACGT-TEW__02ff09__scNuc_Liver_Habib_Control	6.66696	6.97167	0.02723	snRNA_Frozen_Mouse-2	Kupffer
CGCGTGATCATCAGTG-TEW__02ff09__scNuc_Liver_Habib_Control	7.82164	8.47762	0.0170585	snRNA_Frozen_Mouse-2	Hepatocytes
CGCGTGATCTCGGTAA-TEW__02ff09__scNuc_Liver_Habib_Control	6.39526	6.79122	0.0652418	snRNA_Frozen_Mouse-2	T_cell
CGGAACCAGGCCACCT-TEW__02ff09__scNuc_Liver_Habib_Control	6.97354	7.39326	0.048	snRNA_Frozen_Mouse-2	LSEC
CGGAACCAGTGGATAT-TEW__02ff09__scNuc_Liver_Habib_Control	6.98193	7.42178	0.0442849	snRNA_Frozen_Mouse-2	HSC
CGGAACCCAAGGTTGG-TEW__02ff09__scNuc_Liver_Habib_Control	7.82044	8.52278	0.0151154	snRNA_Frozen_Mouse-2	Hepatocytes
CGGAACCGTGACATCT-TEW__02ff09__scNuc_Liver_Habib_Control	6.32257	6.63726	0.0511811	snRNA_Frozen_Mouse-2	HSC
CGGAACCTCAACTTTC-TEW__02ff09__scNuc_Liver_Habib_Control	7.96207	8.74878	0.0120558	snRNA_Frozen_Mouse-2	Hepatocytes
CGGAACCTCACAGTGT-TEW__02ff09__scNuc_Liver_Habib_Control	6.66823	7.05445	0.0674157	snRNA_Frozen_Mouse-2	LSEC
CGGAATTGTCCGGTCA-TEW__02ff09__scNuc_Liver_Habib_Control	7.52941	8.1041	0.0172362	snRNA_Frozen_Mouse-2	Hepatocytes
CGGAATTTCCTTTAGT-TEW__02ff09__scNuc_Liver_Habib_Control	6.91075	7.2724	0.0347464	snRNA_Frozen_Mouse-2	LSEC
CGGAATTTCTACGCAA-TEW__02ff09__scNuc_Liver_Habib_Control	7.6029	8.20412	0.0194254	snRNA_Frozen_Mouse-2	Hepatocytes
CGGACACAGAGTCGAC-TEW__02ff09__scNuc_Liver_Habib_Control	6.64379	6.97728	0.0605778	snRNA_Frozen_Mouse-2	LSEC
CGGACACAGATAGTCA-TEW__02ff09__scNuc_Liver_Habib_Control	7.92769	8.65207	0.0122313	snRNA_Frozen_Mouse-2	Hepatocytes
CGGACACAGCTAATCC-TEW__02ff09__scNuc_Liver_Habib_Control	8.24381	9.13368	0.00755695	snRNA_Frozen_Mouse-2	Hepatocytes
CGGACACAGGTTCTAC-TEW__02ff09__scNuc_Liver_Habib_Control	6.70564	7.10579	0.0541872	snRNA_Frozen_Mouse-2	LSEC
CGGACACCAACTCCAA-TEW__02ff09__scNuc_Liver_Habib_Control	7.17242	7.59589	0.0367019	snRNA_Frozen_Mouse-2	LSEC
CGGACACCAGCCATTA-TEW__02ff09__scNuc_Liver_Habib_Control	6.73934	7.11233	0.040783	snRNA_Frozen_Mouse-2	LSEC
CGGACACCATCACAGT-TEW__02ff09__scNuc_Liver_Habib_Control	7.69485	8.33759	0.0148361	snRNA_Frozen_Mouse-2	Hepatocytes
CGGACACGTTTATGCG-TEW__02ff09__scNuc_Liver_Habib_Control	6.8533	7.21891	0.0359238	snRNA_Frozen_Mouse-2	Kupffer
CGGACACTCCCATACC-TEW__02ff09__scNuc_Liver_Habib_Control	7.1554	7.58477	0.0431911	snRNA_Frozen_Mouse-2	LSEC
CGGAGAAAGACGGATC-TEW__02ff09__scNuc_Liver_Habib_Control	6.64769	6.99485	0.055912	snRNA_Frozen_Mouse-2	Kupffer
CGGAGAAAGTCCCTAA-TEW__02ff09__scNuc_Liver_Habib_Control	6.76504	7.17396	0.0437117	snRNA_Frozen_Mouse-2	HSC
CGGAGAAGTAGTTACC-TEW__02ff09__scNuc_Liver_Habib_Control	7.88683	8.59415	0.015188	snRNA_Frozen_Mouse-2	Hepatocytes
CGGAGAAGTTACCCTC-TEW__02ff09__scNuc_Liver_Habib_Control	7.90912	8.62155	0.0120699	snRNA_Frozen_Mouse-2	Hepatocytes
CGGAGAATCCGTGTAA-TEW__02ff09__scNuc_Liver_Habib_Control	6.77651	7.07834	0.0556962	snRNA_Frozen_Mouse-2	LSEC
CGGCAGTAGACACACG-TEW__02ff09__scNuc_Liver_Habib_Control	6.80351	7.06219	0.0308748	snRNA_Frozen_Mouse-2	Kupffer
CGGCAGTTCAATCGGT-TEW__02ff09__scNuc_Liver_Habib_Control	7.05272	7.42237	0.0436081	snRNA_Frozen_Mouse-2	cDC
CGGCAGTTCGATACTG-TEW__02ff09__scNuc_Liver_Habib_Control	6.73934	7.12528	0.0434783	snRNA_Frozen_Mouse-2	HSC
CGGCAGTTCGTACACA-TEW__02ff09__scNuc_Liver_Habib_Control	7.4922	8.00035	0.0211338	snRNA_Frozen_Mouse-2	Hepatocytes
CGGGACTAGGACGCAT-TEW__02ff09__scNuc_Liver_Habib_Control	6.8222	7.18007	0.0480183	snRNA_Frozen_Mouse-2	HSC
CGGGACTCAACAAGTA-TEW__02ff09__scNuc_Liver_Habib_Control	6.56103	6.99942	0.0493151	snRNA_Frozen_Mouse-2	HSC
CGGGACTGTATACAGA-TEW__02ff09__scNuc_Liver_Habib_Control	6.86171	7.2937	0.052381	snRNA_Frozen_Mouse-2	HSC
CGGGACTGTGTCCGTG-TEW__02ff09__scNuc_Liver_Habib_Control	6.79682	7.12609	0.0539019	snRNA_Frozen_Mouse-2	Kupffer
CGGGACTTCCGGTTCT-TEW__02ff09__scNuc_Liver_Habib_Control	7.41216	7.92805	0.018031	snRNA_Frozen_Mouse-2	Hepatocytes
CGGGCATCAAACGGCA-TEW__02ff09__scNuc_Liver_Habib_Control	6.80239	7.19968	0.0575056	snRNA_Frozen_Mouse-2	Kupffer
CGGGCATCAACCGATT-TEW__02ff09__scNuc_Liver_Habib_Control	7.4055	7.95226	0.0478705	snRNA_Frozen_Mouse-2	Kupffer
CGGGCATCATGTCTAG-TEW__02ff09__scNuc_Liver_Habib_Control	7.68294	8.26642	0.0177378	snRNA_Frozen_Mouse-2	Hepatocytes
CGGGCATGTATCGATC-TEW__02ff09__scNuc_Liver_Habib_Control	8.12178	8.95351	0.0146089	snRNA_Frozen_Mouse-2	Hepatocytes
CGGGTCACATGTGCCG-TEW__02ff09__scNuc_Liver_Habib_Control	8.25713	9.13831	0.00730868	snRNA_Frozen_Mouse-2	Hepatocytes
CGGGTCATCAAGTTGC-TEW__02ff09__scNuc_Liver_Habib_Control	6.81344	7.25982	0.0492611	snRNA_Frozen_Mouse-2	HSC
CGGGTGTAGCACTAGG-TEW__02ff09__scNuc_Liver_Habib_Control	7.77191	8.44333	0.0183032	snRNA_Frozen_Mouse-2	Hepatocytes
CGGGTGTAGCGCTGCT-TEW__02ff09__scNuc_Liver_Habib_Control	7.80873	8.4747	0.0164858	snRNA_Frozen_Mouse-2	Hepatocytes
CGGGTGTGTACTGAGG-TEW__02ff09__scNuc_Liver_Habib_Control	7.98752	8.73037	0.0134152	snRNA_Frozen_Mouse-2	Hepatocytes
CGGGTGTGTCATCTAG-TEW__02ff09__scNuc_Liver_Habib_Control	6.29527	6.6107	0.0713324	snRNA_Frozen_Mouse-2	LSEC
CGGGTGTTCCGTGTCT-TEW__02ff09__scNuc_Liver_Habib_Control	6.74288	7.09423	0.0547718	snRNA_Frozen_Mouse-2	Fibroblast
CGGTCAGGTATGCGGA-TEW__02ff09__scNuc_Liver_Habib_Control	7.96659	8.68203	0.0149254	snRNA_Frozen_Mouse-2	Hepatocytes
CGGTCAGGTCTCCCTA-TEW__02ff09__scNuc_Liver_Habib_Control	7.81035	8.45276	0.0108788	snRNA_Frozen_Mouse-2	Hepatocytes
CGGTCAGTCCGGACTG-TEW__02ff09__scNuc_Liver_Habib_Control	7.45761	7.98684	0.0193812	snRNA_Frozen_Mouse-2	Hepatocytes
CGGTCAGTCGTTGCCT-TEW__02ff09__scNuc_Liver_Habib_Control	7.81197	8.45617	0.0178571	snRNA_Frozen_Mouse-2	Hepatocytes
CGTAAGTCAAATAAGC-TEW__02ff09__scNuc_Liver_Habib_Control	7.84542	8.49105	0.0182752	snRNA_Frozen_Mouse-2	Hepatocytes
CGTAAGTGTGCCGTAC-TEW__02ff09__scNuc_Liver_Habib_Control	6.96885	7.28413	0.0315934	snRNA_Frozen_Mouse-2	Kupffer
CGTAAGTTCCTCATAT-TEW__02ff09__scNuc_Liver_Habib_Control	7.51534	8.01301	0.0178867	snRNA_Frozen_Mouse-2	Hepatocytes
CGTAAGTTCTGAGAGG-TEW__02ff09__scNuc_Liver_Habib_Control	6.65673	7.07581	0.0650888	snRNA_Frozen_Mouse-2	B_cell
CGTAAGTTCTTCCACG-TEW__02ff09__scNuc_Liver_Habib_Control	6.88653	7.25912	0.0408451	snRNA_Frozen_Mouse-2	LSEC
CGTAATGAGTGGTTCT-TEW__02ff09__scNuc_Liver_Habib_Control	6.78446	7.11964	0.038835	snRNA_Frozen_Mouse-2	HSC
CGTAATGCAAAGCGTG-TEW__02ff09__scNuc_Liver_Habib_Control	7.88646	8.53621	0.0113815	snRNA_Frozen_Mouse-2	Hepatocytes
CGTAATGCACAATGCT-TEW__02ff09__scNuc_Liver_Habib_Control	8.38114	9.42473	0.0108126	snRNA_Frozen_Mouse-2	Hepatocytes
CGTAATGCACGTAGAG-TEW__02ff09__scNuc_Liver_Habib_Control	7.87664	8.55584	0.0198229	snRNA_Frozen_Mouse-2	Hepatocytes
CGTAATGCACTAGTAC-TEW__02ff09__scNuc_Liver_Habib_Control	8.29779	9.30338	0.00719883	snRNA_Frozen_Mouse-2	Hepatocytes
CGTAATGGTGCGACAA-TEW__02ff09__scNuc_Liver_Habib_Control	7.87512	8.58616	0.0136245	snRNA_Frozen_Mouse-2	Hepatocytes
CGTAATGGTGCTCCGA-TEW__02ff09__scNuc_Liver_Habib_Control	6.67203	7.05445	0.0933449	snRNA_Frozen_Mouse-2	T_cell
CGTAATGTCAACTCTT-TEW__02ff09__scNuc_Liver_Habib_Control	6.84588	7.25418	0.0707714	snRNA_Frozen_Mouse-2	T_cell
CGTAGTAAGACCGCCT-TEW__02ff09__scNuc_Liver_Habib_Control	6.80904	7.21891	0.0417889	snRNA_Frozen_Mouse-2	HSC
CGTAGTAAGGGTAGCT-TEW__02ff09__scNuc_Liver_Habib_Control	6.8742	7.23993	0.0653266	snRNA_Frozen_Mouse-2	MSC
CGTAGTAGTCTAGTGT-TEW__02ff09__scNuc_Liver_Habib_Control	6.77992	7.09008	0.0341952	snRNA_Frozen_Mouse-2	Kupffer
CGTAGTAGTGATGTAA-TEW__02ff09__scNuc_Liver_Habib_Control	6.39359	6.70808	0.0708181	snRNA_Frozen_Mouse-2	T_cell
CGTAGTATCAGCGCGT-TEW__02ff09__scNuc_Liver_Habib_Control	6.70564	7.08924	0.0525438	snRNA_Frozen_Mouse-2	HSC
CGTCAAACAACCGCTG-TEW__02ff09__scNuc_Liver_Habib_Control	6.85118	7.21891	0.0432551	snRNA_Frozen_Mouse-2	LSEC
CGTCAAAGTATTTCCT-TEW__02ff09__scNuc_Liver_Habib_Control	7.49776	8.06903	0.0194114	snRNA_Frozen_Mouse-2	Hepatocytes
CGTCAAAGTTTCCCAC-TEW__02ff09__scNuc_Liver_Habib_Control	6.71174	7.04491	0.0479512	snRNA_Frozen_Mouse-2	LSEC
CGTCAAATCATAAGGA-TEW__02ff09__scNuc_Liver_Habib_Control	6.79794	7.20934	0.0569948	snRNA_Frozen_Mouse-2	HSC
CGTCAAATCTAGTTCT-TEW__02ff09__scNuc_Liver_Habib_Control	7.95472	8.695	0.0200938	snRNA_Frozen_Mouse-2	Hepatocytes
CGTCAAATCTTGAGCA-TEW__02ff09__scNuc_Liver_Habib_Control	6.83411	7.2145	0.0618557	snRNA_Frozen_Mouse-2	LSEC
CGTCCATAGAGTCGAC-TEW__02ff09__scNuc_Liver_Habib_Control	6.89669	7.26683	0.048218	snRNA_Frozen_Mouse-2	Kupffer
CGTCCATAGCTCCGAC-TEW__02ff09__scNuc_Liver_Habib_Control	7.71913	8.28979	0.0123023	snRNA_Frozen_Mouse-2	Hepatocytes
CGTCCATTCGCATTAG-TEW__02ff09__scNuc_Liver_Habib_Control	7.91717	8.65242	0.0139762	snRNA_Frozen_Mouse-2	Hepatocytes
CGTGAATAGGGACACT-TEW__02ff09__scNuc_Liver_Habib_Control	7.27379	7.75662	0.0333904	snRNA_Frozen_Mouse-2	Hepatocytes
CGTGAATCAGGCATGA-TEW__02ff09__scNuc_Liver_Habib_Control	6.98286	7.31389	0.032	snRNA_Frozen_Mouse-2	Kupffer
CGTGAATGTACGATTC-TEW__02ff09__scNuc_Liver_Habib_Control	6.53669	6.87833	0.0670103	snRNA_Frozen_Mouse-2	HSC
CGTGAATGTTTAGAGA-TEW__02ff09__scNuc_Liver_Habib_Control	6.63068	6.95559	0.0429389	snRNA_Frozen_Mouse-2	HSC
CGTGATACAAACCATC-TEW__02ff09__scNuc_Liver_Habib_Control	7.85593	8.50249	0.0121704	snRNA_Frozen_Mouse-2	Hepatocytes
CGTGATATCACGGGAA-TEW__02ff09__scNuc_Liver_Habib_Control	6.6174	6.97448	0.0607477	snRNA_Frozen_Mouse-2	VEC
CGTGATATCAGACCCG-TEW__02ff09__scNuc_Liver_Habib_Control	8.13652	9.00369	0.0115579	snRNA_Frozen_Mouse-2	Hepatocytes
CGTGATATCCACAAGT-TEW__02ff09__scNuc_Liver_Habib_Control	8.02682	8.79164	0.00881459	snRNA_Frozen_Mouse-2	Hepatocytes
CGTGCTTAGAACGCGT-TEW__02ff09__scNuc_Liver_Habib_Control	6.5582	6.91175	0.0567729	snRNA_Frozen_Mouse-2	LSEC
CGTGCTTAGAATCCCT-TEW__02ff09__scNuc_Liver_Habib_Control	7.82684	8.4974	0.0265198	snRNA_Frozen_Mouse-2	Hepatocytes
CGTGCTTAGACGCTCC-TEW__02ff09__scNuc_Liver_Habib_Control	7.65917	8.22791	0.0141598	snRNA_Frozen_Mouse-2	Hepatocytes
CGTGCTTAGCTACTGT-TEW__02ff09__scNuc_Liver_Habib_Control	6.87936	7.19594	0.0457271	snRNA_Frozen_Mouse-2	Kupffer
CGTGCTTCACATGAAA-TEW__02ff09__scNuc_Liver_Habib_Control	6.49527	6.85435	0.0686378	snRNA_Frozen_Mouse-2	T_cell
CGTGCTTCAGCTCATA-TEW__02ff09__scNuc_Liver_Habib_Control	7.6382	8.18619	0.01643	snRNA_Frozen_Mouse-2	Hepatocytes
CGTGCTTCATAGTCAC-TEW__02ff09__scNuc_Liver_Habib_Control	6.52503	6.84588	0.056443	snRNA_Frozen_Mouse-2	LSEC
CGTGCTTGTGGAACAC-TEW__02ff09__scNuc_Liver_Habib_Control	7.66528	8.31996	0.0173002	snRNA_Frozen_Mouse-2	Hepatocytes
CGTGCTTGTTGGTAGG-TEW__02ff09__scNuc_Liver_Habib_Control	7.4742	7.99429	0.0165261	snRNA_Frozen_Mouse-2	Hepatocytes
CGTGCTTGTTTGCAGT-TEW__02ff09__scNuc_Liver_Habib_Control	8.17639	9.05263	0.0106557	snRNA_Frozen_Mouse-2	Hepatocytes
CGTGCTTTCAAGTCGT-TEW__02ff09__scNuc_Liver_Habib_Control	7.7463	8.36939	0.0148354	snRNA_Frozen_Mouse-2	Hepatocytes
CGTGCTTTCCCTTTGG-TEW__02ff09__scNuc_Liver_Habib_Control	6.61874	6.90174	0.040282	snRNA_Frozen_Mouse-2	LSEC
CGTGCTTTCGGCATCG-TEW__02ff09__scNuc_Liver_Habib_Control	6.59715	7.01661	0.0789238	snRNA_Frozen_Mouse-2	HSC
CGTGCTTTCTCGACCT-TEW__02ff09__scNuc_Liver_Habib_Control	7.63434	8.21311	0.0170778	snRNA_Frozen_Mouse-2	Hepatocytes
CGTGTCTAGAGATTCA-TEW__02ff09__scNuc_Liver_Habib_Control	7.1333	7.50494	0.00660793	snRNA_Frozen_Mouse-2	Hepatocytes
CGTGTCTAGAGCCATG-TEW__02ff09__scNuc_Liver_Habib_Control	7.52132	8.05357	0.0171756	snRNA_Frozen_Mouse-2	Hepatocytes
CGTGTCTCAAGCCCAC-TEW__02ff09__scNuc_Liver_Habib_Control	7.05704	7.45703	0.0196305	snRNA_Frozen_Mouse-2	Hepatocytes
CGTGTCTCACAGTATC-TEW__02ff09__scNuc_Liver_Habib_Control	7.12367	7.52672	0.0177802	snRNA_Frozen_Mouse-2	Hepatocytes
CGTGTCTGTTGGGTTT-TEW__02ff09__scNuc_Liver_Habib_Control	6.42649	6.78219	0.0578888	snRNA_Frozen_Mouse-2	Kupffer
CGTTAGAAGAACTCCT-TEW__02ff09__scNuc_Liver_Habib_Control	7.71691	8.21501	0.030303	snRNA_Frozen_Mouse-2	cDC
CGTTAGAAGGGCTTCC-TEW__02ff09__scNuc_Liver_Habib_Control	6.64509	6.99942	0.0547945	snRNA_Frozen_Mouse-2	BEC
CGTTAGAAGTCAATCC-TEW__02ff09__scNuc_Liver_Habib_Control	7.0193	7.39265	0.0326355	snRNA_Frozen_Mouse-2	LSEC
CGTTAGACACCCATAA-TEW__02ff09__scNuc_Liver_Habib_Control	7.41397	7.90986	0.0238707	snRNA_Frozen_Mouse-2	Hepatocytes
CGTTAGATCACCTGTC-TEW__02ff09__scNuc_Liver_Habib_Control	6.8638	7.32053	0.0417219	snRNA_Frozen_Mouse-2	VEC
CGTTCTGAGGGACAGG-TEW__02ff09__scNuc_Liver_Habib_Control	6.53088	6.90375	0.0502513	snRNA_Frozen_Mouse-2	Kupffer
CGTTCTGCAAGAGCTG-TEW__02ff09__scNuc_Liver_Habib_Control	6.66568	7.05012	0.0529514	snRNA_Frozen_Mouse-2	HSC
CGTTCTGGTTAGAAAC-TEW__02ff09__scNuc_Liver_Habib_Control	7.20341	7.61972	0.0162003	snRNA_Frozen_Mouse-2	Hepatocytes
CGTTCTGGTTTACCTT-TEW__02ff09__scNuc_Liver_Habib_Control	6.97354	7.36771	0.0473784	snRNA_Frozen_Mouse-2	Kupffer
CGTTCTGTCAGACCTA-TEW__02ff09__scNuc_Liver_Habib_Control	7.54697	8.10198	0.0190909	snRNA_Frozen_Mouse-2	Hepatocytes
CGTTCTGTCTCTGACC-TEW__02ff09__scNuc_Liver_Habib_Control	8.20385	9.12967	0.00661247	snRNA_Frozen_Mouse-2	Hepatocytes
CGTTGGGAGCAAGGAA-TEW__02ff09__scNuc_Liver_Habib_Control	6.44095	6.73934	0.0686391	snRNA_Frozen_Mouse-2	LSEC
CGTTGGGAGGTGCGAT-TEW__02ff09__scNuc_Liver_Habib_Control	6.46614	6.77079	0.059633	snRNA_Frozen_Mouse-2	VEC
CGTTGGGCACACACTA-TEW__02ff09__scNuc_Liver_Habib_Control	7.54168	8.12118	0.0237671	snRNA_Frozen_Mouse-2	Hepatocytes
CGTTGGGTCGTTCAGA-TEW__02ff09__scNuc_Liver_Habib_Control	6.80461	7.17931	0.0343249	snRNA_Frozen_Mouse-2	LSEC
CTAACCCAGAAGCCAC-TEW__02ff09__scNuc_Liver_Habib_Control	8.23191	9.16858	0.0104275	snRNA_Frozen_Mouse-2	Hepatocytes
CTAACCCCAAGGTCGA-TEW__02ff09__scNuc_Liver_Habib_Control	7.53476	8.07122	0.0178125	snRNA_Frozen_Mouse-2	Hepatocytes
CTAACCCCACGCCAGT-TEW__02ff09__scNuc_Liver_Habib_Control	6.76964	7.11802	0.0316302	snRNA_Frozen_Mouse-2	VEC
CTAACCCCAGTTCCAA-TEW__02ff09__scNuc_Liver_Habib_Control	7.51262	8.06934	0.0200376	snRNA_Frozen_Mouse-2	Hepatocytes
CTAACCCTCAAACCTG-TEW__02ff09__scNuc_Liver_Habib_Control	8.01895	8.82791	0.0121647	snRNA_Frozen_Mouse-2	Hepatocytes
CTAACCCTCAATGTCG-TEW__02ff09__scNuc_Liver_Habib_Control	7.50769	8.05706	0.0129911	snRNA_Frozen_Mouse-2	Hepatocytes
CTAACCCTCGCATTAG-TEW__02ff09__scNuc_Liver_Habib_Control	7.07242	7.43603	0.0489387	snRNA_Frozen_Mouse-2	T_cell
CTAACTTCAACAGTGG-TEW__02ff09__scNuc_Liver_Habib_Control	6.91771	7.31189	0.0320427	snRNA_Frozen_Mouse-2	HSC
CTAACTTCACTGCATA-TEW__02ff09__scNuc_Liver_Habib_Control	6.67834	7.04925	0.0443093	snRNA_Frozen_Mouse-2	HSC
CTAACTTCAGATACTC-TEW__02ff09__scNuc_Liver_Habib_Control	7.1624	7.60639	0.0179104	snRNA_Frozen_Mouse-2	Hepatocytes
CTAACTTGTTCCTAGA-TEW__02ff09__scNuc_Liver_Habib_Control	6.95177	7.31055	0.0374582	snRNA_Frozen_Mouse-2	LSEC
CTAACTTGTTTGTGGT-TEW__02ff09__scNuc_Liver_Habib_Control	8.06778	8.88406	0.0133019	snRNA_Frozen_Mouse-2	Hepatocytes
CTAACTTTCTTTCAGT-TEW__02ff09__scNuc_Liver_Habib_Control	6.95177	7.25347	0.0332861	snRNA_Frozen_Mouse-2	LSEC
CTAAGTGAGCGCGTTC-TEW__02ff09__scNuc_Liver_Habib_Control	7.26052	7.72179	0.0319149	snRNA_Frozen_Mouse-2	Hepatocytes
CTAAGTGCATCATCCC-TEW__02ff09__scNuc_Liver_Habib_Control	7.28207	7.73149	0.0346795	snRNA_Frozen_Mouse-2	BEC
CTAAGTGGTCCCACGA-TEW__02ff09__scNuc_Liver_Habib_Control	7.64108	8.22497	0.0265202	snRNA_Frozen_Mouse-2	Hepatocytes
[truncated: 27,858 more rows]

## Sheet: Extended Data 1b
	Log(Fragments)	Log(Accessible regions)	FRIP	TSS enrichment	Sample	Cell type
AAACGAAAGAGTCCGA-1-10x_ATAC_Run_1	4.20287	4.04202	0.74157	14.4848	snATAC_Fresh_Mouse-6	Hepatocytes
AAACGAAAGGAACCGT-1-10x_ATAC_Run_1	4.40242	4.21492	0.715705	13.7704	snATAC_Fresh_Mouse-6	Hepatocytes
AAACGAAAGGATGTCG-1-10x_ATAC_Run_1	4.58774	4.37508	0.707413	14.9543	snATAC_Fresh_Mouse-6	Hepatocytes
AAACGAAAGGTACATA-1-10x_ATAC_Run_1	4.12496	3.9424	0.711414	16.5694	snATAC_Fresh_Mouse-6	Kupffer
AAACGAAAGTGCCCTG-1-10x_ATAC_Run_1	4.32201	4.15152	0.73616	14.9205	snATAC_Fresh_Mouse-6	Hepatocytes
AAACGAAAGTGTTCCA-1-10x_ATAC_Run_1	4.37334	4.19838	0.750455	18.0166	snATAC_Fresh_Mouse-6	Hepatocytes
AAACGAAGTATGGGTG-1-10x_ATAC_Run_1	3.8791	3.71214	0.741612	19.8459	snATAC_Fresh_Mouse-6	B_cell
AAACGAAGTGCTTCCT-1-10x_ATAC_Run_1	3.77757	3.62716	0.720794	15.131	snATAC_Fresh_Mouse-6	Hepatocytes
AAACGAAGTTACCACA-1-10x_ATAC_Run_1	4.44511	4.25715	0.730838	14.9582	snATAC_Fresh_Mouse-6	Hepatocytes
AAACGAATCGTGGTAT-1-10x_ATAC_Run_1	4.20642	3.97717	0.651787	23.5303	snATAC_Fresh_Mouse-6	HSC
AAACTCGGTCCAGACC-1-10x_ATAC_Run_1	4.61914	4.40231	0.731588	17.3284	snATAC_Fresh_Mouse-6	Hepatocytes
AAACTCGTCATCGCAA-1-10x_ATAC_Run_1	4.26534	4.09012	0.739713	17.5088	snATAC_Fresh_Mouse-6	HSC
AAACTGCCACATAAAG-1-10x_ATAC_Run_1	4.53431	4.33181	0.710946	11.792	snATAC_Fresh_Mouse-6	Hepatocytes
AAACTGCCAGAGAGAA-1-10x_ATAC_Run_1	4.37978	4.19507	0.730355	17.4328	snATAC_Fresh_Mouse-6	Hepatocytes
AAACTGCGTCTCTGCT-1-10x_ATAC_Run_1	4.12061	3.8893	0.659041	17.31	snATAC_Fresh_Mouse-6	LSEC
AAACTGCGTTAACCAC-1-10x_ATAC_Run_1	4.4188	4.05979	0.48109	11.5229	snATAC_Fresh_Mouse-6	LSEC
AAACTGCGTTCCCGGA-1-10x_ATAC_Run_1	4.22021	3.95318	0.591303	14.0863	snATAC_Fresh_Mouse-6	LSEC
AAACTGCTCCCTATTA-1-10x_ATAC_Run_1	4.35585	4.16593	0.70777	13.7573	snATAC_Fresh_Mouse-6	Hepatocytes
AAACTGCTCTCATCCG-1-10x_ATAC_Run_1	4.47883	4.28348	0.717079	15.3659	snATAC_Fresh_Mouse-6	Hepatocytes
AAAGATGAGATGAGGA-1-10x_ATAC_Run_1	4.30705	4.13821	0.737167	14.1368	snATAC_Fresh_Mouse-6	Hepatocytes
AAAGATGCAGTTGCAT-1-10x_ATAC_Run_1	4.18358	4.02531	0.745495	16.4829	snATAC_Fresh_Mouse-6	Hepatocytes
AAAGATGCATCCCAAA-1-10x_ATAC_Run_1	4.35902	4.13761	0.662554	15.1666	snATAC_Fresh_Mouse-6	Hepatocytes
AAAGATGCATGCCCTT-1-10x_ATAC_Run_1	4.31137	4.1351	0.754467	15.582	snATAC_Fresh_Mouse-6	Hepatocytes
AAAGATGTCAGTTGAC-1-10x_ATAC_Run_1	4.32019	4.15439	0.771984	20.1981	snATAC_Fresh_Mouse-6	Hepatocytes
AAAGGATAGAGCGGTT-1-10x_ATAC_Run_1	4.33666	4.16367	0.72234	14.7576	snATAC_Fresh_Mouse-6	Hepatocytes
AAAGGATAGCTCGTTA-1-10x_ATAC_Run_1	3.96019	3.80584	0.730162	14.3152	snATAC_Fresh_Mouse-6	Hepatocytes
AAAGGATAGTCGCCTG-1-10x_ATAC_Run_1	4.01674	3.83353	0.677379	14.4686	snATAC_Fresh_Mouse-6	Hepatocytes
AAAGGATCACGATTAC-1-10x_ATAC_Run_1	3.74586	3.61023	0.737702	23.0451	snATAC_Fresh_Mouse-6	Hepatocytes
AAAGGATCATTGTTCT-1-10x_ATAC_Run_1	4.62611	4.41744	0.74275	15.4853	snATAC_Fresh_Mouse-6	Hepatocytes
AAAGGATGTCAGAGTG-1-10x_ATAC_Run_1	3.60509	3.44669	0.741807	28.0714	snATAC_Fresh_Mouse-6	B_cell
AAAGGATTCCGATTGA-1-10x_ATAC_Run_1	4.41041	4.22968	0.752876	17.2556	snATAC_Fresh_Mouse-6	Hepatocytes
AAAGGGCAGCATGATA-1-10x_ATAC_Run_1	3.95143	3.79699	0.744352	23.3637	snATAC_Fresh_Mouse-6	HSC
AAAGGGCAGGCAGTGT-1-10x_ATAC_Run_1	4.40358	4.21243	0.715126	15.1862	snATAC_Fresh_Mouse-6	Hepatocytes
AAAGGGCAGTCTAGAA-1-10x_ATAC_Run_1	4.31158	4.13332	0.730627	16.4235	snATAC_Fresh_Mouse-6	Hepatocytes
AAAGGGCCAAGGAACC-1-10x_ATAC_Run_1	4.43478	4.24343	0.731893	13.4837	snATAC_Fresh_Mouse-6	Hepatocytes
AAAGGGCCATTAGCCA-1-10x_ATAC_Run_1	4.56487	4.34832	0.67786	13.3119	snATAC_Fresh_Mouse-6	Hepatocytes
AAAGGGCGTATGAAGT-1-10x_ATAC_Run_1	4.14264	3.97612	0.734807	18.646	snATAC_Fresh_Mouse-6	HSC
AAAGGGCGTGGTACTT-1-10x_ATAC_Run_1	4.50168	4.31321	0.75508	15.8574	snATAC_Fresh_Mouse-6	Hepatocytes
AAAGGGCGTTATCGAC-1-10x_ATAC_Run_1	4.31458	4.11321	0.703596	18.8183	snATAC_Fresh_Mouse-6	T_cell
AAAGGGCTCATCGCCT-1-10x_ATAC_Run_1	4.28508	4.03282	0.617978	16.5201	snATAC_Fresh_Mouse-6	Fibroblast
AAAGGGCTCCTCCTGA-1-10x_ATAC_Run_1	4.17505	3.99743	0.736701	25.1037	snATAC_Fresh_Mouse-6	HSC
AAAGGGCTCGCTATAG-1-10x_ATAC_Run_1	4.05154	3.76856	0.570426	19.8837	snATAC_Fresh_Mouse-6	LSEC
AAAGGGCTCGCTCGGA-1-10x_ATAC_Run_1	4.38213	4.19159	0.707666	14.1119	snATAC_Fresh_Mouse-6	Hepatocytes
AAAGGGCTCGTGAGTT-1-10x_ATAC_Run_1	4.51083	4.31116	0.709077	14.3467	snATAC_Fresh_Mouse-6	Hepatocytes
AAAGGGCTCTGACTTT-1-10x_ATAC_Run_1	4.48851	4.27312	0.697503	14.5982	snATAC_Fresh_Mouse-6	Hepatocytes
AAATGAGAGAGAGTTT-1-10x_ATAC_Run_1	4.35495	4.16791	0.718778	16.5775	snATAC_Fresh_Mouse-6	Hepatocytes
AAATGAGAGAGCTCCC-1-10x_ATAC_Run_1	4.51921	4.31934	0.723202	12.7063	snATAC_Fresh_Mouse-6	Hepatocytes
AAATGAGAGATTGACA-1-10x_ATAC_Run_1	3.64816	3.50515	0.715378	18.6918	snATAC_Fresh_Mouse-6	Hepatocytes
AAATGAGAGTCAGCCC-1-10x_ATAC_Run_1	3.61034	3.49638	0.802551	25.2455	snATAC_Fresh_Mouse-6	LSEC
AAATGAGCACGCTGTG-1-10x_ATAC_Run_1	4.31001	4.11843	0.690028	12.737	snATAC_Fresh_Mouse-6	Hepatocytes
AAATGAGGTATTTGCG-1-10x_ATAC_Run_1	4.55574	4.34669	0.703251	12.4184	snATAC_Fresh_Mouse-6	Hepatocytes
AAATGAGGTCAATCCA-1-10x_ATAC_Run_1	4.07361	3.87373	0.690723	23.0189	snATAC_Fresh_Mouse-6	VEC
AAATGAGGTCAGGCTC-1-10x_ATAC_Run_1	4.49488	4.28843	0.693108	12.1235	snATAC_Fresh_Mouse-6	Hepatocytes
AAATGAGGTGTCCTTC-1-10x_ATAC_Run_1	4.26252	4.07994	0.714637	17.3487	snATAC_Fresh_Mouse-6	Hepatocytes
AAATGAGGTTAGCTCA-1-10x_ATAC_Run_1	4.11076	3.85926	0.617203	17.7021	snATAC_Fresh_Mouse-6	LSEC
AAATGAGGTTGGGAAC-1-10x_ATAC_Run_1	4.08135	3.81485	0.601244	16.7335	snATAC_Fresh_Mouse-6	VEC
AAATGAGTCAGTCAAC-1-10x_ATAC_Run_1	4.47097	4.27149	0.708905	15.0253	snATAC_Fresh_Mouse-6	Hepatocytes
AAATGAGTCATCGCCT-1-10x_ATAC_Run_1	3.55497	3.41447	0.71747	15.2603	snATAC_Fresh_Mouse-6	Hepatocytes
AAATGAGTCGCCGAAC-1-10x_ATAC_Run_1	4.071	3.88807	0.714674	21.7619	snATAC_Fresh_Mouse-6	Fibroblast
AAATGCCAGGTTAACA-1-10x_ATAC_Run_1	4.41532	4.21569	0.69417	13.2312	snATAC_Fresh_Mouse-6	Hepatocytes
AAATGCCAGTCGAGCA-1-10x_ATAC_Run_1	3.6755	3.51068	0.728098	26.2702	snATAC_Fresh_Mouse-6	B_cell
AAATGCCCAAAGGAAG-1-10x_ATAC_Run_1	4.23666	4.01229	0.665874	16.1376	snATAC_Fresh_Mouse-6	LSEC
AAATGCCCAACGTCGC-1-10x_ATAC_Run_1	3.52724	3.41597	0.796852	20.8642	snATAC_Fresh_Mouse-6	LSEC
AAATGCCCAATTGCCA-1-10x_ATAC_Run_1	4.37865	4.17782	0.680731	12.6092	snATAC_Fresh_Mouse-6	Hepatocytes
AAATGCCCAGCTGATT-1-10x_ATAC_Run_1	4.18441	4.0258	0.724918	16.6228	snATAC_Fresh_Mouse-6	Hepatocytes
AAATGCCCATATAGAG-1-10x_ATAC_Run_1	4.36014	4.14937	0.672892	16.0618	snATAC_Fresh_Mouse-6	Hepatocytes
AAATGCCGTATCATGC-1-10x_ATAC_Run_1	4.00988	3.78039	0.606158	13.7307	snATAC_Fresh_Mouse-6	Hepatocytes
AAATGCCGTGACCAGA-1-10x_ATAC_Run_1	4.26307	4.0758	0.695023	12.9005	snATAC_Fresh_Mouse-6	Hepatocytes
AAATGCCTCCTCATTA-1-10x_ATAC_Run_1	4.25044	4.07907	0.728611	15.9734	snATAC_Fresh_Mouse-6	Hepatocytes
AACAAAGAGGGCTTCC-1-10x_ATAC_Run_1	4.31397	4.13516	0.720068	14.3348	snATAC_Fresh_Mouse-6	Hepatocytes
AACAAAGAGTAATGTG-1-10x_ATAC_Run_1	4.3667	4.17699	0.716742	14.6943	snATAC_Fresh_Mouse-6	Hepatocytes
AACAAAGCACTGGGCT-1-10x_ATAC_Run_1	4.46256	4.25537	0.693461	14.774	snATAC_Fresh_Mouse-6	Hepatocytes
AACAAAGCATAGACGG-1-10x_ATAC_Run_1	4.38207	4.19642	0.72742	13.4386	snATAC_Fresh_Mouse-6	Hepatocytes
AACAAAGCATGGTAAA-1-10x_ATAC_Run_1	4.29303	4.11813	0.743672	18.5003	snATAC_Fresh_Mouse-6	Hepatocytes
AACAAAGGTCAATCCA-1-10x_ATAC_Run_1	4.02259	3.84448	0.751566	24.2759	snATAC_Fresh_Mouse-6	T_cell
AACAAAGGTCGCTAGC-1-10x_ATAC_Run_1	4.39094	4.20202	0.715244	14.4825	snATAC_Fresh_Mouse-6	Hepatocytes
AACAAAGGTTAAGGGC-1-10x_ATAC_Run_1	3.64098	3.51455	0.7552	20.831	snATAC_Fresh_Mouse-6	Hepatocytes
AACAAAGTCATCGCTC-1-10x_ATAC_Run_1	4.12846	3.93922	0.670436	10.137	snATAC_Fresh_Mouse-6	Hepatocytes
AACAGTCAGCAGGAGG-1-10x_ATAC_Run_1	4.14669	3.95612	0.716507	18.76	snATAC_Fresh_Mouse-6	Kupffer
AACAGTCCAATGACTC-1-10x_ATAC_Run_1	4.33652	4.13865	0.684283	11.799	snATAC_Fresh_Mouse-6	Hepatocytes
AACAGTCCACCCTTAC-1-10x_ATAC_Run_1	4.33143	3.95727	0.464429	10.5818	snATAC_Fresh_Mouse-6	LSEC
AACAGTCGTATATGGA-1-10x_ATAC_Run_1	4.08379	3.93596	0.754288	15.7313	snATAC_Fresh_Mouse-6	Hepatocytes
AACAGTCGTATCTCAG-1-10x_ATAC_Run_1	4.2701	3.97011	0.548242	18.924	snATAC_Fresh_Mouse-6	Kupffer
AACAGTCGTTTGTGAC-1-10x_ATAC_Run_1	4.1801	3.99577	0.698989	13.946	snATAC_Fresh_Mouse-6	Hepatocytes
AACAGTCTCAGCCGAC-1-10x_ATAC_Run_1	3.76745	3.64816	0.774172	13.637	snATAC_Fresh_Mouse-6	Hepatocytes
AACAGTCTCGGATAGG-1-10x_ATAC_Run_1	3.83998	3.65667	0.728679	21.4352	snATAC_Fresh_Mouse-6	cDC
AACATCGAGACGACTG-1-10x_ATAC_Run_1	4.244	4.07715	0.735789	17.5915	snATAC_Fresh_Mouse-6	Hepatocytes
AACATCGAGGGCATTG-1-10x_ATAC_Run_1	4.37293	4.1936	0.724461	15.0502	snATAC_Fresh_Mouse-6	Hepatocytes
AACATCGGTGACGCAA-1-10x_ATAC_Run_1	4.07441	3.92038	0.75634	20.6842	snATAC_Fresh_Mouse-6	Hepatocytes
AACATCGGTGATCAGG-1-10x_ATAC_Run_1	4.19376	4.02584	0.765922	21.7809	snATAC_Fresh_Mouse-6	LSEC
AACATCGGTGCACATT-1-10x_ATAC_Run_1	4.18605	4.01966	0.730779	14.8328	snATAC_Fresh_Mouse-6	Hepatocytes
AACATCGTCAGTACAC-1-10x_ATAC_Run_1	4.44772	4.22778	0.707769	19.4176	snATAC_Fresh_Mouse-6	cDC
AACATCGTCGATGAAA-1-10x_ATAC_Run_1	3.99105	3.66558	0.491323	10.2513	snATAC_Fresh_Mouse-6	LSEC
AACATCGTCTGTGTGA-1-10x_ATAC_Run_1	4.13351	3.97968	0.740496	15.6083	snATAC_Fresh_Mouse-6	Hepatocytes
AACCAACAGAAATCTG-1-10x_ATAC_Run_1	4.53163	4.32131	0.697519	11.8741	snATAC_Fresh_Mouse-6	Hepatocytes
AACCAACAGCATGATA-1-10x_ATAC_Run_1	3.58365	3.44404	0.732394	14.8074	snATAC_Fresh_Mouse-6	Hepatocytes
AACCAACAGGTACTCT-1-10x_ATAC_Run_1	4.5919	4.33776	0.653564	15.2948	snATAC_Fresh_Mouse-6	Hepatocytes
AACCAACCACAAACAA-1-10x_ATAC_Run_1	3.95419	3.75785	0.710412	20.1518	snATAC_Fresh_Mouse-6	B_cell
AACCAACCACCTGGTG-1-10x_ATAC_Run_1	4.1469	3.99003	0.732763	12.5717	snATAC_Fresh_Mouse-6	Hepatocytes
AACCAACCAGTTCGGC-1-10x_ATAC_Run_1	4.24773	4.08005	0.73991	13.9384	snATAC_Fresh_Mouse-6	Hepatocytes
AACCAACGTCAGAAAT-1-10x_ATAC_Run_1	4.34879	4.16679	0.723852	13.7254	snATAC_Fresh_Mouse-6	Hepatocytes
AACCAACTCATGTTCT-1-10x_ATAC_Run_1	4.41571	4.22147	0.704308	15.6297	snATAC_Fresh_Mouse-6	Hepatocytes
AACCAACTCGAACACT-1-10x_ATAC_Run_1	4.60024	4.38065	0.699696	12.5719	snATAC_Fresh_Mouse-6	Hepatocytes
AACCAACTCGAGAAGC-1-10x_ATAC_Run_1	4.13906	3.84098	0.554378	17.715	snATAC_Fresh_Mouse-6	LSEC
AACCAACTCGAGGTCC-1-10x_ATAC_Run_1	4.18904	4.01916	0.713796	13.0915	snATAC_Fresh_Mouse-6	Hepatocytes
AACCAACTCTATCTAC-1-10x_ATAC_Run_1	4.56456	4.36103	0.711373	13.7864	snATAC_Fresh_Mouse-6	Hepatocytes
AACCGATAGCCTGTAT-1-10x_ATAC_Run_1	4.37941	4.19246	0.751628	22.6751	snATAC_Fresh_Mouse-6	HSC
AACCGATAGTCCCTCT-1-10x_ATAC_Run_1	4.25818	4.07715	0.698582	12.0137	snATAC_Fresh_Mouse-6	Hepatocytes
AACCGATAGTGCTCGC-1-10x_ATAC_Run_1	3.99374	3.80044	0.680024	16.4264	snATAC_Fresh_Mouse-6	LSEC
AACCGATCAGGCTACC-1-10x_ATAC_Run_1	4.33492	4.14513	0.694492	12.2209	snATAC_Fresh_Mouse-6	Hepatocytes
AACCGATGTCAATCCA-1-10x_ATAC_Run_1	4.26517	4.09416	0.724627	15.3093	snATAC_Fresh_Mouse-6	Hepatocytes
AACCGATGTGTGTGTT-1-10x_ATAC_Run_1	4.22637	4.05538	0.730895	14.9915	snATAC_Fresh_Mouse-6	Hepatocytes
AACCGATTCTGATCCC-1-10x_ATAC_Run_1	4.39235	4.2042	0.713088	13.1579	snATAC_Fresh_Mouse-6	Hepatocytes
AACCTGACAGAACGAC-1-10x_ATAC_Run_1	4.27026	4.10462	0.73465	14.9661	snATAC_Fresh_Mouse-6	Hepatocytes
AACCTGACATACCCGG-1-10x_ATAC_Run_1	4.27747	4.0905	0.687606	13.4219	snATAC_Fresh_Mouse-6	Hepatocytes
AACCTGACATGCCCTT-1-10x_ATAC_Run_1	4.06748	3.92412	0.760123	15.5813	snATAC_Fresh_Mouse-6	Hepatocytes
AACCTGAGTACCAAGG-1-10x_ATAC_Run_1	3.82575	3.66708	0.734578	25.0356	snATAC_Fresh_Mouse-6	VEC
AACCTGATCCAATAGC-1-10x_ATAC_Run_1	4.52861	4.31892	0.688359	11.2513	snATAC_Fresh_Mouse-6	Hepatocytes
AACCTGATCGCAAACT-1-10x_ATAC_Run_1	4.39212	4.21018	0.737585	20.6429	snATAC_Fresh_Mouse-6	Hepatocytes
AACCTGATCGTCCCTA-1-10x_ATAC_Run_1	4.30159	4.10823	0.716369	17.9999	snATAC_Fresh_Mouse-6	HSC
AACCTTTAGAACAGGA-1-10x_ATAC_Run_1	4.13972	3.93515	0.685248	17.3927	snATAC_Fresh_Mouse-6	Fibroblast
AACCTTTAGCCATGGA-1-10x_ATAC_Run_1	3.78554	3.65475	0.788301	28.1906	snATAC_Fresh_Mouse-6	LSEC
AACCTTTAGGCAGATC-1-10x_ATAC_Run_1	3.97603	3.82478	0.728839	16.5527	snATAC_Fresh_Mouse-6	Hepatocytes
AACCTTTAGGTTTCTG-1-10x_ATAC_Run_1	3.94131	3.75952	0.718178	25.7929	snATAC_Fresh_Mouse-6	T_cell
AACCTTTGTAGTACAA-1-10x_ATAC_Run_1	3.99891	3.83142	0.73203	23.5118	snATAC_Fresh_Mouse-6	Kupffer
AACCTTTGTCCCGAGT-1-10x_ATAC_Run_1	4.34023	4.09216	0.605555	11.8671	snATAC_Fresh_Mouse-6	Hepatocytes
AACCTTTGTTAGGCTT-1-10x_ATAC_Run_1	4.35372	4.1738	0.744198	17.3688	snATAC_Fresh_Mouse-6	Hepatocytes
AACCTTTTCCAACAAC-1-10x_ATAC_Run_1	3.91651	3.73941	0.717852	21.2079	snATAC_Fresh_Mouse-6	cDC
AACCTTTTCCCGGGTA-1-10x_ATAC_Run_1	4.37251	4.1949	0.725676	13.1292	snATAC_Fresh_Mouse-6	Hepatocytes
AACCTTTTCTTACTCA-1-10x_ATAC_Run_1	4.28814	4.11431	0.735977	15.6036	snATAC_Fresh_Mouse-6	Hepatocytes
AACGAGGAGACTCGGA-1-10x_ATAC_Run_1	3.80632	3.60108	0.646361	19.2596	snATAC_Fresh_Mouse-6	BEC
AACGAGGAGGGCTCTC-1-10x_ATAC_Run_1	4.26401	4.05246	0.663073	10.4486	snATAC_Fresh_Mouse-6	Hepatocytes
AACGAGGCAACGACAG-1-10x_ATAC_Run_1	4.66771	4.43361	0.735573	17.6554	snATAC_Fresh_Mouse-6	Hepatocytes
AACGAGGCAGCTATAC-1-10x_ATAC_Run_1	4.37676	4.14198	0.629861	11.5606	snATAC_Fresh_Mouse-6	Hepatocytes
AACGAGGGTAGTAACA-1-10x_ATAC_Run_1	4.37628	4.1827	0.702531	14.4886	snATAC_Fresh_Mouse-6	Hepatocytes
AACGAGGTCAATTGGC-1-10x_ATAC_Run_1	4.43938	4.25166	0.735992	16.0064	snATAC_Fresh_Mouse-6	Hepatocytes
AACGAGGTCGTTCTAT-1-10x_ATAC_Run_1	4.23022	4.04875	0.700253	13.6523	snATAC_Fresh_Mouse-6	Hepatocytes
AACGGGAAGGTGATGC-1-10x_ATAC_Run_1	4.28841	4.09934	0.691666	14.524	snATAC_Fresh_Mouse-6	Hepatocytes
AACGGGACACGTTACA-1-10x_ATAC_Run_1	4.11571	3.95933	0.753313	15.8632	snATAC_Fresh_Mouse-6	Kupffer
AACGGGAGTACAAGCG-1-10x_ATAC_Run_1	4.29259	4.12366	0.730359	15.1076	snATAC_Fresh_Mouse-6	Hepatocytes
AACGGGATCCACGAGC-1-10x_ATAC_Run_1	3.99787	3.80188	0.675912	20.7392	snATAC_Fresh_Mouse-6	HSC
AACGGGATCCTGGAAT-1-10x_ATAC_Run_1	4.03149	3.8253	0.672619	21.0495	snATAC_Fresh_Mouse-6	LSEC
AACGTACAGCCCATTA-1-10x_ATAC_Run_1	3.7255	3.57703	0.710066	14.2032	snATAC_Fresh_Mouse-6	Hepatocytes
AACGTACAGTCACACT-1-10x_ATAC_Run_1	4.20978	3.99708	0.669402	19.4836	snATAC_Fresh_Mouse-6	Kupffer
AACGTACAGTTAGCAA-1-10x_ATAC_Run_1	4.38281	4.18915	0.699304	12.8769	snATAC_Fresh_Mouse-6	Hepatocytes
AACGTACCATCGACGC-1-10x_ATAC_Run_1	4.49568	4.29308	0.709614	14.3419	snATAC_Fresh_Mouse-6	Hepatocytes
AACGTACGTGAGTCGA-1-10x_ATAC_Run_1	4.4962	4.29651	0.722111	14.5554	snATAC_Fresh_Mouse-6	Hepatocytes
AACGTACGTGTGTGCC-1-10x_ATAC_Run_1	4.46727	4.27349	0.720462	13.4571	snATAC_Fresh_Mouse-6	Hepatocytes
AACGTACTCCAGGTAT-1-10x_ATAC_Run_1	4.43226	4.24549	0.721171	14.6385	snATAC_Fresh_Mouse-6	Hepatocytes
AACTGGTAGATCGAGC-1-10x_ATAC_Run_1	3.8586	3.66811	0.67913	18.7913	snATAC_Fresh_Mouse-6	VEC
AACTGGTAGTACAGAT-1-10x_ATAC_Run_1	4.2402	3.91153	0.504486	12.0935	snATAC_Fresh_Mouse-6	LSEC
AACTGGTCATCGCCTT-1-10x_ATAC_Run_1	4.35087	4.1547	0.722896	20.4514	snATAC_Fresh_Mouse-6	HSC
AACTGGTGTGATGTGG-1-10x_ATAC_Run_1	4.31823	4.13934	0.716167	13.7187	snATAC_Fresh_Mouse-6	Hepatocytes
AACTGGTTCATGCTTT-1-10x_ATAC_Run_1	3.90977	3.74733	0.735229	18.3357	snATAC_Fresh_Mouse-6	LSEC
AACTGGTTCCATTGTT-1-10x_ATAC_Run_1	4.46181	4.27089	0.713477	12.4311	snATAC_Fresh_Mouse-6	Hepatocytes
AACTGGTTCGTGAGTT-1-10x_ATAC_Run_1	4.3579	4.17322	0.721379	15.5	snATAC_Fresh_Mouse-6	Hepatocytes
AACTGGTTCTGGGCGT-1-10x_ATAC_Run_1	4.20796	4.03515	0.740119	22.059	snATAC_Fresh_Mouse-6	HSC
AACTGTGAGGCAGTAC-1-10x_ATAC_Run_1	3.98277	3.82724	0.725731	18.8352	snATAC_Fresh_Mouse-6	HSC
AACTGTGAGGTCTTTG-1-10x_ATAC_Run_1	3.81371	3.66727	0.757832	21.085	snATAC_Fresh_Mouse-6	Fibroblast
AACTGTGAGTCTCCAA-1-10x_ATAC_Run_1	4.50448	4.30118	0.701293	13.6395	snATAC_Fresh_Mouse-6	Hepatocytes
AACTGTGAGTGATCTC-1-10x_ATAC_Run_1	4.40564	4.19921	0.692262	17.302	snATAC_Fresh_Mouse-6	Hepatocytes
AACTGTGCAATCACTG-1-10x_ATAC_Run_1	4.46162	4.2737	0.7367	15.1356	snATAC_Fresh_Mouse-6	Hepatocytes
AACTGTGGTATCCTTT-1-10x_ATAC_Run_1	4.3362	4.14603	0.712823	15.7419	snATAC_Fresh_Mouse-6	Hepatocytes
AACTGTGGTTGAAGCG-1-10x_ATAC_Run_1	4.2014	4.02751	0.699308	14.8655	snATAC_Fresh_Mouse-6	Hepatocytes
AACTGTGGTTGGGAAC-1-10x_ATAC_Run_1	4.39737	4.20788	0.698282	12.3315	snATAC_Fresh_Mouse-6	Hepatocytes
AACTGTGGTTTCGACA-1-10x_ATAC_Run_1	4.1247	3.95521	0.70006	11.379	snATAC_Fresh_Mouse-6	Hepatocytes
AACTGTGTCTCCTTAA-1-10x_ATAC_Run_1	4.36588	4.19204	0.734809	15.6289	snATAC_Fresh_Mouse-6	Hepatocytes
AACTTGGAGAGGAAGT-1-10x_ATAC_Run_1	3.68133	3.55108	0.739013	15.262	snATAC_Fresh_Mouse-6	Hepatocytes
AACTTGGAGTCGACCC-1-10x_ATAC_Run_1	4.16962	4.00518	0.720598	14.9375	snATAC_Fresh_Mouse-6	Hepatocytes
AACTTGGCAGAGCCAA-1-10x_ATAC_Run_1	4.16391	3.98014	0.706274	18.6748	snATAC_Fresh_Mouse-6	Hepatocytes
AACTTGGGTACGGTTT-1-10x_ATAC_Run_1	4.51278	4.31326	0.718181	14.2326	snATAC_Fresh_Mouse-6	Hepatocytes
AACTTGGGTGAGTAAT-1-10x_ATAC_Run_1	3.93435	3.79685	0.788298	20.005	snATAC_Fresh_Mouse-6	LSEC
AACTTGGGTTACGCTA-1-10x_ATAC_Run_1	3.90097	3.75633	0.731315	16.4482	snATAC_Fresh_Mouse-6	Hepatocytes
AAGATAGAGGCTCAGA-1-10x_ATAC_Run_1	4.54986	4.34445	0.7234	15.0078	snATAC_Fresh_Mouse-6	Hepatocytes
AAGATAGAGTATACGA-1-10x_ATAC_Run_1	4.30337	4.12359	0.71673	14.2618	snATAC_Fresh_Mouse-6	Hepatocytes
AAGATAGAGTGGGACT-1-10x_ATAC_Run_1	4.45644	4.23467	0.675162	15.5957	snATAC_Fresh_Mouse-6	Hepatocytes
AAGATAGCAATCACTG-1-10x_ATAC_Run_1	4.11581	3.95211	0.731618	19.0036	snATAC_Fresh_Mouse-6	Hepatocytes
AAGATAGGTACAACGG-1-10x_ATAC_Run_1	4.07096	3.92278	0.743694	14.092	snATAC_Fresh_Mouse-6	Hepatocytes
AAGATAGTCGAGCGCT-1-10x_ATAC_Run_1	4.57936	4.33967	0.669283	14.4606	snATAC_Fresh_Mouse-6	Hepatocytes
AAGATAGTCGCCTTAC-1-10x_ATAC_Run_1	4.32191	4.14123	0.716321	13.8486	snATAC_Fresh_Mouse-6	Hepatocytes
AAGATAGTCTTCGTTA-1-10x_ATAC_Run_1	4.52642	4.33758	0.770874	15.7346	snATAC_Fresh_Mouse-6	Hepatocytes
AAGGAGCAGGATCCTT-1-10x_ATAC_Run_1	4.47007	4.27056	0.711996	13.8948	snATAC_Fresh_Mouse-6	Hepatocytes
AAGGAGCAGTAGCAAT-1-10x_ATAC_Run_1	3.71003	3.56538	0.722948	13.8394	snATAC_Fresh_Mouse-6	Hepatocytes
AAGGAGCCAACGCAAG-1-10x_ATAC_Run_1	4.30621	4.11508	0.704348	15.2138	snATAC_Fresh_Mouse-6	Hepatocytes
AAGGAGCCATCGCTAA-1-10x_ATAC_Run_1	4.55642	4.35599	0.753124	16.9058	snATAC_Fresh_Mouse-6	Hepatocytes
AAGGAGCGTAGTAACA-1-10x_ATAC_Run_1	4.42473	4.22879	0.714828	15.0014	snATAC_Fresh_Mouse-6	Hepatocytes
AAGGAGCTCTGCGTCT-1-10x_ATAC_Run_1	4.3146	4.11757	0.672401	11.2494	snATAC_Fresh_Mouse-6	Hepatocytes
AAGGTTCAGACTCTTG-1-10x_ATAC_Run_1	4.19454	4.01557	0.718484	14.6539	snATAC_Fresh_Mouse-6	Hepatocytes
AAGGTTCCAGAGTCGA-1-10x_ATAC_Run_1	4.66884	4.43753	0.661943	11.8413	snATAC_Fresh_Mouse-6	Hepatocytes
AAGGTTCCATAGAATG-1-10x_ATAC_Run_1	4.35272	3.99198	0.481046	12.2118	snATAC_Fresh_Mouse-6	LSEC
AAGGTTCTCTGAGTAC-1-10x_ATAC_Run_1	3.84862	3.56348	0.544141	17.015	snATAC_Fresh_Mouse-6	VEC
AATACGCAGTCTGGGA-1-10x_ATAC_Run_1	4.44652	4.24733	0.702278	12.9288	snATAC_Fresh_Mouse-6	Hepatocytes
AATACGCCAGGGAGTT-1-10x_ATAC_Run_1	4.42904	4.22422	0.706658	14.3276	snATAC_Fresh_Mouse-6	Hepatocytes
AATACGCGTAGCATGG-1-10x_ATAC_Run_1	4.10421	3.91524	0.691001	18.8043	snATAC_Fresh_Mouse-6	Kupffer
AATACGCGTGCGCTCA-1-10x_ATAC_Run_1	4.11187	3.90238	0.693693	24.2591	snATAC_Fresh_Mouse-6	LSEC
AATACGCGTGCTAGTT-1-10x_ATAC_Run_1	4.17612	4.00834	0.770749	21.5584	snATAC_Fresh_Mouse-6	LSEC
AATACGCTCACGATTG-1-10x_ATAC_Run_1	4.44592	4.24841	0.72962	17.6674	snATAC_Fresh_Mouse-6	Hepatocytes
AATACGCTCTCTTCTC-1-10x_ATAC_Run_1	3.69758	3.4188	0.546549	18.8734	snATAC_Fresh_Mouse-6	B_cell
AATACGCTCTGAAAGA-1-10x_ATAC_Run_1	3.55618	3.42862	0.780217	26.8562	snATAC_Fresh_Mouse-6	LSEC
AATACGCTCTTCATAC-1-10x_ATAC_Run_1	4.24182	4.07962	0.743797	13.885	snATAC_Fresh_Mouse-6	Hepatocytes
AATGCCAAGAATGCTA-1-10x_ATAC_Run_1	4.44278	4.23144	0.679498	12.0651	snATAC_Fresh_Mouse-6	Hepatocytes
AATGCCAAGTCCCGCA-1-10x_ATAC_Run_1	4.07642	3.91392	0.720564	14.5602	snATAC_Fresh_Mouse-6	Hepatocytes
AATGCCAGTACTTCGA-1-10x_ATAC_Run_1	4.53232	4.33435	0.729231	15.4371	snATAC_Fresh_Mouse-6	Hepatocytes
AATGCCAGTAGCGGTA-1-10x_ATAC_Run_1	4.34936	4.12551	0.643285	13.0423	snATAC_Fresh_Mouse-6	Hepatocytes
AATGCCAGTATTCACG-1-10x_ATAC_Run_1	3.67256	3.53122	0.740064	12.4233	snATAC_Fresh_Mouse-6	Hepatocytes
AATGCCATCACATTCT-1-10x_ATAC_Run_1	4.46108	4.27527	0.741491	14.6586	snATAC_Fresh_Mouse-6	Hepatocytes
AATGCCATCCCGAAGC-1-10x_ATAC_Run_1	4.38407	4.19645	0.710746	14.6605	snATAC_Fresh_Mouse-6	Hepatocytes
AATGGAAAGGACTAGC-1-10x_ATAC_Run_1	4.57191	4.36254	0.713696	13.5836	snATAC_Fresh_Mouse-6	Hepatocytes
AATGGAACAAACCTAC-1-10x_ATAC_Run_1	4.3064	4.13767	0.757025	17.4754	snATAC_Fresh_Mouse-6	Hepatocytes
AATGGAACAAGGACCA-1-10x_ATAC_Run_1	4.55289	4.34337	0.708802	14.0044	snATAC_Fresh_Mouse-6	Hepatocytes
AATGGAAGTTCTACCC-1-10x_ATAC_Run_1	4.1797	4.00411	0.704926	13.9675	snATAC_Fresh_Mouse-6	Hepatocytes
AATGGAATCACAACAC-1-10x_ATAC_Run_1	4.19835	4.00268	0.668313	13.0133	snATAC_Fresh_Mouse-6	Hepatocytes
AATGGAATCAGGATCT-1-10x_ATAC_Run_1	4.41312	4.21987	0.719649	14.1192	snATAC_Fresh_Mouse-6	Hepatocytes
AATGGCTAGCCGCTGT-1-10x_ATAC_Run_1	4.03052	3.88491	0.745992	18.1965	snATAC_Fresh_Mouse-6	Hepatocytes
AATGGCTAGCTAACAA-1-10x_ATAC_Run_1	4.18898	4.02152	0.745276	22.8702	snATAC_Fresh_Mouse-6	Kupffer
AATGGCTCAAACCTAC-1-10x_ATAC_Run_1	3.6465	3.49554	0.708192	13.9553	snATAC_Fresh_Mouse-6	Hepatocytes
AATGGCTCAGGATGTG-1-10x_ATAC_Run_1	4.71667	4.48664	0.709831	15.2405	snATAC_Fresh_Mouse-6	Hepatocytes
AATGGCTCAGGTGGTA-1-10x_ATAC_Run_1	4.20718	4.02226	0.714454	24.8597	snATAC_Fresh_Mouse-6	HSC
AATGGCTCATTAACGC-1-10x_ATAC_Run_1	4.33262	4.15452	0.723511	14.0732	snATAC_Fresh_Mouse-6	Hepatocytes
AATGGCTCATTATGGC-1-10x_ATAC_Run_1	4.2417	4.06348	0.704173	13.076	snATAC_Fresh_Mouse-6	Hepatocytes
AATGGCTTCTGATCCC-1-10x_ATAC_Run_1	4.24433	4.06442	0.702142	13.0446	snATAC_Fresh_Mouse-6	Hepatocytes
AATGTCGCACTGATAC-1-10x_ATAC_Run_1	4.36029	4.17044	0.725179	15.8292	snATAC_Fresh_Mouse-6	Hepatocytes
AATGTCGGTCTGTCCT-1-10x_ATAC_Run_1	4.50938	4.30681	0.712314	15.2858	snATAC_Fresh_Mouse-6	Hepatocytes
AATGTCGGTGTGAGGT-1-10x_ATAC_Run_1	4.64266	4.42469	0.735383	15.4549	snATAC_Fresh_Mouse-6	Hepatocytes
ACAAACCCACGTTAGT-1-10x_ATAC_Run_1	4.35612	4.13621	0.649196	13.7986	snATAC_Fresh_Mouse-6	Hepatocytes
ACAAACCCATATTGGC-1-10x_ATAC_Run_1	4.24007	4.05903	0.723031	21.9763	snATAC_Fresh_Mouse-6	HSC
ACAAACCGTGAGGGTT-1-10x_ATAC_Run_1	3.93409	3.61752	0.508031	14.8416	snATAC_Fresh_Mouse-6	BEC
ACAAACCGTGCACATT-1-10x_ATAC_Run_1	4.45929	4.26323	0.716771	15.8045	snATAC_Fresh_Mouse-6	Hepatocytes
ACAAACCTCCTCCATG-1-10x_ATAC_Run_1	4.46869	4.24689	0.657547	12.7008	snATAC_Fresh_Mouse-6	Hepatocytes
ACAAAGAAGTGAGTTA-1-10x_ATAC_Run_1	4.45927	4.24418	0.673451	13.3512	snATAC_Fresh_Mouse-6	Hepatocytes
ACAAAGACAATCATCG-1-10x_ATAC_Run_1	4.08228	3.89653	0.71678	24.1248	snATAC_Fresh_Mouse-6	LSEC
ACAAAGACAGAGATGC-1-10x_ATAC_Run_1	4.01212	3.78168	0.634737	14.1663	snATAC_Fresh_Mouse-6	Fibroblast
ACAAAGACATATTGGC-1-10x_ATAC_Run_1	4.44801	4.24817	0.706042	13.9368	snATAC_Fresh_Mouse-6	Hepatocytes
ACAAAGAGTCATTGGT-1-10x_ATAC_Run_1	4.56071	4.31909	0.664834	16.277	snATAC_Fresh_Mouse-6	Hepatocytes
ACAAAGATCTCTATTG-1-10x_ATAC_Run_1	4.09729	3.92283	0.721045	15.3267	snATAC_Fresh_Mouse-6	Kupffer
ACAAGCTAGTCACGCC-1-10x_ATAC_Run_1	4.29179	4.11823	0.720364	14.396	snATAC_Fresh_Mouse-6	Hepatocytes
ACAAGCTCAAGGTCGA-1-10x_ATAC_Run_1	4.44063	4.26019	0.770031	18.7752	snATAC_Fresh_Mouse-6	Hepatocytes
ACAAGCTCATCGACCG-1-10x_ATAC_Run_1	4.67002	4.44006	0.695057	14.4559	snATAC_Fresh_Mouse-6	Hepatocytes
ACAAGCTGTCATGAGG-1-10x_ATAC_Run_1	4.10223	3.85144	0.619646	16.2447	snATAC_Fresh_Mouse-6	Kupffer
ACAAGCTTCTACCCGT-1-10x_ATAC_Run_1	4.56975	4.35326	0.695869	13.8109	snATAC_Fresh_Mouse-6	Hepatocytes
ACAAGCTTCTACTTTG-1-10x_ATAC_Run_1	4.39345	4.19204	0.719597	18.8424	snATAC_Fresh_Mouse-6	Hepatocytes
ACAATCGAGAAGACTT-1-10x_ATAC_Run_1	4.0821	3.83378	0.599536	15.5783	snATAC_Fresh_Mouse-6	Kupffer
ACAATCGCAAGCCCTG-1-10x_ATAC_Run_1	3.62839	3.38364	0.591765	22.8331	snATAC_Fresh_Mouse-6	MSC
ACAATCGCACCCATCT-1-10x_ATAC_Run_1	4.28235	4.1065	0.725963	15.6833	snATAC_Fresh_Mouse-6	Hepatocytes
ACAATCGCACCTACCT-1-10x_ATAC_Run_1	4.56264	4.35518	0.700621	13.2917	snATAC_Fresh_Mouse-6	Hepatocytes
ACAATCGCAGTGCGAA-1-10x_ATAC_Run_1	4.45867	4.25696	0.696856	13.0199	snATAC_Fresh_Mouse-6	Hepatocytes
ACAATCGGTAACTCCA-1-10x_ATAC_Run_1	3.88321	3.75641	0.798613	25.1977	snATAC_Fresh_Mouse-6	LSEC
ACAATCGGTATTCTTC-1-10x_ATAC_Run_1	4.44703	4.23045	0.665119	11.7894	snATAC_Fresh_Mouse-6	Hepatocytes
ACAATCGTCAATGCAC-1-10x_ATAC_Run_1	4.42597	4.24055	0.741328	14.9256	snATAC_Fresh_Mouse-6	Hepatocytes
ACAATCGTCCTGAAAC-1-10x_ATAC_Run_1	4.17278	3.8757	0.554346	16.8913	snATAC_Fresh_Mouse-6	LSEC
ACAATCGTCTCATATC-1-10x_ATAC_Run_1	4.42959	4.21408	0.674191	13.5574	snATAC_Fresh_Mouse-6	Hepatocytes
ACAGAAAAGAACTAAC-1-10x_ATAC_Run_1	4.41825	4.21672	0.70531	14.6181	snATAC_Fresh_Mouse-6	Hepatocytes
ACAGAAAAGATGGCAC-1-10x_ATAC_Run_1	4.40038	4.22201	0.735333	16.3502	snATAC_Fresh_Mouse-6	Hepatocytes
ACAGAAAAGCCCATGC-1-10x_ATAC_Run_1	4.5833	4.37559	0.725521	15.3642	snATAC_Fresh_Mouse-6	Hepatocytes
ACAGAAAAGGACCGAT-1-10x_ATAC_Run_1	4.3857	4.20933	0.741	13.4407	snATAC_Fresh_Mouse-6	Hepatocytes
ACAGAAACATAGCCGC-1-10x_ATAC_Run_1	4.43478	4.24304	0.723294	13.5293	snATAC_Fresh_Mouse-6	Hepatocytes
ACAGAAACATGCACTA-1-10x_ATAC_Run_1	4.30129	4.08418	0.696382	17.3699	snATAC_Fresh_Mouse-6	Kupffer
ACAGAAACATTACACG-1-10x_ATAC_Run_1	4.49564	4.29609	0.714026	13.985	snATAC_Fresh_Mouse-6	Hepatocytes
ACAGAAAGTACAACGG-1-10x_ATAC_Run_1	3.93867	3.80037	0.766095	17.4222	snATAC_Fresh_Mouse-6	Hepatocytes
ACAGAAAGTACGTATC-1-10x_ATAC_Run_1	3.86906	3.7195	0.719751	14.6273	snATAC_Fresh_Mouse-6	Hepatocytes
ACAGAAATCGATCTTT-1-10x_ATAC_Run_1	4.08881	3.90558	0.71864	28.9198	snATAC_Fresh_Mouse-6	HSC
ACAGAAATCGCGCCAA-1-10x_ATAC_Run_1	4.15558	3.95775	0.715963	22.9523	snATAC_Fresh_Mouse-6	LSEC
ACAGAAATCTTTCGAT-1-10x_ATAC_Run_1	4.39691	4.19374	0.67788	15.1963	snATAC_Fresh_Mouse-6	Hepatocytes
ACAGACTAGATCTAAG-1-10x_ATAC_Run_1	4.42451	4.23752	0.727584	15.8413	snATAC_Fresh_Mouse-6	Hepatocytes
ACAGACTAGTACTCTG-1-10x_ATAC_Run_1	4.60739	4.39811	0.733887	15.7886	snATAC_Fresh_Mouse-6	Hepatocytes
ACAGACTAGTCTTAGC-1-10x_ATAC_Run_1	4.10041	3.9174	0.690342	18.0027	snATAC_Fresh_Mouse-6	Hepatocytes
ACAGACTCATGCTATG-1-10x_ATAC_Run_1	4.39966	4.21043	0.738396	17.5109	snATAC_Fresh_Mouse-6	Hepatocytes
ACAGACTCATTTGGTG-1-10x_ATAC_Run_1	4.37554	4.18665	0.726825	14.8443	snATAC_Fresh_Mouse-6	Hepatocytes
ACAGACTGTTTCACCC-1-10x_ATAC_Run_1	4.27926	4.07766	0.708811	16.7232	snATAC_Fresh_Mouse-6	LSEC
ACAGACTTCCGTCAAA-1-10x_ATAC_Run_1	4.03495	3.85757	0.735283	22.8501	snATAC_Fresh_Mouse-6	HSC
ACAGACTTCTGAGTCA-1-10x_ATAC_Run_1	4.13934	3.96085	0.723282	18.8849	snATAC_Fresh_Mouse-6	HSC
ACAGCGCAGGGCGAAG-1-10x_ATAC_Run_1	4.30735	4.12395	0.707781	12.6693	snATAC_Fresh_Mouse-6	Hepatocytes
ACAGCGCAGTTGCTTG-1-10x_ATAC_Run_1	4.37079	4.14913	0.660592	13.9438	snATAC_Fresh_Mouse-6	Hepatocytes
ACAGCGCCACAATAAG-1-10x_ATAC_Run_1	3.91824	3.77019	0.733341	16.1199	snATAC_Fresh_Mouse-6	Hepatocytes
ACAGCGCCACAGTAGG-1-10x_ATAC_Run_1	3.87714	3.72534	0.739782	18.3483	snATAC_Fresh_Mouse-6	Kupffer
ACAGCGCCATTACTCT-1-10x_ATAC_Run_1	3.99533	3.82413	0.69069	14.7623	snATAC_Fresh_Mouse-6	Hepatocytes
ACAGCGCGTCGTAGTT-1-10x_ATAC_Run_1	4.2545	4.06081	0.739537	26.129	snATAC_Fresh_Mouse-6	HSC
ACAGCGCTCCGCGATG-1-10x_ATAC_Run_1	3.56146	3.35622	0.6437	18.7408	snATAC_Fresh_Mouse-6	BEC
ACAGGCCAGCCTGTAT-1-10x_ATAC_Run_1	4.05846	3.89243	0.708592	15.4913	snATAC_Fresh_Mouse-6	Hepatocytes
ACAGGCCCAAGAGCGT-1-10x_ATAC_Run_1	4.35631	4.13786	0.68096	19.1007	snATAC_Fresh_Mouse-6	HSC
ACAGGCCCAAGCCAGA-1-10x_ATAC_Run_1	4.08436	3.92106	0.738225	20.4626	snATAC_Fresh_Mouse-6	HSC
ACAGGCCCAATGAAAC-1-10x_ATAC_Run_1	3.8284	3.64572	0.677405	13.4467	snATAC_Fresh_Mouse-6	HSC
ACAGGCCCATTCCCGT-1-10x_ATAC_Run_1	4.53909	4.31796	0.707263	17.3257	snATAC_Fresh_Mouse-6	Hepatocytes
ACAGGCCGTGACCAGA-1-10x_ATAC_Run_1	4.45008	4.25348	0.71198	14.8875	snATAC_Fresh_Mouse-6	Hepatocytes
ACATGCAAGCGATACG-1-10x_ATAC_Run_1	3.71046	3.56289	0.744838	29.4641	snATAC_Fresh_Mouse-6	Kupffer
ACATGCAGTAGCCATT-1-10x_ATAC_Run_1	4.09649	3.75189	0.474696	11.4327	snATAC_Fresh_Mouse-6	LSEC
ACATGCAGTTGGAGGT-1-10x_ATAC_Run_1	4.22896	4.04786	0.730728	24.3252	snATAC_Fresh_Mouse-6	HSC
ACATGCAGTTGGTAAA-1-10x_ATAC_Run_1	4.02156	3.88241	0.79313	21.3438	snATAC_Fresh_Mouse-6	LSEC
ACATGCATCTCGACAA-1-10x_ATAC_Run_1	4.26238	4.0966	0.737881	14.2332	snATAC_Fresh_Mouse-6	Hepatocytes
ACATGGTTCACTAGCA-1-10x_ATAC_Run_1	4.28798	4.05732	0.621651	12.7996	snATAC_Fresh_Mouse-6	Hepatocytes
ACATGGTTCTGCGTCT-1-10x_ATAC_Run_1	4.01284	3.83992	0.72466	21.5547	snATAC_Fresh_Mouse-6	LSEC
ACATGGTTCTGGCACG-1-10x_ATAC_Run_1	4.47855	4.28391	0.713545	13.8359	snATAC_Fresh_Mouse-6	Hepatocytes
ACCAAACAGATCGATA-1-10x_ATAC_Run_1	4.36273	4.19243	0.747365	15.4607	snATAC_Fresh_Mouse-6	Hepatocytes
ACCAAACAGTGTCCCG-1-10x_ATAC_Run_1	4.31101	4.13997	0.737699	15.6775	snATAC_Fresh_Mouse-6	Hepatocytes
ACCAAACCATCTCTCG-1-10x_ATAC_Run_1	4.37851	4.19587	0.732536	16.2598	snATAC_Fresh_Mouse-6	Hepatocytes
ACCAAACGTTGGGAAC-1-10x_ATAC_Run_1	3.50147	3.35468	0.714466	11.1634	snATAC_Fresh_Mouse-6	Hepatocytes
ACCAAACGTTTGATCG-1-10x_ATAC_Run_1	4.41025	4.22305	0.739181	16.6428	snATAC_Fresh_Mouse-6	Hepatocytes
ACCAAACTCCGGCGAT-1-10x_ATAC_Run_1	4.37051	4.17811	0.70115	13.4704	snATAC_Fresh_Mouse-6	Hepatocytes
ACCAAACTCGCATACA-1-10x_ATAC_Run_1	4.34238	4.16155	0.72102	13.2811	snATAC_Fresh_Mouse-6	Hepatocytes
ACCAAACTCTGGCGCA-1-10x_ATAC_Run_1	4.14863	3.97317	0.704851	15.6247	snATAC_Fresh_Mouse-6	Hepatocytes
ACCATCCAGAATCAGT-1-10x_ATAC_Run_1	4.31811	4.14154	0.734112	13.3031	snATAC_Fresh_Mouse-6	Hepatocytes
ACCATCCAGGCAAGGG-1-10x_ATAC_Run_1	4.29829	4.11873	0.718376	15.8418	snATAC_Fresh_Mouse-6	Hepatocytes
ACCATCCAGTGGTGTG-1-10x_ATAC_Run_1	4.24012	4.07044	0.725364	14.9748	snATAC_Fresh_Mouse-6	Hepatocytes
ACCATCCAGTGTTCCA-1-10x_ATAC_Run_1	4.36511	4.1967	0.756083	17.7178	snATAC_Fresh_Mouse-6	Hepatocytes
ACCATCCCATACTGCA-1-10x_ATAC_Run_1	4.54345	4.29966	0.637053	13.5718	snATAC_Fresh_Mouse-6	Hepatocytes
ACCATCCCATAGGCGA-1-10x_ATAC_Run_1	4.50488	4.29347	0.686523	13.2216	snATAC_Fresh_Mouse-6	Hepatocytes
ACCATCCTCAGTTGAC-1-10x_ATAC_Run_1	4.26663	4.07148	0.689831	17.89	snATAC_Fresh_Mouse-6	Hepatocytes
ACCATCCTCCGTACGG-1-10x_ATAC_Run_1	4.02522	3.88309	0.757596	12.8861	snATAC_Fresh_Mouse-6	Hepatocytes
ACCATCCTCGACCCGA-1-10x_ATAC_Run_1	4.32263	4.1486	0.728354	15.7597	snATAC_Fresh_Mouse-6	Hepatocytes
ACCCAAAAGGTCCTCG-1-10x_ATAC_Run_1	4.40188	4.22141	0.744609	17.8901	snATAC_Fresh_Mouse-6	Hepatocytes
ACCCAAACAACTAGAA-1-10x_ATAC_Run_1	4.11909	3.92122	0.722539	24.1455	snATAC_Fresh_Mouse-6	B_cell
ACCCAAACAACTCCCT-1-10x_ATAC_Run_1	4.3578	4.17774	0.74536	17.0928	snATAC_Fresh_Mouse-6	Hepatocytes
ACCCAAACACTGTCAA-1-10x_ATAC_Run_1	4.01574	3.8526	0.772688	23.5402	snATAC_Fresh_Mouse-6	LSEC
ACCCAAACAGGTAGCA-1-10x_ATAC_Run_1	3.96699	3.81405	0.775896	22.6324	snATAC_Fresh_Mouse-6	LSEC
ACCCAAACAGTAACGG-1-10x_ATAC_Run_1	4.28382	4.1003	0.698174	15.3322	snATAC_Fresh_Mouse-6	Hepatocytes
ACCCAAAGTAACGGAC-1-10x_ATAC_Run_1	4.3001	4.09482	0.676454	13.8889	snATAC_Fresh_Mouse-6	Hepatocytes
ACCCAAAGTGGACGAT-1-10x_ATAC_Run_1	4.37568	4.03298	0.493748	11.6525	snATAC_Fresh_Mouse-6	Kupffer
ACCGAATAGGAGAACA-1-10x_ATAC_Run_1	4.55529	4.35445	0.753564	17.7602	snATAC_Fresh_Mouse-6	Hepatocytes
ACCGAATAGGGCGAAG-1-10x_ATAC_Run_1	4.46412	4.26846	0.706749	15.5927	snATAC_Fresh_Mouse-6	Hepatocytes
ACCGAATAGTCCCGCA-1-10x_ATAC_Run_1	4.54749	4.33961	0.714346	15.2051	snATAC_Fresh_Mouse-6	Hepatocytes
ACCGAATCAAACGACG-1-10x_ATAC_Run_1	4.34319	4.15479	0.702164	13.2746	snATAC_Fresh_Mouse-6	Hepatocytes
ACCGAATGTATCATGC-1-10x_ATAC_Run_1	4.4189	4.22686	0.710932	12.7499	snATAC_Fresh_Mouse-6	Hepatocytes
ACCGAATTCCATTGAG-1-10x_ATAC_Run_1	4.29953	4.12202	0.783453	20.1471	snATAC_Fresh_Mouse-6	LSEC
ACCGAATTCTATCCTA-1-10x_ATAC_Run_1	4.41507	4.18455	0.646351	13.425	snATAC_Fresh_Mouse-6	Hepatocytes
ACCGCAGGTCTAAAGA-1-10x_ATAC_Run_1	3.69793	3.57484	0.768244	14.2292	snATAC_Fresh_Mouse-6	Hepatocytes
ACCGCAGGTGCCCGAT-1-10x_ATAC_Run_1	4.43201	4.23568	0.697596	15.0524	snATAC_Fresh_Mouse-6	Hepatocytes
ACCGCAGTCCTAAAGC-1-10x_ATAC_Run_1	4.37392	4.20575	0.748806	14.0343	snATAC_Fresh_Mouse-6	Hepatocytes
ACCGCAGTCTGGGCGT-1-10x_ATAC_Run_1	4.69752	4.4709	0.720386	13.9357	snATAC_Fresh_Mouse-6	Hepatocytes
ACCGGGTAGACCTATC-1-10x_ATAC_Run_1	4.17849	3.99585	0.692369	15.6485	snATAC_Fresh_Mouse-6	Hepatocytes
ACCGGGTAGGTTAGTA-1-10x_ATAC_Run_1	4.26907	4.05411	0.664335	14.5771	snATAC_Fresh_Mouse-6	Kupffer
ACCGGGTAGTAGGTCG-1-10x_ATAC_Run_1	4.41429	4.06528	0.493509	11.7617	snATAC_Fresh_Mouse-6	LSEC
ACCGGGTCAGTAACCT-1-10x_ATAC_Run_1	4.36048	4.17219	0.724688	16.7764	snATAC_Fresh_Mouse-6	Hepatocytes
ACCGGGTCATGGTAAA-1-10x_ATAC_Run_1	4.68763	4.44935	0.716696	15.2423	snATAC_Fresh_Mouse-6	Hepatocytes
ACCGGGTCATTAAGGA-1-10x_ATAC_Run_1	4.36118	4.15703	0.681903	14.9964	snATAC_Fresh_Mouse-6	Hepatocytes
ACCGGGTGTGAAACAT-1-10x_ATAC_Run_1	4.49832	4.29874	0.731215	17.1114	snATAC_Fresh_Mouse-6	Hepatocytes
ACCGGGTGTTCCCTTG-1-10x_ATAC_Run_1	4.05446	3.90097	0.740737	15.9336	snATAC_Fresh_Mouse-6	Hepatocytes
ACCGGGTTCAAGTTGC-1-10x_ATAC_Run_1	4.47322	4.27754	0.707722	13.277	snATAC_Fresh_Mouse-6	Hepatocytes
ACCGGGTTCAGGAATA-1-10x_ATAC_Run_1	3.55279	3.4062	0.74797	34.5454	snATAC_Fresh_Mouse-6	B_cell
ACCGGGTTCCTCCATG-1-10x_ATAC_Run_1	4.22771	4.00134	0.662878	22.0516	snATAC_Fresh_Mouse-6	LSEC
ACCGGGTTCTCTTCCT-1-10x_ATAC_Run_1	3.72762	3.56891	0.691069	14.2583	snATAC_Fresh_Mouse-6	Hepatocytes
ACCTGCTAGCTGCTCG-1-10x_ATAC_Run_1	4.37356	4.17972	0.696975	12.8714	snATAC_Fresh_Mouse-6	Hepatocytes
ACCTGCTAGTCTCGAT-1-10x_ATAC_Run_1	4.32789	4.12898	0.675268	12.6573	snATAC_Fresh_Mouse-6	Hepatocytes
ACCTGCTCAACTAGAA-1-10x_ATAC_Run_1	4.32465	4.10116	0.648736	13.0759	snATAC_Fresh_Mouse-6	Hepatocytes
ACCTGCTTCCAGCACG-1-10x_ATAC_Run_1	4.12516	3.97506	0.756972	17.7154	snATAC_Fresh_Mouse-6	Hepatocytes
ACCTGCTTCCTTACGC-1-10x_ATAC_Run_1	4.46512	4.28825	0.745939	14.1643	snATAC_Fresh_Mouse-6	Hepatocytes
ACGGATTAGATAGGTT-1-10x_ATAC_Run_1	4.21283	3.94483	0.591093	17.5811	snATAC_Fresh_Mouse-6	HSC
ACGGATTCATGCGCTG-1-10x_ATAC_Run_1	4.06315	3.89702	0.710765	14.027	snATAC_Fresh_Mouse-6	Hepatocytes
ACGGATTGTAGAACGC-1-10x_ATAC_Run_1	4.45611	4.26755	0.72879	14.3543	snATAC_Fresh_Mouse-6	Hepatocytes
ACGGATTGTAGGGTTG-1-10x_ATAC_Run_1	4.03218	3.86273	0.747702	21.6342	snATAC_Fresh_Mouse-6	LSEC
ACGGATTGTATCCCTC-1-10x_ATAC_Run_1	4.40804	4.20428	0.686728	12.5465	snATAC_Fresh_Mouse-6	Hepatocytes
ACGGATTTCCTCCATG-1-10x_ATAC_Run_1	4.25909	4.10188	0.750207	16.9636	snATAC_Fresh_Mouse-6	Hepatocytes
ACGGATTTCGCCACTT-1-10x_ATAC_Run_1	4.28531	4.12044	0.750065	14.1073	snATAC_Fresh_Mouse-6	Hepatocytes
ACGTGGCGTGCCCAGT-1-10x_ATAC_Run_1	4.12934	3.91624	0.657807	18.3009	snATAC_Fresh_Mouse-6	HSC
ACGTGGCGTTCAGTAC-1-10x_ATAC_Run_1	4.49748	4.2847	0.695897	13.1079	snATAC_Fresh_Mouse-6	Hepatocytes
ACGTGGCTCGCTTCAC-1-10x_ATAC_Run_1	4.45414	4.26708	0.718001	12.1787	snATAC_Fresh_Mouse-6	Hepatocytes
ACGTGGCTCGTTCTAT-1-10x_ATAC_Run_1	4.16947	4.00877	0.743519	15.742	snATAC_Fresh_Mouse-6	Hepatocytes
ACGTTAGAGTGAGTGC-1-10x_ATAC_Run_1	3.97197	3.75343	0.644907	19.8599	snATAC_Fresh_Mouse-6	LSEC
ACGTTAGCAAGTAACA-1-10x_ATAC_Run_1	4.48163	4.2836	0.712566	14.6291	snATAC_Fresh_Mouse-6	Hepatocytes
ACGTTAGCACCTCGTT-1-10x_ATAC_Run_1	4.26335	4.09552	0.742938	15.0645	snATAC_Fresh_Mouse-6	Hepatocytes
ACGTTAGGTACGCCCA-1-10x_ATAC_Run_1	3.77488	3.61868	0.696558	13.5355	snATAC_Fresh_Mouse-6	Hepatocytes
ACGTTAGGTGCTGAAG-1-10x_ATAC_Run_1	4.00869	3.86735	0.761321	15.932	snATAC_Fresh_Mouse-6	Kupffer
ACGTTAGGTTCAGTTG-1-10x_ATAC_Run_1	4.53181	4.34173	0.757303	19.7826	snATAC_Fresh_Mouse-6	Hepatocytes
ACGTTAGGTTCCGGCA-1-10x_ATAC_Run_1	4.35265	4.16613	0.700542	13.9581	snATAC_Fresh_Mouse-6	Hepatocytes
ACGTTAGTCACCCGGA-1-10x_ATAC_Run_1	4.42415	4.23697	0.730635	15.7226	snATAC_Fresh_Mouse-6	Hepatocytes
ACGTTAGTCCATGACA-1-10x_ATAC_Run_1	4.35317	4.17618	0.74724	17.6044	snATAC_Fresh_Mouse-6	Hepatocytes
ACGTTAGTCCCACTAC-1-10x_ATAC_Run_1	4.49407	4.30001	0.724434	13.5827	snATAC_Fresh_Mouse-6	Hepatocytes
ACGTTAGTCCGTTTCG-1-10x_ATAC_Run_1	4.56425	4.34175	0.68354	13.2229	snATAC_Fresh_Mouse-6	Hepatocytes
ACTAACGAGCAATGTA-1-10x_ATAC_Run_1	4.37961	4.18957	0.712855	14.5738	snATAC_Fresh_Mouse-6	Hepatocytes
ACTAACGAGCTGCCAC-1-10x_ATAC_Run_1	3.94729	3.799	0.737383	15.2566	snATAC_Fresh_Mouse-6	Hepatocytes
ACTAACGCAAGGAAGA-1-10x_ATAC_Run_1	4.35347	4.17958	0.739221	14.9913	snATAC_Fresh_Mouse-6	Hepatocytes
ACTAACGCAATGGCTT-1-10x_ATAC_Run_1	4.42071	4.2415	0.769756	16.9016	snATAC_Fresh_Mouse-6	Hepatocytes
ACTAACGTCCAGGTCG-1-10x_ATAC_Run_1	4.45829	4.25452	0.692102	13.6047	snATAC_Fresh_Mouse-6	Hepatocytes
ACTAACGTCCTAAAGC-1-10x_ATAC_Run_1	4.35017	4.16749	0.728791	14.7597	snATAC_Fresh_Mouse-6	Hepatocytes
ACTACCCAGACTAGCG-1-10x_ATAC_Run_1	4.10144	3.94797	0.768031	19.8864	snATAC_Fresh_Mouse-6	Kupffer
ACTACCCAGATCGAGC-1-10x_ATAC_Run_1	4.5709	4.36171	0.694797	11.4298	snATAC_Fresh_Mouse-6	Hepatocytes
ACTACCCCAAGAAACT-1-10x_ATAC_Run_1	4.4304	4.22909	0.701856	13.5408	snATAC_Fresh_Mouse-6	Hepatocytes
ACTACCCCATCTCACC-1-10x_ATAC_Run_1	4.42157	4.23805	0.730737	15.515	snATAC_Fresh_Mouse-6	Hepatocytes
ACTACCCGTCTTAGCA-1-10x_ATAC_Run_1	4.28357	4.11277	0.739486	16.1228	snATAC_Fresh_Mouse-6	Hepatocytes
ACTACCCGTTCAGTTG-1-10x_ATAC_Run_1	4.37438	4.18007	0.690667	11.8366	snATAC_Fresh_Mouse-6	Hepatocytes
ACTACCCTCCAACAAC-1-10x_ATAC_Run_1	4.08728	3.91871	0.76141	20.6476	snATAC_Fresh_Mouse-6	LSEC
ACTACCCTCCAGAGAG-1-10x_ATAC_Run_1	4.26349	4.07011	0.715547	22.0072	snATAC_Fresh_Mouse-6	HSC
ACTACCCTCGCCTTAC-1-10x_ATAC_Run_1	4.25339	4.06974	0.700703	13.2156	snATAC_Fresh_Mouse-6	Hepatocytes
ACTACCCTCTAGTCGA-1-10x_ATAC_Run_1	3.93661	3.75335	0.698797	20.8577	snATAC_Fresh_Mouse-6	LSEC
ACTACCCTCTCCCTTT-1-10x_ATAC_Run_1	4.3969	4.19299	0.764314	24.0873	snATAC_Fresh_Mouse-6	Kupffer
ACTACCCTCTCTCAAT-1-10x_ATAC_Run_1	4.50714	4.29999	0.707562	16.5269	snATAC_Fresh_Mouse-6	Hepatocytes
ACTACCCTCTTGGCCT-1-10x_ATAC_Run_1	4.37203	4.1642	0.66971	13.2531	snATAC_Fresh_Mouse-6	Hepatocytes
ACTACGAAGACGTCAG-1-10x_ATAC_Run_1	4.17038	4.00082	0.714672	12.4452	snATAC_Fresh_Mouse-6	Hepatocytes
ACTACGACAAAGGTCG-1-10x_ATAC_Run_1	3.56372	3.41229	0.706445	16.1861	snATAC_Fresh_Mouse-6	Hepatocytes
ACTACGACACTCAGCG-1-10x_ATAC_Run_1	4.13178	3.96717	0.743817	22.4578	snATAC_Fresh_Mouse-6	HSC
ACTACGAGTACAAGCG-1-10x_ATAC_Run_1	4.62307	4.42137	0.742539	14.2491	snATAC_Fresh_Mouse-6	Hepatocytes
ACTACGAGTCTGGTTA-1-10x_ATAC_Run_1	4.5183	4.32769	0.737358	14.7205	snATAC_Fresh_Mouse-6	Hepatocytes
ACTACGAGTGTCCTTC-1-10x_ATAC_Run_1	4.29369	4.11398	0.708823	11.8031	snATAC_Fresh_Mouse-6	Hepatocytes
ACTACGATCCAACCTC-1-10x_ATAC_Run_1	4.53788	4.33066	0.707637	13.1504	snATAC_Fresh_Mouse-6	Hepatocytes
ACTACGATCGGAAAGC-1-10x_ATAC_Run_1	4.33582	4.15945	0.721433	13.1702	snATAC_Fresh_Mouse-6	Hepatocytes
ACTAGGTAGAAATTCG-1-10x_ATAC_Run_1	4.39361	4.22417	0.768665	15.4758	snATAC_Fresh_Mouse-6	Hepatocytes
ACTAGGTAGACCATAA-1-10x_ATAC_Run_1	4.35491	4.16835	0.729573	15.9371	snATAC_Fresh_Mouse-6	Hepatocytes
ACTAGGTAGCTAGCAG-1-10x_ATAC_Run_1	4.17044	4.01216	0.754289	19.6151	snATAC_Fresh_Mouse-6	Hepatocytes
ACTAGGTCAGCGTAGA-1-10x_ATAC_Run_1	4.02148	3.88292	0.74931	14.2785	snATAC_Fresh_Mouse-6	Hepatocytes
ACTAGGTCAGGGTAAC-1-10x_ATAC_Run_1	4.12885	3.72949	0.436896	16.0432	snATAC_Fresh_Mouse-6	HSC
ACTAGGTCATTCCCGT-1-10x_ATAC_Run_1	4.56684	4.36044	0.721505	15.5019	snATAC_Fresh_Mouse-6	Hepatocytes
ACTAGGTGTTTCACCC-1-10x_ATAC_Run_1	4.56761	4.35755	0.713451	13.8828	snATAC_Fresh_Mouse-6	Hepatocytes
ACTAGGTTCGAACACT-1-10x_ATAC_Run_1	4.59973	4.38446	0.701654	12.4606	snATAC_Fresh_Mouse-6	Hepatocytes
ACTAGGTTCTCTATCA-1-10x_ATAC_Run_1	4.42922	4.15452	0.56977	11.0153	snATAC_Fresh_Mouse-6	Hepatocytes
ACTATTCAGCATGTGG-1-10x_ATAC_Run_1	4.02214	3.87547	0.755963	17.5437	snATAC_Fresh_Mouse-6	Hepatocytes
ACTATTCAGGTTGTTC-1-10x_ATAC_Run_1	4.17702	4.00881	0.721927	13.3543	snATAC_Fresh_Mouse-6	Hepatocytes
ACTATTCAGTTCGTTG-1-10x_ATAC_Run_1	4.52633	4.32257	0.719545	16.1675	snATAC_Fresh_Mouse-6	Hepatocytes
ACTATTCCAAGGGAGG-1-10x_ATAC_Run_1	4.40736	4.2048	0.702482	15.1298	snATAC_Fresh_Mouse-6	Hepatocytes
ACTATTCGTAATGTAG-1-10x_ATAC_Run_1	3.629	3.48387	0.753759	30.0217	snATAC_Fresh_Mouse-6	B_cell
ACTATTCGTACAACGG-1-10x_ATAC_Run_1	3.66153	3.54407	0.769566	17.3773	snATAC_Fresh_Mouse-6	Hepatocytes
ACTATTCTCTTCGTTA-1-10x_ATAC_Run_1	4.47887	4.28387	0.71993	16.2554	snATAC_Fresh_Mouse-6	Hepatocytes
ACTCGGGAGACCCTAT-1-10x_ATAC_Run_1	4.06651	3.91503	0.733934	16.99	snATAC_Fresh_Mouse-6	Hepatocytes
ACTCGGGAGTTCCAGT-1-10x_ATAC_Run_1	4.25503	4.05801	0.701612	17.9202	snATAC_Fresh_Mouse-6	BEC
ACTCGGGCAAGTAATG-1-10x_ATAC_Run_1	4.56832	4.36248	0.725074	14.0188	snATAC_Fresh_Mouse-6	Hepatocytes
ACTCGGGCACTAAACC-1-10x_ATAC_Run_1	4.25741	4.09065	0.741556	15.451	snATAC_Fresh_Mouse-6	Hepatocytes
ACTCGGGCAGCAATGG-1-10x_ATAC_Run_1	4.37435	4.18064	0.704029	12.4163	snATAC_Fresh_Mouse-6	Hepatocytes
ACTCGGGCAGTAACTC-1-10x_ATAC_Run_1	3.7277	3.58636	0.748783	29.4306	snATAC_Fresh_Mouse-6	HSC
ACTCGGGCATCATCGA-1-10x_ATAC_Run_1	4.19604	4.01149	0.709265	20.9644	snATAC_Fresh_Mouse-6	HSC
ACTCGGGGTCAAACAA-1-10x_ATAC_Run_1	4.21299	4.00009	0.704715	28.8193	snATAC_Fresh_Mouse-6	LSEC
ACTCGGGGTGGAGTGT-1-10x_ATAC_Run_1	3.86177	3.70638	0.7157	11.5713	snATAC_Fresh_Mouse-6	Hepatocytes
ACTCGGGGTTGCAGAG-1-10x_ATAC_Run_1	4.22321	3.97169	0.628207	21.4782	snATAC_Fresh_Mouse-6	LSEC
ACTCGGGGTTTGTGAC-1-10x_ATAC_Run_1	4.11448	3.9526	0.719883	16.395	snATAC_Fresh_Mouse-6	Hepatocytes
ACTCGGGTCGTTGTTT-1-10x_ATAC_Run_1	4.57865	4.3625	0.702514	12.2003	snATAC_Fresh_Mouse-6	Hepatocytes
ACTGCAAGTAGCAGCA-1-10x_ATAC_Run_1	3.64856	3.48926	0.688455	12.1575	snATAC_Fresh_Mouse-6	Hepatocytes
ACTGCAAGTCTCTAAG-1-10x_ATAC_Run_1	4.43197	4.03395	0.437643	8.96206	snATAC_Fresh_Mouse-6	Kupffer
ACTGCAATCATTCTTG-1-10x_ATAC_Run_1	4.57582	4.3704	0.742265	15.0525	snATAC_Fresh_Mouse-6	Hepatocytes
ACTGCAATCCAACCTC-1-10x_ATAC_Run_1	4.44026	4.24396	0.711056	13.9112	snATAC_Fresh_Mouse-6	Hepatocytes
ACTGCAATCGGTTAGT-1-10x_ATAC_Run_1	4.32535	4.12021	0.676674	13.43	snATAC_Fresh_Mouse-6	Hepatocytes
ACTGCGGAGCGAGCTA-1-10x_ATAC_Run_1	4.05142	3.87852	0.69761	14.5211	snATAC_Fresh_Mouse-6	Hepatocytes
ACTGCGGCAGGTAGGT-1-10x_ATAC_Run_1	4.46291	4.26858	0.706069	14.1731	snATAC_Fresh_Mouse-6	Hepatocytes
ACTGCGGGTACGCAAG-1-10x_ATAC_Run_1	4.06911	3.92174	0.747463	15.2652	snATAC_Fresh_Mouse-6	Hepatocytes
ACTGCGGGTTCCGCGA-1-10x_ATAC_Run_1	4.43331	4.24844	0.721544	13.6492	snATAC_Fresh_Mouse-6	Hepatocytes
ACTGCGGGTTGGGAAC-1-10x_ATAC_Run_1	3.93166	3.7391	0.684106	21.397	snATAC_Fresh_Mouse-6	B_cell
ACTGCGGTCACTGGTA-1-10x_ATAC_Run_1	3.77554	3.58771	0.684105	18.3618	snATAC_Fresh_Mouse-6	LSEC
ACTGCGGTCCGCGATG-1-10x_ATAC_Run_1	4.20892	4.03635	0.711707	13.2938	snATAC_Fresh_Mouse-6	Hepatocytes
ACTGCGGTCCTGGGAC-1-10x_ATAC_Run_1	4.16113	4.00091	0.750138	18.2293	snATAC_Fresh_Mouse-6	Hepatocytes
ACTGTCCAGACCCTAT-1-10x_ATAC_Run_1	4.06089	3.856	0.675793	17.0399	snATAC_Fresh_Mouse-6	LSEC
ACTGTCCCACCGAATT-1-10x_ATAC_Run_1	3.77379	3.60509	0.707071	22.5514	snATAC_Fresh_Mouse-6	T_cell
ACTGTCCCAGGTGTGA-1-10x_ATAC_Run_1	4.16047	3.98932	0.744782	25.4025	snATAC_Fresh_Mouse-6	HSC
ACTGTCCGTCAATCCA-1-10x_ATAC_Run_1	3.92231	3.75274	0.736427	24.1025	snATAC_Fresh_Mouse-6	T_cell
ACTGTCCGTCCAACCG-1-10x_ATAC_Run_1	3.92998	3.73616	0.669722	21.3081	snATAC_Fresh_Mouse-6	BEC
ACTGTCCGTGCGTTTA-1-10x_ATAC_Run_1	4.39025	4.21296	0.723993	13.6791	snATAC_Fresh_Mouse-6	Hepatocytes
ACTGTCCTCCTATCCG-1-10x_ATAC_Run_1	4.24175	4.0762	0.755445	17.7466	snATAC_Fresh_Mouse-6	Hepatocytes
ACTTCCGCACTGGGCT-1-10x_ATAC_Run_1	4.63076	4.40961	0.722907	15.4935	snATAC_Fresh_Mouse-6	Hepatocytes
ACTTCCGTCGGGCTCA-1-10x_ATAC_Run_1	4.43032	4.24358	0.72545	13.4609	snATAC_Fresh_Mouse-6	Hepatocytes
ACTTTCAAGTCGATAA-1-10x_ATAC_Run_1	4.48483	4.28058	0.702001	13.5018	snATAC_Fresh_Mouse-6	Hepatocytes
ACTTTCAAGTGAAACT-1-10x_ATAC_Run_1	3.83117	3.64523	0.707479	22.8085	snATAC_Fresh_Mouse-6	T_cell
ACTTTCACACTGAAGG-1-10x_ATAC_Run_1	4.56055	4.31122	0.632668	12.9391	snATAC_Fresh_Mouse-6	Hepatocytes
ACTTTCACAGAACTTC-1-10x_ATAC_Run_1	4.06952	3.85333	0.670245	21.7718	snATAC_Fresh_Mouse-6	Fibroblast
ACTTTCACAGTAACTC-1-10x_ATAC_Run_1	4.35572	4.14752	0.673162	14.1523	snATAC_Fresh_Mouse-6	Hepatocytes
AGACAAACAGACTAAA-1-10x_ATAC_Run_1	4.25782	4.0661	0.732741	24.8369	snATAC_Fresh_Mouse-6	HSC
AGACAAAGTCCCTTTG-1-10x_ATAC_Run_1	4.09423	3.91829	0.714079	25.9195	snATAC_Fresh_Mouse-6	Fibroblast
AGACAAATCGATGCAT-1-10x_ATAC_Run_1	4.44654	4.25575	0.736338	15.7082	snATAC_Fresh_Mouse-6	Hepatocytes
AGATAGAAGCCTCGCA-1-10x_ATAC_Run_1	4.01296	3.85071	0.746579	26.9294	snATAC_Fresh_Mouse-6	HSC
AGATAGAAGGAACCGT-1-10x_ATAC_Run_1	3.80188	3.57299	0.585608	12.6328	snATAC_Fresh_Mouse-6	Hepatocytes
AGATAGAAGTATACCC-1-10x_ATAC_Run_1	4.25268	4.08189	0.727882	12.4664	snATAC_Fresh_Mouse-6	Hepatocytes
AGATAGAAGTCATCTG-1-10x_ATAC_Run_1	3.94567	3.77371	0.725521	18.4186	snATAC_Fresh_Mouse-6	LSEC
AGATAGAAGTGTCCCG-1-10x_ATAC_Run_1	4.34715	4.05748	0.572276	16.7222	snATAC_Fresh_Mouse-6	LSEC
AGATAGACAGCACATT-1-10x_ATAC_Run_1	4.32746	4.14501	0.723924	15.0113	snATAC_Fresh_Mouse-6	Hepatocytes
AGATAGAGTCCAACCG-1-10x_ATAC_Run_1	4.35681	4.15189	0.687613	13.4392	snATAC_Fresh_Mouse-6	Kupffer
AGATAGAGTTGGGAAC-1-10x_ATAC_Run_1	4.63462	4.41231	0.691144	11.4956	snATAC_Fresh_Mouse-6	Hepatocytes
AGATAGATCCCGATTC-1-10x_ATAC_Run_1	4.21285	4.05239	0.735191	13.5649	snATAC_Fresh_Mouse-6	Hepatocytes
AGATTCGCAACGCACC-1-10x_ATAC_Run_1	4.67265	4.44264	0.717212	14.0879	snATAC_Fresh_Mouse-6	Hepatocytes
AGATTCGCAAGCAATA-1-10x_ATAC_Run_1	4.50269	4.30812	0.724159	15.6017	snATAC_Fresh_Mouse-6	Hepatocytes
AGATTCGCACAAGTGG-1-10x_ATAC_Run_1	4.21574	4.04926	0.74425	17.947	snATAC_Fresh_Mouse-6	Hepatocytes
AGATTCGCATCCCTTG-1-10x_ATAC_Run_1	4.05649	3.86255	0.745544	32.7316	snATAC_Fresh_Mouse-6	cDC
AGATTCGTCCAGGGAA-1-10x_ATAC_Run_1	4.33592	4.15649	0.719513	12.8017	snATAC_Fresh_Mouse-6	Hepatocytes
AGCCAGCAGCCGCAAA-1-10x_ATAC_Run_1	3.80216	3.66455	0.739158	15.9112	snATAC_Fresh_Mouse-6	Hepatocytes
AGCCAGCAGGATTTGA-1-10x_ATAC_Run_1	4.2402	4.06457	0.706718	14.4406	snATAC_Fresh_Mouse-6	Hepatocytes
AGCCAGCCAACGTCCG-1-10x_ATAC_Run_1	3.87604	3.63256	0.596382	18.3687	snATAC_Fresh_Mouse-6	HSC
AGCCAGCCAATGGCAG-1-10x_ATAC_Run_1	4.09809	3.92967	0.705282	15.6865	snATAC_Fresh_Mouse-6	Hepatocytes
AGCCAGCCAGAACAGC-1-10x_ATAC_Run_1	4.32648	4.13859	0.697647	10.9937	snATAC_Fresh_Mouse-6	Hepatocytes
AGCCAGCGTAAAGCTA-1-10x_ATAC_Run_1	4.39499	4.21184	0.728485	14.498	snATAC_Fresh_Mouse-6	Hepatocytes
AGCCAGCGTACGGATG-1-10x_ATAC_Run_1	4.32309	4.14454	0.715094	14.5287	snATAC_Fresh_Mouse-6	Hepatocytes
AGCCAGCTCAGATACC-1-10x_ATAC_Run_1	4.46998	4.27836	0.717631	13.2459	snATAC_Fresh_Mouse-6	Hepatocytes
AGCCAGCTCCACGCTT-1-10x_ATAC_Run_1	4.37044	4.19315	0.733572	14.8336	snATAC_Fresh_Mouse-6	Hepatocytes
AGCCAGCTCGGGCTCA-1-10x_ATAC_Run_1	3.65763	3.49831	0.718434	22.0098	snATAC_Fresh_Mouse-6	T_cell
AGCCAGCTCTTGTCAT-1-10x_ATAC_Run_1	4.21756	4.03072	0.717324	23.9874	snATAC_Fresh_Mouse-6	HSC
AGCCCGAAGACAGTGC-1-10x_ATAC_Run_1	4.19246	4.02804	0.728749	14.5608	snATAC_Fresh_Mouse-6	Hepatocytes
AGCCCGAAGAGAACCC-1-10x_ATAC_Run_1	4.24647	4.06269	0.706162	12.9758	snATAC_Fresh_Mouse-6	Hepatocytes
AGCCCGACACAGGTAG-1-10x_ATAC_Run_1	4.32685	4.14523	0.711048	13.0554	snATAC_Fresh_Mouse-6	Hepatocytes
AGCCCGACATCATCGA-1-10x_ATAC_Run_1	4.35451	4.18216	0.741612	15.367	snATAC_Fresh_Mouse-6	Hepatocytes
AGCCCGAGTTCACGTA-1-10x_ATAC_Run_1	3.98682	3.81431	0.739924	18.3464	snATAC_Fresh_Mouse-6	T_cell
AGCCCGATCCTGACCT-1-10x_ATAC_Run_1	4.18667	3.94458	0.643266	18.1538	snATAC_Fresh_Mouse-6	LSEC
AGCCGCAAGTGTCGCC-1-10x_ATAC_Run_1	3.95221	3.7859	0.710426	20.1192	snATAC_Fresh_Mouse-6	HSC
AGCCGCACAACGTCGC-1-10x_ATAC_Run_1	4.11524	3.94734	0.731268	16.6847	snATAC_Fresh_Mouse-6	HSC
AGCCGCAGTCAATACC-1-10x_ATAC_Run_1	4.39851	4.22365	0.739943	13.5211	snATAC_Fresh_Mouse-6	Hepatocytes
AGCCGCATCTCGCGTT-1-10x_ATAC_Run_1	4.25847	4.03937	0.657917	17.6065	snATAC_Fresh_Mouse-6	HSC
AGCCGCATCTTCTTCC-1-10x_ATAC_Run_1	4.26571	4.07911	0.702191	14.2592	snATAC_Fresh_Mouse-6	Hepatocytes
AGCCTCTAGAGCAGCT-1-10x_ATAC_Run_1	4.32879	4.16465	0.746717	15.2075	snATAC_Fresh_Mouse-6	Hepatocytes
AGCCTCTAGTAGTTCC-1-10x_ATAC_Run_1	4.23935	4.05793	0.703723	15.5184	snATAC_Fresh_Mouse-6	Hepatocytes
AGCCTCTCAAGGAACC-1-10x_ATAC_Run_1	4.60695	4.39622	0.731318	15.468	snATAC_Fresh_Mouse-6	Hepatocytes
AGCCTCTGTAAACGGC-1-10x_ATAC_Run_1	4.19654	3.84186	0.471411	10.7291	snATAC_Fresh_Mouse-6	LSEC
AGCCTCTGTTTCCGGG-1-10x_ATAC_Run_1	4.7032	4.48015	0.704252	13.6887	snATAC_Fresh_Mouse-6	Hepatocytes
AGCCTCTTCCTGAAAC-1-10x_ATAC_Run_1	4.0515	3.88784	0.747313	27.5197	snATAC_Fresh_Mouse-6	HSC
AGCCTCTTCTGGCCAG-1-10x_ATAC_Run_1	4.4513	4.25955	0.731746	14.6243	snATAC_Fresh_Mouse-6	Hepatocytes
AGCCTCTTCTTAACGG-1-10x_ATAC_Run_1	4.46216	4.25628	0.699903	13.8858	snATAC_Fresh_Mouse-6	Hepatocytes
AGCCTGGAGAACTAAC-1-10x_ATAC_Run_1	4.59541	4.3831	0.721796	14.7573	snATAC_Fresh_Mouse-6	Hepatocytes
AGCCTGGAGAACTCCT-1-10x_ATAC_Run_1	4.13088	3.9285	0.699933	22.8322	snATAC_Fresh_Mouse-6	LSEC
AGCCTGGAGACTTCCA-1-10x_ATAC_Run_1	4.5042	4.31389	0.739837	15.6274	snATAC_Fresh_Mouse-6	Hepatocytes
AGCCTGGAGAGGTACC-1-10x_ATAC_Run_1	4.37941	4.19407	0.742152	14.6195	snATAC_Fresh_Mouse-6	Hepatocytes
AGCCTGGAGGGAGTTC-1-10x_ATAC_Run_1	4.03611	3.87361	0.75467	18.3344	snATAC_Fresh_Mouse-6	LSEC
AGCCTGGCAATTCTCT-1-10x_ATAC_Run_1	4.21429	4.02572	0.718969	15.8886	snATAC_Fresh_Mouse-6	Kupffer
AGCCTGGCACTGCTTC-1-10x_ATAC_Run_1	4.42485	4.20782	0.693323	16.6681	snATAC_Fresh_Mouse-6	Hepatocytes
AGCCTGGCATACCCGG-1-10x_ATAC_Run_1	3.80767	3.66106	0.724852	16.4151	snATAC_Fresh_Mouse-6	Hepatocytes
AGCCTGGGTGCGTAGA-1-10x_ATAC_Run_1	4.46088	4.24294	0.673414	12.855	snATAC_Fresh_Mouse-6	Hepatocytes
AGCCTGGGTGCTGAAG-1-10x_ATAC_Run_1	4.31211	4.1343	0.726519	14.9217	snATAC_Fresh_Mouse-6	Hepatocytes
AGCCTTCAGAGGAATG-1-10x_ATAC_Run_1	4.62789	4.40406	0.72632	16.3001	snATAC_Fresh_Mouse-6	Hepatocytes
AGCCTTCAGTCTGCTA-1-10x_ATAC_Run_1	4.1469	3.9861	0.735544	17.4807	snATAC_Fresh_Mouse-6	Hepatocytes
AGCCTTCAGTGAGTGC-1-10x_ATAC_Run_1	3.80134	3.64365	0.707379	18.2292	snATAC_Fresh_Mouse-6	HSC
AGCCTTCGTTGTGAGG-1-10x_ATAC_Run_1	4.09374	3.90773	0.679507	15.5769	snATAC_Fresh_Mouse-6	Hepatocytes
AGCCTTCGTTTGCCCT-1-10x_ATAC_Run_1	4.08264	3.80976	0.577381	18.3139	snATAC_Fresh_Mouse-6	Kupffer
AGCGATTAGATGAGGA-1-10x_ATAC_Run_1	4.5641	4.36857	0.762687	15.8331	snATAC_Fresh_Mouse-6	Hepatocytes
AGCGATTAGCTCGTTA-1-10x_ATAC_Run_1	4.22986	4.03169	0.668021	14.1482	snATAC_Fresh_Mouse-6	Hepatocytes
AGCGATTAGGCACTAG-1-10x_ATAC_Run_1	4.44398	4.25508	0.740035	14.1938	snATAC_Fresh_Mouse-6	Hepatocytes
AGCGATTCATTCGTCC-1-10x_ATAC_Run_1	3.60531	3.47813	0.774938	36.2067	snATAC_Fresh_Mouse-6	LSEC
AGCGATTGTGTGACCC-1-10x_ATAC_Run_1	4.0159	3.87558	0.777114	21.9438	snATAC_Fresh_Mouse-6	Kupffer
AGCGATTTCGCTCGGA-1-10x_ATAC_Run_1	4.04289	3.87361	0.70973	12.6501	snATAC_Fresh_Mouse-6	Hepatocytes
AGCGTATAGATGCGAC-1-10x_ATAC_Run_1	4.4865	4.26435	0.675518	14.5439	snATAC_Fresh_Mouse-6	Hepatocytes
AGCGTATGTAGCATGG-1-10x_ATAC_Run_1	4.33437	4.11697	0.654566	14.0007	snATAC_Fresh_Mouse-6	Hepatocytes
AGCGTATGTTGAATAG-1-10x_ATAC_Run_1	4.51028	4.30365	0.711797	17.2894	snATAC_Fresh_Mouse-6	Hepatocytes
AGCGTATTCAGTACAC-1-10x_ATAC_Run_1	3.97234	3.78817	0.733454	25.3178	snATAC_Fresh_Mouse-6	B_cell
AGCGTATTCCAGTTAG-1-10x_ATAC_Run_1	4.42277	4.19318	0.674134	18.9522	snATAC_Fresh_Mouse-6	Fibroblast
AGCGTATTCGCCAGAC-1-10x_ATAC_Run_1	4.34374	4.16888	0.72733	13.5408	snATAC_Fresh_Mouse-6	Hepatocytes
AGCGTATTCTCCACTG-1-10x_ATAC_Run_1	4.17892	4.01242	0.733673	15.8895	snATAC_Fresh_Mouse-6	Hepatocytes
AGCGTGCAGCGTATCT-1-10x_ATAC_Run_1	3.97155	3.81836	0.729767	18.1762	snATAC_Fresh_Mouse-6	Hepatocytes
AGCGTGCAGGGAAGCG-1-10x_ATAC_Run_1	4.35654	4.16687	0.697892	14.4574	snATAC_Fresh_Mouse-6	Hepatocytes
AGCGTGCCACCGATCG-1-10x_ATAC_Run_1	3.84739	3.69714	0.714651	16.1335	snATAC_Fresh_Mouse-6	Hepatocytes
AGCGTGCCACGCCGAT-1-10x_ATAC_Run_1	3.96694	3.82666	0.737348	15.5005	snATAC_Fresh_Mouse-6	Hepatocytes
AGCGTGCCATCAGAAA-1-10x_ATAC_Run_1	4.25787	4.08415	0.725094	14.5925	snATAC_Fresh_Mouse-6	Hepatocytes
AGCGTGCGTATTGTGC-1-10x_ATAC_Run_1	4.10707	3.94146	0.729916	18.7519	snATAC_Fresh_Mouse-6	HSC
AGCGTGCTCGTGATAC-1-10x_ATAC_Run_1	4.2824	3.98507	0.547704	12.0875	snATAC_Fresh_Mouse-6	BEC
AGCTATGAGAGAGGTA-1-10x_ATAC_Run_1	4.62526	4.40269	0.702761	14.2298	snATAC_Fresh_Mouse-6	Hepatocytes
AGCTATGAGCCTGTAT-1-10x_ATAC_Run_1	3.84671	3.71332	0.804441	20.5218	snATAC_Fresh_Mouse-6	LSEC
AGCTATGAGCGCACAA-1-10x_ATAC_Run_1	4.39824	4.21021	0.738218	16.65	snATAC_Fresh_Mouse-6	Hepatocytes
AGCTATGAGCGCGTTC-1-10x_ATAC_Run_1	4.56016	4.34799	0.698136	12.3121	snATAC_Fresh_Mouse-6	Hepatocytes
AGCTATGAGGCCTCGT-1-10x_ATAC_Run_1	4.19772	4.0054	0.713497	25.2523	snATAC_Fresh_Mouse-6	HSC
AGCTATGCATTACTTC-1-10x_ATAC_Run_1	4.28076	4.10707	0.730354	15.5966	snATAC_Fresh_Mouse-6	Hepatocytes
AGCTATGGTAGATTAG-1-10x_ATAC_Run_1	4.05335	3.88275	0.712656	18.3051	snATAC_Fresh_Mouse-6	Kupffer
AGCTATGGTCTCTAAG-1-10x_ATAC_Run_1	4.25076	4.06871	0.73852	23.6172	snATAC_Fresh_Mouse-6	HSC
AGCTATGTCTTCCAGC-1-10x_ATAC_Run_1	4.45333	4.26479	0.732967	13.8214	snATAC_Fresh_Mouse-6	Hepatocytes
AGCTGATAGAAACGCC-1-10x_ATAC_Run_1	4.05523	3.75899	0.53267	13.1129	snATAC_Fresh_Mouse-6	HSC
AGCTGATAGAAGACTT-1-10x_ATAC_Run_1	4.30499	4.12437	0.728732	18.708	snATAC_Fresh_Mouse-6	Hepatocytes
AGCTGATCAAGCCAGA-1-10x_ATAC_Run_1	4.40389	4.21566	0.709371	13.9391	snATAC_Fresh_Mouse-6	Hepatocytes
AGCTGATCAGATTTGC-1-10x_ATAC_Run_1	4.25534	4.05423	0.673221	12.6603	snATAC_Fresh_Mouse-6	Hepatocytes
AGCTGATCATCCCAAA-1-10x_ATAC_Run_1	4.43664	4.24212	0.70494	14.0026	snATAC_Fresh_Mouse-6	Hepatocytes
AGCTGGCAGCATTCCA-1-10x_ATAC_Run_1	4.44386	4.24065	0.704513	15.6216	snATAC_Fresh_Mouse-6	Hepatocytes
AGCTGGCAGTAGAAGG-1-10x_ATAC_Run_1	4.23601	4.04477	0.686916	15.6817	snATAC_Fresh_Mouse-6	Hepatocytes
AGCTGGCAGTCACGCC-1-10x_ATAC_Run_1	4.1423	3.78696	0.461555	10.3307	snATAC_Fresh_Mouse-6	LSEC
AGCTGGCCAAGGTCGA-1-10x_ATAC_Run_1	4.35841	4.18566	0.744053	16.6033	snATAC_Fresh_Mouse-6	Hepatocytes
AGCTGGCCAGAACTTC-1-10x_ATAC_Run_1	3.63124	3.4612	0.679289	16.8186	snATAC_Fresh_Mouse-6	Hepatocytes
AGCTGGCTCAACGTGT-1-10x_ATAC_Run_1	4.25491	4.0839	0.738282	15.2952	snATAC_Fresh_Mouse-6	Hepatocytes
AGCTGGCTCGTGGAAG-1-10x_ATAC_Run_1	4.24549	4.07011	0.715666	15.3796	snATAC_Fresh_Mouse-6	Hepatocytes
AGCTGGCTCGTTGTTT-1-10x_ATAC_Run_1	4.11281	3.92572	0.682709	16.1808	snATAC_Fresh_Mouse-6	Hepatocytes
AGCTGTACAAGCACTT-1-10x_ATAC_Run_1	4.38807	4.19388	0.698625	13.2451	snATAC_Fresh_Mouse-6	Hepatocytes
AGCTGTACAGTCAGCC-1-10x_ATAC_Run_1	4.34374	4.14928	0.702633	13.8079	snATAC_Fresh_Mouse-6	Hepatocytes
AGCTGTAGTTGTGACT-1-10x_ATAC_Run_1	4.41253	4.22425	0.732227	16.9105	snATAC_Fresh_Mouse-6	Hepatocytes
AGCTGTATCACAACAC-1-10x_ATAC_Run_1	4.40178	4.188	0.693839	16.5189	snATAC_Fresh_Mouse-6	Hepatocytes
AGCTGTATCCATTGTT-1-10x_ATAC_Run_1	4.12924	3.96506	0.713798	13.3977	snATAC_Fresh_Mouse-6	Hepatocytes
AGCTGTATCTGTCGGG-1-10x_ATAC_Run_1	4.1912	4.02354	0.717919	17.4065	snATAC_Fresh_Mouse-6	Hepatocytes
AGGACGAAGATCCGAG-1-10x_ATAC_Run_1	3.79295	3.64395	0.731798	18.6604	snATAC_Fresh_Mouse-6	Hepatocytes
AGGACGAAGTTGCTTG-1-10x_ATAC_Run_1	4.41152	4.22414	0.724781	16.2386	snATAC_Fresh_Mouse-6	Hepatocytes
AGGACGACAACGTAGG-1-10x_ATAC_Run_1	3.82086	3.65389	0.690181	18.0346	snATAC_Fresh_Mouse-6	Hepatocytes
AGGACGACACTGATAC-1-10x_ATAC_Run_1	3.58704	3.46359	0.758282	18.6103	snATAC_Fresh_Mouse-6	Hepatocytes
AGGACGACAGGCATCC-1-10x_ATAC_Run_1	4.24807	4.08034	0.740511	18.5751	snATAC_Fresh_Mouse-6	Hepatocytes
AGGACGAGTAGGTAAT-1-10x_ATAC_Run_1	3.9309	3.75557	0.717786	21.8219	snATAC_Fresh_Mouse-6	Fibroblast
AGGACGAGTGACCAGA-1-10x_ATAC_Run_1	4.13373	3.9467	0.700059	22.0956	snATAC_Fresh_Mouse-6	HSC
AGGACGAGTTGGTAAA-1-10x_ATAC_Run_1	4.38258	4.12287	0.602793	16.8732	snATAC_Fresh_Mouse-6	Hepatocytes
AGGACGATCCGATGCG-1-10x_ATAC_Run_1	3.98091	3.83696	0.752456	15.0734	snATAC_Fresh_Mouse-6	Hepatocytes
AGGACGATCCTCAAGA-1-10x_ATAC_Run_1	3.74733	3.576	0.673645	11.0285	snATAC_Fresh_Mouse-6	Hepatocytes
AGGCCCAAGCTCGTTA-1-10x_ATAC_Run_1	4.31444	4.11341	0.704223	16.1063	snATAC_Fresh_Mouse-6	Kupffer
AGGCCCACACTCAAGT-1-10x_ATAC_Run_1	4.34034	4.06763	0.577575	15.6625	snATAC_Fresh_Mouse-6	Hepatocytes
AGGCCCACACTTTGGA-1-10x_ATAC_Run_1	4.45624	4.24692	0.684387	12.4883	snATAC_Fresh_Mouse-6	Hepatocytes
AGGCCCACATGGCCTG-1-10x_ATAC_Run_1	3.98363	3.82367	0.72866	20.8646	snATAC_Fresh_Mouse-6	HSC
AGGCCCAGTGCTTCCT-1-10x_ATAC_Run_1	4.274	4.08672	0.691747	12.6666	snATAC_Fresh_Mouse-6	Hepatocytes
AGGCCCATCCTCCATG-1-10x_ATAC_Run_1	4.63883	4.4222	0.701934	13.6897	snATAC_Fresh_Mouse-6	Hepatocytes
AGGCCCATCTTAATCC-1-10x_ATAC_Run_1	3.98186	3.83803	0.74205	15.3673	snATAC_Fresh_Mouse-6	Hepatocytes
AGGCCTGCAAGGGTAC-1-10x_ATAC_Run_1	3.75082	3.60369	0.728257	11.725	snATAC_Fresh_Mouse-6	Hepatocytes
AGGCCTGCACTTACAG-1-10x_ATAC_Run_1	4.21157	4.05084	0.739633	16.7853	snATAC_Fresh_Mouse-6	Hepatocytes
AGGCCTGCATCGAGTT-1-10x_ATAC_Run_1	4.5965	4.37941	0.690689	14.0883	snATAC_Fresh_Mouse-6	Hepatocytes
AGGCCTGGTAGGTCTT-1-10x_ATAC_Run_1	4.20047	4.02247	0.755704	23.0255	snATAC_Fresh_Mouse-6	LSEC
AGGCCTGTCTCGTGAA-1-10x_ATAC_Run_1	4.35773	4.17814	0.709816	11.8343	snATAC_Fresh_Mouse-6	Hepatocytes
AGGCCTGTCTCTGACC-1-10x_ATAC_Run_1	4.24504	4.07354	0.72294	14.5237	snATAC_Fresh_Mouse-6	Hepatocytes
AGGCCTGTCTGGCACG-1-10x_ATAC_Run_1	3.71425	3.58726	0.758834	20.5832	snATAC_Fresh_Mouse-6	Hepatocytes
AGGCGAACAGATTTGC-1-10x_ATAC_Run_1	3.95732	3.80862	0.759488	20.0307	snATAC_Fresh_Mouse-6	LSEC
AGGCGAACATATAGAG-1-10x_ATAC_Run_1	4.07463	3.9014	0.730105	29.5342	snATAC_Fresh_Mouse-6	HSC
AGGCGAAGTCAACTGT-1-10x_ATAC_Run_1	3.82756	3.69434	0.78224	20.2891	snATAC_Fresh_Mouse-6	LSEC
AGGCGAAGTCGGCTGT-1-10x_ATAC_Run_1	4.26357	4.08475	0.717501	15.5028	snATAC_Fresh_Mouse-6	Hepatocytes
AGGCGAAGTGGCGCTT-1-10x_ATAC_Run_1	4.30434	4.01204	0.581005	14.0689	snATAC_Fresh_Mouse-6	LSEC
AGGCGAATCCAACGCG-1-10x_ATAC_Run_1	4.80121	4.53687	0.693008	13.9217	snATAC_Fresh_Mouse-6	Hepatocytes
AGGCGAATCTATACCT-1-10x_ATAC_Run_1	4.39893	4.21272	0.708744	13.5925	snATAC_Fresh_Mouse-6	Hepatocytes
AGGCGTCAGCAGTAGC-1-10x_ATAC_Run_1	4.57832	4.37588	0.727239	14.4953	snATAC_Fresh_Mouse-6	Hepatocytes
AGGCGTCAGTACCCAT-1-10x_ATAC_Run_1	4.42501	4.18267	0.673594	21.7889	snATAC_Fresh_Mouse-6	HSC
AGGCGTCAGTATGGGC-1-10x_ATAC_Run_1	4.19557	4.03523	0.747833	14.7715	snATAC_Fresh_Mouse-6	Hepatocytes
AGGCGTCAGTCTGGGA-1-10x_ATAC_Run_1	4.26091	4.10408	0.749657	18.2658	snATAC_Fresh_Mouse-6	Hepatocytes
AGGCGTCCAAGGAACC-1-10x_ATAC_Run_1	4.16158	4.00471	0.746812	15.0836	snATAC_Fresh_Mouse-6	Hepatocytes
AGGCGTCCAATTGTGC-1-10x_ATAC_Run_1	4.27985	4.0983	0.704326	13.9766	snATAC_Fresh_Mouse-6	Hepatocytes
AGGCGTCCACAAGGGT-1-10x_ATAC_Run_1	4.07328	3.89982	0.753337	20.0211	snATAC_Fresh_Mouse-6	LSEC
AGGCGTCGTGCCAAGA-1-10x_ATAC_Run_1	4.0743	3.91212	0.734957	25.8946	snATAC_Fresh_Mouse-6	HSC
AGGCGTCGTTGTGAGG-1-10x_ATAC_Run_1	3.63849	3.51706	0.784598	20.6856	snATAC_Fresh_Mouse-6	LSEC
AGGCGTCGTTTAAGGA-1-10x_ATAC_Run_1	4.06848	3.92122	0.747096	16.253	snATAC_Fresh_Mouse-6	Hepatocytes
AGGCGTCTCGCCTTAC-1-10x_ATAC_Run_1	4.32972	4.14426	0.709351	13.298	snATAC_Fresh_Mouse-6	Hepatocytes
AGTCAACCACCGAATT-1-10x_ATAC_Run_1	4.63221	4.41241	0.714479	15.2746	snATAC_Fresh_Mouse-6	Hepatocytes
AGTCAACCAGAAAGAG-1-10x_ATAC_Run_1	4.29642	4.1352	0.743999	15.8904	snATAC_Fresh_Mouse-6	Hepatocytes
AGTCAACCAGTGCTCG-1-10x_ATAC_Run_1	4.1245	3.90574	0.650526	21.3942	snATAC_Fresh_Mouse-6	BEC
AGTCAACGTAGCAGCA-1-10x_ATAC_Run_1	4.33244	4.15266	0.734093	15.9321	snATAC_Fresh_Mouse-6	Hepatocytes
AGTCAACGTAGGTGAC-1-10x_ATAC_Run_1	4.60211	4.38356	0.714386	14.7655	snATAC_Fresh_Mouse-6	Hepatocytes
AGTCAACGTATTGTGC-1-10x_ATAC_Run_1	4.49098	4.27575	0.682046	12.7607	snATAC_Fresh_Mouse-6	Hepatocytes
AGTCAACGTTCTGATG-1-10x_ATAC_Run_1	4.05339	3.8171	0.600548	13.212	snATAC_Fresh_Mouse-6	Hepatocytes
AGTCCGGCAAGATGCG-1-10x_ATAC_Run_1	4.59098	4.32666	0.614588	12.7659	snATAC_Fresh_Mouse-6	Hepatocytes
AGTCCGGGTTAGGAGC-1-10x_ATAC_Run_1	4.43332	4.25188	0.747732	13.4095	snATAC_Fresh_Mouse-6	Hepatocytes
AGTCCGGTCTCGCGGA-1-10x_ATAC_Run_1	4.39368	4.20629	0.727298	13.9562	snATAC_Fresh_Mouse-6	Hepatocytes
AGTGCCGAGGCATGCA-1-10x_ATAC_Run_1	3.95506	3.80291	0.719752	15.7874	snATAC_Fresh_Mouse-6	Hepatocytes
AGTGCCGCAATGACTC-1-10x_ATAC_Run_1	4.14345	3.97937	0.731709	13.3378	snATAC_Fresh_Mouse-6	Hepatocytes
AGTGCCGCAGTTACAC-1-10x_ATAC_Run_1	4.22126	4.05185	0.717436	15.6942	snATAC_Fresh_Mouse-6	Hepatocytes
AGTGCCGGTGCAAGCA-1-10x_ATAC_Run_1	4.50573	4.31492	0.715507	11.409	snATAC_Fresh_Mouse-6	Hepatocytes
AGTGCCGTCAATGCAC-1-10x_ATAC_Run_1	4.26722	4.10442	0.736407	13.5826	snATAC_Fresh_Mouse-6	Hepatocytes
AGTGCCGTCCTCCATG-1-10x_ATAC_Run_1	3.71475	3.55388	0.691803	13.2443	snATAC_Fresh_Mouse-6	Hepatocytes
AGTGCCGTCTTTGCAT-1-10x_ATAC_Run_1	4.2521	4.08475	0.738709	15.569	snATAC_Fresh_Mouse-6	Hepatocytes
AGTGCGCTCAAGAGGC-1-10x_ATAC_Run_1	4.00783	3.85503	0.731683	13.6623	snATAC_Fresh_Mouse-6	Hepatocytes
AGTGCGCTCGAGAACG-1-10x_ATAC_Run_1	4.38739	4.20306	0.702582	12.9732	snATAC_Fresh_Mouse-6	Hepatocytes
AGTGCGCTCTCAGATG-1-10x_ATAC_Run_1	4.25433	4.07173	0.711542	15.5075	snATAC_Fresh_Mouse-6	Hepatocytes
AGTGCGCTCTCATATC-1-10x_ATAC_Run_1	4.09681	3.9145	0.675442	11.1649	snATAC_Fresh_Mouse-6	Hepatocytes
AGTGTACAGGAGTACC-1-10x_ATAC_Run_1	4.42933	4.23704	0.712845	15.3867	snATAC_Fresh_Mouse-6	Hepatocytes
AGTGTACAGGTCTTGT-1-10x_ATAC_Run_1	4.47279	4.25633	0.688068	14.7493	snATAC_Fresh_Mouse-6	Hepatocytes
AGTGTACAGTCCGGAA-1-10x_ATAC_Run_1	4.47542	4.2749	0.701569	13.9785	snATAC_Fresh_Mouse-6	Hepatocytes
AGTGTACCAACTAGAA-1-10x_ATAC_Run_1	4.47537	4.28529	0.717327	14.3564	snATAC_Fresh_Mouse-6	Hepatocytes
AGTGTACCAAGCGAAC-1-10x_ATAC_Run_1	4.10466	3.86433	0.630806	16.7905	snATAC_Fresh_Mouse-6	pDC
AGTGTACGTGCAAAGC-1-10x_ATAC_Run_1	4.08296	3.84683	0.634862	15.1873	snATAC_Fresh_Mouse-6	LSEC
AGTGTACGTGCAGACA-1-10x_ATAC_Run_1	4.16929	3.98998	0.721609	17.9223	snATAC_Fresh_Mouse-6	Kupffer
AGTGTACGTGTGAGGT-1-10x_ATAC_Run_1	4.4633	4.24883	0.678802	12.3535	snATAC_Fresh_Mouse-6	Hepatocytes
AGTGTACTCAGTCTTT-1-10x_ATAC_Run_1	4.28885	4.11558	0.716357	12.0569	snATAC_Fresh_Mouse-6	Hepatocytes
AGTGTACTCCATAGGT-1-10x_ATAC_Run_1	4.25534	4.08892	0.734489	15.2055	snATAC_Fresh_Mouse-6	Hepatocytes
AGTTACGAGTAGCAAT-1-10x_ATAC_Run_1	4.12808	3.9703	0.73723	15.9094	snATAC_Fresh_Mouse-6	Hepatocytes
AGTTACGAGTCACACT-1-10x_ATAC_Run_1	4.43101	4.24388	0.737749	15.678	snATAC_Fresh_Mouse-6	Hepatocytes
AGTTACGCATCCTGGG-1-10x_ATAC_Run_1	4.06767	3.85437	0.668663	19.2076	snATAC_Fresh_Mouse-6	pDC
AGTTACGGTCTGTTGA-1-10x_ATAC_Run_1	4.62212	4.4088	0.722303	14.2068	snATAC_Fresh_Mouse-6	Hepatocytes
AGTTTGGAGCTGCTCG-1-10x_ATAC_Run_1	4.59389	4.35463	0.653904	11.5715	snATAC_Fresh_Mouse-6	Hepatocytes
AGTTTGGAGGTCGGTA-1-10x_ATAC_Run_1	4.41667	4.14817	0.592828	14.3703	snATAC_Fresh_Mouse-6	Hepatocytes
AGTTTGGAGTCCGTGC-1-10x_ATAC_Run_1	4.23623	3.81578	0.401265	9.26223	snATAC_Fresh_Mouse-6	LSEC
AGTTTGGCACCTACCT-1-10x_ATAC_Run_1	4.47519	4.27579	0.722403	14.7791	snATAC_Fresh_Mouse-6	Hepatocytes
AGTTTGGGTAGAAGCC-1-10x_ATAC_Run_1	4.46596	4.24598	0.6636	12.7515	snATAC_Fresh_Mouse-6	Hepatocytes
AGTTTGGGTATCCCTC-1-10x_ATAC_Run_1	4.36399	4.13213	0.625606	9.74708	snATAC_Fresh_Mouse-6	Hepatocytes
AGTTTGGGTCACAGTT-1-10x_ATAC_Run_1	4.45105	4.02625	0.414059	9.71538	snATAC_Fresh_Mouse-6	Kupffer
AGTTTGGGTCCATTGA-1-10x_ATAC_Run_1	4.29759	4.109	0.698014	13.2635	snATAC_Fresh_Mouse-6	Hepatocytes
AGTTTGGGTGTGCTTA-1-10x_ATAC_Run_1	4.15442	4.00039	0.748213	14.0295	snATAC_Fresh_Mouse-6	Hepatocytes
AGTTTGGTCAAACCAC-1-10x_ATAC_Run_1	3.71383	3.57841	0.74024	21.3698	snATAC_Fresh_Mouse-6	Hepatocytes
AGTTTGGTCCAACGCG-1-10x_ATAC_Run_1	4.03965	3.87437	0.772088	25.7042	snATAC_Fresh_Mouse-6	LSEC
AGTTTGGTCCGCTCTA-1-10x_ATAC_Run_1	3.96745	3.77517	0.705971	20.4298	snATAC_Fresh_Mouse-6	T_cell
AGTTTGGTCCTGTGGG-1-10x_ATAC_Run_1	3.69531	3.554	0.72267	12.5402	snATAC_Fresh_Mouse-6	Hepatocytes
AGTTTGGTCCTTTGCG-1-10x_ATAC_Run_1	3.86841	3.7255	0.736664	14.4252	snATAC_Fresh_Mouse-6	Hepatocytes
ATAGGCTAGGCTAAAT-1-10x_ATAC_Run_1	4.05235	3.8879	0.713678	13.2905	snATAC_Fresh_Mouse-6	Hepatocytes
ATAGGCTAGTTGCCGC-1-10x_ATAC_Run_1	3.84261	3.68574	0.716379	14.6735	snATAC_Fresh_Mouse-6	Kupffer
ATAGGCTCAATTCGTG-1-10x_ATAC_Run_1	4.57632	4.35987	0.70635	13.5246	snATAC_Fresh_Mouse-6	Hepatocytes
ATAGGCTCACTCAGCG-1-10x_ATAC_Run_1	4.23912	4.06937	0.732515	15.5212	snATAC_Fresh_Mouse-6	Hepatocytes
ATAGGCTGTACGACCC-1-10x_ATAC_Run_1	3.92665	3.78455	0.763675	23.1493	snATAC_Fresh_Mouse-6	LSEC
ATAGGCTGTATTCTCT-1-10x_ATAC_Run_1	4.05038	3.87639	0.719501	19.6728	snATAC_Fresh_Mouse-6	LSEC
ATAGGCTGTCAGCTTA-1-10x_ATAC_Run_1	4.58989	4.37773	0.710014	14.2817	snATAC_Fresh_Mouse-6	Hepatocytes
ATAGGCTGTGGACAGT-1-10x_ATAC_Run_1	3.94517	3.79858	0.726798	16.5569	snATAC_Fresh_Mouse-6	Hepatocytes
ATAGGCTGTTTCAGCA-1-10x_ATAC_Run_1	4.14659	3.97749	0.733857	18.5215	snATAC_Fresh_Mouse-6	Fibroblast
ATAGGCTTCCTGTGGG-1-10x_ATAC_Run_1	4.34238	4.15214	0.703337	13.4749	snATAC_Fresh_Mouse-6	Hepatocytes
ATAGGCTTCCTTACGC-1-10x_ATAC_Run_1	4.52787	4.31633	0.698182	12.7936	snATAC_Fresh_Mouse-6	Hepatocytes
ATAGGCTTCGAGGTAG-1-10x_ATAC_Run_1	4.51001	4.30094	0.700618	13.6267	snATAC_Fresh_Mouse-6	Hepatocytes
ATAGGCTTCGAGGTCC-1-10x_ATAC_Run_1	4.42669	4.23543	0.724832	14.1651	snATAC_Fresh_Mouse-6	Hepatocytes
ATAGGCTTCTCGGCGA-1-10x_ATAC_Run_1	4.70178	4.4633	0.696884	13.5196	snATAC_Fresh_Mouse-6	Hepatocytes
ATAGTCGAGCTCGGCT-1-10x_ATAC_Run_1	4.54312	4.30777	0.653247	13.7086	snATAC_Fresh_Mouse-6	Hepatocytes
ATAGTCGCAATGGTAA-1-10x_ATAC_Run_1	4.18639	4.03209	0.749349	16.3155	snATAC_Fresh_Mouse-6	Hepatocytes
ATAGTCGCACTGTAAC-1-10x_ATAC_Run_1	4.32543	4.09698	0.667754	23.4352	snATAC_Fresh_Mouse-6	HSC
ATAGTCGCAGATGGCA-1-10x_ATAC_Run_1	4.38108	4.13688	0.618222	11.4875	snATAC_Fresh_Mouse-6	Hepatocytes
ATAGTCGCAGTAGTTC-1-10x_ATAC_Run_1	4.2383	4.04887	0.677065	12.7329	snATAC_Fresh_Mouse-6	Hepatocytes
ATAGTCGCATACTGCA-1-10x_ATAC_Run_1	4.47204	4.27788	0.722809	14.8997	snATAC_Fresh_Mouse-6	Hepatocytes
ATAGTCGGTACGAGAC-1-10x_ATAC_Run_1	4.25933	4.08525	0.714624	11.9435	snATAC_Fresh_Mouse-6	Hepatocytes
ATAGTCGTCATGCTTT-1-10x_ATAC_Run_1	4.11896	3.96942	0.763288	17.3664	snATAC_Fresh_Mouse-6	Hepatocytes
ATAGTCGTCTGGCACG-1-10x_ATAC_Run_1	4.44798	4.25744	0.734324	15.4372	snATAC_Fresh_Mouse-6	Hepatocytes
ATATTCCAGTCCGGAA-1-10x_ATAC_Run_1	3.90849	3.7478	0.749753	19.1092	snATAC_Fresh_Mouse-6	LSEC
ATATTCCAGTGAGTGC-1-10x_ATAC_Run_1	3.74312	3.59362	0.741825	28.9257	snATAC_Fresh_Mouse-6	HSC
ATATTCCCATGTGGGA-1-10x_ATAC_Run_1	4.41724	4.21812	0.69938	14.4101	snATAC_Fresh_Mouse-6	Hepatocytes
ATATTCCGTACGTAAA-1-10x_ATAC_Run_1	4.19332	4.0209	0.704748	14.1019	snATAC_Fresh_Mouse-6	Hepatocytes
ATATTCCGTATTGTCG-1-10x_ATAC_Run_1	4.40528	4.20804	0.698222	15.116	snATAC_Fresh_Mouse-6	Hepatocytes
ATATTCCGTCATAGCT-1-10x_ATAC_Run_1	3.84317	3.64689	0.649161	12.4196	snATAC_Fresh_Mouse-6	Hepatocytes
ATATTCCTCGTGGTAT-1-10x_ATAC_Run_1	4.37493	4.19354	0.738001	15.8816	snATAC_Fresh_Mouse-6	Hepatocytes
ATCCAGACATATACGC-1-10x_ATAC_Run_1	4.47962	4.28809	0.747257	16.025	snATAC_Fresh_Mouse-6	Hepatocytes
ATCCAGACATTCCCGT-1-10x_ATAC_Run_1	3.52375	3.3995	0.781138	21.7704	snATAC_Fresh_Mouse-6	LSEC
ATCCAGATCTGCTACC-1-10x_ATAC_Run_1	4.28538	4.10951	0.724653	15.8923	snATAC_Fresh_Mouse-6	Hepatocytes
ATCCCTGAGCTGATTC-1-10x_ATAC_Run_1	4.43794	4.19443	0.626514	11.3549	snATAC_Fresh_Mouse-6	Hepatocytes
ATCCCTGCACGATATC-1-10x_ATAC_Run_1	4.29438	4.11687	0.710855	12.4071	snATAC_Fresh_Mouse-6	Hepatocytes
ATCCCTGCACGTTACA-1-10x_ATAC_Run_1	4.37909	3.9966	0.452168	8.66112	snATAC_Fresh_Mouse-6	LSEC
ATCCCTGCATTGAACC-1-10x_ATAC_Run_1	4.38566	4.19229	0.697074	13.0106	snATAC_Fresh_Mouse-6	Hepatocytes
ATCCCTGGTAACCGAG-1-10x_ATAC_Run_1	4.24445	4.0677	0.710201	14.9357	snATAC_Fresh_Mouse-6	Hepatocytes
ATCCCTGGTCTGGTTA-1-10x_ATAC_Run_1	4.13529	3.95847	0.696302	13.416	snATAC_Fresh_Mouse-6	Hepatocytes
ATCCCTGTCATAGGTC-1-10x_ATAC_Run_1	3.59923	3.43345	0.680171	10.959	snATAC_Fresh_Mouse-6	Hepatocytes
ATCCCTGTCCATGTTT-1-10x_ATAC_Run_1	4.38468	4.19893	0.724513	15.4765	snATAC_Fresh_Mouse-6	Hepatocytes
ATCCCTGTCCCACGGA-1-10x_ATAC_Run_1	4.48303	4.26891	0.694091	15.7777	snATAC_Fresh_Mouse-6	Hepatocytes
ATCCCTGTCGCAAGCC-1-10x_ATAC_Run_1	4.27251	4.10185	0.735704	15.5538	snATAC_Fresh_Mouse-6	Hepatocytes
ATCCCTGTCTCCAACC-1-10x_ATAC_Run_1	4.10588	3.9345	0.726902	24.6155	snATAC_Fresh_Mouse-6	HSC
ATCCCTGTCTTGTCGC-1-10x_ATAC_Run_1	4.53253	4.32158	0.704067	15.8486	snATAC_Fresh_Mouse-6	Hepatocytes
ATCCTCGAGAAGACTT-1-10x_ATAC_Run_1	4.08906	3.92988	0.74332	23.2688	snATAC_Fresh_Mouse-6	HSC
ATCCTCGAGACACAAT-1-10x_ATAC_Run_1	4.35541	4.17082	0.731339	14.7993	snATAC_Fresh_Mouse-6	Hepatocytes
ATCCTCGAGCAATGTA-1-10x_ATAC_Run_1	4.35647	4.17981	0.74506	15.3656	snATAC_Fresh_Mouse-6	Hepatocytes
ATCCTCGAGCCTGTAT-1-10x_ATAC_Run_1	4.64077	4.43189	0.755563	14.7555	snATAC_Fresh_Mouse-6	Hepatocytes
ATCCTCGAGCGGACTA-1-10x_ATAC_Run_1	4.54292	4.336	0.718259	14.962	snATAC_Fresh_Mouse-6	Hepatocytes
ATCCTCGCAACTAGAA-1-10x_ATAC_Run_1	4.22642	4.05216	0.749273	19.3961	snATAC_Fresh_Mouse-6	HSC
ATCCTCGCAAGCCCTG-1-10x_ATAC_Run_1	3.73159	3.5799	0.746197	22.0584	snATAC_Fresh_Mouse-6	LSEC
ATCCTCGCAAGTAACA-1-10x_ATAC_Run_1	3.91845	3.79064	0.781733	16.972	snATAC_Fresh_Mouse-6	Hepatocytes
ATCCTCGCAGTCAGAG-1-10x_ATAC_Run_1	4.49457	4.2878	0.717899	16.4497	snATAC_Fresh_Mouse-6	Hepatocytes
ATCCTCGGTAAGCCTT-1-10x_ATAC_Run_1	4.52034	4.30014	0.675609	13.0648	snATAC_Fresh_Mouse-6	Hepatocytes
ATCCTCGGTCAACTAC-1-10x_ATAC_Run_1	4.07173	3.91328	0.734995	16.1268	snATAC_Fresh_Mouse-6	Hepatocytes
ATCCTCGGTCCGTAGC-1-10x_ATAC_Run_1	4.37822	4.20485	0.75337	14.3236	snATAC_Fresh_Mouse-6	Hepatocytes
ATCCTGCAGGGAGATA-1-10x_ATAC_Run_1	3.87402	3.72239	0.756215	18.8708	snATAC_Fresh_Mouse-6	LSEC
ATCCTGCAGTCACGCC-1-10x_ATAC_Run_1	4.17394	3.99621	0.698312	11.6984	snATAC_Fresh_Mouse-6	Hepatocytes
ATCCTGCCACCAAGGA-1-10x_ATAC_Run_1	4.25448	4.04269	0.657761	13.3852	snATAC_Fresh_Mouse-6	Hepatocytes
ATCCTGCGTATTGTGC-1-10x_ATAC_Run_1	4.15906	3.98448	0.703945	14.4317	snATAC_Fresh_Mouse-6	Hepatocytes
ATCCTGCGTGGTACTT-1-10x_ATAC_Run_1	4.32272	4.14408	0.733257	15.8607	snATAC_Fresh_Mouse-6	Hepatocytes
ATCCTGCGTTCACGTA-1-10x_ATAC_Run_1	4.46914	4.26214	0.690806	13.8735	snATAC_Fresh_Mouse-6	Hepatocytes
ATCGAGTAGAGACTCG-1-10x_ATAC_Run_1	4.36524	4.17237	0.678527	10.012	snATAC_Fresh_Mouse-6	Hepatocytes
ATCGAGTAGAGGTACC-1-10x_ATAC_Run_1	4.48746	4.28583	0.701559	12.3559	snATAC_Fresh_Mouse-6	Hepatocytes
ATCGAGTCACCACCAG-1-10x_ATAC_Run_1	4.31095	4.11968	0.716694	22.1258	snATAC_Fresh_Mouse-6	HSC
ATCGAGTCAGGCTACC-1-10x_ATAC_Run_1	4.13663	3.96355	0.732204	24.7992	snATAC_Fresh_Mouse-6	HSC
ATCGAGTCATCGAGTT-1-10x_ATAC_Run_1	3.88829	3.74679	0.7403	21.8149	snATAC_Fresh_Mouse-6	Hepatocytes
ATCGAGTGTAACTGAA-1-10x_ATAC_Run_1	4.35618	4.16364	0.702968	16.1601	snATAC_Fresh_Mouse-6	Hepatocytes
ATCGAGTGTCCAAGTT-1-10x_ATAC_Run_1	4.1733	3.98793	0.733293	17.617	snATAC_Fresh_Mouse-6	LSEC
ATCGAGTTCACTACCC-1-10x_ATAC_Run_1	4.49343	4.30222	0.7378	15.6241	snATAC_Fresh_Mouse-6	Hepatocytes
ATCGAGTTCGGTTAGT-1-10x_ATAC_Run_1	4.59079	4.3948	0.743708	14.09	snATAC_Fresh_Mouse-6	Hepatocytes
ATCGAGTTCTCGTGAA-1-10x_ATAC_Run_1	4.28035	4.10833	0.739801	17.0456	snATAC_Fresh_Mouse-6	Hepatocytes
ATGCATGAGAAATGGG-1-10x_ATAC_Run_1	4.33189	4.13732	0.705071	14.8124	snATAC_Fresh_Mouse-6	Hepatocytes
ATGCATGAGTAATGTG-1-10x_ATAC_Run_1	4.35662	4.17219	0.717346	14.9935	snATAC_Fresh_Mouse-6	Hepatocytes
ATGCATGCAATAGTGA-1-10x_ATAC_Run_1	4.40149	4.22126	0.728903	14.8918	snATAC_Fresh_Mouse-6	Hepatocytes
ATGCATGCAGGATGTG-1-10x_ATAC_Run_1	4.62325	4.41365	0.720024	12.3414	snATAC_Fresh_Mouse-6	Hepatocytes
ATGCATGCATGGTATC-1-10x_ATAC_Run_1	4.21569	3.91614	0.547042	14.7541	snATAC_Fresh_Mouse-6	LSEC
ATGCATGGTAGTGATA-1-10x_ATAC_Run_1	4.50792	4.318	0.747741	17.9926	snATAC_Fresh_Mouse-6	Hepatocytes
ATGCATGTCGTTACAG-1-10x_ATAC_Run_1	4.333	4.12231	0.677768	13.7805	snATAC_Fresh_Mouse-6	Hepatocytes
ATGGATCCAGGGTAAC-1-10x_ATAC_Run_1	4.13392	3.81003	0.497649	13.4787	snATAC_Fresh_Mouse-6	HSC
ATGGATCCAGTATCTG-1-10x_ATAC_Run_1	4.24662	4.06382	0.701955	15.5809	snATAC_Fresh_Mouse-6	Hepatocytes
ATGGATCGTATTCGAC-1-10x_ATAC_Run_1	4.00139	3.81405	0.68441	20.4908	snATAC_Fresh_Mouse-6	HSC
ATGGATCTCAGGTCTA-1-10x_ATAC_Run_1	4.52144	4.30559	0.667851	10.9947	snATAC_Fresh_Mouse-6	Hepatocytes
ATGGATCTCCCGATTC-1-10x_ATAC_Run_1	4.23469	4.04372	0.677987	11.9295	snATAC_Fresh_Mouse-6	Hepatocytes
ATGTACGGTCATAGAA-1-10x_ATAC_Run_1	3.9589	3.7876	0.690118	10.1113	snATAC_Fresh_Mouse-6	Hepatocytes
ATGTACGGTCTCTGCT-1-10x_ATAC_Run_1	3.87349	3.72362	0.739061	23.4307	snATAC_Fresh_Mouse-6	HSC
ATGTACGTCTATCTTG-1-10x_ATAC_Run_1	4.28544	4.10356	0.712361	15.5916	snATAC_Fresh_Mouse-6	Hepatocytes
ATGTCGAAGAATGCTA-1-10x_ATAC_Run_1	4.4008	4.2145	0.745877	17.8963	snATAC_Fresh_Mouse-6	Hepatocytes
ATGTCGACAACTCAAC-1-10x_ATAC_Run_1	4.33355	4.15966	0.738993	17.4448	snATAC_Fresh_Mouse-6	Hepatocytes
ATGTCGATCCAGGGAA-1-10x_ATAC_Run_1	4.3965	4.20352	0.712285	13.2419	snATAC_Fresh_Mouse-6	Hepatocytes
ATGTCGATCCGGAAAG-1-10x_ATAC_Run_1	4.56182	4.35894	0.724959	15.3066	snATAC_Fresh_Mouse-6	Hepatocytes
ATGTCGATCGTTCAGA-1-10x_ATAC_Run_1	3.99109	3.8103	0.705726	23.9219	snATAC_Fresh_Mouse-6	HSC
ATGTCGATCGTTGTAG-1-10x_ATAC_Run_1	4.54518	4.3325	0.714335	15.3998	snATAC_Fresh_Mouse-6	Hepatocytes
ATGTCGATCTTTATCG-1-10x_ATAC_Run_1	3.50379	3.35507	0.708777	13.5809	snATAC_Fresh_Mouse-6	Hepatocytes
ATGTCTTAGGTTACAA-1-10x_ATAC_Run_1	4.00419	3.84578	0.754283	19.5086	snATAC_Fresh_Mouse-6	LSEC
ATGTCTTAGTTCAGGG-1-10x_ATAC_Run_1	4.54326	4.34064	0.711436	11.9457	snATAC_Fresh_Mouse-6	Hepatocytes
ATGTCTTAGTTTACGC-1-10x_ATAC_Run_1	4.21511	3.91714	0.55198	17.2127	snATAC_Fresh_Mouse-6	LSEC
ATGTCTTAGTTTGGAA-1-10x_ATAC_Run_1	4.51821	4.32228	0.707675	11.4192	snATAC_Fresh_Mouse-6	Hepatocytes
ATGTCTTCAAAGGTCG-1-10x_ATAC_Run_1	4.5386	4.3184	0.708263	14.3125	snATAC_Fresh_Mouse-6	Hepatocytes
ATGTCTTCACCGAATT-1-10x_ATAC_Run_1	4.38668	4.21109	0.740394	15.9411	snATAC_Fresh_Mouse-6	Hepatocytes
ATGTCTTCATCGCCTT-1-10x_ATAC_Run_1	3.72681	3.58343	0.741512	19.0497	snATAC_Fresh_Mouse-6	Hepatocytes
ATGTCTTGTAGTCTGT-1-10x_ATAC_Run_1	3.95439	3.78269	0.697323	12.6398	snATAC_Fresh_Mouse-6	Hepatocytes
ATGTCTTGTATTCTTC-1-10x_ATAC_Run_1	4.44347	4.19008	0.617729	11.9388	snATAC_Fresh_Mouse-6	Hepatocytes
ATGTCTTGTTCCAATG-1-10x_ATAC_Run_1	4.614	4.37199	0.661535	13.4292	snATAC_Fresh_Mouse-6	Hepatocytes
ATGTCTTTCCATCATT-1-10x_ATAC_Run_1	4.15782	3.9874	0.735225	23.0715	snATAC_Fresh_Mouse-6	HSC
ATGTCTTTCGGGAAAC-1-10x_ATAC_Run_1	4.30664	4.13123	0.71846	13.8427	snATAC_Fresh_Mouse-6	Hepatocytes
ATGTCTTTCTTGTCGC-1-10x_ATAC_Run_1	4.27407	4.09708	0.715684	15.6156	snATAC_Fresh_Mouse-6	Hepatocytes
ATGTTTCAGAACTAAC-1-10x_ATAC_Run_1	4.29955	4.11451	0.724664	20.5248	snATAC_Fresh_Mouse-6	HSC
ATGTTTCAGAAGCCGT-1-10x_ATAC_Run_1	4.67965	4.4302	0.699153	15.571	snATAC_Fresh_Mouse-6	Hepatocytes
ATGTTTCAGGTCGGTA-1-10x_ATAC_Run_1	4.39169	4.20911	0.745445	15.632	snATAC_Fresh_Mouse-6	Hepatocytes
ATGTTTCAGGTTCGAG-1-10x_ATAC_Run_1	4.31307	4.13101	0.732662	14.9967	snATAC_Fresh_Mouse-6	Kupffer
ATGTTTCAGTAGGAAG-1-10x_ATAC_Run_1	4.40768	4.21189	0.704932	15.2275	snATAC_Fresh_Mouse-6	Hepatocytes
ATGTTTCAGTGCAACG-1-10x_ATAC_Run_1	4.0825	3.92226	0.74173	22.953	snATAC_Fresh_Mouse-6	HSC
ATGTTTCAGTTTGGAA-1-10x_ATAC_Run_1	4.42101	4.24075	0.742224	14.1428	snATAC_Fresh_Mouse-6	Hepatocytes
ATGTTTCCAATGAAAC-1-10x_ATAC_Run_1	4.61284	4.40732	0.72379	14.8755	snATAC_Fresh_Mouse-6	Hepatocytes
ATGTTTCCAGGTCCTG-1-10x_ATAC_Run_1	4.54627	4.33893	0.692194	12.8358	snATAC_Fresh_Mouse-6	Hepatocytes
ATGTTTCCATGTCCCT-1-10x_ATAC_Run_1	4.45093	4.25037	0.694519	12.851	snATAC_Fresh_Mouse-6	Hepatocytes
ATGTTTCGTCTCGGGT-1-10x_ATAC_Run_1	3.99778	3.82595	0.730224	16.082	snATAC_Fresh_Mouse-6	LSEC
ATGTTTCGTGCATTGT-1-10x_ATAC_Run_1	3.94374	3.80814	0.782584	19.7049	snATAC_Fresh_Mouse-6	LSEC
ATGTTTCGTTCTACGA-1-10x_ATAC_Run_1	4.5128	4.30925	0.751911	17.797	snATAC_Fresh_Mouse-6	Hepatocytes
ATGTTTCTCGCGCCAA-1-10x_ATAC_Run_1	4.30606	4.12388	0.74418	19.4361	snATAC_Fresh_Mouse-6	HSC
ATTACCTCAACGACAG-1-10x_ATAC_Run_1	3.99171	3.83187	0.756702	21.0285	snATAC_Fresh_Mouse-6	Fibroblast
ATTACCTCACAAACGG-1-10x_ATAC_Run_1	4.30055	4.1351	0.747572	14.6236	snATAC_Fresh_Mouse-6	Hepatocytes
ATTACCTCAGAGTCGA-1-10x_ATAC_Run_1	4.61143	4.37376	0.67868	14.0211	snATAC_Fresh_Mouse-6	Hepatocytes
ATTACCTCAGCAGGTA-1-10x_ATAC_Run_1	4.1024	3.94836	0.745557	14.7917	snATAC_Fresh_Mouse-6	Hepatocytes
ATTACCTCATTGCGAT-1-10x_ATAC_Run_1	4.47834	4.2838	0.729856	14.7525	snATAC_Fresh_Mouse-6	Hepatocytes
ATTACCTGTACAAGCG-1-10x_ATAC_Run_1	4.23353	3.99458	0.633433	15.8557	snATAC_Fresh_Mouse-6	Kupffer
ATTACCTGTACGACCC-1-10x_ATAC_Run_1	4.42277	4.22575	0.703487	15.3056	snATAC_Fresh_Mouse-6	Hepatocytes
ATTACCTGTAGGGTTG-1-10x_ATAC_Run_1	4.42982	4.18568	0.636522	14.8921	snATAC_Fresh_Mouse-6	Hepatocytes
ATTACCTGTCTAAGAA-1-10x_ATAC_Run_1	4.43553	4.24351	0.720396	17.8746	snATAC_Fresh_Mouse-6	Hepatocytes
ATTACCTTCCATACGA-1-10x_ATAC_Run_1	4.12791	3.90168	0.646108	21.1738	snATAC_Fresh_Mouse-6	HSC
ATTACCTTCCCACGGA-1-10x_ATAC_Run_1	4.65856	4.44042	0.722749	15.4388	snATAC_Fresh_Mouse-6	Hepatocytes
ATTACTCAGTATAGTG-1-10x_ATAC_Run_1	4.45882	4.26281	0.735867	16.9707	snATAC_Fresh_Mouse-6	Hepatocytes
ATTACTCCAAGCGGTA-1-10x_ATAC_Run_1	4.11414	3.95192	0.729971	15.5656	snATAC_Fresh_Mouse-6	Hepatocytes
ATTACTCCACACTAGT-1-10x_ATAC_Run_1	4.50959	4.29673	0.7033	16.3602	snATAC_Fresh_Mouse-6	Hepatocytes
ATTACTCCATGACTGT-1-10x_ATAC_Run_1	4.17647	4.00022	0.722041	20.934	snATAC_Fresh_Mouse-6	HSC
ATTACTCGTATGAAGT-1-10x_ATAC_Run_1	4.3937	4.20382	0.716767	15.3926	snATAC_Fresh_Mouse-6	Hepatocytes
ATTACTCGTCCGAGCT-1-10x_ATAC_Run_1	4.08792	3.94571	0.774338	17.9522	snATAC_Fresh_Mouse-6	Hepatocytes
ATTACTCGTTGTGACT-1-10x_ATAC_Run_1	4.49639	4.29003	0.695322	13.7498	snATAC_Fresh_Mouse-6	Hepatocytes
ATTACTCTCCTATCCG-1-10x_ATAC_Run_1	4.38175	4.19965	0.720448	15.9175	snATAC_Fresh_Mouse-6	Hepatocytes
ATTCGTTAGAAATACC-1-10x_ATAC_Run_1	4.05266	3.90585	0.780406	17.2165	snATAC_Fresh_Mouse-6	Kupffer
ATTCGTTCACACTAGT-1-10x_ATAC_Run_1	4.12457	3.96988	0.755142	18.1508	snATAC_Fresh_Mouse-6	Kupffer
ATTCGTTCAGTGGTCC-1-10x_ATAC_Run_1	4.56496	4.34842	0.684466	12.3453	snATAC_Fresh_Mouse-6	Hepatocytes
ATTCGTTCATTCTCGC-1-10x_ATAC_Run_1	4.40618	4.22492	0.736881	14.6622	snATAC_Fresh_Mouse-6	Hepatocytes
ATTCGTTGTACCAAGG-1-10x_ATAC_Run_1	4.26413	4.10792	0.760492	13.4282	snATAC_Fresh_Mouse-6	Hepatocytes
ATTCGTTGTGATGCGA-1-10x_ATAC_Run_1	4.57205	4.37457	0.755873	13.9121	snATAC_Fresh_Mouse-6	Hepatocytes
ATTCGTTGTGTGTGTT-1-10x_ATAC_Run_1	4.38041	4.19089	0.70576	13.7493	snATAC_Fresh_Mouse-6	Hepatocytes
ATTCGTTTCCGGAAAG-1-10x_ATAC_Run_1	4.21264	3.99795	0.683398	18.0918	snATAC_Fresh_Mouse-6	Hepatocytes
ATTCGTTTCTGAGTAC-1-10x_ATAC_Run_1	4.23111	4.05934	0.722013	11.242	snATAC_Fresh_Mouse-6	Hepatocytes
ATTGTCTAGGTGTCGA-1-10x_ATAC_Run_1	4.28731	4.10456	0.737279	20.4088	snATAC_Fresh_Mouse-6	HSC
ATTGTCTGTCGAGAAC-1-10x_ATAC_Run_1	3.9948	3.8105	0.693452	16.3354	snATAC_Fresh_Mouse-6	Kupffer
ATTGTGGAGAAAGGGT-1-10x_ATAC_Run_1	4.46901	4.28094	0.74719	17.5685	snATAC_Fresh_Mouse-6	Hepatocytes
ATTGTGGAGGCTTTAC-1-10x_ATAC_Run_1	4.30229	4.1259	0.718965	15.3617	snATAC_Fresh_Mouse-6	Hepatocytes
ATTGTGGAGGGTTCTT-1-10x_ATAC_Run_1	4.14386	3.96407	0.723487	24.5808	snATAC_Fresh_Mouse-6	HSC
ATTGTGGAGTAATGTG-1-10x_ATAC_Run_1	4.38331	4.19002	0.701721	15.1532	snATAC_Fresh_Mouse-6	Hepatocytes
ATTGTGGAGTTGCGCC-1-10x_ATAC_Run_1	4.22492	4.06532	0.741078	14.4584	snATAC_Fresh_Mouse-6	Hepatocytes
ATTGTGGGTCAGCTTA-1-10x_ATAC_Run_1	4.21453	4.0308	0.691726	17.4978	snATAC_Fresh_Mouse-6	Hepatocytes
ATTGTGGGTGATTCCA-1-10x_ATAC_Run_1	4.3035	4.12866	0.736353	17.9954	snATAC_Fresh_Mouse-6	Hepatocytes
ATTGTGGTCACGTGTA-1-10x_ATAC_Run_1	4.19114	4.02991	0.741387	15.3563	snATAC_Fresh_Mouse-6	Hepatocytes
ATTGTGGTCACTGATG-1-10x_ATAC_Run_1	4.25847	4.08343	0.739867	17.895	snATAC_Fresh_Mouse-6	Hepatocytes
ATTGTGGTCCGAATTG-1-10x_ATAC_Run_1	4.38083	4.14019	0.676334	19.1203	snATAC_Fresh_Mouse-6	LSEC
ATTGTGGTCTTTGCAT-1-10x_ATAC_Run_1	4.44193	4.25312	0.73002	16.5381	snATAC_Fresh_Mouse-6	Hepatocytes
ATTTGTCAGGATTGCG-1-10x_ATAC_Run_1	4.41739	4.22139	0.700249	14.1234	snATAC_Fresh_Mouse-6	Hepatocytes
ATTTGTCAGTGCAACG-1-10x_ATAC_Run_1	4.28122	4.08041	0.673749	13.1063	snATAC_Fresh_Mouse-6	Hepatocytes
ATTTGTCCAATGTGCT-1-10x_ATAC_Run_1	4.2039	4.02666	0.702664	15.8514	snATAC_Fresh_Mouse-6	Hepatocytes
ATTTGTCCATACCCGG-1-10x_ATAC_Run_1	4.35062	4.17875	0.732236	13.4937	snATAC_Fresh_Mouse-6	Hepatocytes
ATTTGTCGTCACAGGA-1-10x_ATAC_Run_1	3.71483	3.58715	0.79059	28.0208	snATAC_Fresh_Mouse-6	LSEC
ATTTGTCGTGATGCTT-1-10x_ATAC_Run_1	3.98005	3.80855	0.743587	26.6305	snATAC_Fresh_Mouse-6	B_cell
ATTTGTCGTGGAAGCT-1-10x_ATAC_Run_1	4.29737	4.11767	0.717225	16.6467	snATAC_Fresh_Mouse-6	Hepatocytes
ATTTGTCTCCCTACGT-1-10x_ATAC_Run_1	4.39641	4.20817	0.71311	14.2641	snATAC_Fresh_Mouse-6	Hepatocytes
CAAAGCTAGGAATGGA-1-10x_ATAC_Run_1	4.36101	4.16794	0.701289	14.4581	snATAC_Fresh_Mouse-6	Hepatocytes
CAAAGCTGTACATGGG-1-10x_ATAC_Run_1	4.56869	4.35845	0.739539	16.9316	snATAC_Fresh_Mouse-6	Hepatocytes
CAAAGCTGTAGCAGGT-1-10x_ATAC_Run_1	3.95255	3.73933	0.652203	19.8945	snATAC_Fresh_Mouse-6	LSEC
CAAAGCTGTAGTAACA-1-10x_ATAC_Run_1	4.07126	3.90644	0.750658	24.1964	snATAC_Fresh_Mouse-6	T_cell
CAAAGCTGTCGATAGG-1-10x_ATAC_Run_1	4.2849	4.1087	0.719475	17.0389	snATAC_Fresh_Mouse-6	Hepatocytes
CAAAGCTGTGCAAAGC-1-10x_ATAC_Run_1	4.47737	4.27425	0.707133	14.951	snATAC_Fresh_Mouse-6	Hepatocytes
CAAAGCTTCCCGCAAG-1-10x_ATAC_Run_1	4.31777	4.12597	0.728712	23.5952	snATAC_Fresh_Mouse-6	HSC
CAACCAAAGATGGGAA-1-10x_ATAC_Run_1	4.34836	4.15715	0.68632	11.208	snATAC_Fresh_Mouse-6	Hepatocytes
CAACCAAAGCTCGGCT-1-10x_ATAC_Run_1	4.37905	4.19016	0.712066	14.6603	snATAC_Fresh_Mouse-6	Hepatocytes
CAACCAAAGGCTTTAC-1-10x_ATAC_Run_1	4.41358	4.21083	0.704866	14.3985	snATAC_Fresh_Mouse-6	Hepatocytes
CAACCAACAAACCCTA-1-10x_ATAC_Run_1	4.02399	3.856	0.734198	22.2177	snATAC_Fresh_Mouse-6	HSC
CAACCAACAAGCGGTA-1-10x_ATAC_Run_1	4.5508	4.34201	0.700565	13.1903	snATAC_Fresh_Mouse-6	Hepatocytes
CAACCAACAGGCATTT-1-10x_ATAC_Run_1	4.75162	4.51654	0.740911	14.8743	snATAC_Fresh_Mouse-6	Hepatocytes
CAACCAAGTAACTGAA-1-10x_ATAC_Run_1	4.22686	4.06996	0.761684	15.7047	snATAC_Fresh_Mouse-6	Hepatocytes
CAACCAAGTTTCTACT-1-10x_ATAC_Run_1	3.82627	3.62849	0.666716	23.308	snATAC_Fresh_Mouse-6	LSEC
CAACCAATCCAGCACG-1-10x_ATAC_Run_1	3.83417	3.66745	0.731468	20.2856	snATAC_Fresh_Mouse-6	T_cell
CAACCAATCTTAATCC-1-10x_ATAC_Run_1	3.61521	3.30792	0.493573	14.0856	snATAC_Fresh_Mouse-6	LSEC
CAACGGCAGACTAGGC-1-10x_ATAC_Run_1	4.21572	4.04135	0.728595	13.2975	snATAC_Fresh_Mouse-6	Hepatocytes
CAACGGCAGCAATGTA-1-10x_ATAC_Run_1	4.40221	4.19451	0.670971	13.504	snATAC_Fresh_Mouse-6	Hepatocytes
CAACGGCAGCGTCAAG-1-10x_ATAC_Run_1	4.49542	4.30408	0.72548	13.7891	snATAC_Fresh_Mouse-6	Hepatocytes
CAACGGCCAATTGGCT-1-10x_ATAC_Run_1	4.09736	3.92231	0.722848	23.0301	snATAC_Fresh_Mouse-6	HSC
CAACGGCCACAGCCAC-1-10x_ATAC_Run_1	3.76597	3.61257	0.723689	19.3344	snATAC_Fresh_Mouse-6	Hepatocytes
CAACGGCCAGCTATAC-1-10x_ATAC_Run_1	4.26148	4.09708	0.756011	16.0129	snATAC_Fresh_Mouse-6	Hepatocytes
CAACGGCGTGCACCCA-1-10x_ATAC_Run_1	4.51503	4.31135	0.726295	14.6799	snATAC_Fresh_Mouse-6	Hepatocytes
CAACGGCGTGTTTCTT-1-10x_ATAC_Run_1	4.53666	4.33858	0.742763	15.7084	snATAC_Fresh_Mouse-6	Hepatocytes
CAACGGCGTTATCGAC-1-10x_ATAC_Run_1	4.50924	4.31557	0.727518	13.0974	snATAC_Fresh_Mouse-6	Hepatocytes
CAACGGCTCCGTGCAG-1-10x_ATAC_Run_1	4.49255	4.29195	0.698665	12.8082	snATAC_Fresh_Mouse-6	Hepatocytes
CAACGGCTCGATGTGT-1-10x_ATAC_Run_1	4.25234	4.06967	0.70759	13.812	snATAC_Fresh_Mouse-6	Hepatocytes
CAACGGCTCTTCCACG-1-10x_ATAC_Run_1	3.77837	3.64048	0.776279	25.0703	snATAC_Fresh_Mouse-6	VEC
CAACGTAAGTTCAACC-1-10x_ATAC_Run_1	4.15348	4.00212	0.752862	16.2464	snATAC_Fresh_Mouse-6	Hepatocytes
CAACGTACACTGATTG-1-10x_ATAC_Run_1	4.05419	3.89515	0.766617	21.5034	snATAC_Fresh_Mouse-6	LSEC
CAACGTACATCATCGA-1-10x_ATAC_Run_1	3.91201	3.77203	0.776145	23.5545	snATAC_Fresh_Mouse-6	LSEC
CAACGTACATTGAACC-1-10x_ATAC_Run_1	4.59415	4.37763	0.692983	12.9023	snATAC_Fresh_Mouse-6	Hepatocytes
CAACGTAGTCTGATTG-1-10x_ATAC_Run_1	4.34512	4.05956	0.590279	16.5936	snATAC_Fresh_Mouse-6	LSEC
CAACGTATCCCGTAGG-1-10x_ATAC_Run_1	3.50569	3.36324	0.714419	16.6712	snATAC_Fresh_Mouse-6	Hepatocytes
CAACGTATCGTCTAGA-1-10x_ATAC_Run_1	4.49694	4.30177	0.724467	14.1536	snATAC_Fresh_Mouse-6	Hepatocytes
CAACGTATCGTGGTAT-1-10x_ATAC_Run_1	4.3091	4.08393	0.658454	16.494	snATAC_Fresh_Mouse-6	Kupffer
CAACGTATCGTTCAGA-1-10x_ATAC_Run_1	4.38906	4.20715	0.709847	11.8545	snATAC_Fresh_Mouse-6	Hepatocytes
CAACGTATCTGAACGT-1-10x_ATAC_Run_1	4.28278	4.12473	0.773427	18.1656	snATAC_Fresh_Mouse-6	Hepatocytes
CAACGTATCTTGTCAT-1-10x_ATAC_Run_1	4.29391	4.12454	0.757306	17.4446	snATAC_Fresh_Mouse-6	Hepatocytes
CAAGAAAAGCCTGTAT-1-10x_ATAC_Run_1	4.58587	4.37803	0.721845	14.7842	snATAC_Fresh_Mouse-6	Hepatocytes
CAAGAAACAATGTAAG-1-10x_ATAC_Run_1	4.37016	4.19568	0.760223	18.4239	snATAC_Fresh_Mouse-6	Hepatocytes
CAAGAAAGTCATTGCA-1-10x_ATAC_Run_1	4.64667	4.42617	0.730706	17.9075	snATAC_Fresh_Mouse-6	Hepatocytes
CAAGAAAGTCCTTCAC-1-10x_ATAC_Run_1	4.52905	4.29713	0.647235	14.5615	snATAC_Fresh_Mouse-6	Hepatocytes
CAAGAAATCGTTTGAG-1-10x_ATAC_Run_1	4.83234	4.57375	0.715259	14.2177	snATAC_Fresh_Mouse-6	Hepatocytes
CAAGAAATCTGGCGCA-1-10x_ATAC_Run_1	3.92572	3.71592	0.643688	16.4924	snATAC_Fresh_Mouse-6	Kupffer
CAAGCTAAGACCGCAA-1-10x_ATAC_Run_1	4.64628	4.41858	0.701131	14.8593	snATAC_Fresh_Mouse-6	Hepatocytes
CAAGCTAAGACGACTG-1-10x_ATAC_Run_1	4.54859	4.34082	0.709947	15.4623	snATAC_Fresh_Mouse-6	Hepatocytes
CAAGCTAAGCACCATT-1-10x_ATAC_Run_1	4.52141	4.30496	0.685229	12.3229	snATAC_Fresh_Mouse-6	Hepatocytes
CAAGCTAAGTACAGAT-1-10x_ATAC_Run_1	4.21408	3.99926	0.648525	14.7133	snATAC_Fresh_Mouse-6	Hepatocytes
CAAGCTACAAGCGAAC-1-10x_ATAC_Run_1	4.27476	4.11594	0.774992	20.2167	snATAC_Fresh_Mouse-6	Hepatocytes
CAAGCTACAAGGCTTT-1-10x_ATAC_Run_1	4.53351	4.32966	0.724114	14.7563	snATAC_Fresh_Mouse-6	Hepatocytes
CAAGCTACAAGTCTGT-1-10x_ATAC_Run_1	4.30891	4.13104	0.710842	12.2761	snATAC_Fresh_Mouse-6	Hepatocytes
CAAGCTACACTGATAC-1-10x_ATAC_Run_1	4.36758	4.17774	0.710149	12.66	snATAC_Fresh_Mouse-6	Hepatocytes
CAAGCTACATTACTTC-1-10x_ATAC_Run_1	4.51575	4.27249	0.629045	11.3832	snATAC_Fresh_Mouse-6	Hepatocytes
CAAGCTAGTGGACCAA-1-10x_ATAC_Run_1	3.98173	3.82982	0.769191	24.2016	snATAC_Fresh_Mouse-6	LSEC
CAAGCTAGTTTCGTTT-1-10x_ATAC_Run_1	4.21998	4.00134	0.674661	18.0536	snATAC_Fresh_Mouse-6	LSEC
CAAGCTATCAGTCTTT-1-10x_ATAC_Run_1	4.10003	3.84361	0.606593	19.3609	snATAC_Fresh_Mouse-6	LSEC
CAAGCTATCGAGTGTT-1-10x_ATAC_Run_1	3.92345	3.76492	0.748449	24.1436	snATAC_Fresh_Mouse-6	LSEC
CAAGCTATCGGAGTTT-1-10x_ATAC_Run_1	4.15448	3.91997	0.634739	22.8323	snATAC_Fresh_Mouse-6	HSC
CAAGGCCAGCGTTAGG-1-10x_ATAC_Run_1	4.42075	4.24487	0.746812	14.481	snATAC_Fresh_Mouse-6	Hepatocytes
CAAGGCCAGGCCTAAG-1-10x_ATAC_Run_1	4.51107	4.30224	0.720707	17.022	snATAC_Fresh_Mouse-6	Hepatocytes
CAAGGCCAGTGTGTAA-1-10x_ATAC_Run_1	4.50557	4.30276	0.716868	12.0684	snATAC_Fresh_Mouse-6	Hepatocytes
CAAGGCCGTACGTAAA-1-10x_ATAC_Run_1	4.24027	4.07936	0.745471	15.2741	snATAC_Fresh_Mouse-6	Hepatocytes
CAAGGCCGTCTCTGGG-1-10x_ATAC_Run_1	4.32089	4.14367	0.745176	15.5379	snATAC_Fresh_Mouse-6	Hepatocytes
CAAGGCCGTGCACCCA-1-10x_ATAC_Run_1	3.96303	3.81378	0.740527	18.5862	snATAC_Fresh_Mouse-6	Hepatocytes
CAAGGCCGTGCTGGCT-1-10x_ATAC_Run_1	4.19162	4.01657	0.702817	13.7099	snATAC_Fresh_Mouse-6	Hepatocytes
CAATCCCAGATCGCCC-1-10x_ATAC_Run_1	3.8238	3.65648	0.697974	16.7008	snATAC_Fresh_Mouse-6	Kupffer
CAATCCCAGCGTATCT-1-10x_ATAC_Run_1	4.28126	4.09712	0.735688	24.7127	snATAC_Fresh_Mouse-6	HSC
CAATCCCGTGAATCGG-1-10x_ATAC_Run_1	4.35769	4.14345	0.652477	12.3862	snATAC_Fresh_Mouse-6	Hepatocytes
CAATCCCGTTCCGCGA-1-10x_ATAC_Run_1	4.08192	3.90822	0.714309	19.9184	snATAC_Fresh_Mouse-6	HSC
CAATCCCGTTTAGGAA-1-10x_ATAC_Run_1	4.11651	3.92267	0.695266	17.7562	snATAC_Fresh_Mouse-6	LSEC
CAATCCCTCAGCACGC-1-10x_ATAC_Run_1	4.43576	4.21646	0.655692	12.3208	snATAC_Fresh_Mouse-6	Hepatocytes
CAATCCCTCCAGCACG-1-10x_ATAC_Run_1	4.39964	4.21717	0.732528	14.9859	snATAC_Fresh_Mouse-6	Hepatocytes
CAATCCCTCCTGTAGA-1-10x_ATAC_Run_1	4.63773	4.42552	0.728353	15.0433	snATAC_Fresh_Mouse-6	Hepatocytes
CAATCCCTCGGTCTAA-1-10x_ATAC_Run_1	4.08693	3.91556	0.715537	16.0862	snATAC_Fresh_Mouse-6	Hepatocytes
CACAACAAGAAAGGGT-1-10x_ATAC_Run_1	4.50523	4.30259	0.729582	14.4765	snATAC_Fresh_Mouse-6	Hepatocytes
CACAACAAGAACAGGA-1-10x_ATAC_Run_1	4.66804	4.44503	0.720722	14.9934	snATAC_Fresh_Mouse-6	Hepatocytes
CACAACAAGCTTCAAC-1-10x_ATAC_Run_1	4.08842	3.90358	0.750041	25.5418	snATAC_Fresh_Mouse-6	B_cell
CACAACAAGTACGACG-1-10x_ATAC_Run_1	4.50633	4.29719	0.683205	11.212	snATAC_Fresh_Mouse-6	Hepatocytes
CACAACAAGTGAAACT-1-10x_ATAC_Run_1	4.44969	4.26117	0.730507	16.2477	snATAC_Fresh_Mouse-6	Hepatocytes
CACAACACAAGACACG-1-10x_ATAC_Run_1	4.44102	4.2384	0.698374	14.3646	snATAC_Fresh_Mouse-6	Hepatocytes
CACAACACACGATATC-1-10x_ATAC_Run_1	4.11945	3.93054	0.675832	15.1328	snATAC_Fresh_Mouse-6	Hepatocytes
CACAACACACGCGTTG-1-10x_ATAC_Run_1	4.38833	3.96388	0.411606	10.2042	snATAC_Fresh_Mouse-6	BEC
CACAACACAGATTAAG-1-10x_ATAC_Run_1	4.21901	4.03957	0.750634	28.2736	snATAC_Fresh_Mouse-6	HSC
CACAACACATCGCCTT-1-10x_ATAC_Run_1	4.69861	4.47125	0.734657	16.1091	snATAC_Fresh_Mouse-6	Hepatocytes
CACAACAGTATGTTCG-1-10x_ATAC_Run_1	4.49714	4.30131	0.731498	15.4076	snATAC_Fresh_Mouse-6	Hepatocytes
CACAACAGTCTGGATT-1-10x_ATAC_Run_1	4.1273	3.82295	0.540728	17.6907	snATAC_Fresh_Mouse-6	LSEC
CACAACATCAGCACTA-1-10x_ATAC_Run_1	4.09363	3.86623	0.629212	16.4036	snATAC_Fresh_Mouse-6	BEC
CACAACATCAGTTGAC-1-10x_ATAC_Run_1	4.48154	4.29052	0.755502	17.4782	snATAC_Fresh_Mouse-6	Hepatocytes
CACAACATCCAATCCC-1-10x_ATAC_Run_1	4.2804	4.10044	0.740982	18.7252	snATAC_Fresh_Mouse-6	HSC
CACAACATCCGATGCG-1-10x_ATAC_Run_1	4.63808	4.41946	0.737224	14.6678	snATAC_Fresh_Mouse-6	Hepatocytes
CACAACATCTACCCGT-1-10x_ATAC_Run_1	4.59775	4.38721	0.716374	16.953	snATAC_Fresh_Mouse-6	Hepatocytes
CACAACATCTTCGTTA-1-10x_ATAC_Run_1	3.91798	3.76418	0.741273	28.2589	snATAC_Fresh_Mouse-6	Fibroblast
CACAGATAGTTCTCCC-1-10x_ATAC_Run_1	4.44596	4.25411	0.717437	14.8917	snATAC_Fresh_Mouse-6	Hepatocytes
CACAGATCAAGGATGC-1-10x_ATAC_Run_1	4.22334	4.02641	0.724647	24.8629	snATAC_Fresh_Mouse-6	HSC
CACAGATTCACAAGCT-1-10x_ATAC_Run_1	4.49167	4.26771	0.693024	14.3098	snATAC_Fresh_Mouse-6	Hepatocytes
CACAGATTCCAGTTAG-1-10x_ATAC_Run_1	4.42974	4.2334	0.711922	15.9543	snATAC_Fresh_Mouse-6	Hepatocytes
CACAGATTCGTCTAGA-1-10x_ATAC_Run_1	4.18794	4.02432	0.737464	15.5302	snATAC_Fresh_Mouse-6	Hepatocytes
CACATGAAGAGGCGGA-1-10x_ATAC_Run_1	4.29497	4.11935	0.741064	20.685	snATAC_Fresh_Mouse-6	HSC
CACATGAAGCGAGAAA-1-10x_ATAC_Run_1	4.30408	4.13399	0.733429	16.2667	snATAC_Fresh_Mouse-6	Hepatocytes
CACATGAGTCGACTGC-1-10x_ATAC_Run_1	3.90789	3.76634	0.757696	17.75	snATAC_Fresh_Mouse-6	Kupffer
CACATGAGTGCAAGCA-1-10x_ATAC_Run_1	4.29128	4.1124	0.716097	14.172	snATAC_Fresh_Mouse-6	Hepatocytes
CACATGATCCTAAGTG-1-10x_ATAC_Run_1	4.44689	4.23591	0.700282	17.2688	snATAC_Fresh_Mouse-6	Hepatocytes
CACCACTAGACTAGGC-1-10x_ATAC_Run_1	4.4131	4.2179	0.704651	13.1465	snATAC_Fresh_Mouse-6	Hepatocytes
CACCACTGTCTGCACG-1-10x_ATAC_Run_1	4.43913	4.24709	0.733911	15.8434	snATAC_Fresh_Mouse-6	Hepatocytes
CACCACTGTTCCGGCA-1-10x_ATAC_Run_1	4.24475	3.86794	0.444021	10.6169	snATAC_Fresh_Mouse-6	LSEC
CACCACTTCCTAGAGT-1-10x_ATAC_Run_1	4.48477	4.28147	0.695608	12.7484	snATAC_Fresh_Mouse-6	Hepatocytes
CACCTGTAGTCATACC-1-10x_ATAC_Run_1	4.4587	4.25135	0.692321	12.2026	snATAC_Fresh_Mouse-6	Hepatocytes
CACCTGTCAAAGCATA-1-10x_ATAC_Run_1	4.46562	4.28251	0.735008	14.3927	snATAC_Fresh_Mouse-6	Hepatocytes
CACCTGTGTGTTGGTT-1-10x_ATAC_Run_1	4.24736	4.05388	0.678133	14.7666	snATAC_Fresh_Mouse-6	Hepatocytes
CACCTTGAGGATGTCG-1-10x_ATAC_Run_1	4.28246	4.10826	0.708918	12.2164	snATAC_Fresh_Mouse-6	Hepatocytes
CACCTTGAGTATACGA-1-10x_ATAC_Run_1	3.63327	3.44886	0.691484	29.8275	snATAC_Fresh_Mouse-6	T_cell
CACCTTGAGTGCACAG-1-10x_ATAC_Run_1	4.47712	4.23992	0.645533	12.2572	snATAC_Fresh_Mouse-6	Hepatocytes
CACCTTGCAATTCTCT-1-10x_ATAC_Run_1	4.79017	4.53552	0.709163	14.9253	snATAC_Fresh_Mouse-6	Hepatocytes
CACCTTGCACAGAAGC-1-10x_ATAC_Run_1	4.23601	4.06893	0.731459	13.8327	snATAC_Fresh_Mouse-6	Hepatocytes
CACCTTGCACTCGGAC-1-10x_ATAC_Run_1	4.1212	3.95928	0.721915	13.1808	snATAC_Fresh_Mouse-6	Hepatocytes
CACCTTGGTGCATCAT-1-10x_ATAC_Run_1	4.37938	4.18932	0.6998	11.6554	snATAC_Fresh_Mouse-6	Hepatocytes
CACCTTGTCCAAACCA-1-10x_ATAC_Run_1	4.46447	4.28144	0.735578	14.3962	snATAC_Fresh_Mouse-6	Hepatocytes
CACCTTGTCCAGTACA-1-10x_ATAC_Run_1	4.15311	3.97658	0.725944	22.0219	snATAC_Fresh_Mouse-6	HSC
CACGTTCAGCATTGGG-1-10x_ATAC_Run_1	4.44069	4.23487	0.694954	14.5861	snATAC_Fresh_Mouse-6	Hepatocytes
CACGTTCAGTCCGTGC-1-10x_ATAC_Run_1	4.04685	3.90298	0.748272	12.898	snATAC_Fresh_Mouse-6	Hepatocytes
CACGTTCCATCGTACA-1-10x_ATAC_Run_1	4.06614	3.86917	0.693001	14.2609	snATAC_Fresh_Mouse-6	T_cell
CACGTTCGTAGGTAAT-1-10x_ATAC_Run_1	3.58399	3.45393	0.741465	16.9012	snATAC_Fresh_Mouse-6	Hepatocytes
CACGTTCGTCCGAGCT-1-10x_ATAC_Run_1	4.45626	4.26743	0.736509	15.6782	snATAC_Fresh_Mouse-6	Hepatocytes
CACGTTCGTGTCCAGC-1-10x_ATAC_Run_1	4.33548	4.15195	0.724493	14.8114	snATAC_Fresh_Mouse-6	Hepatocytes
CACGTTCTCGATGTGT-1-10x_ATAC_Run_1	4.6718	4.42847	0.681634	14.1432	snATAC_Fresh_Mouse-6	Hepatocytes
CACGTTCTCGTTCAGA-1-10x_ATAC_Run_1	4.43199	4.22003	0.670587	14.343	snATAC_Fresh_Mouse-6	Hepatocytes
CACTAAGAGGATTAAC-1-10x_ATAC_Run_1	4.15776	3.98516	0.711127	12.8419	snATAC_Fresh_Mouse-6	Hepatocytes
CACTAAGAGGCGACTA-1-10x_ATAC_Run_1	4.06621	3.90206	0.710741	16.5446	snATAC_Fresh_Mouse-6	Hepatocytes
CACTAAGTCAGAGTGG-1-10x_ATAC_Run_1	4.10565	3.94522	0.732162	18.3675	snATAC_Fresh_Mouse-6	Hepatocytes
CACTAAGTCCCGTATC-1-10x_ATAC_Run_1	4.3236	4.13599	0.70627	11.8857	snATAC_Fresh_Mouse-6	Hepatocytes
CACTAAGTCTAGCTGA-1-10x_ATAC_Run_1	4.30993	4.13586	0.726217	14.0643	snATAC_Fresh_Mouse-6	Hepatocytes
CACTAAGTCTATCTCA-1-10x_ATAC_Run_1	3.85721	3.68673	0.725618	34.0439	snATAC_Fresh_Mouse-6	Fibroblast
CACTGAAAGAGAGTTT-1-10x_ATAC_Run_1	4.07664	3.90747	0.723889	24.7305	snATAC_Fresh_Mouse-6	HSC
CACTGAAAGAGGCAGG-1-10x_ATAC_Run_1	4.65393	4.43244	0.718241	14.9412	snATAC_Fresh_Mouse-6	Hepatocytes
CACTGAAAGCCTATAC-1-10x_ATAC_Run_1	4.1452	3.94939	0.688475	19.339	snATAC_Fresh_Mouse-6	BEC
CACTGAAAGGTTAGTA-1-10x_ATAC_Run_1	4.38041	4.18955	0.722835	15.3115	snATAC_Fresh_Mouse-6	Hepatocytes
CACTGAACAACTCCCT-1-10x_ATAC_Run_1	4.31934	4.077	0.617612	13.8158	snATAC_Fresh_Mouse-6	Hepatocytes
CACTGAAGTAGCGAGT-1-10x_ATAC_Run_1	4.51874	4.32238	0.735288	16.3988	snATAC_Fresh_Mouse-6	Hepatocytes
CACTGAAGTATGGTTC-1-10x_ATAC_Run_1	3.84123	3.65801	0.69141	21.5207	snATAC_Fresh_Mouse-6	LSEC
CACTGAATCAGCCGGT-1-10x_ATAC_Run_1	3.89757	3.68628	0.645651	19.1643	snATAC_Fresh_Mouse-6	LSEC
CACTGAATCAGGTTTG-1-10x_ATAC_Run_1	4.06513	3.88863	0.762352	19.9111	snATAC_Fresh_Mouse-6	LSEC
CAGCCTTAGATTGACA-1-10x_ATAC_Run_1	4.23457	4.06498	0.71163	12.5744	snATAC_Fresh_Mouse-6	Hepatocytes
CAGCCTTAGCGCATTT-1-10x_ATAC_Run_1	4.28317	4.10524	0.711733	12.3331	snATAC_Fresh_Mouse-6	Hepatocytes
CAGCCTTAGGAAGAAC-1-10x_ATAC_Run_1	4.49795	4.29279	0.727235	15.9159	snATAC_Fresh_Mouse-6	Hepatocytes
CAGCCTTAGGAGGCGA-1-10x_ATAC_Run_1	4.28472	4.11677	0.726522	14.3521	snATAC_Fresh_Mouse-6	Hepatocytes
CAGCCTTGTACGTATC-1-10x_ATAC_Run_1	4.0235	3.86581	0.740811	21.7633	snATAC_Fresh_Mouse-6	HSC
CAGCCTTGTCAAATCC-1-10x_ATAC_Run_1	4.06871	3.90553	0.765409	29.0756	snATAC_Fresh_Mouse-6	LSEC
CAGCCTTGTGAATCAA-1-10x_ATAC_Run_1	4.35896	4.13418	0.634025	13.3874	snATAC_Fresh_Mouse-6	Hepatocytes
CAGCCTTTCGATCTTT-1-10x_ATAC_Run_1	3.93485	3.77974	0.70919	13.4582	snATAC_Fresh_Mouse-6	Hepatocytes
CAGCCTTTCTCTTCCT-1-10x_ATAC_Run_1	3.71883	3.55255	0.684371	17.0967	snATAC_Fresh_Mouse-6	Hepatocytes
CAGCTAAAGACACTTC-1-10x_ATAC_Run_1	4.24177	4.04875	0.687547	14.7608	snATAC_Fresh_Mouse-6	Hepatocytes
CAGCTAAAGATTACGA-1-10x_ATAC_Run_1	4.32818	4.14631	0.725505	19.6865	snATAC_Fresh_Mouse-6	Hepatocytes
CAGCTAAAGTGTCCCG-1-10x_ATAC_Run_1	4.35582	4.17981	0.730839	15.5519	snATAC_Fresh_Mouse-6	Hepatocytes
CAGCTAACATGGTAAA-1-10x_ATAC_Run_1	4.13944	3.82969	0.535833	15.0212	snATAC_Fresh_Mouse-6	LSEC
CAGCTAATCGGATAAA-1-10x_ATAC_Run_1	4.78755	4.51111	0.677323	15.9525	snATAC_Fresh_Mouse-6	Hepatocytes
CAGCTGGAGAGTTTGA-1-10x_ATAC_Run_1	4.03274	3.85763	0.69795	14.6094	snATAC_Fresh_Mouse-6	Hepatocytes
CAGCTGGCACAAGGGT-1-10x_ATAC_Run_1	4.49704	4.28867	0.706094	14.3129	snATAC_Fresh_Mouse-6	Hepatocytes
CAGCTGGCATTCCCGT-1-10x_ATAC_Run_1	4.26043	4.06778	0.712051	17.0377	snATAC_Fresh_Mouse-6	Kupffer
CAGCTGGGTAAACGTA-1-10x_ATAC_Run_1	4.11544	3.95497	0.73898	15.6643	snATAC_Fresh_Mouse-6	Hepatocytes
CAGCTGGGTAGGTCTT-1-10x_ATAC_Run_1	4.3373	4.15491	0.726934	15.5873	snATAC_Fresh_Mouse-6	Hepatocytes
CAGCTGGTCCAGTACA-1-10x_ATAC_Run_1	4.47292	4.25845	0.679816	12.9671	snATAC_Fresh_Mouse-6	Hepatocytes
CAGCTGGTCCGTCAAA-1-10x_ATAC_Run_1	4.37745	4.20284	0.731927	14.8881	snATAC_Fresh_Mouse-6	Hepatocytes
CAGGATTCATACTGCA-1-10x_ATAC_Run_1	4.50051	4.30018	0.707044	13.1019	snATAC_Fresh_Mouse-6	Hepatocytes
CAGGATTTCAATCGTG-1-10x_ATAC_Run_1	4.1617	3.99273	0.731859	23.3047	snATAC_Fresh_Mouse-6	HSC
CAGGATTTCCAAGAGG-1-10x_ATAC_Run_1	3.76358	3.63568	0.793175	25.6278	snATAC_Fresh_Mouse-6	LSEC
CAGGATTTCGCTTACC-1-10x_ATAC_Run_1	4.35073	4.16711	0.7134	14.1671	snATAC_Fresh_Mouse-6	Hepatocytes
CAGGGCTAGCCTATAC-1-10x_ATAC_Run_1	3.97021	3.80414	0.756132	21.8653	snATAC_Fresh_Mouse-6	LSEC
CAGGGCTGTGCGTCCA-1-10x_ATAC_Run_1	4.40005	4.21021	0.730834	14.1095	snATAC_Fresh_Mouse-6	Hepatocytes
CAGTATGAGGGTATCG-1-10x_ATAC_Run_1	4.43651	4.23538	0.729046	20.5158	snATAC_Fresh_Mouse-6	HSC
CAGTATGAGTGAAACT-1-10x_ATAC_Run_1	3.85199	3.70475	0.752953	19.7875	snATAC_Fresh_Mouse-6	cDC
CAGTATGCAAGTCTCA-1-10x_ATAC_Run_1	4.43468	4.24232	0.730584	16.309	snATAC_Fresh_Mouse-6	Hepatocytes
CAGTATGCAGACTAAA-1-10x_ATAC_Run_1	4.47026	4.26895	0.709617	14.019	snATAC_Fresh_Mouse-6	Hepatocytes
CAGTATGGTGTCCCAG-1-10x_ATAC_Run_1	4.52191	4.32982	0.756547	17.4207	snATAC_Fresh_Mouse-6	Hepatocytes
CAGTATGTCCCTACCA-1-10x_ATAC_Run_1	4.39125	4.2051	0.731416	16.7484	snATAC_Fresh_Mouse-6	Hepatocytes
CAGTATGTCCGGCTGA-1-10x_ATAC_Run_1	4.16917	3.98976	0.724446	21.4322	snATAC_Fresh_Mouse-6	HSC
CAGTGCGAGTAGTGTA-1-10x_ATAC_Run_1	4.17664	3.92932	0.611093	22.9438	snATAC_Fresh_Mouse-6	Kupffer
CAGTGCGAGTGAGTTA-1-10x_ATAC_Run_1	4.25191	3.92865	0.515593	10.8863	snATAC_Fresh_Mouse-6	LSEC
CAGTGCGCAACGCAAG-1-10x_ATAC_Run_1	3.8861	3.73544	0.726765	13.7607	snATAC_Fresh_Mouse-6	Hepatocytes
CAGTGCGCACAGGAAC-1-10x_ATAC_Run_1	4.3848	4.20863	0.758112	15.3231	snATAC_Fresh_Mouse-6	Hepatocytes
CAGTGCGGTAGCTGTT-1-10x_ATAC_Run_1	4.14659	3.98232	0.766679	19.4964	snATAC_Fresh_Mouse-6	LSEC
CAGTGCGGTAGTACAA-1-10x_ATAC_Run_1	4.38801	4.1898	0.691099	13.6816	snATAC_Fresh_Mouse-6	Hepatocytes
CAGTGCGGTAGTCCAT-1-10x_ATAC_Run_1	4.5187	4.32141	0.749106	17.3199	snATAC_Fresh_Mouse-6	Hepatocytes
CAGTGCGGTTACCACA-1-10x_ATAC_Run_1	4.56307	4.36184	0.736934	18.7227	snATAC_Fresh_Mouse-6	Hepatocytes
CAGTGCGTCCAGGGAA-1-10x_ATAC_Run_1	4.24625	4.05786	0.7346	25.1713	snATAC_Fresh_Mouse-6	HSC
CAGTGTAAGACGACTG-1-10x_ATAC_Run_1	4.17064	3.99852	0.703841	13.2323	snATAC_Fresh_Mouse-6	Hepatocytes
CAGTGTAAGGTTCTCA-1-10x_ATAC_Run_1	3.91609	3.69161	0.633507	22.1807	snATAC_Fresh_Mouse-6	LSEC
CAGTGTAAGTAACATG-1-10x_ATAC_Run_1	4.56844	4.35176	0.70913	15.2851	snATAC_Fresh_Mouse-6	Hepatocytes
CAGTGTAAGTAATGTG-1-10x_ATAC_Run_1	4.7503	4.51722	0.718142	13.2951	snATAC_Fresh_Mouse-6	Hepatocytes
CAGTGTACATCAGCTA-1-10x_ATAC_Run_1	4.5133	4.30758	0.697724	13.9622	snATAC_Fresh_Mouse-6	Hepatocytes
CAGTGTACATTACTTC-1-10x_ATAC_Run_1	4.09958	3.91703	0.71591	17.5995	snATAC_Fresh_Mouse-6	LSEC
CAGTGTAGTCGACTGC-1-10x_ATAC_Run_1	4.08293	3.90752	0.692168	13.3289	snATAC_Fresh_Mouse-6	Hepatocytes
CAGTGTAGTTCCGGCA-1-10x_ATAC_Run_1	4.27263	4.09712	0.725206	17.1516	snATAC_Fresh_Mouse-6	Hepatocytes
CAGTGTATCGGATCGC-1-10x_ATAC_Run_1	3.63296	3.50542	0.77695	26.6902	snATAC_Fresh_Mouse-6	LSEC
CATAACGAGAGCGGTT-1-10x_ATAC_Run_1	3.56348	3.42308	0.710929	8.91234	snATAC_Fresh_Mouse-6	Hepatocytes
CATAACGAGTTATGAG-1-10x_ATAC_Run_1	3.93732	3.79183	0.769293	19.3623	snATAC_Fresh_Mouse-6	LSEC
CATAACGCAACTAGAA-1-10x_ATAC_Run_1	4.46498	4.26136	0.702807	14.1325	snATAC_Fresh_Mouse-6	Hepatocytes
CATAACGCAAGATGCG-1-10x_ATAC_Run_1	4.55561	4.30149	0.644409	14.2489	snATAC_Fresh_Mouse-6	Hepatocytes
CATAACGCACCGATCG-1-10x_ATAC_Run_1	4.45608	4.26117	0.721598	14.3106	snATAC_Fresh_Mouse-6	Hepatocytes
CATAACGCACTCGGAC-1-10x_ATAC_Run_1	4.05396	3.88451	0.684094	12.6854	snATAC_Fresh_Mouse-6	Hepatocytes
CATAACGCATGTAGAA-1-10x_ATAC_Run_1	4.37669	4.18988	0.694657	13.8175	snATAC_Fresh_Mouse-6	Hepatocytes
CATAACGTCGATGAAA-1-10x_ATAC_Run_1	3.86481	3.70131	0.703208	13.3632	snATAC_Fresh_Mouse-6	Hepatocytes
CATAACGTCGGATAGG-1-10x_ATAC_Run_1	4.42262	4.22456	0.70743	16.9755	snATAC_Fresh_Mouse-6	Hepatocytes
CATGCCTAGACACAAT-1-10x_ATAC_Run_1	4.59255	4.37707	0.692544	13.3694	snATAC_Fresh_Mouse-6	Hepatocytes
CATGCCTAGCGATACG-1-10x_ATAC_Run_1	4.35007	4.11939	0.635613	12.1621	snATAC_Fresh_Mouse-6	Hepatocytes
CATGCCTAGCGTGTTT-1-10x_ATAC_Run_1	4.5461	4.34555	0.724861	15.1754	snATAC_Fresh_Mouse-6	Hepatocytes
CATGCCTAGCGTTGCC-1-10x_ATAC_Run_1	4.03346	3.88321	0.774373	26.128	snATAC_Fresh_Mouse-6	Kupffer
CATGCCTCAATTGCCA-1-10x_ATAC_Run_1	4.1461	3.98691	0.741839	17.3012	snATAC_Fresh_Mouse-6	Hepatocytes
CATGTTTAGAGAGTTT-1-10x_ATAC_Run_1	3.81258	3.65475	0.710393	16.3296	snATAC_Fresh_Mouse-6	Hepatocytes
CATGTTTAGCAGGAGG-1-10x_ATAC_Run_1	4.68537	4.45564	0.716352	14.5664	snATAC_Fresh_Mouse-6	Hepatocytes
CATGTTTCATGCTATG-1-10x_ATAC_Run_1	3.82497	3.6721	0.743079	21.9688	snATAC_Fresh_Mouse-6	LSEC
CATGTTTTCAGCACGC-1-10x_ATAC_Run_1	4.71579	4.48982	0.755339	16.2547	snATAC_Fresh_Mouse-6	Hepatocytes
CATGTTTTCAGGAAGC-1-10x_ATAC_Run_1	4.38466	4.17806	0.673609	11.0621	snATAC_Fresh_Mouse-6	Hepatocytes
CATGTTTTCCAACAAC-1-10x_ATAC_Run_1	3.73151	3.58782	0.731305	12.4146	snATAC_Fresh_Mouse-6	Hepatocytes
CATTCATAGAATATCG-1-10x_ATAC_Run_1	4.41446	4.2266	0.716123	13.8089	snATAC_Fresh_Mouse-6	Hepatocytes
CATTCATAGCGGACAT-1-10x_ATAC_Run_1	4.22871	4.05515	0.708245	13.9994	snATAC_Fresh_Mouse-6	Hepatocytes
CATTCATCAAGGAAGA-1-10x_ATAC_Run_1	4.42295	4.23391	0.71981	15.5022	snATAC_Fresh_Mouse-6	Hepatocytes
CATTCATCAGGCATTT-1-10x_ATAC_Run_1	3.99392	3.81961	0.720211	16.026	snATAC_Fresh_Mouse-6	Fibroblast
CATTCATCAGGTAGCA-1-10x_ATAC_Run_1	4.41686	4.20656	0.698503	15.7251	snATAC_Fresh_Mouse-6	Hepatocytes
CATTCATGTCTAAAGA-1-10x_ATAC_Run_1	4.09534	3.94181	0.745403	17.8926	snATAC_Fresh_Mouse-6	Hepatocytes
CATTCATGTCTTAGCA-1-10x_ATAC_Run_1	4.43769	4.24922	0.723281	14.5217	snATAC_Fresh_Mouse-6	Hepatocytes
CATTCATTCGAGGCTC-1-10x_ATAC_Run_1	4.39613	4.2184	0.745983	16.8612	snATAC_Fresh_Mouse-6	Hepatocytes
CATTCCGCAAACCCTA-1-10x_ATAC_Run_1	4.29724	4.12698	0.751286	15.2526	snATAC_Fresh_Mouse-6	Hepatocytes
CATTCCGCAAGCGTCC-1-10x_ATAC_Run_1	4.02412	3.74896	0.581402	21.6208	snATAC_Fresh_Mouse-6	Kupffer
CATTCCGCATCGCCTT-1-10x_ATAC_Run_1	4.67475	4.41772	0.670804	12.8445	snATAC_Fresh_Mouse-6	Hepatocytes
CATTCCGCATTACTTC-1-10x_ATAC_Run_1	4.51163	4.27254	0.656322	14.3177	snATAC_Fresh_Mouse-6	Hepatocytes
CATTCCGTCAAATGGA-1-10x_ATAC_Run_1	4.32722	4.09015	0.62011	12.0812	snATAC_Fresh_Mouse-6	Hepatocytes
CATTCCGTCCCACTAC-1-10x_ATAC_Run_1	3.76343	3.63548	0.794655	20.692	snATAC_Fresh_Mouse-6	LSEC
CATTCCGTCGCCCTTA-1-10x_ATAC_Run_1	4.17199	4.00337	0.732956	14.6628	snATAC_Fresh_Mouse-6	Hepatocytes
CATTCCGTCGTCCCTA-1-10x_ATAC_Run_1	3.73767	3.60271	0.783937	22.9827	snATAC_Fresh_Mouse-6	LSEC
CATTGGAAGAACGCCA-1-10x_ATAC_Run_1	4.40334	4.20415	0.693952	13.6525	snATAC_Fresh_Mouse-6	Hepatocytes
CATTGGAAGATTACGA-1-10x_ATAC_Run_1	4.49229	4.26031	0.667997	15.5755	snATAC_Fresh_Mouse-6	Hepatocytes
CATTGGAAGCTCGGCT-1-10x_ATAC_Run_1	4.16613	3.82607	0.488745	11.826	snATAC_Fresh_Mouse-6	Fibroblast
CATTGGAAGTCACACT-1-10x_ATAC_Run_1	4.19025	4.00834	0.7173	27.8206	snATAC_Fresh_Mouse-6	HSC
CATTGGACATTCACGA-1-10x_ATAC_Run_1	4.04139	3.82308	0.647727	18.3329	snATAC_Fresh_Mouse-6	HSC
CATTGGAGTAAACGAT-1-10x_ATAC_Run_1	4.40649	4.21267	0.699416	12.7859	snATAC_Fresh_Mouse-6	Hepatocytes
CATTGGAGTCTAAGAA-1-10x_ATAC_Run_1	3.89371	3.74218	0.747988	18.9533	snATAC_Fresh_Mouse-6	LSEC
CATTGGAGTTTAAGGA-1-10x_ATAC_Run_1	4.29084	4.11694	0.723485	14.4486	snATAC_Fresh_Mouse-6	Hepatocytes
CATTGGATCAAACCCA-1-10x_ATAC_Run_1	4.01372	3.86124	0.725317	13.8553	snATAC_Fresh_Mouse-6	Hepatocytes
CATTGGATCCACCTAC-1-10x_ATAC_Run_1	4.13277	3.95789	0.73409	26.2945	snATAC_Fresh_Mouse-6	HSC
CCAATGAAGAGCCTGA-1-10x_ATAC_Run_1	4.13293	3.98268	0.751344	17.3406	snATAC_Fresh_Mouse-6	Hepatocytes
CCAATGAAGCCAGAAC-1-10x_ATAC_Run_1	4.17705	4.00061	0.726202	23.676	snATAC_Fresh_Mouse-6	HSC
CCAATGAAGCGTTAGG-1-10x_ATAC_Run_1	4.11501	3.96308	0.737032	13.5249	snATAC_Fresh_Mouse-6	Hepatocytes
CCAATGAAGTTCAACC-1-10x_ATAC_Run_1	3.71533	3.5731	0.763097	29.08	snATAC_Fresh_Mouse-6	VEC
CCAATGAGTAGCCATT-1-10x_ATAC_Run_1	4.25849	4.09601	0.759623	17.8109	snATAC_Fresh_Mouse-6	Hepatocytes
CCAATGAGTGCACCCA-1-10x_ATAC_Run_1	4.59985	4.38178	0.683293	13.2471	snATAC_Fresh_Mouse-6	Hepatocytes
CCAATGATCCGATGCG-1-10x_ATAC_Run_1	4.67677	4.44815	0.734887	16.6368	snATAC_Fresh_Mouse-6	Hepatocytes
CCAATGATCTTACGGA-1-10x_ATAC_Run_1	4.0966	3.92293	0.704507	17.4633	snATAC_Fresh_Mouse-6	Hepatocytes
CCACAGGAGGCTTAAA-1-10x_ATAC_Run_1	4.11478	3.95318	0.730749	15.2022	snATAC_Fresh_Mouse-6	Hepatocytes
CCACAGGGTTTAGAAG-1-10x_ATAC_Run_1	4.22776	4.05744	0.725481	14.7077	snATAC_Fresh_Mouse-6	Hepatocytes
CCACAGGTCGCTAGTA-1-10x_ATAC_Run_1	4.50094	4.19351	0.569815	15.1829	snATAC_Fresh_Mouse-6	Kupffer
CCACAGGTCTTCGTTA-1-10x_ATAC_Run_1	3.63266	3.49443	0.736021	17.2352	snATAC_Fresh_Mouse-6	Hepatocytes
CCACGTTAGGAATGGA-1-10x_ATAC_Run_1	4.30417	4.10816	0.700621	19.1738	snATAC_Fresh_Mouse-6	Kupffer
CCACGTTCAAGCAGGT-1-10x_ATAC_Run_1	4.50959	4.30399	0.726035	16.5157	snATAC_Fresh_Mouse-6	Hepatocytes
CCACGTTCAGATTAAG-1-10x_ATAC_Run_1	4.55161	4.33437	0.703872	15.1356	snATAC_Fresh_Mouse-6	Hepatocytes
CCACGTTGTAACCATC-1-10x_ATAC_Run_1	3.82236	3.54765	0.553967	16.3944	snATAC_Fresh_Mouse-6	cDC
CCACGTTGTTACCACA-1-10x_ATAC_Run_1	3.78447	3.64256	0.771189	25.5832	snATAC_Fresh_Mouse-6	LSEC
CCAGAATAGAAAGCAG-1-10x_ATAC_Run_1	4.2697	4.09103	0.729901	17.8742	snATAC_Fresh_Mouse-6	Hepatocytes
CCAGAATAGGCGCTTC-1-10x_ATAC_Run_1	4.48753	4.28497	0.706099	14.4463	snATAC_Fresh_Mouse-6	Hepatocytes
CCAGAATGTATCAGCT-1-10x_ATAC_Run_1	4.52617	4.32586	0.725697	12.9792	snATAC_Fresh_Mouse-6	Hepatocytes
CCAGAATTCAAGGCCC-1-10x_ATAC_Run_1	4.53998	4.32964	0.7134	15.1665	snATAC_Fresh_Mouse-6	Hepatocytes
CCAGAATTCGGTCTAA-1-10x_ATAC_Run_1	4.60579	4.39477	0.730351	16.2427	snATAC_Fresh_Mouse-6	Hepatocytes
CCAGATAAGGCCTAAG-1-10x_ATAC_Run_1	4.66606	4.42096	0.679295	16.4778	snATAC_Fresh_Mouse-6	Hepatocytes
CCAGATAGTTTCGATG-1-10x_ATAC_Run_1	4.66459	4.439	0.722005	14.2852	snATAC_Fresh_Mouse-6	Hepatocytes
CCAGATATCACTTACT-1-10x_ATAC_Run_1	3.83104	3.61374	0.647337	26.1434	snATAC_Fresh_Mouse-6	BEC
CCAGATATCTTACCTA-1-10x_ATAC_Run_1	4.4452	4.25365	0.733192	15.3066	snATAC_Fresh_Mouse-6	Hepatocytes
CCATACCCAATGTAAG-1-10x_ATAC_Run_1	4.42744	4.21864	0.698995	14.2405	snATAC_Fresh_Mouse-6	Hepatocytes
CCATACCCATTACTCT-1-10x_ATAC_Run_1	4.34465	4.14454	0.735721	23.77	snATAC_Fresh_Mouse-6	HSC
CCATACCGTACGGATG-1-10x_ATAC_Run_1	4.35405	4.14526	0.672744	11.9017	snATAC_Fresh_Mouse-6	Hepatocytes
CCATACCGTGTTTCTT-1-10x_ATAC_Run_1	4.14489	3.97011	0.71404	15.8453	snATAC_Fresh_Mouse-6	Hepatocytes
CCATACCGTTGAATAG-1-10x_ATAC_Run_1	4.25406	4.06427	0.722173	23.0743	snATAC_Fresh_Mouse-6	HSC
CCATACCTCTATACCT-1-10x_ATAC_Run_1	4.60164	4.37813	0.697505	13.9878	snATAC_Fresh_Mouse-6	Hepatocytes
CCATACCTCTATAGGC-1-10x_ATAC_Run_1	4.03639	3.88343	0.765496	20.0085	snATAC_Fresh_Mouse-6	LSEC
CCCACATAGGAAACTT-1-10x_ATAC_Run_1	4.28508	4.08938	0.767519	25.6925	snATAC_Fresh_Mouse-6	LSEC
CCCACATAGTGCAACG-1-10x_ATAC_Run_1	4.31492	4.14098	0.729104	12.7664	snATAC_Fresh_Mouse-6	Hepatocytes
CCCACATCAAGTCTCA-1-10x_ATAC_Run_1	4.24888	4.07375	0.718724	13.9764	snATAC_Fresh_Mouse-6	Hepatocytes
CCCACATCACGCGCAT-1-10x_ATAC_Run_1	4.04528	3.83816	0.685017	19.8723	snATAC_Fresh_Mouse-6	LSEC
CCCACATCATTACTTC-1-10x_ATAC_Run_1	3.79671	3.66624	0.764293	17.3401	snATAC_Fresh_Mouse-6	Hepatocytes
CCCACATGTAACATAG-1-10x_ATAC_Run_1	3.85896	3.73127	0.785665	23.8349	snATAC_Fresh_Mouse-6	Kupffer
CCCACATGTCACATTG-1-10x_ATAC_Run_1	4.35158	4.16483	0.709199	13.5817	snATAC_Fresh_Mouse-6	Hepatocytes
CCCACATGTCCCGTGA-1-10x_ATAC_Run_1	4.52287	4.32866	0.726247	15.2883	snATAC_Fresh_Mouse-6	Hepatocytes
CCCACATGTGTCTACA-1-10x_ATAC_Run_1	4.40749	4.18614	0.668258	15.1989	snATAC_Fresh_Mouse-6	Hepatocytes
CCCACATGTTCTTTGT-1-10x_ATAC_Run_1	4.12503	3.97081	0.745051	15.6212	snATAC_Fresh_Mouse-6	Hepatocytes
CCCAGAGAGTTTACGC-1-10x_ATAC_Run_1	4.3241	4.14423	0.711868	15.7976	snATAC_Fresh_Mouse-6	Hepatocytes
CCCAGAGCAAGGGTAC-1-10x_ATAC_Run_1	4.0577	3.90838	0.738552	13.1406	snATAC_Fresh_Mouse-6	Hepatocytes
CCCAGAGCAGCGTAGA-1-10x_ATAC_Run_1	4.30707	4.1178	0.708136	16.0369	snATAC_Fresh_Mouse-6	Hepatocytes
CCCAGAGGTTCTGAAC-1-10x_ATAC_Run_1	4.54458	4.33903	0.736937	15.4517	snATAC_Fresh_Mouse-6	Hepatocytes
CCCAGAGTCACTGATG-1-10x_ATAC_Run_1	4.19493	4.01753	0.727162	23.2968	snATAC_Fresh_Mouse-6	HSC
CCCAGAGTCCTGTGGG-1-10x_ATAC_Run_1	4.41966	4.22013	0.683091	11.0956	snATAC_Fresh_Mouse-6	Hepatocytes
CCCAGAGTCGGGATCC-1-10x_ATAC_Run_1	4.48363	4.21998	0.596953	11.4735	snATAC_Fresh_Mouse-6	Hepatocytes
CCCAGAGTCTGGGCGT-1-10x_ATAC_Run_1	4.26081	4.07365	0.729746	23.6578	snATAC_Fresh_Mouse-6	HSC
CCCGTTAAGACAACGC-1-10x_ATAC_Run_1	4.44582	4.24662	0.695959	13.9095	snATAC_Fresh_Mouse-6	Hepatocytes
CCCGTTAAGAGCTCCC-1-10x_ATAC_Run_1	3.83264	3.69285	0.74287	12.5732	snATAC_Fresh_Mouse-6	Hepatocytes
CCCGTTAAGCTGCTCG-1-10x_ATAC_Run_1	4.48067	4.28892	0.724559	14.3424	snATAC_Fresh_Mouse-6	Hepatocytes
CCCGTTAAGGGAAATG-1-10x_ATAC_Run_1	4.32348	4.14795	0.726129	14.1307	snATAC_Fresh_Mouse-6	Hepatocytes
CCCGTTACATTTGGTG-1-10x_ATAC_Run_1	4.64841	4.42372	0.714571	14.1866	snATAC_Fresh_Mouse-6	Hepatocytes
CCCGTTAGTACTTCGA-1-10x_ATAC_Run_1	4.37288	4.02987	0.506695	12.2399	snATAC_Fresh_Mouse-6	LSEC
CCCGTTAGTCCTCAGG-1-10x_ATAC_Run_1	4.61627	4.40145	0.701065	12.52	snATAC_Fresh_Mouse-6	Hepatocytes
CCCGTTAGTCTGGGCT-1-10x_ATAC_Run_1	4.40956	4.23127	0.752629	14.37	snATAC_Fresh_Mouse-6	Hepatocytes
CCCGTTAGTGGTGGTA-1-10x_ATAC_Run_1	4.35162	4.17615	0.743714	13.7156	snATAC_Fresh_Mouse-6	Hepatocytes
CCCGTTAGTGTCCCAG-1-10x_ATAC_Run_1	4.15311	3.93586	0.720461	24.8509	snATAC_Fresh_Mouse-6	B_cell
CCCGTTATCAAGTTGC-1-10x_ATAC_Run_1	4.08629	3.91677	0.712986	13.8068	snATAC_Fresh_Mouse-6	Hepatocytes
CCCGTTATCGCACAAT-1-10x_ATAC_Run_1	3.85394	3.60358	0.596585	22.3976	snATAC_Fresh_Mouse-6	MSC
CCCTAACAGTACCCAT-1-10x_ATAC_Run_1	4.46407	4.2672	0.704967	11.9565	snATAC_Fresh_Mouse-6	Hepatocytes
CCCTAACAGTCCGGAA-1-10x_ATAC_Run_1	4.37381	4.18341	0.697366	13.5956	snATAC_Fresh_Mouse-6	Hepatocytes
CCCTAACTCAGTGTAC-1-10x_ATAC_Run_1	4.6354	4.42134	0.722981	13.8276	snATAC_Fresh_Mouse-6	Hepatocytes
CCCTAACTCCAGAATC-1-10x_ATAC_Run_1	4.2168	4.03878	0.714034	16.4411	snATAC_Fresh_Mouse-6	Hepatocytes
CCCTAACTCGCATAAC-1-10x_ATAC_Run_1	4.16026	3.98793	0.773768	21.6756	snATAC_Fresh_Mouse-6	LSEC
CCCTAGTAGATGTTCC-1-10x_ATAC_Run_1	4.5168	4.31589	0.709735	13.9571	snATAC_Fresh_Mouse-6	Hepatocytes
CCCTAGTAGGCCTCGT-1-10x_ATAC_Run_1	4.25813	4.07857	0.717534	14.7646	snATAC_Fresh_Mouse-6	Hepatocytes
CCCTAGTAGTACAACA-1-10x_ATAC_Run_1	4.32149	4.13373	0.713332	16.1685	snATAC_Fresh_Mouse-6	Hepatocytes
CCCTAGTCAAGCGACA-1-10x_ATAC_Run_1	3.51561	3.3566	0.68914	18.4879	snATAC_Fresh_Mouse-6	Hepatocytes
CCCTAGTCAGCAACGA-1-10x_ATAC_Run_1	4.47189	4.2749	0.7047	13.8047	snATAC_Fresh_Mouse-6	Hepatocytes
CCCTAGTCAGGCTACC-1-10x_ATAC_Run_1	4.29019	4.11019	0.728662	17.3665	snATAC_Fresh_Mouse-6	Hepatocytes
CCCTAGTGTAAGTCTC-1-10x_ATAC_Run_1	4.27598	4.08643	0.733884	23.835	snATAC_Fresh_Mouse-6	HSC
CCCTAGTGTAGAAAGG-1-10x_ATAC_Run_1	4.39428	4.11594	0.558935	9.93099	snATAC_Fresh_Mouse-6	Hepatocytes
CCCTAGTTCAGCCGGT-1-10x_ATAC_Run_1	4.09767	3.91793	0.707874	17.5503	snATAC_Fresh_Mouse-6	Fibroblast
CCCTAGTTCCTAAGTG-1-10x_ATAC_Run_1	4.16752	4.00221	0.722105	10.693	snATAC_Fresh_Mouse-6	Hepatocytes
CCCTCTCAGATTACGA-1-10x_ATAC_Run_1	3.8595	3.62644	0.621891	18.5705	snATAC_Fresh_Mouse-6	LSEC
CCCTCTCAGGCGATTG-1-10x_ATAC_Run_1	4.24373	4.07427	0.715141	13.0961	snATAC_Fresh_Mouse-6	Hepatocytes
CCCTCTCAGGGCATTG-1-10x_ATAC_Run_1	4.32321	4.06595	0.608229	16.8811	snATAC_Fresh_Mouse-6	Kupffer
CCCTCTCGTAGTATCC-1-10x_ATAC_Run_1	4.23142	4.06126	0.722385	15.9868	snATAC_Fresh_Mouse-6	Hepatocytes
CCCTCTCGTGGACGAT-1-10x_ATAC_Run_1	4.48431	4.29416	0.733615	14.5455	snATAC_Fresh_Mouse-6	Hepatocytes
CCCTCTCGTTGGCTAT-1-10x_ATAC_Run_1	4.54366	4.34945	0.731633	13.9831	snATAC_Fresh_Mouse-6	Hepatocytes
CCCTCTCTCACTGATG-1-10x_ATAC_Run_1	4.48833	4.2714	0.701176	15.2151	snATAC_Fresh_Mouse-6	Hepatocytes
CCCTCTCTCCTAGAGT-1-10x_ATAC_Run_1	4.63292	4.40748	0.683626	12.0419	snATAC_Fresh_Mouse-6	Hepatocytes
CCCTCTCTCGCGTTCT-1-10x_ATAC_Run_1	4.49603	4.28533	0.695389	12.8166	snATAC_Fresh_Mouse-6	Hepatocytes
CCCTCTCTCTGGTACA-1-10x_ATAC_Run_1	4.3602	4.16788	0.695187	13.6989	snATAC_Fresh_Mouse-6	Hepatocytes
CCCTGATCATCACAGT-1-10x_ATAC_Run_1	4.49173	4.29756	0.709727	11.9634	snATAC_Fresh_Mouse-6	Hepatocytes
CCCTGATCATCTCACC-1-10x_ATAC_Run_1	4.19598	3.97566	0.66032	21.2558	snATAC_Fresh_Mouse-6	HSC
CCCTGATGTAGATTAG-1-10x_ATAC_Run_1	4.82477	4.57011	0.699412	13.2196	snATAC_Fresh_Mouse-6	Hepatocytes
CCCTGATGTCAGACGA-1-10x_ATAC_Run_1	3.87823	3.69311	0.695963	20.7274	snATAC_Fresh_Mouse-6	T_cell
CCCTGATTCGGATAGG-1-10x_ATAC_Run_1	4.68796	4.4531	0.697813	13.7842	snATAC_Fresh_Mouse-6	Hepatocytes
CCGAAGCAGACTTGAA-1-10x_ATAC_Run_1	4.433	4.23646	0.713305	16.5762	snATAC_Fresh_Mouse-6	Hepatocytes
CCGAAGCAGCGATACG-1-10x_ATAC_Run_1	3.96487	3.80787	0.734143	19.2828	snATAC_Fresh_Mouse-6	Kupffer
CCGAAGCCAGATACAA-1-10x_ATAC_Run_1	4.02494	3.82988	0.725238	21.1805	snATAC_Fresh_Mouse-6	B_cell
CCGAAGCCAGCAACGA-1-10x_ATAC_Run_1	4.30741	4.08998	0.639436	13.4102	snATAC_Fresh_Mouse-6	Hepatocytes
CCGAAGCCAGCGTCGT-1-10x_ATAC_Run_1	4.1891	4.00724	0.738548	17.9196	snATAC_Fresh_Mouse-6	LSEC
CCGAAGCCATCCCAAA-1-10x_ATAC_Run_1	4.4934	4.31057	0.737334	14.855	snATAC_Fresh_Mouse-6	Hepatocytes
CCGAAGCGTAAAGGCC-1-10x_ATAC_Run_1	4.03579	3.87431	0.756147	19.6277	snATAC_Fresh_Mouse-6	LSEC
CCGAAGCGTAGTATCC-1-10x_ATAC_Run_1	4.48924	4.3058	0.759765	16.9907	snATAC_Fresh_Mouse-6	Hepatocytes
CCGAAGCGTGAATGGC-1-10x_ATAC_Run_1	4.34582	4.16959	0.738917	13.9464	snATAC_Fresh_Mouse-6	Hepatocytes
CCGAAGCGTTTGCATG-1-10x_ATAC_Run_1	4.272	4.10339	0.734378	16.4533	snATAC_Fresh_Mouse-6	Hepatocytes
CCGAAGCTCACTACCC-1-10x_ATAC_Run_1	3.87326	3.73448	0.769313	20.8444	snATAC_Fresh_Mouse-6	LSEC
CCGCATTAGACAGCTG-1-10x_ATAC_Run_1	4.02792	3.81191	0.646474	25.7867	snATAC_Fresh_Mouse-6	HSC
CCGCATTAGGTAAGCC-1-10x_ATAC_Run_1	4.49051	4.28212	0.680533	12.6077	snATAC_Fresh_Mouse-6	Hepatocytes
CCGCATTAGGTACACG-1-10x_ATAC_Run_1	4.44353	4.25249	0.725105	15.8144	snATAC_Fresh_Mouse-6	Hepatocytes
CCGCATTAGTTCAAGA-1-10x_ATAC_Run_1	4.24729	4.06183	0.763751	21.0459	snATAC_Fresh_Mouse-6	LSEC
CCGCATTCACTGAAGG-1-10x_ATAC_Run_1	4.68441	4.45516	0.728092	16.7853	snATAC_Fresh_Mouse-6	Hepatocytes
CCGCATTCAGGCTACC-1-10x_ATAC_Run_1	4.33961	4.16959	0.760408	16.2638	snATAC_Fresh_Mouse-6	Hepatocytes
CCGCATTGTAAGCCGA-1-10x_ATAC_Run_1	4.06153	3.91052	0.734334	15.5519	snATAC_Fresh_Mouse-6	Hepatocytes
CCGCATTTCTCATATC-1-10x_ATAC_Run_1	4.29039	4.11879	0.741648	17.4009	snATAC_Fresh_Mouse-6	Hepatocytes
CCGTACTAGACCATAA-1-10x_ATAC_Run_1	4.28861	4.10541	0.741871	23.124	snATAC_Fresh_Mouse-6	HSC
CCGTACTAGCGCCTAC-1-10x_ATAC_Run_1	4.51676	4.27579	0.64688	14.7545	snATAC_Fresh_Mouse-6	Hepatocytes
CCGTACTAGGGTCCCT-1-10x_ATAC_Run_1	4.48296	4.28258	0.714662	15.7633	snATAC_Fresh_Mouse-6	Hepatocytes
CCGTACTCAAGACTTC-1-10x_ATAC_Run_1	4.23601	4.03234	0.663453	13.4216	snATAC_Fresh_Mouse-6	Hepatocytes
CCGTACTCACCGAATT-1-10x_ATAC_Run_1	4.05645	3.85962	0.674394	17.7628	snATAC_Fresh_Mouse-6	Kupffer
CCGTACTCATGCGTTA-1-10x_ATAC_Run_1	4.25462	4.04821	0.693485	21.085	snATAC_Fresh_Mouse-6	Kupffer
CCGTACTCATGTATCG-1-10x_ATAC_Run_1	4.44599	4.2503	0.71581	15.1084	snATAC_Fresh_Mouse-6	Hepatocytes
CCGTACTGTCAAACAA-1-10x_ATAC_Run_1	4.48831	4.28274	0.693272	14.0704	snATAC_Fresh_Mouse-6	Hepatocytes
CCGTACTGTGCATTCA-1-10x_ATAC_Run_1	4.58295	4.37225	0.700585	12.18	snATAC_Fresh_Mouse-6	Hepatocytes
CCGTACTGTTTAAGCC-1-10x_ATAC_Run_1	4.24087	4.08379	0.751737	15.9398	snATAC_Fresh_Mouse-6	Hepatocytes
CCGTACTTCAATGCAC-1-10x_ATAC_Run_1	4.04462	3.86499	0.739307	20.3769	snATAC_Fresh_Mouse-6	LSEC
CCGTACTTCACGATTG-1-10x_ATAC_Run_1	4.4758	4.27667	0.718245	15.865	snATAC_Fresh_Mouse-6	Hepatocytes
CCGTACTTCCAGGTAT-1-10x_ATAC_Run_1	4.52137	4.33149	0.749443	15.9958	snATAC_Fresh_Mouse-6	Hepatocytes
CCGTACTTCCGTGCAG-1-10x_ATAC_Run_1	4.47832	4.24286	0.648639	16.0238	snATAC_Fresh_Mouse-6	Hepatocytes
CCGTACTTCGAAGCCC-1-10x_ATAC_Run_1	4.47072	4.26498	0.705626	15.5727	snATAC_Fresh_Mouse-6	Hepatocytes
CCGTACTTCGCACCGA-1-10x_ATAC_Run_1	4.40934	4.21643	0.726476	15.7132	snATAC_Fresh_Mouse-6	Hepatocytes
CCGTAGGCAAAGCATA-1-10x_ATAC_Run_1	4.10799	3.94359	0.72253	13.9662	snATAC_Fresh_Mouse-6	Hepatocytes
CCGTAGGCATGGTTTG-1-10x_ATAC_Run_1	4.6236	4.39249	0.670981	11.7655	snATAC_Fresh_Mouse-6	Hepatocytes
CCGTAGGGTAGCATGG-1-10x_ATAC_Run_1	4.27409	4.0849	0.7049	14.7654	snATAC_Fresh_Mouse-6	Hepatocytes
CCGTAGGGTTACCCAA-1-10x_ATAC_Run_1	4.33216	4.15673	0.728055	15.5665	snATAC_Fresh_Mouse-6	Hepatocytes
CCGTAGGGTTGAAGCG-1-10x_ATAC_Run_1	4.43175	4.24692	0.729056	14.5264	snATAC_Fresh_Mouse-6	Hepatocytes
CCGTAGGTCGCCTTAC-1-10x_ATAC_Run_1	4.45576	4.26361	0.736099	17.9416	snATAC_Fresh_Mouse-6	Hepatocytes
CCGTGAGCACATTCTT-1-10x_ATAC_Run_1	4.32325	4.14854	0.718955	14.0655	snATAC_Fresh_Mouse-6	Hepatocytes
CCGTGAGCATACTGCA-1-10x_ATAC_Run_1	4.12756	3.95105	0.732816	19.0544	snATAC_Fresh_Mouse-6	Kupffer
CCGTGAGCATTAACGC-1-10x_ATAC_Run_1	3.93997	3.79169	0.744976	15.0463	snATAC_Fresh_Mouse-6	Hepatocytes
CCGTGAGGTGATTCCA-1-10x_ATAC_Run_1	4.06085	3.88897	0.724704	25.0302	snATAC_Fresh_Mouse-6	HSC
CCGTGAGTCAAATGGA-1-10x_ATAC_Run_1	3.56961	3.43345	0.721444	14.4776	snATAC_Fresh_Mouse-6	Hepatocytes
CCGTGAGTCCTCCTGA-1-10x_ATAC_Run_1	3.68323	3.51601	0.722314	23.7415	snATAC_Fresh_Mouse-6	T_cell
CCGTGAGTCGAGAACG-1-10x_ATAC_Run_1	3.6505	3.50623	0.711091	16.778	snATAC_Fresh_Mouse-6	Hepatocytes
CCGTGAGTCTGGCACG-1-10x_ATAC_Run_1	4.31245	4.1345	0.726489	14.5933	snATAC_Fresh_Mouse-6	Hepatocytes
CCGTGAGTCTGTTGCC-1-10x_ATAC_Run_1	4.4099	4.23282	0.732936	13.0165	snATAC_Fresh_Mouse-6	Hepatocytes
CCTAAAGAGCTAACAA-1-10x_ATAC_Run_1	4.14653	3.93313	0.678441	19.7594	snATAC_Fresh_Mouse-6	LSEC
CCTAAAGAGGCTCCTG-1-10x_ATAC_Run_1	4.60482	4.39665	0.725102	14.7057	snATAC_Fresh_Mouse-6	Hepatocytes
CCTAAAGAGTGAGTTA-1-10x_ATAC_Run_1	4.42953	4.24192	0.72376	15.3874	snATAC_Fresh_Mouse-6	Hepatocytes
CCTAAAGCACTTTGGA-1-10x_ATAC_Run_1	4.29601	4.11079	0.711229	15.3348	snATAC_Fresh_Mouse-6	Hepatocytes
CCTAAAGTCCTTCGAC-1-10x_ATAC_Run_1	4.39983	4.21304	0.722012	14.9872	snATAC_Fresh_Mouse-6	Hepatocytes
CCTATTAAGGGAAGCG-1-10x_ATAC_Run_1	4.36448	4.18929	0.733561	15.3059	snATAC_Fresh_Mouse-6	Hepatocytes
CCTATTAGTCAATACC-1-10x_ATAC_Run_1	4.47296	4.27816	0.715791	14.1246	snATAC_Fresh_Mouse-6	Hepatocytes
CCTATTAGTCGAGGTA-1-10x_ATAC_Run_1	3.99003	3.83525	0.726389	12.8939	snATAC_Fresh_Mouse-6	Hepatocytes
CCTATTAGTTTAGGAA-1-10x_ATAC_Run_1	3.848	3.69197	0.711225	12.5069	snATAC_Fresh_Mouse-6	Hepatocytes
CCTCCCTCACACTAGT-1-10x_ATAC_Run_1	3.74155	3.58512	0.731641	26.8126	snATAC_Fresh_Mouse-6	BEC
CCTCCCTGTCCCTAAA-1-10x_ATAC_Run_1	3.78746	3.6561	0.76721	18.8533	snATAC_Fresh_Mouse-6	Kupffer
CCTCCCTGTTGTGACT-1-10x_ATAC_Run_1	4.19959	3.88081	0.515789	13.2086	snATAC_Fresh_Mouse-6	Kupffer
CCTCCCTTCACTGGTA-1-10x_ATAC_Run_1	4.52182	4.31171	0.723415	16.6173	snATAC_Fresh_Mouse-6	Hepatocytes
CCTGCTACATGGCCCA-1-10x_ATAC_Run_1	4.4347	4.25195	0.744046	17.5517	snATAC_Fresh_Mouse-6	Hepatocytes
CCTGCTAGTACGACCC-1-10x_ATAC_Run_1	3.80509	3.66727	0.758459	19.2478	snATAC_Fresh_Mouse-6	HSC
CCTGCTAGTACGAGAC-1-10x_ATAC_Run_1	4.47758	4.27614	0.704016	12.9831	snATAC_Fresh_Mouse-6	Hepatocytes
CCTGCTAGTACTAGAA-1-10x_ATAC_Run_1	4.17167	3.9955	0.734779	20.9412	snATAC_Fresh_Mouse-6	HSC
CCTGGGACAAGTAACA-1-10x_ATAC_Run_1	4.34124	4.15458	0.709845	13.5188	snATAC_Fresh_Mouse-6	Hepatocytes
CCTGGGACACAAACGG-1-10x_ATAC_Run_1	4.44259	4.24182	0.697333	14.7846	snATAC_Fresh_Mouse-6	Hepatocytes
CCTGGGAGTAAAGGCC-1-10x_ATAC_Run_1	4.47888	4.26762	0.67698	11.84	snATAC_Fresh_Mouse-6	Hepatocytes
CCTGGGAGTAATGTGA-1-10x_ATAC_Run_1	4.3145	4.12785	0.706156	15.1974	snATAC_Fresh_Mouse-6	Hepatocytes
CCTGGGAGTAGGGTTG-1-10x_ATAC_Run_1	4.54248	4.33899	0.726227	14.7505	snATAC_Fresh_Mouse-6	Hepatocytes
CCTGGGAGTTGGCTAT-1-10x_ATAC_Run_1	3.78512	3.49927	0.544694	16.4661	snATAC_Fresh_Mouse-6	VEC
CCTGGGAGTTTGTACG-1-10x_ATAC_Run_1	4.41842	4.23406	0.719808	15.3545	snATAC_Fresh_Mouse-6	Hepatocytes
CCTGGGATCAACACGT-1-10x_ATAC_Run_1	4.09649	3.94851	0.761371	15.7833	snATAC_Fresh_Mouse-6	Hepatocytes
CCTGGGATCTGCCGAG-1-10x_ATAC_Run_1	3.51335	3.38899	0.753757	26.8476	snATAC_Fresh_Mouse-6	Kupffer
CCTTAATAGGGATCCA-1-10x_ATAC_Run_1	4.55728	4.35513	0.725312	15.2809	snATAC_Fresh_Mouse-6	Hepatocytes
CCTTAATCAGGACTGA-1-10x_ATAC_Run_1	4.24272	4.07408	0.744153	16.6526	snATAC_Fresh_Mouse-6	Hepatocytes
CCTTAATGTTGGAGGT-1-10x_ATAC_Run_1	4.23555	4.07878	0.738155	16.3437	snATAC_Fresh_Mouse-6	Hepatocytes
CCTTAATTCAGTGGTT-1-10x_ATAC_Run_1	4.21675	4.04669	0.75346	18.7068	snATAC_Fresh_Mouse-6	Kupffer
CCTTAATTCGTGCTGG-1-10x_ATAC_Run_1	4.68558	4.46696	0.750753	15.129	snATAC_Fresh_Mouse-6	Hepatocytes
CCTTGCAAGACCGCAA-1-10x_ATAC_Run_1	3.9578	3.6464	0.512343	22.9663	snATAC_Fresh_Mouse-6	LSEC
CCTTGCAAGTCGTATC-1-10x_ATAC_Run_1	4.31182	4.09103	0.658245	12.9428	snATAC_Fresh_Mouse-6	Hepatocytes
CCTTGCACACAGGTAG-1-10x_ATAC_Run_1	4.73554	4.5033	0.723967	15.317	snATAC_Fresh_Mouse-6	Hepatocytes
CCTTGCACAGGATGTG-1-10x_ATAC_Run_1	4.48487	4.28115	0.714342	14.7622	snATAC_Fresh_Mouse-6	Hepatocytes
CCTTGCACATTGTTCT-1-10x_ATAC_Run_1	4.12339	3.93161	0.720157	20.9995	snATAC_Fresh_Mouse-6	LSEC
CCTTGCAGTGCACTTA-1-10x_ATAC_Run_1	4.36588	4.16391	0.685629	12.7093	snATAC_Fresh_Mouse-6	Hepatocytes
CCTTGCATCGCAAGCC-1-10x_ATAC_Run_1	4.08268	3.81684	0.569893	14.6702	snATAC_Fresh_Mouse-6	HSC
CCTTGGTAGTTCCCGG-1-10x_ATAC_Run_1	4.41867	4.24035	0.734116	15.7134	snATAC_Fresh_Mouse-6	Hepatocytes
CCTTGGTCATTACCTT-1-10x_ATAC_Run_1	4.49707	4.29515	0.711748	16.5209	snATAC_Fresh_Mouse-6	Hepatocytes
CCTTGGTGTTCCCAAA-1-10x_ATAC_Run_1	4.31391	4.12594	0.741627	25.1352	snATAC_Fresh_Mouse-6	HSC
CCTTGGTTCAGTGTGT-1-10x_ATAC_Run_1	4.10809	3.9489	0.723842	16.1884	snATAC_Fresh_Mouse-6	Hepatocytes
CCTTGGTTCTGATCTT-1-10x_ATAC_Run_1	4.24341	4.07954	0.748273	14.646	snATAC_Fresh_Mouse-6	Hepatocytes
CGAGTTAAGCGGACAT-1-10x_ATAC_Run_1	4.0406	3.88824	0.756557	14.549	snATAC_Fresh_Mouse-6	Hepatocytes
CGAGTTACACTAGGAG-1-10x_ATAC_Run_1	4.17461	4.00659	0.742591	18.5618	snATAC_Fresh_Mouse-6	Kupffer
CGAGTTACATAGACGG-1-10x_ATAC_Run_1	4.32709	4.15842	0.753025	14.1735	snATAC_Fresh_Mouse-6	Hepatocytes
CGAGTTACATCATCGA-1-10x_ATAC_Run_1	4.02759	3.87996	0.782188	24.7684	snATAC_Fresh_Mouse-6	LSEC
CGAGTTAGTTTCCACC-1-10x_ATAC_Run_1	4.37502	4.20019	0.745773	15.4156	snATAC_Fresh_Mouse-6	Hepatocytes
CGATGATAGAGAAGCA-1-10x_ATAC_Run_1	3.90865	3.68024	0.624337	15.8545	snATAC_Fresh_Mouse-6	Fibroblast
CGATGATAGGTAAGCC-1-10x_ATAC_Run_1	3.87471	3.53605	0.477982	14.4041	snATAC_Fresh_Mouse-6	LSEC
CGATGATAGTACGACG-1-10x_ATAC_Run_1	4.20088	4.00834	0.697185	21.694	snATAC_Fresh_Mouse-6	Fibroblast
CGATGATAGTAGGAAG-1-10x_ATAC_Run_1	4.27962	4.11183	0.740361	16.0546	snATAC_Fresh_Mouse-6	Hepatocytes
CGATGATCAACTCCCT-1-10x_ATAC_Run_1	4.51046	4.30658	0.708094	13.9955	snATAC_Fresh_Mouse-6	Hepatocytes
CGATGATTCACTGATG-1-10x_ATAC_Run_1	4.36799	4.18113	0.707551	15.1433	snATAC_Fresh_Mouse-6	Hepatocytes
CGATGATTCATCGCTC-1-10x_ATAC_Run_1	4.40447	4.22704	0.73348	13.1772	snATAC_Fresh_Mouse-6	Hepatocytes
CGATGATTCGTTCCGT-1-10x_ATAC_Run_1	3.79844	3.65906	0.781295	21.5908	snATAC_Fresh_Mouse-6	LSEC
CGCAATAAGAACCATA-1-10x_ATAC_Run_1	4.53875	4.31838	0.691213	15.1475	snATAC_Fresh_Mouse-6	Hepatocytes
CGCAATAAGCATACCT-1-10x_ATAC_Run_1	4.32936	4.14308	0.699925	13.2843	snATAC_Fresh_Mouse-6	Hepatocytes
CGCAATAAGGCCTCGT-1-10x_ATAC_Run_1	4.18415	4.0136	0.727047	18.3821	snATAC_Fresh_Mouse-6	HSC
CGCAATAAGTTCAAGA-1-10x_ATAC_Run_1	4.57568	4.35727	0.680684	12.7119	snATAC_Fresh_Mouse-6	Hepatocytes
CGCAATAGTAGAACGC-1-10x_ATAC_Run_1	4.39208	4.19363	0.698845	12.7838	snATAC_Fresh_Mouse-6	Hepatocytes
CGCAATAGTCTAACCA-1-10x_ATAC_Run_1	4.52099	4.30317	0.675856	11.973	snATAC_Fresh_Mouse-6	Hepatocytes
CGCAATATCACCGCGA-1-10x_ATAC_Run_1	4.36953	4.18159	0.709912	13.0208	snATAC_Fresh_Mouse-6	Hepatocytes
CGCACAGAGGCAAGCT-1-10x_ATAC_Run_1	4.26531	4.07	0.701482	16.5934	snATAC_Fresh_Mouse-6	Kupffer
CGCACAGCACGTACAT-1-10x_ATAC_Run_1	4.40971	4.19863	0.666212	12.1734	snATAC_Fresh_Mouse-6	Hepatocytes
CGCACAGGTCAGCAAG-1-10x_ATAC_Run_1	4.40418	4.21756	0.724864	15.2851	snATAC_Fresh_Mouse-6	Hepatocytes
CGCACAGGTCATAGAA-1-10x_ATAC_Run_1	4.42305	4.24137	0.740751	16.1503	snATAC_Fresh_Mouse-6	Hepatocytes
CGCACAGGTCCAAGTT-1-10x_ATAC_Run_1	4.69222	4.45413	0.72309	15.6574	snATAC_Fresh_Mouse-6	Hepatocytes
CGCACAGGTCCAGACC-1-10x_ATAC_Run_1	4.44356	4.2477	0.705499	14.2522	snATAC_Fresh_Mouse-6	Hepatocytes
CGCACAGTCGCATACA-1-10x_ATAC_Run_1	4.71407	4.47712	0.706852	14.8706	snATAC_Fresh_Mouse-6	Hepatocytes
CGCAGGTAGGAAGACA-1-10x_ATAC_Run_1	4.4036	4.20369	0.699029	15.0447	snATAC_Fresh_Mouse-6	Hepatocytes
CGCAGGTCAGACTAAA-1-10x_ATAC_Run_1	4.12254	3.94581	0.700302	13.2926	snATAC_Fresh_Mouse-6	Hepatocytes
CGCAGGTGTAGACACG-1-10x_ATAC_Run_1	4.03177	3.87087	0.74849	25.8492	snATAC_Fresh_Mouse-6	HSC
CGCAGGTGTTCAGAAA-1-10x_ATAC_Run_1	4.13017	3.9489	0.714339	21.6581	snATAC_Fresh_Mouse-6	Fibroblast
CGCGCAAAGATATGAC-1-10x_ATAC_Run_1	4.67923	4.45945	0.738038	14.6573	snATAC_Fresh_Mouse-6	Hepatocytes
CGCGCAAAGATGCGAC-1-10x_ATAC_Run_1	4.18327	4.01326	0.726295	15.7609	snATAC_Fresh_Mouse-6	Hepatocytes
CGCGCAAAGCCCATGC-1-10x_ATAC_Run_1	4.30976	4.10281	0.692492	20.8523	snATAC_Fresh_Mouse-6	Fibroblast
CGCGCAAAGGGTCCCT-1-10x_ATAC_Run_1	4.41903	4.02861	0.470546	13.1148	snATAC_Fresh_Mouse-6	VEC
CGCGCAAAGGTCACTT-1-10x_ATAC_Run_1	4.3795	4.17638	0.691332	15.9242	snATAC_Fresh_Mouse-6	Hepatocytes
CGCGCAACAAGGAACC-1-10x_ATAC_Run_1	4.54922	4.32434	0.679654	13.5178	snATAC_Fresh_Mouse-6	Hepatocytes
CGCGCAACACATATCG-1-10x_ATAC_Run_1	4.00988	3.77561	0.626491	19.4223	snATAC_Fresh_Mouse-6	Kupffer
CGCGCAACACTGATAC-1-10x_ATAC_Run_1	4.58015	4.36412	0.711769	15.4718	snATAC_Fresh_Mouse-6	Hepatocytes
CGCGCAAGTATCCTTT-1-10x_ATAC_Run_1	4.20118	4.04626	0.7629	16.708	snATAC_Fresh_Mouse-6	Hepatocytes
CGCGCAAGTCAAGACG-1-10x_ATAC_Run_1	4.73374	4.49653	0.711638	14.5905	snATAC_Fresh_Mouse-6	Hepatocytes
CGCGCAATCCGCTCTA-1-10x_ATAC_Run_1	3.5885	3.44638	0.715502	17.3041	snATAC_Fresh_Mouse-6	Hepatocytes
CGCGCAATCTTGCGCT-1-10x_ATAC_Run_1	4.47577	4.27133	0.696894	12.8403	snATAC_Fresh_Mouse-6	Hepatocytes
CGCTAGGAGACGCCAA-1-10x_ATAC_Run_1	4.20965	4.04092	0.732799	16.9698	snATAC_Fresh_Mouse-6	Hepatocytes
CGCTAGGAGCAGTAGC-1-10x_ATAC_Run_1	4.12493	3.95785	0.710868	12.6526	snATAC_Fresh_Mouse-6	Hepatocytes
CGCTAGGCATATACGC-1-10x_ATAC_Run_1	4.33967	4.16224	0.733224	14.9312	snATAC_Fresh_Mouse-6	Hepatocytes
CGCTAGGGTCGAGGAT-1-10x_ATAC_Run_1	4.3983	4.19667	0.718956	21.0531	snATAC_Fresh_Mouse-6	HSC
CGCTAGGGTGTGTGCC-1-10x_ATAC_Run_1	4.46147	4.2467	0.675271	13.8706	snATAC_Fresh_Mouse-6	Hepatocytes
CGCTAGGGTTAAGTCC-1-10x_ATAC_Run_1	3.75412	3.62798	0.801127	23.7153	snATAC_Fresh_Mouse-6	LSEC
CGCTAGGTCCATCTAT-1-10x_ATAC_Run_1	4.32348	4.14597	0.734058	17.2066	snATAC_Fresh_Mouse-6	Hepatocytes
CGCTAGGTCCGAGAGA-1-10x_ATAC_Run_1	4.71021	4.4824	0.723354	15.1129	snATAC_Fresh_Mouse-6	Hepatocytes
CGCTATCAGAACCATA-1-10x_ATAC_Run_1	4.57944	4.36434	0.695154	13.0334	snATAC_Fresh_Mouse-6	Hepatocytes
CGCTATCAGTCATCTG-1-10x_ATAC_Run_1	3.53263	3.39393	0.725726	13.7519	snATAC_Fresh_Mouse-6	Hepatocytes
CGCTATCCACAGATGG-1-10x_ATAC_Run_1	4.41835	4.23533	0.73858	16.3918	snATAC_Fresh_Mouse-6	Hepatocytes
CGCTATCCAGTAACTC-1-10x_ATAC_Run_1	4.42182	4.22389	0.702116	14.276	snATAC_Fresh_Mouse-6	Hepatocytes
CGCTATCGTTGCAGCC-1-10x_ATAC_Run_1	4.10137	3.90363	0.683269	20.4811	snATAC_Fresh_Mouse-6	HSC
CGCTATCTCGAGGTCC-1-10x_ATAC_Run_1	4.45388	4.2559	0.71094	12.404	snATAC_Fresh_Mouse-6	Hepatocytes
CGCTGGAAGGGTCTGA-1-10x_ATAC_Run_1	4.008	3.84142	0.738268	23.8649	snATAC_Fresh_Mouse-6	Kupffer
CGCTGGAAGGTCGTTT-1-10x_ATAC_Run_1	4.44898	4.08106	0.477452	9.37594	snATAC_Fresh_Mouse-6	LSEC
CGCTGGAAGTATGGGC-1-10x_ATAC_Run_1	4.39461	4.19997	0.699464	14.6303	snATAC_Fresh_Mouse-6	Hepatocytes
CGCTGGACACGACGAA-1-10x_ATAC_Run_1	4.37949	4.18407	0.711018	17.5235	snATAC_Fresh_Mouse-6	Hepatocytes
CGCTGGACACGTACAT-1-10x_ATAC_Run_1	4.457	4.26654	0.736157	15.7032	snATAC_Fresh_Mouse-6	Hepatocytes
CGCTGGAGTAGGTGAC-1-10x_ATAC_Run_1	4.21532	4.03767	0.706054	13.9164	snATAC_Fresh_Mouse-6	Hepatocytes
CGCTGGAGTATGCTAC-1-10x_ATAC_Run_1	4.53347	4.31848	0.707226	14.7733	snATAC_Fresh_Mouse-6	Hepatocytes
CGCTGGAGTCAACTAC-1-10x_ATAC_Run_1	4.47128	4.2504	0.66982	13.0511	snATAC_Fresh_Mouse-6	Hepatocytes
CGCTGGATCGCCACTT-1-10x_ATAC_Run_1	4.00642	3.83283	0.735738	26.576	snATAC_Fresh_Mouse-6	LSEC
CGCTGGATCGTGGAAG-1-10x_ATAC_Run_1	4.44023	4.21593	0.69173	18.7726	snATAC_Fresh_Mouse-6	Fibroblast
CGCTGGATCTCTGCAC-1-10x_ATAC_Run_1	4.45776	4.25873	0.688694	12.3474	snATAC_Fresh_Mouse-6	Hepatocytes
CGGACCACAAGGGTAC-1-10x_ATAC_Run_1	4.02604	3.86812	0.75372	21.5143	snATAC_Fresh_Mouse-6	Fibroblast
CGGACCACACAAACGG-1-10x_ATAC_Run_1	3.74241	3.58872	0.738871	23.4678	snATAC_Fresh_Mouse-6	T_cell
CGGACCACATTCCCGT-1-10x_ATAC_Run_1	4.41214	4.21609	0.714064	16.6512	snATAC_Fresh_Mouse-6	Hepatocytes
CGGACCAGTAATGCCT-1-10x_ATAC_Run_1	4.35426	4.17111	0.701522	13.2506	snATAC_Fresh_Mouse-6	Hepatocytes
CGGACCAGTACGGATG-1-10x_ATAC_Run_1	4.31599	4.11856	0.728274	23.9636	snATAC_Fresh_Mouse-6	HSC
CGGACCAGTAGATGAT-1-10x_ATAC_Run_1	3.96303	3.8076	0.749347	19.479	snATAC_Fresh_Mouse-6	LSEC
CGGACCAGTGAGGTCA-1-10x_ATAC_Run_1	3.69862	3.54654	0.70016	10.1889	snATAC_Fresh_Mouse-6	Hepatocytes
CGGACCATCGCCGAAC-1-10x_ATAC_Run_1	4.23782	4.06733	0.729108	17.5845	snATAC_Fresh_Mouse-6	Hepatocytes
CGGACCATCTTAAGCG-1-10x_ATAC_Run_1	4.37271	4.19056	0.743185	15.7787	snATAC_Fresh_Mouse-6	Hepatocytes
CGGACTGAGAGCTGTG-1-10x_ATAC_Run_1	4.53507	4.3256	0.708156	15.9427	snATAC_Fresh_Mouse-6	Hepatocytes
CGGACTGAGAGTAAGG-1-10x_ATAC_Run_1	4.19543	4.02465	0.721036	13.7726	snATAC_Fresh_Mouse-6	Hepatocytes
CGGACTGAGTACCACT-1-10x_ATAC_Run_1	4.04883	3.84751	0.672654	21.3925	snATAC_Fresh_Mouse-6	Kupffer
CGGACTGAGTTGCTTG-1-10x_ATAC_Run_1	3.90461	3.75876	0.719108	15.3154	snATAC_Fresh_Mouse-6	Hepatocytes
CGGACTGCAAGTGGCA-1-10x_ATAC_Run_1	4.19025	4.02991	0.731238	13.5397	snATAC_Fresh_Mouse-6	Hepatocytes
CGGACTGCAGCTATAC-1-10x_ATAC_Run_1	4.29292	3.90086	0.434437	9.58967	snATAC_Fresh_Mouse-6	LSEC
CGGACTGGTAGCCATT-1-10x_ATAC_Run_1	4.48752	4.29416	0.738536	14.9234	snATAC_Fresh_Mouse-6	Hepatocytes
CGGACTGGTGGGTAGT-1-10x_ATAC_Run_1	4.25022	4.08055	0.729598	15.4618	snATAC_Fresh_Mouse-6	Hepatocytes
CGGACTGGTTCAGAAA-1-10x_ATAC_Run_1	4.37967	4.19424	0.71431	13.8799	snATAC_Fresh_Mouse-6	Hepatocytes
CGGACTGTCTATGAGC-1-10x_ATAC_Run_1	3.80841	3.67127	0.755169	23.9151	snATAC_Fresh_Mouse-6	Kupffer
CGGACTGTCTTCGTTA-1-10x_ATAC_Run_1	4.29248	4.11524	0.730801	19.771	snATAC_Fresh_Mouse-6	Hepatocytes
CGGTGCAAGACGCCAA-1-10x_ATAC_Run_1	4.50195	4.30222	0.718086	16.0998	snATAC_Fresh_Mouse-6	Hepatocytes
CGGTGCAAGCCATCAT-1-10x_ATAC_Run_1	4.55701	4.35261	0.72839	16.7626	snATAC_Fresh_Mouse-6	Hepatocytes
CGGTGCACAGAAAGAG-1-10x_ATAC_Run_1	4.2915	4.10068	0.690688	14.279	snATAC_Fresh_Mouse-6	Hepatocytes
CGGTGCATCCAGGGAA-1-10x_ATAC_Run_1	3.75305	3.61479	0.776797	21.5754	snATAC_Fresh_Mouse-6	LSEC
CGTAAACAGAAGCCTG-1-10x_ATAC_Run_1	3.69784	3.57588	0.797072	26.873	snATAC_Fresh_Mouse-6	LSEC
CGTAAACAGCAGAAAG-1-10x_ATAC_Run_1	4.56908	4.36466	0.740445	15.3257	snATAC_Fresh_Mouse-6	Hepatocytes
CGTAAACAGTGATTAG-1-10x_ATAC_Run_1	3.86593	3.67651	0.684096	22.4269	snATAC_Fresh_Mouse-6	LSEC
CGTAAACCAACTGCGC-1-10x_ATAC_Run_1	4.05339	3.87075	0.718253	22.5533	snATAC_Fresh_Mouse-6	VEC
CGTAAACCACTAGCCG-1-10x_ATAC_Run_1	3.99756	3.83008	0.698914	14.6266	snATAC_Fresh_Mouse-6	Hepatocytes
CGTAAACCAGGCATCC-1-10x_ATAC_Run_1	4.46198	4.25995	0.702437	13.5989	snATAC_Fresh_Mouse-6	Hepatocytes
CGTAAACGTGAATCGG-1-10x_ATAC_Run_1	4.33439	4.15327	0.722971	15.688	snATAC_Fresh_Mouse-6	Hepatocytes
CGTAAACGTGCAAGAC-1-10x_ATAC_Run_1	4.04344	3.88627	0.729008	20.8933	snATAC_Fresh_Mouse-6	Hepatocytes
CGTAAACTCGACTATG-1-10x_ATAC_Run_1	4.2136	4.03603	0.713936	15.2202	snATAC_Fresh_Mouse-6	Hepatocytes
CGTAAACTCGCAAACT-1-10x_ATAC_Run_1	4.58097	4.37762	0.741628	16.6733	snATAC_Fresh_Mouse-6	Hepatocytes
CGTACAAAGACCAATA-1-10x_ATAC_Run_1	4.42062	4.20276	0.671071	14.1514	snATAC_Fresh_Mouse-6	Hepatocytes
CGTACAAAGACCATAA-1-10x_ATAC_Run_1	4.55257	4.34817	0.704584	14.006	snATAC_Fresh_Mouse-6	Hepatocytes
CGTACAAAGGGTTCTT-1-10x_ATAC_Run_1	4.21896	4.05698	0.741	16.9401	snATAC_Fresh_Mouse-6	Hepatocytes
CGTACAACAAAGCATA-1-10x_ATAC_Run_1	4.14426	3.91228	0.647059	21.121	snATAC_Fresh_Mouse-6	LSEC
CGTACAACAACGCAAG-1-10x_ATAC_Run_1	3.65273	3.49859	0.74416	26.5326	snATAC_Fresh_Mouse-6	B_cell
CGTACAACACAAGTGG-1-10x_ATAC_Run_1	4.26867	4.09583	0.741489	16.4335	snATAC_Fresh_Mouse-6	Hepatocytes
CGTACAACATCCCAAA-1-10x_ATAC_Run_1	3.69914	3.55108	0.716713	13.9486	snATAC_Fresh_Mouse-6	Hepatocytes
CGTACAAGTCAGTGCC-1-10x_ATAC_Run_1	4.49415	4.30159	0.742532	16.5122	snATAC_Fresh_Mouse-6	Hepatocytes
CGTACAAGTTATAGAG-1-10x_ATAC_Run_1	4.20723	4.04072	0.756624	17.6902	snATAC_Fresh_Mouse-6	Kupffer
CGTACAATCGGTCGAC-1-10x_ATAC_Run_1	4.14501	3.90822	0.616299	12.8158	snATAC_Fresh_Mouse-6	Kupffer
CGTACAATCTCGGCGA-1-10x_ATAC_Run_1	4.12898	3.954	0.722619	14.4788	snATAC_Fresh_Mouse-6	Kupffer
CGTGGCACAGACTAAA-1-10x_ATAC_Run_1	4.20104	4.03423	0.724806	14.7858	snATAC_Fresh_Mouse-6	Hepatocytes
CGTGGCACATCCCTCA-1-10x_ATAC_Run_1	4.48653	4.29177	0.718009	15.1373	snATAC_Fresh_Mouse-6	Hepatocytes
CGTGGCAGTACGTAGG-1-10x_ATAC_Run_1	4.50028	4.29763	0.714976	14.6513	snATAC_Fresh_Mouse-6	Hepatocytes
CGTGGCAGTGCTGAAG-1-10x_ATAC_Run_1	4.24711	4.03826	0.655534	12.6725	snATAC_Fresh_Mouse-6	Hepatocytes
CGTGGCATCCTGGAAT-1-10x_ATAC_Run_1	4.45929	4.26283	0.709131	15.4275	snATAC_Fresh_Mouse-6	Hepatocytes
CGTTCCAAGACTAGGC-1-10x_ATAC_Run_1	4.10612	3.94017	0.722666	14.2879	snATAC_Fresh_Mouse-6	Kupffer
CGTTCCAAGCAGAGCT-1-10x_ATAC_Run_1	4.54167	4.34155	0.748097	16.6226	snATAC_Fresh_Mouse-6	Hepatocytes
CGTTCCAAGCAGTAGC-1-10x_ATAC_Run_1	3.98358	3.83436	0.765396	21.7232	snATAC_Fresh_Mouse-6	LSEC
CGTTCCAAGTACAACA-1-10x_ATAC_Run_1	4.52617	4.31727	0.71742	15.0921	snATAC_Fresh_Mouse-6	Hepatocytes
CGTTCCACAAATAGTG-1-10x_ATAC_Run_1	4.29126	4.11657	0.724009	15.1235	snATAC_Fresh_Mouse-6	Hepatocytes
CGTTCCAGTAGAAGCC-1-10x_ATAC_Run_1	4.15652	3.92778	0.641816	17.2404	snATAC_Fresh_Mouse-6	HSC
CGTTCCATCCTTTGCG-1-10x_ATAC_Run_1	4.01607	3.87116	0.760817	16.8756	snATAC_Fresh_Mouse-6	Hepatocytes
CGTTCCATCTGGCACG-1-10x_ATAC_Run_1	4.30201	4.13716	0.730107	14.1198	snATAC_Fresh_Mouse-6	Hepatocytes
CTAACTTCAAGTAATG-1-10x_ATAC_Run_1	4.34573	4.15372	0.703401	13.6051	snATAC_Fresh_Mouse-6	Hepatocytes
CTAACTTGTAACGGTG-1-10x_ATAC_Run_1	4.34299	4.11504	0.636661	12.642	snATAC_Fresh_Mouse-6	Hepatocytes
CTAACTTTCAAACCAC-1-10x_ATAC_Run_1	4.21002	4.01026	0.690055	21.7222	snATAC_Fresh_Mouse-6	BEC
CTAACTTTCGACGGAA-1-10x_ATAC_Run_1	3.89575	3.75213	0.73074	17.6913	snATAC_Fresh_Mouse-6	Hepatocytes
CTAACTTTCGATTACG-1-10x_ATAC_Run_1	4.50305	4.30339	0.736859	16.8661	snATAC_Fresh_Mouse-6	Hepatocytes
CTACAGAAGCCAGAAC-1-10x_ATAC_Run_1	4.456	4.18429	0.601729	12.4846	snATAC_Fresh_Mouse-6	Kupffer
CTACAGAAGCCTTTGA-1-10x_ATAC_Run_1	3.85169	3.70286	0.724075	19.4884	snATAC_Fresh_Mouse-6	Hepatocytes
CTACAGAAGTTCTCCC-1-10x_ATAC_Run_1	4.29288	4.11103	0.70537	13.2416	snATAC_Fresh_Mouse-6	Hepatocytes
CTACAGACAGGTAACG-1-10x_ATAC_Run_1	4.23464	4.0258	0.703932	22.476	snATAC_Fresh_Mouse-6	HSC
CTACAGATCACGATTG-1-10x_ATAC_Run_1	4.65875	4.43705	0.715844	13.5236	snATAC_Fresh_Mouse-6	Hepatocytes
CTACAGATCTTGTACT-1-10x_ATAC_Run_1	4.02111	3.85169	0.713279	17.3634	snATAC_Fresh_Mouse-6	Kupffer
CTACTTACAACGAGGT-1-10x_ATAC_Run_1	4.28729	4.10558	0.742117	20.3309	snATAC_Fresh_Mouse-6	Kupffer
CTACTTACACCTACCT-1-10x_ATAC_Run_1	4.54069	4.33842	0.759452	18.5616	snATAC_Fresh_Mouse-6	Hepatocytes
CTACTTAGTACGACCC-1-10x_ATAC_Run_1	4.4786	4.28026	0.708159	12.8407	snATAC_Fresh_Mouse-6	Hepatocytes
CTACTTAGTCACCGCA-1-10x_ATAC_Run_1	4.60487	4.3912	0.731942	16.8223	snATAC_Fresh_Mouse-6	Hepatocytes
CTACTTAGTCGATAGG-1-10x_ATAC_Run_1	3.83664	3.67605	0.699053	15.1289	snATAC_Fresh_Mouse-6	Hepatocytes
CTAGCGGAGGCTCCTG-1-10x_ATAC_Run_1	4.3427	4.07911	0.601617	14.323	snATAC_Fresh_Mouse-6	Fibroblast
CTAGCGGCACCGATCG-1-10x_ATAC_Run_1	3.9882	3.83085	0.718866	17.0608	snATAC_Fresh_Mouse-6	Hepatocytes
CTAGCGGCATTGCGAT-1-10x_ATAC_Run_1	4.31706	4.12018	0.689909	13.6832	snATAC_Fresh_Mouse-6	Hepatocytes
CTAGCGGGTATTCTTC-1-10x_ATAC_Run_1	4.46433	4.27091	0.722922	14.7282	snATAC_Fresh_Mouse-6	Hepatocytes
CTAGCGGTCACCACAA-1-10x_ATAC_Run_1	3.9285	3.77924	0.761613	22.6826	snATAC_Fresh_Mouse-6	LSEC
CTAGCGGTCCGTCAAA-1-10x_ATAC_Run_1	4.32506	4.02313	0.557669	13.1258	snATAC_Fresh_Mouse-6	LSEC
CTAGCGGTCGGATGTT-1-10x_ATAC_Run_1	4.30055	4.11368	0.702673	14.8064	snATAC_Fresh_Mouse-6	Hepatocytes
CTAGCGGTCTTCAGAG-1-10x_ATAC_Run_1	4.13059	3.9311	0.68515	16.445	snATAC_Fresh_Mouse-6	HSC
CTAGGATAGACCATAA-1-10x_ATAC_Run_1	4.07357	3.9344	0.765068	15.3642	snATAC_Fresh_Mouse-6	Hepatocytes
CTAGGATAGACGAAAG-1-10x_ATAC_Run_1	4.42516	4.23386	0.712965	14.9272	snATAC_Fresh_Mouse-6	Hepatocytes
CTAGGATGTGATGCGA-1-10x_ATAC_Run_1	4.17397	3.92273	0.616132	13.8408	snATAC_Fresh_Mouse-6	LSEC
CTAGGATGTTAACCAC-1-10x_ATAC_Run_1	4.19201	4.01808	0.747365	28.2836	snATAC_Fresh_Mouse-6	HSC
CTAGGATTCACTACCC-1-10x_ATAC_Run_1	4.32885	4.09621	0.641092	13.7154	snATAC_Fresh_Mouse-6	Hepatocytes
CTAGGATTCCACGAGC-1-10x_ATAC_Run_1	4.12274	3.95928	0.71883	15.078	snATAC_Fresh_Mouse-6	Hepatocytes
CTAGGATTCTCTTCCT-1-10x_ATAC_Run_1	4.55866	4.34733	0.730357	16.4942	snATAC_Fresh_Mouse-6	Hepatocytes
CTAGGGCAGACGAAAG-1-10x_ATAC_Run_1	3.71105	3.55883	0.701809	13.439	snATAC_Fresh_Mouse-6	Hepatocytes
CTAGGGCAGCTCGGCT-1-10x_ATAC_Run_1	4.24222	4.05477	0.684548	10.8516	snATAC_Fresh_Mouse-6	Hepatocytes
CTAGGGCAGGTCGGTA-1-10x_ATAC_Run_1	3.86682	3.71155	0.761109	26.0686	snATAC_Fresh_Mouse-6	B_cell
CTAGGGCCACAAGGGT-1-10x_ATAC_Run_1	4.54937	4.33949	0.706181	13.6758	snATAC_Fresh_Mouse-6	Hepatocytes
CTAGGGCCATTACACG-1-10x_ATAC_Run_1	4.44055	4.23165	0.730282	25.9843	snATAC_Fresh_Mouse-6	HSC
CTAGGGCGTAGAATAC-1-10x_ATAC_Run_1	4.08045	3.88485	0.689988	18.0123	snATAC_Fresh_Mouse-6	BEC
CTAGGGCTCCTGACCT-1-10x_ATAC_Run_1	3.68511	3.55035	0.745819	15.3044	snATAC_Fresh_Mouse-6	Hepatocytes
CTAGGGCTCGGTCAGC-1-10x_ATAC_Run_1	4.30627	4.1086	0.680532	12.9653	snATAC_Fresh_Mouse-6	Hepatocytes
CTAGGGCTCTACTTTG-1-10x_ATAC_Run_1	4.19435	4.02156	0.769049	22.3083	snATAC_Fresh_Mouse-6	LSEC
CTCAACCAGAGACTCG-1-10x_ATAC_Run_1	3.90119	3.71825	0.670182	14.8964	snATAC_Fresh_Mouse-6	Hepatocytes
CTCAACCAGAGCTACG-1-10x_ATAC_Run_1	4.48684	4.29697	0.738909	14.4833	snATAC_Fresh_Mouse-6	Hepatocytes
CTCAACCAGAGGTACC-1-10x_ATAC_Run_1	4.4005	4.19923	0.683911	13.1121	snATAC_Fresh_Mouse-6	Hepatocytes
CTCAACCAGCGCGTTC-1-10x_ATAC_Run_1	4.23249	4.04127	0.676932	11.7109	snATAC_Fresh_Mouse-6	Hepatocytes
CTCAACCAGGTTCTCA-1-10x_ATAC_Run_1	4.20194	4.04774	0.763379	15.3137	snATAC_Fresh_Mouse-6	Hepatocytes
CTCAACCAGTCGAGCA-1-10x_ATAC_Run_1	4.54358	4.34175	0.707989	13.8436	snATAC_Fresh_Mouse-6	Hepatocytes
CTCAACCCAAACGACG-1-10x_ATAC_Run_1	3.99224	3.8601	0.768197	16.9431	snATAC_Fresh_Mouse-6	Hepatocytes
CTCAACCCAGATGGCA-1-10x_ATAC_Run_1	4.26811	4.09774	0.735761	17.2427	snATAC_Fresh_Mouse-6	Hepatocytes
CTCAACCCAGTGCGAA-1-10x_ATAC_Run_1	4.30196	4.11351	0.755276	27.8085	snATAC_Fresh_Mouse-6	HSC
CTCAACCGTAACGGCA-1-10x_ATAC_Run_1	4.28479	4.10857	0.725579	14.4172	snATAC_Fresh_Mouse-6	Hepatocytes
CTCAACCGTAGGTCTT-1-10x_ATAC_Run_1	4.30033	4.13027	0.726312	14.7123	snATAC_Fresh_Mouse-6	Hepatocytes
CTCAACCGTGTCGTCG-1-10x_ATAC_Run_1	4.49781	4.30259	0.719108	12.7199	snATAC_Fresh_Mouse-6	Hepatocytes
CTCAACCGTTCCGCGA-1-10x_ATAC_Run_1	4.42765	4.20409	0.676018	15.3098	snATAC_Fresh_Mouse-6	Hepatocytes
CTCAACCGTTGGCTTA-1-10x_ATAC_Run_1	4.47753	4.27254	0.685161	11.9583	snATAC_Fresh_Mouse-6	Hepatocytes
CTCAACCTCTAGCAAC-1-10x_ATAC_Run_1	4.45481	4.27328	0.757808	17.5737	snATAC_Fresh_Mouse-6	Hepatocytes
CTCACCAAGGATTGCG-1-10x_ATAC_Run_1	4.17406	3.98159	0.709846	21.6626	snATAC_Fresh_Mouse-6	HSC
CTCACCAAGGGACGTT-1-10x_ATAC_Run_1	4.18622	4.00255	0.708089	25.8401	snATAC_Fresh_Mouse-6	HSC
CTCACCAAGTTCCAGT-1-10x_ATAC_Run_1	4.45116	4.25768	0.725645	17.1438	snATAC_Fresh_Mouse-6	Hepatocytes
CTCACCACAGGTGTGA-1-10x_ATAC_Run_1	4.37809	4.19698	0.727756	15.3941	snATAC_Fresh_Mouse-6	Hepatocytes
CTCACCAGTTACACTG-1-10x_ATAC_Run_1	4.31256	4.12749	0.710147	14.6714	snATAC_Fresh_Mouse-6	Hepatocytes
CTCACCAGTTCTACCC-1-10x_ATAC_Run_1	4.57032	4.34492	0.683656	13.4083	snATAC_Fresh_Mouse-6	Hepatocytes
CTCACCAGTTCTGAAC-1-10x_ATAC_Run_1	4.44309	4.21445	0.669707	17.6627	snATAC_Fresh_Mouse-6	HSC
CTCACCATCACTGGTA-1-10x_ATAC_Run_1	3.66511	3.45818	0.613838	9.92595	snATAC_Fresh_Mouse-6	Hepatocytes
CTCACCATCCGGCGAT-1-10x_ATAC_Run_1	3.84036	3.69028	0.725737	15.3071	snATAC_Fresh_Mouse-6	Hepatocytes
CTCACCATCTCTATTG-1-10x_ATAC_Run_1	4.3009	4.13309	0.727068	14.068	snATAC_Fresh_Mouse-6	Hepatocytes
CTCAGAAAGGGCTTCC-1-10x_ATAC_Run_1	4.27655	4.10404	0.741536	18.547	snATAC_Fresh_Mouse-6	Hepatocytes
CTCAGAACACAACGGA-1-10x_ATAC_Run_1	4.42535	4.23099	0.713846	14.2918	snATAC_Fresh_Mouse-6	Hepatocytes
CTCAGAACATAGACGG-1-10x_ATAC_Run_1	4.44641	4.24155	0.693725	12.8339	snATAC_Fresh_Mouse-6	Hepatocytes
CTCAGAACATCGCTAA-1-10x_ATAC_Run_1	4.21123	4.02453	0.714953	19.68	snATAC_Fresh_Mouse-6	HSC
CTCAGAAGTAGACGCA-1-10x_ATAC_Run_1	3.856	3.71575	0.745054	16.225	snATAC_Fresh_Mouse-6	Hepatocytes
CTCAGAAGTGAGTCGA-1-10x_ATAC_Run_1	3.6466	3.51548	0.779332	33.1868	snATAC_Fresh_Mouse-6	VEC
CTCAGAATCAAGAGGC-1-10x_ATAC_Run_1	4.51252	4.31509	0.72539	13.8409	snATAC_Fresh_Mouse-6	Hepatocytes
CTCAGAATCATACTTC-1-10x_ATAC_Run_1	4.37385	4.19654	0.743055	14.8052	snATAC_Fresh_Mouse-6	Hepatocytes
CTCAGAATCATCGCTC-1-10x_ATAC_Run_1	4.06513	3.91834	0.749182	17.437	snATAC_Fresh_Mouse-6	Hepatocytes
CTCAGAATCTGCTACC-1-10x_ATAC_Run_1	3.69108	3.52815	0.685132	15.6343	snATAC_Fresh_Mouse-6	Hepatocytes
CTCAGCTCAATGCATC-1-10x_ATAC_Run_1	4.0778	3.91561	0.74327	21.1158	snATAC_Fresh_Mouse-6	Kupffer
CTCAGCTCACTACACA-1-10x_ATAC_Run_1	4.32826	4.15634	0.742651	14.4846	snATAC_Fresh_Mouse-6	Hepatocytes
CTCAGCTCATCGTGAT-1-10x_ATAC_Run_1	4.0849	3.95134	0.774159	15.8865	snATAC_Fresh_Mouse-6	Hepatocytes
CTCAGCTCATGATTGC-1-10x_ATAC_Run_1	4.2008	4.02967	0.724587	13.4254	snATAC_Fresh_Mouse-6	Hepatocytes
CTCAGCTGTACGTAAA-1-10x_ATAC_Run_1	4.56091	4.35422	0.722378	15.76	snATAC_Fresh_Mouse-6	Hepatocytes
CTCAGCTGTCATTGGT-1-10x_ATAC_Run_1	3.84535	3.70723	0.759566	20.4893	snATAC_Fresh_Mouse-6	Hepatocytes
CTCAGCTTCACAAGCT-1-10x_ATAC_Run_1	4.23167	4.07295	0.741377	15.7714	snATAC_Fresh_Mouse-6	Hepatocytes
CTCAGCTTCGGTCTAA-1-10x_ATAC_Run_1	4.5242	4.31144	0.701092	12.9232	snATAC_Fresh_Mouse-6	Hepatocytes
CTCAGCTTCGTGTGCG-1-10x_ATAC_Run_1	3.93495	3.76268	0.730166	19.6926	snATAC_Fresh_Mouse-6	LSEC
CTCAGCTTCTCTTAAC-1-10x_ATAC_Run_1	4.76203	4.50659	0.735233	17.2891	snATAC_Fresh_Mouse-6	Hepatocytes
CTCAGCTTCTGGAAGG-1-10x_ATAC_Run_1	4.17415	4.01544	0.752093	19.5179	snATAC_Fresh_Mouse-6	Hepatocytes
CTCATGCAGGCAGATC-1-10x_ATAC_Run_1	4.17164	4.01317	0.746144	14.0263	snATAC_Fresh_Mouse-6	Hepatocytes
CTCATGCCAAGTCCTA-1-10x_ATAC_Run_1	4.35003	4.15125	0.681495	12.9855	snATAC_Fresh_Mouse-6	Hepatocytes
CTCATGCCATGCTATG-1-10x_ATAC_Run_1	4.18361	3.99804	0.68438	14.8039	snATAC_Fresh_Mouse-6	Hepatocytes
CTCATGCGTGCGTCCA-1-10x_ATAC_Run_1	4.13682	3.98331	0.751733	15.3815	snATAC_Fresh_Mouse-6	Hepatocytes
CTCATGCTCCACCTAC-1-10x_ATAC_Run_1	4.12975	3.97308	0.740914	16.694	snATAC_Fresh_Mouse-6	Hepatocytes
CTCATGCTCTCTATTG-1-10x_ATAC_Run_1	4.06974	3.87093	0.68651	24.8859	snATAC_Fresh_Mouse-6	Kupffer
CTCCCAAAGGTCACTT-1-10x_ATAC_Run_1	4.22763	4.0406	0.695856	16.8165	snATAC_Fresh_Mouse-6	Hepatocytes
CTCCCAACACTCGTGG-1-10x_ATAC_Run_1	4.11341	3.94374	0.704791	11.736	snATAC_Fresh_Mouse-6	Hepatocytes
CTCCCAACATCCCAAA-1-10x_ATAC_Run_1	4.25178	4.06659	0.694724	15.2908	snATAC_Fresh_Mouse-6	Hepatocytes
CTCCCAACATTGCACA-1-10x_ATAC_Run_1	4.07675	3.92675	0.760999	18.3024	snATAC_Fresh_Mouse-6	Hepatocytes
CTCCCAAGTTTGCATG-1-10x_ATAC_Run_1	4.13363	3.96675	0.739249	24.2899	snATAC_Fresh_Mouse-6	HSC
CTCCCAATCGGTCGAC-1-10x_ATAC_Run_1	4.40749	4.19731	0.685866	13.6299	snATAC_Fresh_Mouse-6	Hepatocytes
CTCGCTACAAGTTCGT-1-10x_ATAC_Run_1	4.23381	4.05192	0.69951	15.0743	snATAC_Fresh_Mouse-6	Hepatocytes
CTCGCTACATTAGCAC-1-10x_ATAC_Run_1	4.04419	3.8866	0.745642	18.6036	snATAC_Fresh_Mouse-6	Kupffer
CTCGCTAGTATCAGCT-1-10x_ATAC_Run_1	4.53593	4.33027	0.722882	15.7148	snATAC_Fresh_Mouse-6	Hepatocytes
CTCGCTAGTGCAAGAC-1-10x_ATAC_Run_1	4.67648	4.43941	0.673905	12.2107	snATAC_Fresh_Mouse-6	Hepatocytes
CTCGCTATCGGGAATG-1-10x_ATAC_Run_1	3.80264	3.62086	0.708885	23.4522	snATAC_Fresh_Mouse-6	T_cell
CTCTACGAGGTTTCTG-1-10x_ATAC_Run_1	3.57426	3.45163	0.783849	32.0756	snATAC_Fresh_Mouse-6	LSEC
CTCTACGAGTGAGCAC-1-10x_ATAC_Run_1	4.33929	4.17484	0.762384	13.8134	snATAC_Fresh_Mouse-6	Hepatocytes
CTCTACGCAATGTGCT-1-10x_ATAC_Run_1	4.4832	4.28181	0.712619	14.987	snATAC_Fresh_Mouse-6	Hepatocytes
CTCTACGGTAGCAGGT-1-10x_ATAC_Run_1	4.38514	4.18176	0.688968	13.9357	snATAC_Fresh_Mouse-6	Hepatocytes
CTCTACGGTCCAACCG-1-10x_ATAC_Run_1	4.60295	4.3898	0.698668	13.2427	snATAC_Fresh_Mouse-6	Hepatocytes
CTCTACGGTGCGTCCA-1-10x_ATAC_Run_1	4.15424	3.98381	0.715227	14.5443	snATAC_Fresh_Mouse-6	Hepatocytes
CTCTACGTCAGGAAGC-1-10x_ATAC_Run_1	4.37504	4.19656	0.738995	13.9989	snATAC_Fresh_Mouse-6	Hepatocytes
CTCTAGCGTAGATGAT-1-10x_ATAC_Run_1	4.23568	4.01816	0.650703	12.87	snATAC_Fresh_Mouse-6	Hepatocytes
CTCTAGCGTGCGCTCA-1-10x_ATAC_Run_1	4.45278	4.25457	0.706187	14.4168	snATAC_Fresh_Mouse-6	Hepatocytes
CTCTAGCTCAGGCCGT-1-10x_ATAC_Run_1	3.50379	3.36286	0.752038	26.4486	snATAC_Fresh_Mouse-6	VEC
CTCTAGCTCCATATCT-1-10x_ATAC_Run_1	4.61892	4.40121	0.701585	14.0869	snATAC_Fresh_Mouse-6	Hepatocytes
CTCTCAGAGCGTCAAG-1-10x_ATAC_Run_1	4.38718	4.19061	0.69157	13.0667	snATAC_Fresh_Mouse-6	Hepatocytes
CTCTCAGAGCTGCTCG-1-10x_ATAC_Run_1	3.93606	3.74687	0.690302	22.3883	snATAC_Fresh_Mouse-6	LSEC
CTCTCAGAGGCCTCTG-1-10x_ATAC_Run_1	4.49701	4.29759	0.715373	12.4271	snATAC_Fresh_Mouse-6	Hepatocytes
CTCTCAGAGGGCGAAG-1-10x_ATAC_Run_1	4.25259	4.07236	0.729107	19.0398	snATAC_Fresh_Mouse-6	Hepatocytes
CTCTCAGAGGGTCTGA-1-10x_ATAC_Run_1	4.00243	3.77706	0.626392	14.9504	snATAC_Fresh_Mouse-6	HSC
CTCTCAGCACCTGAAT-1-10x_ATAC_Run_1	4.278	4.10978	0.730268	15.133	snATAC_Fresh_Mouse-6	Hepatocytes
CTCTCAGCAGCAGGTA-1-10x_ATAC_Run_1	4.71138	4.48176	0.716263	13.5263	snATAC_Fresh_Mouse-6	Hepatocytes
CTCTCAGGTGCATTCA-1-10x_ATAC_Run_1	4.18058	3.94468	0.644893	13.6467	snATAC_Fresh_Mouse-6	LSEC
CTCTCAGTCAAACCAC-1-10x_ATAC_Run_1	4.55392	4.34256	0.715638	14.2339	snATAC_Fresh_Mouse-6	Hepatocytes
CTCTCAGTCACAAGCT-1-10x_ATAC_Run_1	4.33816	4.15779	0.746615	23.3959	snATAC_Fresh_Mouse-6	HSC
CTCTCAGTCCTAAGTG-1-10x_ATAC_Run_1	4.56079	4.36464	0.757079	14.5343	snATAC_Fresh_Mouse-6	Hepatocytes
CTCTCGAAGAAATCTG-1-10x_ATAC_Run_1	4.12538	3.93787	0.728403	25.6181	snATAC_Fresh_Mouse-6	LSEC
CTCTCGAAGCCTCGCA-1-10x_ATAC_Run_1	4.41987	4.22588	0.726146	17.5602	snATAC_Fresh_Mouse-6	Hepatocytes
CTCTCGAAGGTAGGAA-1-10x_ATAC_Run_1	4.5811	4.36665	0.714679	14.4744	snATAC_Fresh_Mouse-6	Hepatocytes
CTCTCGAAGTCTCGAT-1-10x_ATAC_Run_1	4.44747	4.26285	0.739579	12.982	snATAC_Fresh_Mouse-6	Hepatocytes
CTCTCGACAACTTGGT-1-10x_ATAC_Run_1	3.75335	3.62982	0.764249	19.8881	snATAC_Fresh_Mouse-6	Hepatocytes
CTCTCGACAGGGAGTT-1-10x_ATAC_Run_1	4.57441	4.36648	0.709376	15.2794	snATAC_Fresh_Mouse-6	Hepatocytes
CTCTCGACATCGAGTT-1-10x_ATAC_Run_1	4.44047	4.24733	0.694328	12.2693	snATAC_Fresh_Mouse-6	Hepatocytes
CTCTCGACATCTCACC-1-10x_ATAC_Run_1	4.75705	4.50285	0.681025	12.3991	snATAC_Fresh_Mouse-6	Hepatocytes
CTCTCGACATGCACTA-1-10x_ATAC_Run_1	4.32523	4.14777	0.723778	17.7405	snATAC_Fresh_Mouse-6	Hepatocytes
CTCTCGACATTACTTC-1-10x_ATAC_Run_1	4.50094	4.29752	0.698526	12.8183	snATAC_Fresh_Mouse-6	Hepatocytes
CTCTCGAGTACGTATC-1-10x_ATAC_Run_1	4.22136	4.05869	0.738467	15.0078	snATAC_Fresh_Mouse-6	Hepatocytes
CTCTCGAGTCACATTG-1-10x_ATAC_Run_1	4.38778	4.14919	0.629351	13.3103	snATAC_Fresh_Mouse-6	Hepatocytes
CTCTCGAGTGACCAGA-1-10x_ATAC_Run_1	4.30891	4.12218	0.694835	12.7742	snATAC_Fresh_Mouse-6	Hepatocytes
CTCTCGAGTGGCCTTG-1-10x_ATAC_Run_1	4.47784	4.2788	0.723328	14.8843	snATAC_Fresh_Mouse-6	Hepatocytes
CTCTCGAGTTCCGCGA-1-10x_ATAC_Run_1	4.13351	3.98394	0.749099	12.9789	snATAC_Fresh_Mouse-6	Hepatocytes
CTCTCGATCCGGGCAT-1-10x_ATAC_Run_1	4.53342	4.33076	0.718845	14.7958	snATAC_Fresh_Mouse-6	Hepatocytes
CTCTCGATCGATGCAT-1-10x_ATAC_Run_1	4.31353	4.14925	0.757482	15.8929	snATAC_Fresh_Mouse-6	Hepatocytes
CTGAATGAGAACTCCT-1-10x_ATAC_Run_1	4.74201	4.51252	0.727544	14.4251	snATAC_Fresh_Mouse-6	Hepatocytes
CTGAATGAGCTACGCC-1-10x_ATAC_Run_1	4.0548	3.88383	0.733892	19.9271	snATAC_Fresh_Mouse-6	LSEC
CTGAATGAGCTGAGGT-1-10x_ATAC_Run_1	3.91709	3.51402	0.417332	18.7317	snATAC_Fresh_Mouse-6	cDC
CTGAATGAGTAATGTG-1-10x_ATAC_Run_1	4.2492	4.0786	0.722085	15.5814	snATAC_Fresh_Mouse-6	Hepatocytes
CTGAATGCAACGTACT-1-10x_ATAC_Run_1	3.74981	3.60444	0.771749	19.3402	snATAC_Fresh_Mouse-6	LSEC
CTGAATGCAATCACTG-1-10x_ATAC_Run_1	4.279	4.11136	0.733523	15.8304	snATAC_Fresh_Mouse-6	Hepatocytes
CTGAATGCACTGCTCT-1-10x_ATAC_Run_1	4.54993	4.34758	0.728182	14.7224	snATAC_Fresh_Mouse-6	Hepatocytes
CTGAATGCAGCAACGA-1-10x_ATAC_Run_1	4.50172	4.28024	0.676358	13.5766	snATAC_Fresh_Mouse-6	Hepatocytes
CTGAATGCATTGTGAC-1-10x_ATAC_Run_1	4.13672	3.96194	0.729197	19	snATAC_Fresh_Mouse-6	HSC
CTGAATGGTAGAATAC-1-10x_ATAC_Run_1	4.6852	4.45855	0.73621	16.1895	snATAC_Fresh_Mouse-6	Hepatocytes
CTGAATGGTCAGACGA-1-10x_ATAC_Run_1	4.23982	4.07551	0.743135	16.0348	snATAC_Fresh_Mouse-6	Hepatocytes
CTGAATGTCAGAACGG-1-10x_ATAC_Run_1	4.66293	4.43952	0.715785	13.7807	snATAC_Fresh_Mouse-6	Hepatocytes
CTGAATGTCGCCGAAC-1-10x_ATAC_Run_1	4.30194	4.11968	0.730466	16.2701	snATAC_Fresh_Mouse-6	Hepatocytes
CTGCGTTAGAGGAAGT-1-10x_ATAC_Run_1	4.10677	3.94542	0.724799	15.3324	snATAC_Fresh_Mouse-6	Hepatocytes
CTGCGTTAGCCATTCA-1-10x_ATAC_Run_1	4.6304	4.41424	0.72422	14.1371	snATAC_Fresh_Mouse-6	Hepatocytes
CTGCGTTCAAACCCTA-1-10x_ATAC_Run_1	4.13672	3.91798	0.677591	19.4467	snATAC_Fresh_Mouse-6	LSEC
CTGCGTTCAATTCTCT-1-10x_ATAC_Run_1	4.49757	4.2909	0.720187	17.2043	snATAC_Fresh_Mouse-6	Hepatocytes
CTGCGTTCACTCCCAT-1-10x_ATAC_Run_1	4.50297	4.30453	0.711683	14.1909	snATAC_Fresh_Mouse-6	Hepatocytes
CTGCGTTCATGCCCTT-1-10x_ATAC_Run_1	4.36122	4.16938	0.696992	15.4917	snATAC_Fresh_Mouse-6	Hepatocytes
CTGCGTTGTAACACTC-1-10x_ATAC_Run_1	4.46886	4.26975	0.705792	12.0348	snATAC_Fresh_Mouse-6	Hepatocytes
CTGCGTTGTCAACTAC-1-10x_ATAC_Run_1	4.47363	4.2843	0.718817	12.2159	snATAC_Fresh_Mouse-6	Hepatocytes
CTGCGTTGTTCTGATG-1-10x_ATAC_Run_1	4.28511	3.87151	0.405498	9.5161	snATAC_Fresh_Mouse-6	LSEC
CTGCGTTGTTGGGAAC-1-10x_ATAC_Run_1	3.9058	3.51495	0.409938	9.38812	snATAC_Fresh_Mouse-6	LSEC
CTGCGTTTCGGGAATG-1-10x_ATAC_Run_1	4.4427	4.25426	0.724688	14.83	snATAC_Fresh_Mouse-6	Hepatocytes
CTGCGTTTCTTAACGG-1-10x_ATAC_Run_1	3.76208	3.62086	0.760636	26.9926	snATAC_Fresh_Mouse-6	Fibroblast
CTGCGTTTCTTGCGCT-1-10x_ATAC_Run_1	4.67173	4.44515	0.707602	12.9425	snATAC_Fresh_Mouse-6	Hepatocytes
CTGCTCAAGAAGCCGT-1-10x_ATAC_Run_1	3.84794	3.68305	0.69841	13.1083	snATAC_Fresh_Mouse-6	Hepatocytes
CTGCTCAAGTGAAGGA-1-10x_ATAC_Run_1	4.44957	4.26691	0.749219	16.2821	snATAC_Fresh_Mouse-6	Hepatocytes
CTGCTCAGTAAAGGCC-1-10x_ATAC_Run_1	4.24316	4.05173	0.714767	19.1202	snATAC_Fresh_Mouse-6	HSC
CTGCTCAGTCTCAAAC-1-10x_ATAC_Run_1	4.36553	4.14023	0.641583	11.2945	snATAC_Fresh_Mouse-6	Hepatocytes
CTGCTCAGTGGTGGTA-1-10x_ATAC_Run_1	4.31538	4.03615	0.583688	14.4082	snATAC_Fresh_Mouse-6	LSEC
CTGCTCATCCAGGTAT-1-10x_ATAC_Run_1	4.30935	4.10978	0.6744	13.0158	snATAC_Fresh_Mouse-6	Hepatocytes
CTGGCAGAGATGCGAC-1-10x_ATAC_Run_1	4.22274	4.03326	0.708401	22.191	snATAC_Fresh_Mouse-6	HSC
CTGGCAGAGGACCGAT-1-10x_ATAC_Run_1	4.47423	4.26366	0.686453	14.5071	snATAC_Fresh_Mouse-6	Hepatocytes
CTGGCAGCAGTATACC-1-10x_ATAC_Run_1	4.53536	4.33518	0.710334	13.5788	snATAC_Fresh_Mouse-6	Hepatocytes
CTGGCAGCATGCGCTG-1-10x_ATAC_Run_1	3.64038	3.50447	0.75967	28.4357	snATAC_Fresh_Mouse-6	T_cell
CTGGCAGGTATGAAGT-1-10x_ATAC_Run_1	4.61374	4.40176	0.694768	12.8056	snATAC_Fresh_Mouse-6	Hepatocytes
CTGGCAGGTATGGATA-1-10x_ATAC_Run_1	4.19587	4.0251	0.735525	18.0043	snATAC_Fresh_Mouse-6	Hepatocytes
CTGGCAGTCACGTGTA-1-10x_ATAC_Run_1	3.87355	3.67089	0.672331	17.2185	snATAC_Fresh_Mouse-6	cDC
CTGGGACAGATTGACA-1-10x_ATAC_Run_1	3.9577	3.76223	0.671958	18.4898	snATAC_Fresh_Mouse-6	Kupffer
CTGGGACCAGGCAAGT-1-10x_ATAC_Run_1	4.22773	4.04548	0.724577	22.8123	snATAC_Fresh_Mouse-6	HSC
CTGGGACGTATGGGTG-1-10x_ATAC_Run_1	4.73235	4.49149	0.67439	10.6751	snATAC_Fresh_Mouse-6	Hepatocytes
CTGGGACTCAGTGTAC-1-10x_ATAC_Run_1	4.52077	4.3255	0.725461	13.8564	snATAC_Fresh_Mouse-6	Hepatocytes
CTGGGACTCGATCGCG-1-10x_ATAC_Run_1	4.31672	4.14495	0.748409	16.1426	snATAC_Fresh_Mouse-6	Hepatocytes
CTGTATTAGCGTATCT-1-10x_ATAC_Run_1	4.5674	4.33033	0.687832	15.8037	snATAC_Fresh_Mouse-6	Hepatocytes
CTGTATTAGCTAGTTC-1-10x_ATAC_Run_1	4.18963	4.01284	0.703005	14.8866	snATAC_Fresh_Mouse-6	Hepatocytes
CTGTATTAGGCTTCGC-1-10x_ATAC_Run_1	4.26855	4.08225	0.698152	14.5773	snATAC_Fresh_Mouse-6	Hepatocytes
CTGTATTAGTGTGTAA-1-10x_ATAC_Run_1	4.44854	4.25259	0.718716	15.3943	snATAC_Fresh_Mouse-6	Hepatocytes
CTGTATTAGTTCGCGC-1-10x_ATAC_Run_1	3.80598	3.65147	0.74191	21.7137	snATAC_Fresh_Mouse-6	T_cell
CTGTATTAGTTGGAAT-1-10x_ATAC_Run_1	4.66065	4.40656	0.651069	12.5661	snATAC_Fresh_Mouse-6	Hepatocytes
CTGTATTCAACCTCCT-1-10x_ATAC_Run_1	4.26755	4.0839	0.741143	22.3346	snATAC_Fresh_Mouse-6	HSC
CTGTATTTCCTATCCG-1-10x_ATAC_Run_1	4.40778	4.2116	0.705119	14.5026	snATAC_Fresh_Mouse-6	Hepatocytes
CTGTTCGAGGCAAGCT-1-10x_ATAC_Run_1	4.43082	4.22976	0.681896	15.0583	snATAC_Fresh_Mouse-6	Hepatocytes
CTGTTCGAGTGATCTC-1-10x_ATAC_Run_1	4.1372	3.98313	0.759096	17.2036	snATAC_Fresh_Mouse-6	Hepatocytes
CTGTTCGCAAAGGTCG-1-10x_ATAC_Run_1	3.69294	3.53908	0.706753	14.0852	snATAC_Fresh_Mouse-6	Hepatocytes
CTGTTCGGTGCTTTGA-1-10x_ATAC_Run_1	4.20082	4.03189	0.755778	24.7469	snATAC_Fresh_Mouse-6	HSC
CTGTTCGGTGGCGCTT-1-10x_ATAC_Run_1	4.47813	4.27697	0.718723	13.9572	snATAC_Fresh_Mouse-6	Hepatocytes
CTGTTCGTCCCGTAGG-1-10x_ATAC_Run_1	4.25539	4.09026	0.750458	17.3236	snATAC_Fresh_Mouse-6	Hepatocytes
CTGTTCGTCGACTGGC-1-10x_ATAC_Run_1	4.12522	3.97855	0.752061	14.8885	snATAC_Fresh_Mouse-6	Hepatocytes
CTTAATCAGCCATTCA-1-10x_ATAC_Run_1	4.46572	4.26748	0.716114	15.8704	snATAC_Fresh_Mouse-6	Hepatocytes
CTTAATCAGTCGAGCA-1-10x_ATAC_Run_1	4.36866	4.1891	0.729183	13.6936	snATAC_Fresh_Mouse-6	Hepatocytes
CTTAATCCAAGCAATA-1-10x_ATAC_Run_1	4.2809	4.09163	0.727139	25.1043	snATAC_Fresh_Mouse-6	HSC
CTTAATCGTAAGGTCG-1-10x_ATAC_Run_1	4.56264	4.35351	0.722221	14.9593	snATAC_Fresh_Mouse-6	Hepatocytes
CTTAATCGTATTCTTC-1-10x_ATAC_Run_1	4.48319	4.27021	0.69361	13.845	snATAC_Fresh_Mouse-6	Hepatocytes
CTTAATCGTGGTAGAC-1-10x_ATAC_Run_1	3.97727	3.83264	0.754584	19.7351	snATAC_Fresh_Mouse-6	Hepatocytes
CTTAATCTCACACGTA-1-10x_ATAC_Run_1	4.43319	4.24851	0.724312	12.5305	snATAC_Fresh_Mouse-6	Hepatocytes
CTTCCAGAGACGTCAG-1-10x_ATAC_Run_1	3.91777	3.57933	0.483625	27.628	snATAC_Fresh_Mouse-6	BEC
CTTCCAGAGGCGATTG-1-10x_ATAC_Run_1	3.73743	3.56667	0.730368	19.346	snATAC_Fresh_Mouse-6	cDC
CTTCCAGAGTGAACCG-1-10x_ATAC_Run_1	4.55072	4.35147	0.735875	16.5639	snATAC_Fresh_Mouse-6	Hepatocytes
CTTCCAGAGTGATAAC-1-10x_ATAC_Run_1	4.42841	4.22873	0.707462	12.849	snATAC_Fresh_Mouse-6	Hepatocytes
CTTCCAGCACTTTGGA-1-10x_ATAC_Run_1	4.57434	4.35748	0.711754	15.3219	snATAC_Fresh_Mouse-6	Hepatocytes
CTTCCAGCATCCTCGT-1-10x_ATAC_Run_1	3.97809	3.78937	0.70162	20.447	snATAC_Fresh_Mouse-6	LSEC
CTTCCAGGTACTAGAA-1-10x_ATAC_Run_1	4.3387	4.14566	0.689575	14.3023	snATAC_Fresh_Mouse-6	Hepatocytes
CTTCCAGGTGCAAGAC-1-10x_ATAC_Run_1	4.38634	4.19379	0.694466	12.4097	snATAC_Fresh_Mouse-6	Hepatocytes
CTTCCAGTCCGTGCGA-1-10x_ATAC_Run_1	3.54008	3.40261	0.736159	25.1486	snATAC_Fresh_Mouse-6	Hepatocytes
CTTCTAAGTGAATGTA-1-10x_ATAC_Run_1	4.44318	4.25804	0.750405	16.2392	snATAC_Fresh_Mouse-6	Hepatocytes
CTTCTAAGTTTAAGGA-1-10x_ATAC_Run_1	4.22719	4.04273	0.698749	15.209	snATAC_Fresh_Mouse-6	Hepatocytes
CTTCTAATCCGGACTG-1-10x_ATAC_Run_1	3.98168	3.83353	0.731929	16.4018	snATAC_Fresh_Mouse-6	Hepatocytes
CTTGAAGGTGACGCAA-1-10x_ATAC_Run_1	4.42656	4.23431	0.723701	14.943	snATAC_Fresh_Mouse-6	Hepatocytes
CTTGAAGTCGACTCGG-1-10x_ATAC_Run_1	4.00204	3.85968	0.750473	14.4052	snATAC_Fresh_Mouse-6	Hepatocytes
CTTGAAGTCGTCCCAT-1-10x_ATAC_Run_1	4.25377	4.09806	0.762181	16.7159	snATAC_Fresh_Mouse-6	Hepatocytes
CTTGCCAAGACTCGGA-1-10x_ATAC_Run_1	4.16456	4.00488	0.737318	14.6828	snATAC_Fresh_Mouse-6	Hepatocytes
CTTGCCACAACTAGAA-1-10x_ATAC_Run_1	4.1209	3.9627	0.722634	15.2701	snATAC_Fresh_Mouse-6	Hepatocytes
CTTGCCACACGGTTAT-1-10x_ATAC_Run_1	4.01089	3.87703	0.769358	17.955	snATAC_Fresh_Mouse-6	Hepatocytes
CTTGCCACATTACCTT-1-10x_ATAC_Run_1	4.41212	4.22616	0.734069	14.2284	snATAC_Fresh_Mouse-6	Hepatocytes
CTTGCCATCGCTCTAC-1-10x_ATAC_Run_1	4.12015	3.95789	0.736786	22.2752	snATAC_Fresh_Mouse-6	HSC
CTTGCCATCTGGGCGT-1-10x_ATAC_Run_1	4.1661	3.99432	0.7654	26.4092	snATAC_Fresh_Mouse-6	LSEC
CTTGCTGAGATGCGAC-1-10x_ATAC_Run_1	3.84967	3.65811	0.663415	16.5396	snATAC_Fresh_Mouse-6	Kupffer
CTTGCTGCAAGTGGCA-1-10x_ATAC_Run_1	4.16702	4.00458	0.723622	13.638	snATAC_Fresh_Mouse-6	Hepatocytes
CTTGCTGCACATATCG-1-10x_ATAC_Run_1	4.14292	3.97142	0.727423	18.3276	snATAC_Fresh_Mouse-6	HSC
CTTGCTGCACATTGCA-1-10x_ATAC_Run_1	4.53762	4.33542	0.73002	14.7222	snATAC_Fresh_Mouse-6	Hepatocytes
CTTGCTGCATCCCTTG-1-10x_ATAC_Run_1	4.17508	3.83366	0.493752	13.91	snATAC_Fresh_Mouse-6	cDC
CTTGCTGCATGCACTA-1-10x_ATAC_Run_1	3.77866	3.62716	0.712835	11.6161	snATAC_Fresh_Mouse-6	Hepatocytes
CTTGCTGCATTTCACT-1-10x_ATAC_Run_1	4.73958	4.50837	0.727236	15.0315	snATAC_Fresh_Mouse-6	Hepatocytes
CTTGCTGGTAGGGTTG-1-10x_ATAC_Run_1	4.2179	4.04368	0.718334	15.7627	snATAC_Fresh_Mouse-6	Hepatocytes
CTTGCTGGTCTGAGCC-1-10x_ATAC_Run_1	4.38222	4.18478	0.673717	10.9739	snATAC_Fresh_Mouse-6	Hepatocytes
CTTGCTGTCGTTCTAT-1-10x_ATAC_Run_1	4.08607	3.93987	0.746637	15.8045	snATAC_Fresh_Mouse-6	Hepatocytes
CTTGTCGAGAGGAACA-1-10x_ATAC_Run_1	4.19978	4.01469	0.720788	24.8359	snATAC_Fresh_Mouse-6	HSC
CTTGTCGCATCATAGC-1-10x_ATAC_Run_1	4.58668	4.37785	0.704776	12.7301	snATAC_Fresh_Mouse-6	Hepatocytes
CTTGTCGGTAGGTAAT-1-10x_ATAC_Run_1	4.37068	4.19273	0.746454	15.2976	snATAC_Fresh_Mouse-6	Hepatocytes
CTTGTCGGTTCTTATC-1-10x_ATAC_Run_1	3.52686	3.38021	0.719084	19.5691	snATAC_Fresh_Mouse-6	Hepatocytes
CTTGTCGGTTTAGGAA-1-10x_ATAC_Run_1	4.26865	4.09496	0.739428	20.5166	snATAC_Fresh_Mouse-6	HSC
CTTGTCGTCTAGCAGT-1-10x_ATAC_Run_1	4.43428	4.24903	0.7154	12.9937	snATAC_Fresh_Mouse-6	Hepatocytes
CTTTGCGAGAATACTG-1-10x_ATAC_Run_1	4.18503	3.99965	0.72133	20.0896	snATAC_Fresh_Mouse-6	HSC
CTTTGCGAGCGTTAGG-1-10x_ATAC_Run_1	4.41073	4.2158	0.711617	14.5886	snATAC_Fresh_Mouse-6	Hepatocytes
CTTTGCGGTACATGGG-1-10x_ATAC_Run_1	4.44997	4.26031	0.727699	14.6964	snATAC_Fresh_Mouse-6	Hepatocytes
CTTTGCGGTCCTCAGG-1-10x_ATAC_Run_1	4.29008	4.12103	0.747872	18.5967	snATAC_Fresh_Mouse-6	Hepatocytes
CTTTGCGTCCCTACGT-1-10x_ATAC_Run_1	3.72876	3.56691	0.749393	23.4817	snATAC_Fresh_Mouse-6	LSEC
CTTTGCGTCTGCTACC-1-10x_ATAC_Run_1	4.61814	4.31313	0.564745	12.6631	snATAC_Fresh_Mouse-6	Hepatocytes
GAAACAACACGCGATC-1-10x_ATAC_Run_1	3.85842	3.71675	0.75852	13.4295	snATAC_Fresh_Mouse-6	Kupffer
GAAACAACAGCGTGAA-1-10x_ATAC_Run_1	4.09079	3.94156	0.741339	14.2614	snATAC_Fresh_Mouse-6	Hepatocytes
GAAACAACAGTGGTCC-1-10x_ATAC_Run_1	4.57093	4.36284	0.737464	14.3705	snATAC_Fresh_Mouse-6	Hepatocytes
GAAACAACATCTCACC-1-10x_ATAC_Run_1	4.23155	4.06239	0.718183	14.8805	snATAC_Fresh_Mouse-6	Hepatocytes
GAAACAACATGCGACC-1-10x_ATAC_Run_1	4.16518	3.97359	0.719852	18.3175	snATAC_Fresh_Mouse-6	HSC
GAAACAACATTAACGC-1-10x_ATAC_Run_1	4.38943	4.19896	0.701244	12.7814	snATAC_Fresh_Mouse-6	Hepatocytes
GAAACAAGTAATGTAG-1-10x_ATAC_Run_1	4.28506	4.11478	0.717035	11.8034	snATAC_Fresh_Mouse-6	Hepatocytes
GAAACAAGTCTGTCCT-1-10x_ATAC_Run_1	4.17058	3.95027	0.672946	22.5063	snATAC_Fresh_Mouse-6	LSEC
GAAACAAGTGCTGTCG-1-10x_ATAC_Run_1	4.24959	4.00762	0.603343	13.4819	snATAC_Fresh_Mouse-6	Hepatocytes
GAAACAATCAGCACGC-1-10x_ATAC_Run_1	4.62578	4.41036	0.712013	13.0795	snATAC_Fresh_Mouse-6	Hepatocytes
GAAACAATCATTCTTG-1-10x_ATAC_Run_1	4.09712	3.93847	0.736526	14.6969	snATAC_Fresh_Mouse-6	Hepatocytes
GAAAGTAAGCACGTAG-1-10x_ATAC_Run_1	4.31729	4.13865	0.716804	15.0101	snATAC_Fresh_Mouse-6	Hepatocytes
GAAAGTAAGGGTTCTT-1-10x_ATAC_Run_1	4.23393	4.06081	0.742954	21.8002	snATAC_Fresh_Mouse-6	HSC
GAAAGTAAGTATAGTG-1-10x_ATAC_Run_1	4.49351	4.30075	0.718688	14.6339	snATAC_Fresh_Mouse-6	Hepatocytes
GAAAGTACAACTACTG-1-10x_ATAC_Run_1	4.02399	3.85028	0.724262	21.1293	snATAC_Fresh_Mouse-6	Kupffer
GAAAGTACAACTTGGT-1-10x_ATAC_Run_1	4.48559	4.28221	0.718087	14.8707	snATAC_Fresh_Mouse-6	Hepatocytes
GAAAGTACACATAAAG-1-10x_ATAC_Run_1	4.60653	4.40187	0.733582	14.9481	snATAC_Fresh_Mouse-6	Hepatocytes
GAAAGTACATACAACC-1-10x_ATAC_Run_1	4.50266	4.29024	0.687966	13.2577	snATAC_Fresh_Mouse-6	Hepatocytes
GAAAGTACATGGGACA-1-10x_ATAC_Run_1	4.38826	4.19156	0.713363	16.1326	snATAC_Fresh_Mouse-6	Hepatocytes
GAAAGTACATTAAGGA-1-10x_ATAC_Run_1	4.38072	4.185	0.687823	11.1231	snATAC_Fresh_Mouse-6	Hepatocytes
GAAAGTAGTTACCCAA-1-10x_ATAC_Run_1	4.35593	4.151	0.672747	14.0655	snATAC_Fresh_Mouse-6	Hepatocytes
GAAAGTATCGGTACTA-1-10x_ATAC_Run_1	4.11324	3.92624	0.693428	18.6684	snATAC_Fresh_Mouse-6	Kupffer
GAAAGTATCGTGGCGT-1-10x_ATAC_Run_1	4.41273	4.21867	0.72806	14.9656	snATAC_Fresh_Mouse-6	Hepatocytes
GAAAGTATCTATTTCG-1-10x_ATAC_Run_1	4.29662	4.11641	0.709264	12.5977	snATAC_Fresh_Mouse-6	Hepatocytes
GAAATGAAGGTTGACG-1-10x_ATAC_Run_1	4.4977	4.28033	0.671859	10.1169	snATAC_Fresh_Mouse-6	Hepatocytes
GAAATGAAGTCATACC-1-10x_ATAC_Run_1	4.53529	4.26998	0.606618	13.0954	snATAC_Fresh_Mouse-6	Hepatocytes
GAAATGAAGTTCCAGT-1-10x_ATAC_Run_1	3.81776	3.4729	0.484558	17.7108	snATAC_Fresh_Mouse-6	LSEC
GAAATGACACATAAAG-1-10x_ATAC_Run_1	4.50703	4.30807	0.714895	12.8446	snATAC_Fresh_Mouse-6	Hepatocytes
GAAATGACACTCAGCG-1-10x_ATAC_Run_1	4.43326	4.25135	0.745851	14.4811	snATAC_Fresh_Mouse-6	Hepatocytes
GAAATGACAGAACAGC-1-10x_ATAC_Run_1	4.15564	3.94552	0.692732	24.5865	snATAC_Fresh_Mouse-6	HSC
GAAATGACATCGGCTG-1-10x_ATAC_Run_1	4.45365	4.22621	0.655373	12.6426	snATAC_Fresh_Mouse-6	Hepatocytes
GAAATGAGTCCGTCGA-1-10x_ATAC_Run_1	4.37345	4.19379	0.722417	14.407	snATAC_Fresh_Mouse-6	Hepatocytes
GAAATGAGTTATGCAC-1-10x_ATAC_Run_1	3.78233	3.61469	0.688676	14.625	snATAC_Fresh_Mouse-6	Hepatocytes
GAAATGAGTTCCCTTG-1-10x_ATAC_Run_1	4.34955	4.12434	0.642551	13.4756	snATAC_Fresh_Mouse-6	Hepatocytes
GAAATGATCAGTCAAC-1-10x_ATAC_Run_1	4.06741	3.90173	0.736707	25.3374	snATAC_Fresh_Mouse-6	HSC
GAAATGATCCTAGAGT-1-10x_ATAC_Run_1	4.31262	4.09705	0.652013	12.7739	snATAC_Fresh_Mouse-6	Hepatocytes
GAAATGATCTAGCAGT-1-10x_ATAC_Run_1	3.94042	3.67071	0.580638	17.8895	snATAC_Fresh_Mouse-6	LSEC
GAACCGCCATTGTTCT-1-10x_ATAC_Run_1	4.50738	4.30792	0.728587	14.5812	snATAC_Fresh_Mouse-6	Hepatocytes
GAACCGCGTACCCATA-1-10x_ATAC_Run_1	4.456	4.26879	0.728653	15.0271	snATAC_Fresh_Mouse-6	Hepatocytes
GAACCGCTCGAGTTAC-1-10x_ATAC_Run_1	4.16563	3.99808	0.742881	18.2338	snATAC_Fresh_Mouse-6	Kupffer
GAACCGCTCGATGTGT-1-10x_ATAC_Run_1	4.25847	4.08518	0.73937	22.8351	snATAC_Fresh_Mouse-6	HSC
GAACCTAAGCATACCT-1-10x_ATAC_Run_1	4.53177	4.32399	0.706669	13.5545	snATAC_Fresh_Mouse-6	Hepatocytes
GAACCTAAGTACGCGA-1-10x_ATAC_Run_1	4.31209	4.0993	0.650517	12.2652	snATAC_Fresh_Mouse-6	Hepatocytes
GAACCTACATATTGGC-1-10x_ATAC_Run_1	4.18304	4.00238	0.728448	24.6927	snATAC_Fresh_Mouse-6	HSC
GAACCTAGTCTCTGGG-1-10x_ATAC_Run_1	4.19515	4.02776	0.725515	17.829	snATAC_Fresh_Mouse-6	Hepatocytes
GAACCTAGTCTGTCCT-1-10x_ATAC_Run_1	4.30361	4.01284	0.580745	15.8648	snATAC_Fresh_Mouse-6	LSEC
GAACCTATCGGGAATG-1-10x_ATAC_Run_1	4.21235	4.03189	0.721882	25.6439	snATAC_Fresh_Mouse-6	HSC
GAACCTATCTGCGTCT-1-10x_ATAC_Run_1	3.96979	3.81624	0.74539	24.8437	snATAC_Fresh_Mouse-6	HSC
GAACGTTAGACGTCAG-1-10x_ATAC_Run_1	4.05679	3.90795	0.741686	16.9174	snATAC_Fresh_Mouse-6	Hepatocytes
GAACGTTAGCTCCATA-1-10x_ATAC_Run_1	4.50568	4.24512	0.604638	12.1614	snATAC_Fresh_Mouse-6	Hepatocytes
GAACGTTCAAATTCCG-1-10x_ATAC_Run_1	4.01502	3.88064	0.761206	14.7958	snATAC_Fresh_Mouse-6	Hepatocytes
GAACGTTCAACGACAG-1-10x_ATAC_Run_1	4.46608	4.26181	0.697063	12.8849	snATAC_Fresh_Mouse-6	Hepatocytes
GAACGTTCATAGAATG-1-10x_ATAC_Run_1	4.15485	3.94493	0.66893	20.9262	snATAC_Fresh_Mouse-6	HSC
GAACGTTGTCAGGCTC-1-10x_ATAC_Run_1	4.35234	4.10823	0.619469	13.1787	snATAC_Fresh_Mouse-6	Hepatocytes
GAACGTTGTGGAAAGA-1-10x_ATAC_Run_1	4.22518	4.04603	0.735517	20.4015	snATAC_Fresh_Mouse-6	HSC
GAACGTTTCAGGCCGT-1-10x_ATAC_Run_1	4.23596	4.0393	0.672475	12.8834	snATAC_Fresh_Mouse-6	Hepatocytes
GAACGTTTCTACTGCC-1-10x_ATAC_Run_1	4.12972	3.94807	0.684816	12.9767	snATAC_Fresh_Mouse-6	Hepatocytes
GAACTTGAGTGCTAGG-1-10x_ATAC_Run_1	4.37302	4.18124	0.698636	13.389	snATAC_Fresh_Mouse-6	Hepatocytes
GAACTTGCAGATACAA-1-10x_ATAC_Run_1	4.31958	4.13319	0.709433	16.9174	snATAC_Fresh_Mouse-6	Hepatocytes
GAACTTGCAGCAACCC-1-10x_ATAC_Run_1	4.08461	3.90493	0.712534	18.2905	snATAC_Fresh_Mouse-6	Kupffer
GAACTTGGTCTGGGAA-1-10x_ATAC_Run_1	4.17178	4.00143	0.746162	22.1477	snATAC_Fresh_Mouse-6	HSC
GAACTTGGTGCCAAGA-1-10x_ATAC_Run_1	3.93682	3.78183	0.711659	14.41	snATAC_Fresh_Mouse-6	Hepatocytes
GAACTTGGTTGGCTAT-1-10x_ATAC_Run_1	4.40615	4.21203	0.709267	13.8427	snATAC_Fresh_Mouse-6	Hepatocytes
GAACTTGTCCAAACCA-1-10x_ATAC_Run_1	4.42677	4.2348	0.721291	14.2835	snATAC_Fresh_Mouse-6	Hepatocytes
GAAGAGCAGCGTAGCA-1-10x_ATAC_Run_1	3.79267	3.6131	0.692295	22.5199	snATAC_Fresh_Mouse-6	LSEC
GAAGAGCAGCGTCAAG-1-10x_ATAC_Run_1	4.12339	3.96567	0.732651	14.5897	snATAC_Fresh_Mouse-6	Hepatocytes
GAAGAGCAGGCTTTAC-1-10x_ATAC_Run_1	4.15155	3.98489	0.719314	14.9141	snATAC_Fresh_Mouse-6	Hepatocytes
GAAGAGCCAACCTCCT-1-10x_ATAC_Run_1	4.55024	4.30655	0.647813	15.7281	snATAC_Fresh_Mouse-6	B_cell
GAAGAGCCAGCGTCGT-1-10x_ATAC_Run_1	4.45681	4.25377	0.699116	15.5072	snATAC_Fresh_Mouse-6	Hepatocytes
GAAGAGCGTAACTCCA-1-10x_ATAC_Run_1	3.64276	3.53097	0.775552	14.0921	snATAC_Fresh_Mouse-6	Hepatocytes
GAAGAGCTCACTGGTA-1-10x_ATAC_Run_1	3.73207	3.58013	0.707005	13.7266	snATAC_Fresh_Mouse-6	Hepatocytes
GAAGAGCTCCATAACG-1-10x_ATAC_Run_1	4.19028	3.9741	0.715834	22.7312	snATAC_Fresh_Mouse-6	T_cell
GAAGAGCTCTATCTCA-1-10x_ATAC_Run_1	4.39196	4.2097	0.718834	14.1559	snATAC_Fresh_Mouse-6	Hepatocytes
GAAGTCTAGAGACTCG-1-10x_ATAC_Run_1	4.29892	4.09684	0.705622	21.1742	snATAC_Fresh_Mouse-6	Fibroblast
GAAGTCTAGGCGTAGT-1-10x_ATAC_Run_1	3.58961	3.45682	0.747878	14.0682	snATAC_Fresh_Mouse-6	Hepatocytes
GAAGTCTCAAGACACG-1-10x_ATAC_Run_1	4.20156	4.0456	0.744499	15.2847	snATAC_Fresh_Mouse-6	Hepatocytes
GAAGTCTCATCGCCTT-1-10x_ATAC_Run_1	4.31969	4.14672	0.726842	13.6024	snATAC_Fresh_Mouse-6	Hepatocytes
GAAGTCTGTAGCCATT-1-10x_ATAC_Run_1	4.22214	4.04937	0.717952	17.0988	snATAC_Fresh_Mouse-6	Hepatocytes
GAAGTCTGTGATCAGG-1-10x_ATAC_Run_1	3.93897	3.78111	0.717919	17.1481	snATAC_Fresh_Mouse-6	Hepatocytes
GAAGTCTTCGATAGGG-1-10x_ATAC_Run_1	4.54881	4.33868	0.703058	13.9954	snATAC_Fresh_Mouse-6	Hepatocytes
GAAGTCTTCTTGTACT-1-10x_ATAC_Run_1	3.94861	3.80216	0.725236	17.2948	snATAC_Fresh_Mouse-6	Hepatocytes
GAAGTGGAGATCGCCC-1-10x_ATAC_Run_1	3.94201	3.80216	0.742514	13.6493	snATAC_Fresh_Mouse-6	Hepatocytes
GAAGTGGAGTGAGTTA-1-10x_ATAC_Run_1	4.32726	4.12717	0.68642	13.9114	snATAC_Fresh_Mouse-6	Hepatocytes
GAAGTGGGTGGATTTC-1-10x_ATAC_Run_1	3.94773	3.79865	0.747688	19.4008	snATAC_Fresh_Mouse-6	Kupffer
GAAGTGGTCAACACGT-1-10x_ATAC_Run_1	4.4692	4.26618	0.708093	14.3331	snATAC_Fresh_Mouse-6	Hepatocytes
GAAGTGGTCGCGTGAC-1-10x_ATAC_Run_1	4.30623	4.12558	0.717306	13.5056	snATAC_Fresh_Mouse-6	Hepatocytes
GAATCTGAGAAGCCGT-1-10x_ATAC_Run_1	4.03234	3.80182	0.626195	19.4029	snATAC_Fresh_Mouse-6	Kupffer
GAATCTGAGAGAGTTT-1-10x_ATAC_Run_1	4.4473	4.25955	0.724196	16.289	snATAC_Fresh_Mouse-6	Hepatocytes
GAATCTGAGCAACTGG-1-10x_ATAC_Run_1	3.93136	3.73215	0.696533	25.1825	snATAC_Fresh_Mouse-6	B_cell
GAATCTGAGTCCCTCT-1-10x_ATAC_Run_1	4.34801	4.13659	0.688355	17.0922	snATAC_Fresh_Mouse-6	Hepatocytes
GAATCTGCACTTACAG-1-10x_ATAC_Run_1	3.83008	3.68931	0.787341	24.9076	snATAC_Fresh_Mouse-6	LSEC
GAATCTGCAGGATAGC-1-10x_ATAC_Run_1	3.54937	3.42308	0.790008	19.2263	snATAC_Fresh_Mouse-6	LSEC
GAATCTGCAGTCAGAG-1-10x_ATAC_Run_1	4.72116	4.49824	0.739116	15.2116	snATAC_Fresh_Mouse-6	Hepatocytes
GAATCTGGTAATGTAG-1-10x_ATAC_Run_1	3.57089	3.4368	0.776256	32.8756	snATAC_Fresh_Mouse-6	Kupffer
GAATCTGTCAATCGTG-1-10x_ATAC_Run_1	4.32373	4.14662	0.729891	15.3104	snATAC_Fresh_Mouse-6	Hepatocytes
GAATCTGTCACCACAA-1-10x_ATAC_Run_1	4.23787	4.06811	0.722951	14.9709	snATAC_Fresh_Mouse-6	Hepatocytes
GACCAATCAAAGAAGG-1-10x_ATAC_Run_1	4.25847	4.07258	0.694314	13.1355	snATAC_Fresh_Mouse-6	Hepatocytes
GACCAATCAACCTCCT-1-10x_ATAC_Run_1	4.07871	3.88013	0.711187	24.3657	snATAC_Fresh_Mouse-6	B_cell
GACCAATCAAGCCCTG-1-10x_ATAC_Run_1	4.54612	4.33889	0.705511	13.4393	snATAC_Fresh_Mouse-6	Hepatocytes
GACCAATCATAGAATG-1-10x_ATAC_Run_1	4.38678	4.21179	0.741771	15.0776	snATAC_Fresh_Mouse-6	Hepatocytes
GACCAATCATCAGCTA-1-10x_ATAC_Run_1	3.89856	3.75465	0.745232	15.8015	snATAC_Fresh_Mouse-6	Hepatocytes
GACCAATGTTAAGTCC-1-10x_ATAC_Run_1	4.4036	4.20758	0.703727	12.1526	snATAC_Fresh_Mouse-6	Hepatocytes
GACCAATTCATTGCCC-1-10x_ATAC_Run_1	4.51032	4.3073	0.702035	13.6556	snATAC_Fresh_Mouse-6	Hepatocytes
GACCAATTCTACTTTG-1-10x_ATAC_Run_1	4.09248	3.92819	0.725774	16.4532	snATAC_Fresh_Mouse-6	Hepatocytes
GACCAATTCTATCTCA-1-10x_ATAC_Run_1	4.56898	4.3437	0.677899	13.2194	snATAC_Fresh_Mouse-6	Hepatocytes
GACCCAGCAGAAAGAG-1-10x_ATAC_Run_1	4.50251	4.29857	0.708986	14.7584	snATAC_Fresh_Mouse-6	Hepatocytes
GACCCAGCAGGACTGA-1-10x_ATAC_Run_1	4.35792	4.17041	0.699461	10.7178	snATAC_Fresh_Mouse-6	Hepatocytes
GACCCAGGTAAACCCT-1-10x_ATAC_Run_1	3.68043	3.55157	0.763515	30.5193	snATAC_Fresh_Mouse-6	LSEC
GACCCAGGTGAAACAT-1-10x_ATAC_Run_1	3.61162	3.45697	0.704573	15.491	snATAC_Fresh_Mouse-6	Hepatocytes
GACCCAGGTGATCAGG-1-10x_ATAC_Run_1	3.72082	3.57473	0.721567	14.9538	snATAC_Fresh_Mouse-6	Hepatocytes
GACCCAGGTGTCTACA-1-10x_ATAC_Run_1	3.67154	3.52994	0.726672	18.7445	snATAC_Fresh_Mouse-6	Hepatocytes
GACCCAGTCCGTGCGA-1-10x_ATAC_Run_1	4.25152	4.08009	0.724685	14.7128	snATAC_Fresh_Mouse-6	Hepatocytes
GACCCAGTCTTCACTA-1-10x_ATAC_Run_1	4.05003	3.85673	0.695036	19.7094	snATAC_Fresh_Mouse-6	LSEC
GACCGACAGCGGACAT-1-10x_ATAC_Run_1	3.95192	3.80882	0.748771	19.1331	snATAC_Fresh_Mouse-6	Hepatocytes
GACCGACCAACGCACC-1-10x_ATAC_Run_1	3.93762	3.77902	0.780305	24.3066	snATAC_Fresh_Mouse-6	Fibroblast
GACCGACCAACGTCCG-1-10x_ATAC_Run_1	4.43781	4.20515	0.640636	13.8645	snATAC_Fresh_Mouse-6	Hepatocytes
GACCGACGTCACTCTC-1-10x_ATAC_Run_1	3.70612	3.54208	0.688176	17.6483	snATAC_Fresh_Mouse-6	Hepatocytes
GACCGACGTCAGCAAG-1-10x_ATAC_Run_1	4.27305	4.10462	0.738695	18.3497	snATAC_Fresh_Mouse-6	Hepatocytes
GACCGACGTGGCATAG-1-10x_ATAC_Run_1	3.68815	3.43838	0.565512	18.9719	snATAC_Fresh_Mouse-6	Hepatocytes
GACCGACGTGTGCTTA-1-10x_ATAC_Run_1	3.75853	3.60885	0.716827	21.0227	snATAC_Fresh_Mouse-6	Hepatocytes
GACCGACGTTTGTAGC-1-10x_ATAC_Run_1	3.68287	3.53263	0.710253	24.8068	snATAC_Fresh_Mouse-6	Hepatocytes
GACCGACTCCCACGGA-1-10x_ATAC_Run_1	4.22585	4.05793	0.723917	19.4001	snATAC_Fresh_Mouse-6	Hepatocytes
GACCGACTCGAGGTAG-1-10x_ATAC_Run_1	4.43258	4.21002	0.658923	13.5055	snATAC_Fresh_Mouse-6	Hepatocytes
GACCGACTCTGACATG-1-10x_ATAC_Run_1	3.77371	3.63367	0.723691	12.8542	snATAC_Fresh_Mouse-6	Hepatocytes
GACCTTCAGGCCAGTA-1-10x_ATAC_Run_1	4.2265	4.0465	0.724326	21.7716	snATAC_Fresh_Mouse-6	HSC
GACCTTCAGGGCGAAG-1-10x_ATAC_Run_1	4.26179	4.09527	0.739711	13.7203	snATAC_Fresh_Mouse-6	Hepatocytes
GACCTTCGTATTCGCA-1-10x_ATAC_Run_1	3.8341	3.69373	0.768938	22.9723	snATAC_Fresh_Mouse-6	Fibroblast
GACCTTCGTTAGGAGC-1-10x_ATAC_Run_1	4.35104	4.09198	0.590081	11.927	snATAC_Fresh_Mouse-6	Hepatocytes
GACCTTCGTTGCAGCC-1-10x_ATAC_Run_1	4.31359	4.13805	0.718123	14.0021	snATAC_Fresh_Mouse-6	T_cell
GACCTTCTCAATTGGC-1-10x_ATAC_Run_1	4.06491	3.90886	0.727609	12.5695	snATAC_Fresh_Mouse-6	Hepatocytes
GACTAACAGCTAGTTC-1-10x_ATAC_Run_1	4.08817	3.92247	0.712432	13.3581	snATAC_Fresh_Mouse-6	Hepatocytes
GACTAACCAGAACTTC-1-10x_ATAC_Run_1	4.43403	4.22927	0.688324	12.9194	snATAC_Fresh_Mouse-6	Hepatocytes
GACTAACGTGTTTCTT-1-10x_ATAC_Run_1	4.35612	4.14479	0.66144	13.2248	snATAC_Fresh_Mouse-6	Hepatocytes
GACTAACTCACTCCCA-1-10x_ATAC_Run_1	4.50887	4.2717	0.669682	14.0194	snATAC_Fresh_Mouse-6	Hepatocytes
GACTAACTCATCGCTC-1-10x_ATAC_Run_1	4.3235	4.13236	0.683838	12.8292	snATAC_Fresh_Mouse-6	Hepatocytes
GACTAGTAGACAACGC-1-10x_ATAC_Run_1	4.42766	4.20796	0.664712	12.7049	snATAC_Fresh_Mouse-6	Hepatocytes
GACTAGTAGATGGGAA-1-10x_ATAC_Run_1	4.37423	4.19067	0.733525	16.7457	snATAC_Fresh_Mouse-6	Hepatocytes
GACTAGTCAATCACTG-1-10x_ATAC_Run_1	4.28621	4.11069	0.711211	13.2727	snATAC_Fresh_Mouse-6	Hepatocytes
GACTAGTCATACTGCA-1-10x_ATAC_Run_1	3.99528	3.84702	0.748484	14.5938	snATAC_Fresh_Mouse-6	Hepatocytes
GACTAGTCATAGTCCA-1-10x_ATAC_Run_1	4.40093	4.2154	0.719422	14.4052	snATAC_Fresh_Mouse-6	Hepatocytes
[truncated: 19,594 more rows]

## Sheet: Extended Data 1c
Barplot				Heatmap
Sample	Cell type	Percentage		Sample1	Sample2	Correlation
[truncated: 72 more rows]

## Sheet: Extended Data 1d
Barplot				Heatmap
[truncated: 49 more rows]

## Sheet: Extended Data 2b
Gene	Correlation	Type		Wilcoxon test (one-sided, alternative group2 greater than group1)
[truncated: 2,282 more rows]

[truncated: 38 more sheets: Extended Data 2c, Extended Data 2d, Extended Data 2f, Extended Data 2g, Extended Data 2i, Extended Data 3c, Extended Data 3h, Extended Data 4a, Extended Data 4b, Extended Data 4e, Extended Data 4f, Extended Data 6a, Extended Data 6b, Extended Data 6c, Extended Data 6d, Extended Data 6e , Extended Data 7a, Extended Data 7b, Extended Data 7c, Extended Data 7d …]
